# Supplementary material for: The Transcript Profile of a Traditional Chinese Medicine, Atractylodes lancea, Revealing Its Sesquiterpenoid Biosynthesis of the Major Active Components
Source: PLoS One. 2016 Mar 18;11(3):e0151975. doi: 10.1371/journal.pone.0151975 (PMC4798728; doi:10.1371/journal.pone.0151975)
Supplement: S1 Table — 26,233 unigenes were assigned to 128 KEGG pathways. (XLSX) [file pone.0151975.s001.xlsx]

## Sheet: Sheet1
KEGG Pathway		No of Unigenes
Metabolic Pathway		5971 (22.76%)
Biosynthesis of secondary metabolites		2957 (11.27%)
Plant pathogen interaction		1608 (6.13%)
Plant hormonal signal ransduction		1396 (5.32%)
Ribosome		1174 (4.48%)
Spliceosome		1021 (3.89%)
RNA transplant		964 (3.67%)
Endocytosis		890 (3.39%)
Protein processing in endoplamic reticulum		774 (2.95%)
Glycerophospholipid metabolism		757 (2.89%)
Anthocyanin biosynthesis		11 (0.04%)
c5 diabasic acid metabolism		9 (0.03%)
Lipoic metabolism		7 (0.03%)
Betalin biosynthesis		6 (0.02%)
Biotin metabolism		6 (0.02%)

## Sheet: Sheet2
#	Pathway	All unigenes with pathway annotation (26233)	Pathway ID
1	Metabolic pathways	5971 (22.76%)	ko01100
2	Biosynthesis of secondary metabolites	2957 (11.27%)	ko01110
3	Plant-pathogen interaction	1608 (6.13%)	ko04626
4	Plant hormone signal transduction	1396 (5.32%)	ko04075
5	Ribosome	1174 (4.48%)	ko03010
6	Spliceosome	1021 (3.89%)	ko03040
7	RNA transport	964 (3.67%)	ko03013
8	Endocytosis	890 (3.39%)	ko04144
9	Protein processing in endoplasmic reticulum	774 (2.95%)	ko04141
10	Glycerophospholipid metabolism	757 (2.89%)	ko00564
11	Starch and sucrose metabolism	629 (2.4%)	ko00500
12	Purine metabolism	585 (2.23%)	ko00230
13	Ether lipid metabolism	583 (2.22%)	ko00565
14	mRNA surveillance pathway	559 (2.13%)	ko03015
15	Pyrimidine metabolism	530 (2.02%)	ko00240
16	Ubiquitin mediated proteolysis	509 (1.94%)	ko04120
17	Phenylpropanoid biosynthesis	484 (1.85%)	ko00940
18	RNA degradation	451 (1.72%)	ko03018
19	Ribosome biogenesis in eukaryotes	436 (1.66%)	ko03008
20	Oxidative phosphorylation	432 (1.65%)	ko00190
21	Glycolysis / Gluconeogenesis	420 (1.6%)	ko00010
22	Phagosome	376 (1.43%)	ko04145
23	Pentose and glucuronate interconversions	342 (1.3%)	ko00040
24	Amino sugar and nucleotide sugar metabolism	317 (1.21%)	ko00520
25	ABC transporters	301 (1.15%)	ko02010
26	Flavonoid biosynthesis	280 (1.07%)	ko00941
27	RNA polymerase	270 (1.03%)	ko03020
28	Pyruvate metabolism	264 (1.01%)	ko00620
29	Stilbenoid, diarylheptanoid and gingerol biosynthesis	261 (0.99%)	ko00945
30	Nucleotide excision repair	246 (0.94%)	ko03420
31	Circadian rhythm - plant	226 (0.86%)	ko04712
32	Peroxisome	222 (0.85%)	ko04146
33	Phosphatidylinositol signaling system	217 (0.83%)	ko04070
34	DNA replication	211 (0.8%)	ko03030
35	Phenylalanine metabolism	209 (0.8%)	ko00360
36	Carbon fixation in photosynthetic organisms	204 (0.78%)	ko00710
37	Limonene and pinene degradation	204 (0.78%)	ko00903
38	Zeatin biosynthesis	200 (0.76%)	ko00908
39	Homologous recombination	200 (0.76%)	ko03440
40	Basal transcription factors	195 (0.74%)	ko03022
41	Cysteine and methionine metabolism	194 (0.74%)	ko00270
42	Inositol phosphate metabolism	186 (0.71%)	ko00562
43	Arginine and proline metabolism	185 (0.71%)	ko00330
44	Fatty acid metabolism	179 (0.68%)	ko00071
45	Fructose and mannose metabolism	174 (0.66%)	ko00051
46	Aminoacyl-tRNA biosynthesis	174 (0.66%)	ko00970
47	Galactose metabolism	174 (0.66%)	ko00052
48	Ascorbate and aldarate metabolism	173 (0.66%)	ko00053
49	Terpenoid backbone biosynthesis	172 (0.66%)	ko00900
50	Carotenoid biosynthesis	171 (0.65%)	ko00906
51	Citrate cycle (TCA cycle)	170 (0.65%)	ko00020
52	Glycine, serine and threonine metabolism	169 (0.64%)	ko00260
53	Valine, leucine and isoleucine degradation	165 (0.63%)	ko00280
54	Glycerolipid metabolism	165 (0.63%)	ko00561
55	Glutathione metabolism	165 (0.63%)	ko00480
56	Tyrosine metabolism	165 (0.63%)	ko00350
57	Flavone and flavonol biosynthesis	162 (0.62%)	ko00944
58	Cyanoamino acid metabolism	155 (0.59%)	ko00460
59	Regulation of autophagy	155 (0.59%)	ko04140
60	Pentose phosphate pathway	149 (0.57%)	ko00030
61	Glyoxylate and dicarboxylate metabolism	148 (0.56%)	ko00630
62	Glycosylphosphatidylinositol(GPI)-anchor biosynthesis	148 (0.56%)	ko00563
63	Base excision repair	147 (0.56%)	ko03410
64	alpha-Linolenic acid metabolism	143 (0.55%)	ko00592
65	Mismatch repair	143 (0.55%)	ko03430
66	Propanoate metabolism	143 (0.55%)	ko00640
67	Tryptophan metabolism	141 (0.54%)	ko00380
68	Alanine, aspartate and glutamate metabolism	141 (0.54%)	ko00250
69	Nitrogen metabolism	139 (0.53%)	ko00910
70	Other glycan degradation	136 (0.52%)	ko00511
71	Biosynthesis of unsaturated fatty acids	135 (0.51%)	ko01040
72	Porphyrin and chlorophyll metabolism	132 (0.5%)	ko00860
73	Diterpenoid biosynthesis	122 (0.47%)	ko00904
74	Cutin, suberine and wax biosynthesis	119 (0.45%)	ko00073
75	SNARE interactions in vesicular transport	115 (0.44%)	ko04130
76	beta-Alanine metabolism	114 (0.43%)	ko00410
77	Natural killer cell mediated cytotoxicity	112 (0.43%)	ko04650
78	Proteasome	112 (0.43%)	ko03050
79	Steroid biosynthesis	111 (0.42%)	ko00100
80	Ubiquinone and other terpenoid-quinone biosynthesis	107 (0.41%)	ko00130
81	Phenylalanine, tyrosine and tryptophan biosynthesis	107 (0.41%)	ko00400
82	Photosynthesis	104 (0.4%)	ko00195
83	N-Glycan biosynthesis	103 (0.39%)	ko00510
84	Fatty acid biosynthesis	100 (0.38%)	ko00061
85	Protein export	99 (0.38%)	ko03060
86	Lysine degradation	97 (0.37%)	ko00310
87	Sphingolipid metabolism	94 (0.36%)	ko00600
88	Butanoate metabolism	85 (0.32%)	ko00650
89	Pantothenate and CoA biosynthesis	74 (0.28%)	ko00770
90	Sesquiterpenoid and triterpenoid biosynthesis	72 (0.27%)	ko00909
91	Benzoxazinoid biosynthesis	65 (0.25%)	ko00402
92	Glycosaminoglycan degradation	63 (0.24%)	ko00531
93	Histidine metabolism	61 (0.23%)	ko00340
94	Linoleic acid metabolism	59 (0.22%)	ko00591
95	Isoflavonoid biosynthesis	57 (0.22%)	ko00943
96	Isoquinoline alkaloid biosynthesis	56 (0.21%)	ko00950
97	Sulfur metabolism	55 (0.21%)	ko00920
98	Valine, leucine and isoleucine biosynthesis	53 (0.2%)	ko00290
99	Fatty acid elongation	51 (0.19%)	ko00062
100	Brassinosteroid biosynthesis	48 (0.18%)	ko00905
101	Tropane, piperidine and pyridine alkaloid biosynthesis	46 (0.18%)	ko00960
102	Photosynthesis - antenna proteins	44 (0.17%)	ko00196
103	Arachidonic acid metabolism	44 (0.17%)	ko00590
104	Selenocompound metabolism	44 (0.17%)	ko00450
105	Folate biosynthesis	42 (0.16%)	ko00790
106	Vitamin B6 metabolism	42 (0.16%)	ko00750
107	Riboflavin metabolism	41 (0.16%)	ko00740
108	Glycosphingolipid biosynthesis - ganglio series	39 (0.15%)	ko00604
109	Non-homologous end-joining	38 (0.14%)	ko03450
110	One carbon pool by folate	38 (0.14%)	ko00670
111	Glucosinolate biosynthesis	38 (0.14%)	ko00966
112	Lysine biosynthesis	36 (0.14%)	ko00300
113	Nicotinate and nicotinamide metabolism	34 (0.13%)	ko00760
114	Circadian rhythm - mammal	33 (0.13%)	ko04710
115	Monoterpenoid biosynthesis	29 (0.11%)	ko00902
116	Other types of O-glycan biosynthesis	26 (0.1%)	ko00514
117	Thiamine metabolism	25 (0.1%)	ko00730
118	Sulfur relay system	25 (0.1%)	ko04122
119	Synthesis and degradation of ketone bodies	24 (0.09%)	ko00072
120	Glycosphingolipid biosynthesis - globo series	17 (0.06%)	ko00603
121	Indole alkaloid biosynthesis	15 (0.06%)	ko00901
122	Taurine and hypotaurine metabolism	14 (0.05%)	ko00430
123	Caffeine metabolism	12 (0.05%)	ko00232
124	Anthocyanin biosynthesis	11 (0.04%)	ko00942
125	C5-Branched dibasic acid metabolism	9 (0.03%)	ko00660
126	Lipoic acid metabolism	7 (0.03%)	ko00785
127	Betalain biosynthesis	6 (0.02%)	ko00965
128	Biotin metabolism	6 (0.02%)	ko00780
