# Supplementary material for: The Transcript Profile of a Traditional Chinese Medicine, Atractylodes lancea, Revealing Its Sesquiterpenoid Biosynthesis of the Major Active Components
Source: PLoS One. 2016 Mar 18;11(3):e0151975. doi: 10.1371/journal.pone.0151975 (PMC4798728; doi:10.1371/journal.pone.0151975)
Supplement: S2 Table — (XLSX) [file pone.0151975.s002.xlsx]

## Sheet: Sheet1
Leaf vs Stem
Gene ID	Leaf_rawfragments	Stem_rawfragments	Leaf_FPKM	Stem_FPKM	log2 Ratio	UP-Down Regulation	FDR	P-value
Unigene10257_All	0	5168	0	420.529	18.6818	Up	0	0
CL8438.Contig2_All	0	1748	0	362.506	18.4676	Up	0	0
Unigene11792_All	0	1459	0	142.993	17.1256	Up	0	0
Unigene6733_All	0	3600	0	124.106	16.9212	Up	0	0
Unigene33222_All	0	904	0	123.819	16.9179	Up	4.15328e-275	1.66453e-273
Unigene33947_All	0	1759	0	109.162	16.7361	Up	0	0
CL1531.Contig3_All	0	2885	0	93.056	16.5058	Up	0	0
Unigene1951_All	0	1190	0	87.9606	16.4246	Up	0	0
Unigene16451_All	0	967	0	87.633	16.4192	Up	3.13932e-294	1.35821e-292
CL3543.Contig3_All	0	1708	0	81.4072	16.3129	Up	0	0
CL1892.Contig2_All	0	1125	0	61.5588	15.9097	Up	0	0
Unigene4060_All	0	209	0	58.3394	15.8322	Up	3.65188e-64	4.85541e-63
Unigene5116_All	0	843	0	56.2753	15.7802	Up	1.35803e-256	5.12841e-255
Unigene12313_All	0	170	0	56.2319	15.7791	Up	2.50998e-52	2.89406e-51
Unigene1792_All	0	358	0	55.726	15.7661	Up	2.18034e-109	4.24328e-108
Unigene3930_All	0	260	0	50.001	15.6097	Up	1.21105e-79	1.86462e-78
CL2634.Contig2_All	0	461	0	43.4438	15.4069	Up	1.19207e-140	2.80686e-139
Unigene11722_All	0	591	0	43.1067	15.3956	Up	4.16032e-180	1.18964e-178
Unigene38192_All	0	170	0	42.9251	15.3895	Up	2.50998e-52	2.8946e-51
Unigene36539_All	0	199	0	42.6048	15.3787	Up	3.9599e-61	5.08673e-60
CL1619.Contig1_All	0	411	0	41.5111	15.3412	Up	1.78705e-125	3.85225e-124
CL4147.Contig1_All	0	343	0	38.1365	15.2189	Up	7.7853e-105	1.46237e-103
Unigene32889_All	0	830	0	37.2263	15.184	Up	1.19847e-252	4.46821e-251
CL7283.Contig1_All	0	577	0	37.0598	15.1776	Up	7.38518e-176	2.06849e-174
Unigene36935_All	0	314	0	33.887	15.0484	Up	4.9347e-96	8.64086e-95
Unigene7477_All	0	965	0	33.7598	15.043	Up	1.27019e-293	5.48001e-292
Unigene33757_All	0	157	0	33.3967	15.0274	Up	2.21506e-48	2.41625e-47
CL7802.Contig2_All	0	103	0	33.0776	15.0136	Up	5.43614e-32	4.57506e-31
Unigene34077_All	0	621	0	32.9186	15.0066	Up	3.26306e-189	9.66328e-188
CL7504.Contig1_All	0	856	0	31.2521	14.9317	Up	1.53884e-260	5.89814e-259
CL6451.Contig1_All	0	285	0	30.7072	14.9063	Up	3.12784e-87	5.11971e-86
CL8170.Contig2_All	0	188	0	30.4833	14.8957	Up	8.6371e-58	1.06434e-56
Unigene12154_All	0	200	0	29.0792	14.8277	Up	1.96865e-61	2.53786e-60
Unigene32752_All	0	159	0	28.8975	14.8187	Up	5.47462e-49	6.01347e-48
Unigene33808_All	0	245	0	28.0902	14.7778	Up	4.32428e-75	6.42621e-74
Unigene15742_All	0	1085	0	27.9838	14.7723	Up	0	0
Unigene9766_All	0	162	0	27.7646	14.761	Up	6.72672e-50	7.45945e-49
Unigene33838_All	0	388	0	27.4526	14.7447	Up	1.7101e-118	3.52922e-117
CL3543.Contig5_All	0	95	0	27.325	14.7379	Up	1.45688e-29	1.16624e-28
Unigene33361_All	0	141	0	26.8815	14.7143	Up	1.59094e-43	1.61269e-42
Unigene33102_All	0	199	0	26.8671	14.7136	Up	3.9599e-61	5.08566e-60
Unigene3839_All	0	556	0	26.8484	14.7125	Up	1.74667e-169	4.73473e-168
Unigene10110_All	0	423	0	26.6257	14.7005	Up	4.07322e-129	8.98198e-128
Unigene32804_All	0	120	0	26.5506	14.6965	Up	3.76276e-37	3.48547e-36
Unigene33282_All	0	158	0	26.3288	14.6844	Up	1.10121e-48	1.20615e-47
Unigene34039_All	0	576	0	25.9928	14.6658	Up	1.48552e-175	4.14186e-174
Unigene5928_All	0	355	0	25.1716	14.6195	Up	1.77449e-108	3.43279e-107
Unigene34071_All	0	80	0	25.0825	14.6144	Up	5.20206e-25	3.74933e-24
Unigene34006_All	0	90	0	24.912	14.6046	Up	4.79742e-28	3.71368e-27
CL2418.Contig2_All	0	157	0	24.3241	14.5701	Up	2.21506e-48	2.4171e-47
Unigene32815_All	0	408	0	24.0136	14.5516	Up	1.45441e-124	3.1188e-123
Unigene33810_All	0	154	0	23.8035	14.5389	Up	1.80276e-47	1.94237e-46
CL127.Contig3_All	0	227	0	23.2465	14.5047	Up	1.25665e-69	1.76832e-68
Unigene33629_All	0	274	0	21.7345	14.4077	Up	6.82228e-84	1.08351e-82
Unigene1870_All	0	107	0	21.5155	14.3931	Up	3.32066e-33	2.86246e-32
Unigene6493_All	0	553	0	21.245	14.3748	Up	1.42155e-168	3.83987e-167
CL6704.Contig2_All	0	458	0	21.041	14.3609	Up	9.70178e-140	2.27135e-138
Unigene18202_All	0	160	0	20.9601	14.3554	Up	2.72168e-49	2.99975e-48
Unigene33430_All	0	74	0	20.9209	14.3527	Up	3.44568e-23	2.37246e-22
Unigene35882_All	0	136	0	20.8266	14.3461	Up	5.23888e-42	5.18983e-41
CL6205.Contig1_All	0	572	0	20.6442	14.3334	Up	2.4319e-174	6.74383e-173
Unigene1793_All	0	311	0	20.4719	14.3214	Up	4.01616e-95	6.98866e-94
Unigene10234_All	0	322	0	20.3847	14.3152	Up	1.84131e-98	3.29938e-97
CL1683.Contig1_All	0	464	0	20.3825	14.315	Up	1.46471e-141	3.46742e-140
Unigene35839_All	0	164	0	20.2794	14.3077	Up	1.66253e-50	1.86482e-49
Unigene33614_All	0	296	0	20.002	14.2879	Up	1.43404e-90	2.41147e-89
Unigene34623_All	0	258	0	19.986	14.2867	Up	4.90002e-79	7.50681e-78
Unigene33769_All	0	531	0	19.5593	14.2556	Up	6.76286e-162	1.76925e-160
Unigene12336_All	0	305	0	19.3641	14.2411	Up	2.66018e-93	4.57725e-92
CL5342.Contig1_All	0	274	0	19.2835	14.2351	Up	6.82228e-84	1.08379e-82
Unigene32542_All	0	311	0	19.2643	14.2336	Up	4.01616e-95	6.99064e-94
CL3543.Contig2_All	0	398	0	18.9015	14.2062	Up	1.57708e-121	3.32046e-120
CL8850.Contig2_All	0	64	0	18.7342	14.1934	Up	3.7363e-20	2.3586e-19
Unigene38006_All	0	158	0	18.632	14.1855	Up	1.10121e-48	1.20594e-47
CL2694.Contig3_All	0	179	0	18.5899	14.1822	Up	4.65606e-55	5.55933e-54
CL6472.Contig2_All	0	327	0	18.553	14.1794	Up	5.59168e-100	1.01169e-98
Unigene32835_All	0	64	0	18.1714	14.1494	Up	3.7363e-20	2.35908e-19
CL7835.Contig1_All	0	165	0	18.0423	14.1391	Up	8.2652e-51	9.32531e-50
Unigene17589_All	0	88	0	17.8032	14.1198	Up	1.94107e-27	1.47783e-26
CL7821.Contig2_All	0	131	0	17.6145	14.1045	Up	1.72513e-40	1.6763e-39
CL2418.Contig1_All	0	110	0	17.0423	14.0568	Up	4.08012e-34	3.57885e-33
CL7468.Contig4_All	0	427	0	17.017	14.0547	Up	2.48812e-130	5.52228e-129
Unigene36952_All	0	101	0	16.9156	14.0461	Up	2.1995e-31	1.83105e-30
Unigene33881_All	0	427	0	16.905	14.0452	Up	2.48812e-130	5.52427e-129
Unigene33888_All	0	197	0	16.838	14.0394	Up	1.6022e-60	2.04276e-59
Unigene9990_All	0	101	0	16.8304	14.0388	Up	2.1995e-31	1.83155e-30
Unigene20366_All	0	234	0	16.8082	14.0369	Up	9.43188e-72	1.35704e-70
Unigene34107_All	0	166	0	16.7917	14.0355	Up	4.109e-51	4.65826e-50
Unigene8068_All	0	242	0	16.6593	14.024	Up	3.51936e-74	5.17748e-73
Unigene33654_All	0	71	0	16.4232	14.0034	Up	2.8043e-22	1.88607e-21
CL3750.Contig1_All	0	240	0	16.3852	14.0001	Up	1.42396e-73	2.08338e-72
Unigene33438_All	0	212	0	16.346	13.9967	Up	4.4871e-65	6.04696e-64
CL52.Contig1_All	0	243	0	16.2875	13.9915	Up	1.74964e-74	2.58448e-73
Unigene36861_All	0	137	0	16.2134	13.9849	Up	2.60448e-42	2.59557e-41
Unigene33794_All	0	130	0	16.1962	13.9834	Up	3.47008e-40	3.35436e-39
Unigene33589_All	0	81	0	16.189	13.9827	Up	2.58618e-25	1.87916e-24
Unigene32792_All	0	192	0	16.119	13.9765	Up	5.27596e-59	6.59806e-58
Unigene8015_All	0	283	0	15.988	13.9647	Up	1.26555e-86	2.05941e-85
CL5850.Contig1_All	0	105	0	15.9685	13.9629	Up	1.34356e-32	1.14342e-31
Unigene33821_All	0	255	0	15.8997	13.9567	Up	3.98792e-78	6.07617e-77
Unigene4024_All	0	176	0	15.8845	13.9553	Up	3.78938e-54	4.46811e-53
CL401.Contig3_All	0	119	0	15.84	13.9513	Up	7.56872e-37	6.96479e-36
Unigene11128_All	0	82	0	15.8155	13.9491	Up	1.28571e-25	9.42233e-25
Unigene20590_All	0	117	0	15.7962	13.9473	Up	3.06236e-36	2.78755e-35
Unigene19511_All	0	136	0	15.7568	13.9437	Up	5.23888e-42	5.19067e-41
Unigene33183_All	0	266	0	15.6979	13.9383	Up	1.82837e-81	2.85875e-80
Unigene33123_All	0	173	0	15.6779	13.9364	Up	3.08404e-53	3.59438e-52
CL4001.Contig7_All	0	48	0	15.5659	13.9261	Up	2.68356e-15	1.43326e-14
CL4247.Contig1_All	0	60	0	15.5659	13.9261	Up	6.1166e-19	3.72025e-18
Unigene33663_All	0	70	0	15.4878	13.9188	Up	5.64082e-22	3.76171e-21
CL3517.Contig2_All	0	132	0	15.3741	13.9082	Up	8.5764e-41	8.37599e-40
CL3012.Contig2_All	0	80	0	15.3403	13.905	Up	5.20206e-25	3.74845e-24
Unigene33914_All	0	83	0	15.2949	13.9008	Up	6.39182e-26	4.71291e-25
Unigene16493_All	0	116	0	15.1961	13.8914	Up	6.15988e-36	5.5823e-35
CL1351.Contig1_All	0	184	0	15.1778	13.8897	Up	1.41395e-56	1.71999e-55
CL1892.Contig1_All	0	66	0	14.9529	13.8681	Up	9.2344e-21	5.94597e-20
Unigene36848_All	0	425	0	14.8213	13.8554	Up	1.00671e-129	2.22952e-128
CL6300.Contig1_All	0	59	0	14.7847	13.8518	Up	1.23034e-18	7.41499e-18
CL5297.Contig4_All	0	198	0	14.7841	13.8518	Up	7.96528e-61	1.01935e-59
Unigene35342_All	0	254	0	14.7269	13.8462	Up	8.02166e-78	1.21919e-76
CL7327.Contig1_All	0	177	0	14.6552	13.8391	Up	1.88388e-54	2.229e-53
CL2069.Contig1_All	0	334	0	14.604	13.8341	Up	4.19688e-102	7.71591e-101
Unigene37606_All	0	80	0	14.5396	13.8277	Up	5.20206e-25	3.74889e-24
Unigene33431_All	0	70	0	14.4715	13.8209	Up	5.64082e-22	3.75926e-21
Unigene33101_All	0	125	0	14.3566	13.8094	Up	1.14267e-38	1.08177e-37
Unigene13915_All	0	143	0	14.3119	13.8049	Up	3.93206e-44	4.01427e-43
Unigene36382_All	0	86	0	14.2948	13.8032	Up	7.8537e-27	5.91061e-26
Unigene1807_All	0	206	0	14.2851	13.8022	Up	2.97212e-63	3.90434e-62
Unigene33789_All	0	100	0	13.869	13.7596	Up	4.42426e-31	3.65738e-30
Unigene33634_All	0	210	0	13.8097	13.7534	Up	1.81552e-64	2.42538e-63
Unigene36949_All	0	87	0	13.7036	13.7423	Up	3.90444e-27	2.95472e-26
CL6472.Contig1_All	0	242	0	13.6717	13.7389	Up	3.51936e-74	5.17872e-73
Unigene33871_All	0	107	0	13.6127	13.7327	Up	3.32066e-33	2.86327e-32
Unigene13294_All	0	116	0	13.3693	13.7066	Up	6.15988e-36	5.58066e-35
Unigene10085_All	0	59	0	13.3214	13.7015	Up	1.23034e-18	7.41281e-18
CL2223.Contig2_All	0	104	0	13.231	13.6916	Up	2.70254e-32	2.28824e-31
Unigene33782_All	0	99	0	13.1513	13.6829	Up	8.89932e-31	7.31055e-30
Unigene33564_All	0	201	0	13.0749	13.6745	Up	9.78702e-62	1.2678e-60
Unigene14202_All	0	70	0	13.0447	13.6712	Up	5.64082e-22	3.75886e-21
Unigene1735_All	0	99	0	12.7668	13.6401	Up	8.89932e-31	7.30859e-30
Unigene16334_All	0	232	0	12.6321	13.6248	Up	3.8162e-71	5.45112e-70
Unigene32855_All	0	82	0	12.442	13.6029	Up	1.28571e-25	9.42345e-25
Unigene38071_All	0	46	0	12.421	13.6005	Up	1.08578e-14	5.66423e-14
CL8815.Contig7_All	0	46	0	12.3705	13.5946	Up	1.08578e-14	5.66279e-14
Unigene33559_All	0	53	0	12.3459	13.5917	Up	8.14942e-17	4.61896e-16
Unigene33948_All	0	92	0	12.2707	13.5829	Up	1.1857e-28	9.31572e-28
Unigene33857_All	0	577	0	12.2699	13.5828	Up	7.38518e-176	2.06943e-174
Unigene32610_All	0	54	0	12.2342	13.5786	Up	4.05144e-17	2.32003e-16
Unigene3123_All	0	95	0	12.2271	13.5778	Up	1.45688e-29	1.16609e-28
CL4974.Contig3_All	0	145	0	12.1887	13.5733	Up	9.71824e-45	1.00347e-43
Unigene32673_All	0	51	0	12.1802	13.5723	Up	3.29732e-16	1.82709e-15
Unigene32786_All	0	48	0	12.1665	13.5706	Up	2.68356e-15	1.43338e-14
CL2160.Contig1_All	0	169	0	12.0998	13.5627	Up	5.04878e-52	5.79093e-51
CL3489.Contig1_All	0	100	0	12.0721	13.5594	Up	4.42426e-31	3.65787e-30
CL8038.Contig2_All	0	215	0	12.0639	13.5584	Up	5.51336e-66	7.504e-65
Unigene34011_All	0	225	0	12.0331	13.5547	Up	5.08452e-69	7.11729e-68
CL4660.Contig1_All	0	194	0	12.017	13.5528	Up	1.30397e-59	1.6458e-58
Unigene33998_All	0	67	0	12.0119	13.5522	Up	4.59084e-21	2.98635e-20
Unigene10148_All	0	126	0	11.8067	13.5273	Up	5.68074e-39	5.40378e-38
Unigene34012_All	0	282	0	11.7925	13.5256	Up	2.54564e-86	4.13265e-85
Unigene33803_All	0	81	0	11.6238	13.5048	Up	2.58618e-25	1.87938e-24
Unigene34748_All	0	237	0	11.5796	13.4993	Up	1.15891e-72	1.68237e-71
CL1080.Contig1_All	0	235	0	11.5587	13.4967	Up	4.68902e-72	6.76546e-71
Unigene32801_All	0	51	0	11.5545	13.4962	Up	3.29732e-16	1.82676e-15
Unigene34669_All	0	148	0	11.546	13.4951	Up	1.19409e-45	1.25147e-44
CL79.Contig5_All	0	65	0	11.4976	13.489	Up	1.85749e-20	1.18584e-19
CL8170.Contig1_All	0	47	0	11.4312	13.4807	Up	5.39792e-15	2.8454e-14
Unigene33448_All	0	117	0	11.3659	13.4724	Up	3.06236e-36	2.7892e-35
CL1341.Contig3_All	0	85	0	11.3371	13.4688	Up	1.57976e-26	1.18053e-25
CL4974.Contig2_All	0	85	0	11.3371	13.4688	Up	1.57976e-26	1.18038e-25
CL3565.Contig5_All	0	75	0	11.2509	13.4578	Up	1.713e-23	1.18704e-22
Unigene36841_All	0	69	0	11.2431	13.4568	Up	1.13464e-21	7.50152e-21
Unigene33704_All	0	206	0	11.1705	13.4474	Up	2.97212e-63	3.90517e-62
Unigene33325_All	0	377	0	11.1541	13.4453	Up	3.72998e-115	7.55072e-114
CL8111.Contig1_All	0	246	0	11.1467	13.4443	Up	2.1498e-75	3.20329e-74
Unigene33148_All	0	181	0	11.1387	13.4433	Up	1.15076e-55	1.38504e-54
Unigene33179_All	0	162	0	11.1289	13.442	Up	6.72672e-50	7.4608e-49
Unigene33806_All	0	60	0	11.1185	13.4407	Up	6.1166e-19	3.72172e-18
CL1683.Contig2_All	0	139	0	11.1058	13.439	Up	6.43706e-43	6.46746e-42
Unigene36364_All	0	58	0	11.0896	13.4369	Up	2.47482e-18	1.47589e-17
Unigene36879_All	0	181	0	11.0871	13.4366	Up	1.15076e-55	1.38531e-54
Unigene33012_All	0	34	0	11.0802	13.4357	Up	4.7637e-11	2.09161e-10
Unigene33742_All	0	273	0	11.08	13.4357	Up	1.37229e-83	2.17553e-82
CL1997.Contig4_All	0	38	0	11.0744	13.4349	Up	2.9099e-12	1.35879e-11
CL3854.Contig2_All	0	52	0	11.0613	13.4332	Up	1.63924e-16	9.19182e-16
CL3725.Contig1_All	0	368	0	11.0409	13.4306	Up	2.01074e-112	3.99155e-111
Unigene34784_All	0	64	0	11.0259	13.4286	Up	3.7363e-20	2.35957e-19
CL8802.Contig1_All	0	48	0	11.0259	13.4286	Up	2.68356e-15	1.43177e-14
CL38.Contig6_All	0	99	0	10.9889	13.4238	Up	8.89932e-31	7.30957e-30
Unigene37729_All	0	184	0	10.9564	13.4195	Up	1.41395e-56	1.72033e-55
Unigene33732_All	0	124	0	10.9231	13.4151	Up	2.29848e-38	2.16432e-37
Unigene5724_All	0	104	0	10.9209	13.4148	Up	2.70254e-32	2.28888e-31
Unigene18391_All	0	106	0	10.872	13.4083	Up	6.67944e-33	5.71531e-32
Unigene34683_All	0	70	0	10.8198	13.4014	Up	5.64082e-22	3.76049e-21
Unigene14393_All	0	47	0	10.7962	13.3982	Up	5.39792e-15	2.84393e-14
Unigene33899_All	0	37	0	10.783	13.3965	Up	5.85322e-12	2.69107e-11
CL3929.Contig5_All	0	47	0	10.7217	13.3882	Up	5.39792e-15	2.84564e-14
Unigene12180_All	0	57	0	10.7126	13.387	Up	4.97806e-18	2.94049e-17
Unigene36883_All	0	42	0	10.6866	13.3835	Up	1.7775e-13	8.77462e-13
Unigene33601_All	0	62	0	10.6813	13.3828	Up	1.51174e-19	9.37462e-19
Unigene33755_All	0	41	0	10.6786	13.3824	Up	3.57542e-13	1.74068e-12
CL38.Contig15_All	0	161	0	10.651	13.3787	Up	1.35307e-49	1.49748e-48
Unigene33024_All	0	158	0	10.6441	13.3778	Up	1.10121e-48	1.20551e-47
Unigene33077_All	0	56	0	10.6152	13.3738	Up	1.00133e-17	5.84899e-17
Unigene32704_All	0	84	0	10.5848	13.3697	Up	3.17766e-26	2.35998e-25
Unigene33641_All	0	77	0	10.503	13.3585	Up	4.23374e-24	2.97402e-23
Unigene3672_All	0	91	0	10.488	13.3565	Up	2.38502e-28	1.8603e-27
Unigene33866_All	0	40	0	10.4593	13.3525	Up	7.1919e-13	3.45242e-12
Unigene33188_All	0	119	0	10.4548	13.3519	Up	7.56872e-37	6.96583e-36
CL8362.Contig1_All	0	93	0	10.4456	13.3506	Up	5.89464e-29	4.66045e-28
Unigene37712_All	0	138	0	10.4217	13.3473	Up	1.29481e-42	1.29521e-41
Unigene33466_All	0	43	0	10.4201	13.3471	Up	8.83678e-14	4.41796e-13
Unigene33773_All	0	33	0	10.3958	13.3437	Up	9.58212e-11	4.13142e-10
Unigene33595_All	0	41	0	10.3525	13.3377	Up	3.57542e-13	1.73862e-12
Unigene34922_All	0	149	0	10.3108	13.3319	Up	5.93636e-46	6.25148e-45
Unigene33177_All	0	43	0	10.3068	13.3313	Up	8.83678e-14	4.41976e-13
Unigene20196_All	0	78	0	10.2996	13.3303	Up	2.10478e-24	1.49147e-23
Unigene32620_All	0	69	0	10.1891	13.3147	Up	1.13464e-21	7.4991e-21
CL3565.Contig6_All	0	32	0	10.1777	13.3131	Up	1.92743e-10	8.17103e-10
CL3255.Contig2_All	0	199	0	10.1346	13.307	Up	3.9599e-61	5.0846e-60
Unigene14192_All	0	49	0	10.0671	13.2974	Up	1.33412e-15	7.22072e-15
Unigene30019_All	0	38	0	10.0556	13.2957	Up	2.9099e-12	1.35817e-11
Unigene33429_All	0	61	0	10.0385	13.2933	Up	3.04084e-19	1.86854e-18
Unigene32705_All	0	50	0	9.9332	13.278	Up	6.6325e-16	3.63357e-15
Unigene33904_All	0	198	0	9.9158	13.2755	Up	7.96528e-61	1.01957e-59
Unigene14358_All	0	37	0	9.8303	13.263	Up	5.85322e-12	2.69208e-11
Unigene9106_All	0	58	0	9.8133	13.2605	Up	2.47482e-18	1.4756e-17
Unigene34692_All	0	52	0	9.8008	13.2587	Up	1.63924e-16	9.18679e-16
Unigene33125_All	0	63	0	9.7606	13.2528	Up	7.51552e-20	4.70516e-19
Unigene3820_All	0	203	0	9.7386	13.2495	Up	2.4189e-62	3.14867e-61
Unigene20385_All	0	79	0	9.6962	13.2432	Up	1.04639e-24	7.48119e-24
Unigene8199_All	0	40	0	9.6931	13.2427	Up	7.1919e-13	3.45646e-12
Unigene36912_All	0	104	0	9.5957	13.2282	Up	2.70254e-32	2.28856e-31
Unigene34604_All	0	166	0	9.5911	13.2275	Up	4.109e-51	4.65997e-50
Unigene33205_All	0	141	0	9.5671	13.2239	Up	1.59094e-43	1.61242e-42
Unigene33872_All	0	108	0	9.5518	13.2216	Up	1.65085e-33	1.43128e-32
Unigene33304_All	0	46	0	9.5396	13.2197	Up	1.08578e-14	5.65799e-14
CL127.Contig2_All	0	41	0	9.4838	13.2112	Up	3.57542e-13	1.73944e-12
Unigene36208_All	0	53	0	9.4763	13.2101	Up	8.14942e-17	4.61853e-16
Unigene14146_All	0	54	0	9.4507	13.2062	Up	4.05144e-17	2.3196e-16
CL4147.Contig2_All	0	38	0	9.4507	13.2062	Up	2.9099e-12	1.35765e-11
Unigene37112_All	0	117	0	9.4048	13.1992	Up	3.06236e-36	2.78796e-35
Unigene37053_All	0	56	0	9.4028	13.1989	Up	1.00133e-17	5.85122e-17
Unigene32930_All	0	70	0	9.3932	13.1974	Up	5.64082e-22	3.7613e-21
Unigene32863_All	0	217	0	9.3706	13.1939	Up	1.36265e-66	1.86455e-65
Unigene33743_All	0	68	0	9.2754	13.1792	Up	2.28232e-21	1.49621e-20
Unigene35344_All	0	65	0	9.2674	13.1779	Up	1.85749e-20	1.18572e-19
Unigene33442_All	0	79	0	9.2664	13.1778	Up	1.04639e-24	7.48206e-24
CL1341.Contig1_All	0	61	0	9.2345	13.1728	Up	3.04084e-19	1.86836e-18
CL8898.Contig1_All	0	115	0	9.1771	13.1638	Up	1.23905e-35	1.11629e-34
Unigene32866_All	0	67	0	9.1202	13.1548	Up	4.59084e-21	2.98667e-20
Unigene34789_All	0	133	0	9.0895	13.15	Up	4.26372e-41	4.17536e-40
Unigene33276_All	0	100	0	9.0376	13.1417	Up	4.42426e-31	3.66082e-30
Unigene33696_All	0	48	0	9.0212	13.1391	Up	2.68356e-15	1.43301e-14
Unigene33585_All	0	33	0	9.0212	13.1391	Up	9.58212e-11	4.13403e-10
Unigene33594_All	0	78	0	9.0212	13.1391	Up	2.10478e-24	1.49181e-23
Unigene9953_All	0	80	0	9.016	13.1383	Up	5.20206e-25	3.74801e-24
CL3584.Contig2_All	0	164	0	9.0037	13.1363	Up	1.66253e-50	1.86516e-49
Unigene7923_All	0	46	0	9.0034	13.1363	Up	1.08578e-14	5.6599e-14
Unigene6983_All	0	165	0	8.984	13.1331	Up	8.2652e-51	9.32702e-50
CL2694.Contig4_All	0	41	0	8.9813	13.1327	Up	3.57542e-13	1.7393e-12
Unigene37114_All	0	57	0	8.9569	13.1288	Up	4.97806e-18	2.94077e-17
Unigene32767_All	0	31	0	8.9555	13.1286	Up	3.87698e-10	1.61464e-09
CL422.Contig1_All	0	55	0	8.918	13.1225	Up	2.01416e-17	1.16446e-16
Unigene13887_All	0	27	0	8.8865	13.1174	Up	6.3469e-09	2.43982e-08
CL7467.Contig1_All	0	53	0	8.8765	13.1158	Up	8.14942e-17	4.62194e-16
Unigene34005_All	0	55	0	8.8745	13.1155	Up	2.01416e-17	1.1649e-16
Unigene32680_All	0	43	0	8.8619	13.1134	Up	8.83678e-14	4.42552e-13
Unigene5949_All	0	58	0	8.7803	13.1001	Up	2.47482e-18	1.47546e-17
Unigene33386_All	0	97	0	8.7785	13.0998	Up	3.60072e-30	2.91658e-29
Unigene15396_All	0	240	0	8.7768	13.0995	Up	1.42396e-73	2.08289e-72
Unigene10986_All	0	113	0	8.7741	13.099	Up	5.0133e-35	4.47139e-34
Unigene35403_All	0	70	0	8.754	13.0957	Up	5.64082e-22	3.76089e-21
CL148.Contig1_All	0	192	0	8.7478	13.0947	Up	5.27596e-59	6.5994e-58
Unigene18086_All	0	69	0	8.7447	13.0942	Up	1.13464e-21	7.50072e-21
Unigene3605_All	0	27	0	8.7131	13.089	Up	6.3469e-09	2.44181e-08
Unigene33324_All	0	52	0	8.709	13.0883	Up	1.63924e-16	9.18595e-16
Unigene37459_All	0	69	0	8.6947	13.0859	Up	1.13464e-21	7.49749e-21
Unigene33093_All	0	35	0	8.672	13.0821	Up	2.36826e-11	1.05974e-10
Unigene32985_All	0	43	0	8.6464	13.0779	Up	8.83678e-14	4.42516e-13
Unigene33661_All	0	89	0	8.6458	13.0778	Up	9.64994e-28	7.40752e-27
Unigene36496_All	0	139	0	8.6182	13.0732	Up	6.43706e-43	6.46852e-42
Unigene35123_All	0	31	0	8.6169	13.073	Up	3.87698e-10	1.61311e-09
Unigene33227_All	0	54	0	8.6081	13.0715	Up	4.05144e-17	2.32068e-16
CL38.Contig9_All	0	39	0	8.6002	13.0702	Up	1.44664e-12	6.85088e-12
Unigene33749_All	0	133	0	8.584	13.0674	Up	4.26372e-41	4.17603e-40
Unigene34222_All	0	52	0	8.5787	13.0665	Up	1.63924e-16	9.18512e-16
CL3649.Contig1_All	0	90	0	8.5423	13.0604	Up	4.79742e-28	3.71555e-27
Unigene36357_All	0	68	0	8.4719	13.0485	Up	2.28232e-21	1.49653e-20
CL4414.Contig1_All	0	66	0	8.4617	13.0467	Up	9.2344e-21	5.9466e-20
Unigene5715_All	0	166	0	8.4605	13.0465	Up	4.109e-51	4.66255e-50
CL8815.Contig6_All	0	28	0	8.4582	13.0461	Up	3.15534e-09	1.23938e-08
Unigene33531_All	0	205	0	8.455	13.0456	Up	5.97838e-63	7.82343e-62
Unigene33576_All	0	30	0	8.4453	13.0439	Up	7.7985e-10	3.17828e-09
Unigene33864_All	0	226	0	8.4422	13.0434	Up	2.52774e-69	3.54639e-68
Unigene33271_All	0	43	0	8.3914	13.0347	Up	8.83678e-14	4.42048e-13
Unigene33268_All	0	48	0	8.3785	13.0325	Up	2.68356e-15	1.43226e-14
Unigene32718_All	0	69	0	8.3756	13.032	Up	1.13464e-21	7.4983e-21
Unigene7599_All	0	148	0	8.3755	13.032	Up	1.19409e-45	1.25126e-44
CL1138.Contig3_All	0	166	0	8.3512	13.0278	Up	4.109e-51	4.65911e-50
Unigene34622_All	0	135	0	8.3467	13.027	Up	1.05379e-41	1.04124e-40
Unigene13908_All	0	144	0	8.3418	13.0261	Up	1.95481e-44	2.00801e-43
Unigene33070_All	0	233	0	8.341	13.026	Up	1.89721e-71	2.71758e-70
Unigene34272_All	0	109	0	8.3267	13.0235	Up	8.2071e-34	7.161e-33
CL8833.Contig4_All	0	95	0	8.3132	13.0212	Up	1.45688e-29	1.1664e-28
Unigene33499_All	0	76	0	8.3104	13.0207	Up	8.51612e-24	5.94822e-23
Unigene33370_All	0	56	0	8.3065	13.02	Up	1.00133e-17	5.8501e-17
CL2634.Contig1_All	0	103	0	8.2996	13.0188	Up	5.43614e-32	4.57632e-31
Unigene33660_All	0	78	0	8.2827	13.0159	Up	2.10478e-24	1.49198e-23
Unigene32522_All	0	25	0	8.2694	13.0136	Up	2.568e-08	9.44416e-08
Unigene33060_All	0	58	0	8.2516	13.0105	Up	2.47482e-18	1.47675e-17
Unigene33694_All	0	30	0	8.2351	13.0076	Up	7.7985e-10	3.18229e-09
Unigene2891_All	0	59	0	8.2172	13.0044	Up	1.23034e-18	7.40991e-18
CL1096.Contig1_All	0	58	0	8.2163	13.0043	Up	2.47482e-18	1.47603e-17
Unigene32887_All	0	57	0	8.1975	13.001	Up	4.97806e-18	2.93936e-17
Unigene33688_All	0	76	0	8.1753	12.9971	Up	8.51612e-24	5.94687e-23
CL5159.Contig5_All	0	30	0	8.1673	12.9956	Up	7.7985e-10	3.18187e-09
Unigene33707_All	0	166	0	8.1649	12.9952	Up	4.109e-51	4.66169e-50
Unigene8022_All	0	56	0	8.1601	12.9944	Up	1.00133e-17	5.85344e-17
Unigene36597_All	0	28	0	8.1601	12.9944	Up	3.15534e-09	1.24041e-08
Unigene34007_All	0	37	0	8.1591	12.9942	Up	5.85322e-12	2.69309e-11
Unigene9017_All	0	46	0	8.1586	12.9941	Up	1.08578e-14	5.65751e-14
Unigene33067_All	0	147	0	8.1516	12.9929	Up	2.4019e-45	2.50622e-44
Unigene33588_All	0	92	0	8.1476	12.9922	Up	1.1857e-28	9.31453e-28
Unigene33524_All	0	56	0	8.1243	12.988	Up	1.00133e-17	5.85177e-17
Unigene34551_All	0	96	0	8.1214	12.9875	Up	7.24282e-30	5.83976e-29
Unigene33894_All	0	237	0	8.1195	12.9872	Up	1.15891e-72	1.68197e-71
CL4666.Contig1_All	0	103	0	8.1022	12.9841	Up	5.43614e-32	4.57569e-31
CL7835.Contig2_All	0	72	0	8.1006	12.9838	Up	1.39415e-22	9.45931e-22
Unigene17312_All	0	143	0	8.0926	12.9824	Up	3.93206e-44	4.0136e-43
Unigene33380_All	0	33	0	8.0856	12.9811	Up	9.58212e-11	4.12939e-10
Unigene2026_All	0	36	0	8.0732	12.9789	Up	1.17736e-11	5.34311e-11
CL1463.Contig1_All	0	64	0	8.034	12.9719	Up	3.7363e-20	2.35884e-19
Unigene32945_All	0	34	0	8.0331	12.9717	Up	4.7637e-11	2.08893e-10
CL355.Contig1_All	0	33	0	8.0262	12.9705	Up	9.58212e-11	4.13113e-10
Unigene33816_All	0	69	0	7.9942	12.9647	Up	1.13464e-21	7.49669e-21
CL3949.Contig2_All	0	130	0	7.9853	12.9631	Up	3.47008e-40	3.35488e-39
Unigene12042_All	0	34	0	7.9762	12.9615	Up	4.7637e-11	2.09176e-10
Unigene2051_All	0	31	0	7.9489	12.9565	Up	3.87698e-10	1.61409e-09
Unigene35217_All	0	34	0	7.948	12.9564	Up	4.7637e-11	2.09042e-10
Unigene33026_All	0	58	0	7.9113	12.9497	Up	2.47482e-18	1.47646e-17
Unigene10911_All	0	76	0	7.9053	12.9486	Up	8.51612e-24	5.94755e-23
CL7122.Contig1_All	0	53	0	7.8969	12.9471	Up	8.14942e-17	4.62109e-16
Unigene33451_All	0	144	0	7.8795	12.9439	Up	1.95481e-44	2.00768e-43
Unigene33176_All	0	189	0	7.844	12.9374	Up	4.2939e-58	5.31156e-57
Unigene33270_All	0	79	0	7.8355	12.9358	Up	1.04639e-24	7.48293e-24
CL6826.Contig2_All	0	64	0	7.8261	12.9341	Up	3.7363e-20	2.35933e-19
Unigene14319_All	0	26	0	7.8183	12.9326	Up	1.27667e-08	4.80197e-08
Unigene35623_All	0	46	0	7.8029	12.9298	Up	1.08578e-14	5.66375e-14
Unigene4030_All	0	157	0	7.7395	12.918	Up	2.21506e-48	2.41753e-47
CL3998.Contig1_All	0	147	0	7.7365	12.9175	Up	2.4019e-45	2.50664e-44
Unigene33139_All	0	109	0	7.6875	12.9083	Up	8.2071e-34	7.16304e-33
Unigene18492_All	0	47	0	7.6773	12.9064	Up	5.39792e-15	2.84613e-14
Unigene9575_All	0	97	0	7.6759	12.9061	Up	3.60072e-30	2.91581e-29
Unigene34899_All	0	58	0	7.674	12.9058	Up	2.47482e-18	1.47661e-17
Unigene6015_All	0	158	0	7.6688	12.9048	Up	1.10121e-48	1.20572e-47
CL3489.Contig2_All	0	63	0	7.6614	12.9034	Up	7.51552e-20	4.70324e-19
Unigene16427_All	0	40	0	7.648	12.9009	Up	7.1919e-13	3.45134e-12
CL7067.Contig1_All	0	89	0	7.6465	12.9006	Up	9.64994e-28	7.40845e-27
Unigene33907_All	0	44	0	7.64	12.8994	Up	4.39316e-14	2.23194e-13
Unigene33286_All	0	35	0	7.5916	12.8902	Up	2.36826e-11	1.05951e-10
CL682.Contig2_All	0	76	0	7.572	12.8865	Up	8.51612e-24	5.94417e-23
Unigene36618_All	0	36	0	7.5606	12.8843	Up	1.17736e-11	5.3376e-11
Unigene33339_All	0	102	0	7.5564	12.8835	Up	1.09347e-31	9.15254e-31
Unigene37896_All	0	69	0	7.5325	12.8789	Up	1.13464e-21	7.50233e-21
CL2233.Contig2_All	0	74	0	7.5199	12.8765	Up	3.44568e-23	2.37193e-22
Unigene33916_All	0	109	0	7.5192	12.8764	Up	8.2071e-34	7.16202e-33
CL2214.Contig3_All	0	60	0	7.5176	12.8761	Up	6.1166e-19	3.72246e-18
Unigene32788_All	0	59	0	7.4917	12.8711	Up	1.23034e-18	7.41572e-18
CL5498.Contig1_All	0	124	0	7.4916	12.8711	Up	2.29848e-38	2.16399e-37
Unigene32545_All	0	72	0	7.4893	12.8706	Up	1.39415e-22	9.45722e-22
CL1734.Contig2_All	0	50	0	7.4667	12.8663	Up	6.6325e-16	3.63649e-15
Unigene33740_All	0	88	0	7.4637	12.8657	Up	1.94107e-27	1.47838e-26
Unigene37217_All	0	43	0	7.4468	12.8624	Up	8.83678e-14	4.42012e-13
CL8140.Contig1_All	0	119	0	7.4269	12.8585	Up	7.56872e-37	6.96374e-36
CL5446.Contig6_All	0	40	0	7.3916	12.8517	Up	7.1919e-13	3.45161e-12
CL4359.Contig2_All	0	25	0	7.3834	12.8501	Up	2.568e-08	9.43457e-08
Unigene32588_All	0	54	0	7.381	12.8496	Up	4.05144e-17	2.3183e-16
Unigene9916_All	0	43	0	7.3316	12.8399	Up	8.83678e-14	4.42155e-13
Unigene20420_All	0	85	0	7.3219	12.838	Up	1.57976e-26	1.18024e-25
Unigene30838_All	0	23	0	7.3152	12.8367	Up	1.03903e-07	3.64146e-07
Unigene34607_All	0	35	0	7.3042	12.8345	Up	2.36826e-11	1.05851e-10
Unigene1936_All	0	59	0	7.2956	12.8328	Up	1.23034e-18	7.41136e-18
Unigene33385_All	0	31	0	7.2724	12.8282	Up	3.87698e-10	1.61191e-09
Unigene34987_All	0	64	0	7.2623	12.8262	Up	3.7363e-20	2.36005e-19
CL7938.Contig1_All	0	44	0	7.2589	12.8255	Up	4.39316e-14	2.23231e-13
CL7648.Contig1_All	0	32	0	7.2499	12.8237	Up	1.92743e-10	8.17159e-10
CL7481.Contig1_All	0	49	0	7.2196	12.8177	Up	1.33412e-15	7.22517e-15
Unigene35729_All	0	56	0	7.1796	12.8097	Up	1.00133e-17	5.84733e-17
Unigene33138_All	0	75	0	7.17	12.8078	Up	1.713e-23	1.18717e-22
Unigene33926_All	0	111	0	7.1432	12.8024	Up	2.02842e-34	1.78968e-33
Unigene3868_All	0	28	0	7.1244	12.7986	Up	3.15534e-09	1.23906e-08
Unigene37055_All	0	83	0	7.1218	12.798	Up	6.39182e-26	4.71348e-25
Unigene34259_All	0	41	0	7.1191	12.7975	Up	3.57542e-13	1.73985e-12
Unigene15345_All	0	57	0	7.1148	12.7966	Up	4.97806e-18	2.93767e-17
Unigene32717_All	0	57	0	7.1014	12.7939	Up	4.97806e-18	2.94021e-17
CL7802.Contig1_All	0	22	0	7.0996	12.7935	Up	2.09e-07	7.15469e-07
Unigene32453_All	0	26	0	7.0783	12.7892	Up	1.27667e-08	4.79845e-08
Unigene35610_All	0	44	0	7.0651	12.7865	Up	4.39316e-14	2.23083e-13
Unigene16498_All	0	96	0	7.0644	12.7864	Up	7.24282e-30	5.83899e-29
Unigene37183_All	0	41	0	7.0634	12.7861	Up	3.57542e-13	1.73889e-12
Unigene33612_All	0	30	0	7.0628	12.786	Up	7.7985e-10	3.17786e-09
Unigene32911_All	0	51	0	7.0437	12.7821	Up	3.29732e-16	1.82808e-15
Unigene32963_All	0	66	0	7.0423	12.7818	Up	9.2344e-21	5.94847e-20
CL7802.Contig3_All	0	22	0	7.031	12.7795	Up	2.09e-07	7.17627e-07
Unigene32859_All	0	107	0	7.0294	12.7792	Up	3.32066e-33	2.86286e-32
Unigene35202_All	0	33	0	6.9972	12.7726	Up	9.58212e-11	4.13461e-10
Unigene33023_All	0	35	0	6.9953	12.7722	Up	2.36826e-11	1.05843e-10
CL932.Contig2_All	0	81	0	6.9864	12.7703	Up	2.58618e-25	1.8796e-24
Unigene14203_All	0	98	0	6.9712	12.7672	Up	1.79009e-30	1.459e-29
CL1080.Contig6_All	0	68	0	6.9637	12.7656	Up	2.28232e-21	1.49685e-20
Unigene33085_All	0	46	0	6.9637	12.7656	Up	1.08578e-14	5.66182e-14
Unigene3918_All	0	34	0	6.9422	12.7612	Up	4.7637e-11	2.08997e-10
CL3160.Contig1_All	0	121	0	6.9366	12.76	Up	1.87063e-37	1.74091e-36
Unigene33880_All	0	67	0	6.9365	12.76	Up	4.59084e-21	2.98541e-20
Unigene33294_All	0	39	0	6.9356	12.7598	Up	1.44664e-12	6.84561e-12
Unigene33865_All	0	157	0	6.9289	12.7584	Up	2.21506e-48	2.41796e-47
Unigene33712_All	0	55	0	6.9174	12.756	Up	2.01416e-17	1.16479e-16
Unigene33774_All	0	56	0	6.9117	12.7548	Up	1.00133e-17	5.85233e-17
CL786.Contig2_All	0	45	0	6.9072	12.7539	Up	2.18404e-14	1.12362e-13
Unigene33703_All	0	33	0	6.8868	12.7496	Up	9.58212e-11	4.13229e-10
Unigene33739_All	0	38	0	6.8686	12.7458	Up	2.9099e-12	1.35951e-11
CL1080.Contig4_All	0	66	0	6.8652	12.7451	Up	9.2344e-21	5.94722e-20
Unigene33631_All	0	49	0	6.8388	12.7395	Up	1.33412e-15	7.22008e-15
Unigene33784_All	0	44	0	6.801	12.7315	Up	4.39316e-14	2.22955e-13
Unigene32661_All	0	82	0	6.7894	12.7291	Up	1.28571e-25	9.42458e-25
Unigene12335_All	0	77	0	6.7829	12.7277	Up	4.23374e-24	2.9747e-23
Unigene33173_All	0	25	0	6.7782	12.7267	Up	2.568e-08	9.45944e-08
Unigene33758_All	0	22	0	6.7694	12.7248	Up	2.09e-07	7.17106e-07
Unigene36421_All	0	125	0	6.7505	12.7208	Up	1.14267e-38	1.08161e-37
Unigene33664_All	0	46	0	6.7475	12.7201	Up	1.08578e-14	5.65847e-14
Unigene33392_All	0	57	0	6.7457	12.7198	Up	4.97806e-18	2.93851e-17
Unigene34323_All	0	28	0	6.7358	12.7176	Up	3.15534e-09	1.23874e-08
Unigene37237_All	0	76	0	6.7307	12.7165	Up	8.51612e-24	5.94485e-23
CL4335.Contig1_All	0	79	0	6.7262	12.7156	Up	1.04639e-24	7.48032e-24
Unigene37774_All	0	51	0	6.7209	12.7144	Up	3.29732e-16	1.82693e-15
Unigene32921_All	0	117	0	6.7189	12.714	Up	3.06236e-36	2.78837e-35
CL4832.Contig1_All	0	46	0	6.7177	12.7138	Up	1.08578e-14	5.65703e-14
Unigene34098_All	0	46	0	6.6882	12.7074	Up	1.08578e-14	5.66471e-14
CL212.Contig10_All	0	22	0	6.6762	12.7048	Up	2.09e-07	7.14753e-07
Unigene37818_All	0	35	0	6.6727	12.7041	Up	2.36826e-11	1.05998e-10
Unigene33560_All	0	69	0	6.6638	12.7021	Up	1.13464e-21	7.49991e-21
Unigene13878_All	0	71	0	6.6624	12.7018	Up	2.8043e-22	1.88628e-21
Unigene3907_All	0	43	0	6.6464	12.6984	Up	8.83678e-14	4.42335e-13
CL79.Contig2_All	0	40	0	6.6321	12.6953	Up	7.1919e-13	3.45215e-12
CL3346.Contig1_All	0	101	0	6.6155	12.6916	Up	2.1995e-31	1.83179e-30
Unigene37742_All	0	40	0	6.6155	12.6916	Up	7.1919e-13	3.45188e-12
CL6280.Contig3_All	0	163	0	6.5993	12.6881	Up	3.34416e-50	3.73403e-49
Unigene37902_All	0	56	0	6.592	12.6865	Up	1.00133e-17	5.84955e-17
Unigene33299_All	0	47	0	6.5875	12.6855	Up	5.39792e-15	2.84467e-14
CL3543.Contig6_All	0	42	0	6.5842	12.6848	Up	1.7775e-13	8.77744e-13
Unigene38064_All	0	39	0	6.5818	12.6843	Up	1.44664e-12	6.84771e-12
CL5856.Contig1_All	0	26	0	6.565	12.6806	Up	1.27667e-08	4.80756e-08
Unigene36918_All	0	147	0	6.5531	12.678	Up	2.4019e-45	2.50579e-44
Unigene35363_All	0	85	0	6.5462	12.6764	Up	1.57976e-26	1.1801e-25
Unigene35772_All	0	62	0	6.5417	12.6754	Up	1.51174e-19	9.37084e-19
CL5159.Contig1_All	0	51	0	6.526	12.672	Up	3.29732e-16	1.82858e-15
Unigene11986_All	0	50	0	6.5113	12.6687	Up	6.6325e-16	3.63681e-15
Unigene33879_All	0	103	0	6.4895	12.6639	Up	5.43614e-32	4.57444e-31
Unigene33670_All	0	47	0	6.4777	12.6613	Up	5.39792e-15	2.84491e-14
Unigene33382_All	0	45	0	6.4717	12.6599	Up	2.18404e-14	1.12315e-13
Unigene33841_All	0	31	0	6.4694	12.6594	Up	3.87698e-10	1.60973e-09
Unigene36352_All	0	21	0	6.4617	12.6577	Up	4.204e-07	1.40199e-06
Unigene33656_All	0	28	0	6.4318	12.651	Up	3.15534e-09	1.23851e-08
Unigene36189_All	0	132	0	6.4304	12.6507	Up	8.5764e-41	8.37466e-40
Unigene35334_All	0	110	0	6.4002	12.6439	Up	4.08012e-34	3.57987e-33
Unigene33054_All	0	93	0	6.3888	12.6413	Up	5.89464e-29	4.65865e-28
Unigene33750_All	0	40	0	6.3764	12.6385	Up	7.1919e-13	3.45592e-12
CL6554.Contig2_All	0	62	0	6.369	12.6369	Up	1.51174e-19	9.37746e-19
CL5007.Contig1_All	0	103	0	6.3682	12.6367	Up	5.43614e-32	4.57757e-31
Unigene33640_All	0	54	0	6.3679	12.6366	Up	4.05144e-17	2.32111e-16
Unigene36547_All	0	31	0	6.3493	12.6324	Up	3.87698e-10	1.61027e-09
Unigene33830_All	0	56	0	6.3437	12.6311	Up	1.00133e-17	5.85066e-17
Unigene35954_All	0	34	0	6.3182	12.6253	Up	4.7637e-11	2.09206e-10
Unigene33330_All	0	100	0	6.3005	12.6213	Up	4.42426e-31	3.66033e-30
CL5924.Contig2_All	0	90	0	6.3005	12.6213	Up	4.79742e-28	3.71508e-27
Unigene33009_All	0	54	0	6.2894	12.6187	Up	4.05144e-17	2.3209e-16
CL738.Contig6_All	0	26	0	6.2775	12.616	Up	1.27667e-08	4.81051e-08
Unigene37744_All	0	33	0	6.2733	12.615	Up	9.58212e-11	4.13432e-10
Unigene35877_All	0	42	0	6.2721	12.6147	Up	1.7775e-13	8.77815e-13
CL6017.Contig2_All	0	21	0	6.2579	12.6115	Up	4.204e-07	1.39692e-06
Unigene36306_All	0	45	0	6.2542	12.6106	Up	2.18404e-14	1.12287e-13
Unigene18099_All	0	19	0	6.2535	12.6104	Up	1.70097e-06	5.34221e-06
CL4557.Contig1_All	0	24	0	6.2509	12.6098	Up	5.1655e-08	1.85334e-07
Unigene32980_All	0	55	0	6.2411	12.6076	Up	2.01416e-17	1.16512e-16
Unigene36600_All	0	38	0	6.2225	12.6033	Up	2.9099e-12	1.35755e-11
Unigene33496_All	0	64	0	6.2172	12.602	Up	3.7363e-20	2.36078e-19
CL7025.Contig1_All	0	43	0	6.2111	12.6006	Up	8.83678e-14	4.42119e-13
Unigene35592_All	0	35	0	6.2076	12.5998	Up	2.36826e-11	1.05797e-10
Unigene18261_All	0	51	0	6.2021	12.5985	Up	3.29732e-16	1.82841e-15
CL421.Contig1_All	0	36	0	6.2021	12.5985	Up	1.17736e-11	5.34272e-11
Unigene33468_All	0	24	0	6.2021	12.5985	Up	5.1655e-08	1.8554e-07
Unigene4021_All	0	34	0	6.1964	12.5972	Up	4.7637e-11	2.09191e-10
CL7762.Contig2_All	0	65	0	6.1961	12.5971	Up	1.85749e-20	1.18547e-19
Unigene33510_All	0	33	0	6.1845	12.5944	Up	9.58212e-11	4.12852e-10
Unigene37164_All	0	41	0	6.1785	12.593	Up	3.57542e-13	1.7382e-12
Unigene37740_All	0	31	0	6.1771	12.5927	Up	3.87698e-10	1.6106e-09
Unigene33726_All	0	156	0	6.1761	12.5925	Up	4.45558e-48	4.84051e-47
CL8182.Contig2_All	0	49	0	6.1745	12.5921	Up	1.33412e-15	7.22326e-15
Unigene36924_All	0	32	0	6.1719	12.5915	Up	1.92743e-10	8.17384e-10
Unigene10203_All	0	36	0	6.1699	12.591	Up	1.17736e-11	5.34114e-11
Unigene33733_All	0	42	0	6.1608	12.5889	Up	1.7775e-13	8.78026e-13
Unigene35172_All	0	23	0	6.1602	12.5888	Up	1.03903e-07	3.64708e-07
CL2771.Contig1_All	0	26	0	6.143	12.5847	Up	1.27667e-08	4.80904e-08
Unigene37101_All	0	52	0	6.143	12.5847	Up	1.63924e-16	9.19098e-16
Unigene32997_All	0	36	0	6.1381	12.5836	Up	1.17736e-11	5.33878e-11
CL425.Contig1_All	0	182	0	6.1149	12.5781	Up	5.72096e-56	6.91815e-55
Unigene34723_All	0	57	0	6.0918	12.5727	Up	4.97806e-18	2.93992e-17
CL7045.Contig1_All	0	94	0	6.0907	12.5724	Up	2.9305e-29	2.33102e-28
Unigene36391_All	0	30	0	6.0879	12.5717	Up	7.7985e-10	3.18039e-09
Unigene36236_All	0	75	0	6.0804	12.57	Up	1.713e-23	1.1869e-22
Unigene35323_All	0	28	0	6.0733	12.5683	Up	3.15534e-09	1.2389e-08
Unigene36394_All	0	67	0	6.0718	12.5679	Up	4.59084e-21	2.98572e-20
Unigene35310_All	0	203	0	6.0712	12.5678	Up	2.4189e-62	3.148e-61
CL3821.Contig4_All	0	154	0	6.0498	12.5627	Up	1.80276e-47	1.94271e-46
Unigene34210_All	0	47	0	6.0492	12.5625	Up	5.39792e-15	2.84711e-14
Unigene35018_All	0	48	0	6.0485	12.5624	Up	2.68356e-15	1.43202e-14
Unigene35725_All	0	90	0	6.0446	12.5614	Up	4.79742e-28	3.71462e-27
Unigene32604_All	0	43	0	6.0396	12.5602	Up	8.83678e-14	4.42407e-13
CL401.Contig2_All	0	24	0	6.037	12.5596	Up	5.1655e-08	1.85399e-07
CL4218.Contig1_All	0	30	0	6.0324	12.5585	Up	7.7985e-10	3.17955e-09
CL2975.Contig2_All	0	72	0	6.0293	12.5578	Up	1.39415e-22	9.45827e-22
Unigene37819_All	0	52	0	6.0246	12.5566	Up	1.63924e-16	9.19266e-16
Unigene33689_All	0	79	0	6.021	12.5558	Up	1.04639e-24	7.47945e-24
Unigene38285_All	0	38	0	6.0141	12.5541	Up	2.9099e-12	1.35961e-11
Unigene35540_All	0	42	0	6.0141	12.5541	Up	1.7775e-13	8.78097e-13
Unigene33373_All	0	34	0	6.0141	12.5541	Up	4.7637e-11	2.09101e-10
Unigene36878_All	0	35	0	6.0141	12.5541	Up	2.36826e-11	1.05859e-10
Unigene29515_All	0	42	0	6.0141	12.5541	Up	1.7775e-13	8.77322e-13
CL5281.Contig4_All	0	53	0	6.0038	12.5517	Up	8.14942e-17	4.61725e-16
Unigene35862_All	0	34	0	5.9981	12.5503	Up	4.7637e-11	2.09266e-10
Unigene33876_All	0	31	0	5.9965	12.5499	Up	3.87698e-10	1.61365e-09
Unigene36688_All	0	28	0	5.9946	12.5494	Up	3.15534e-09	1.23953e-08
Unigene33858_All	0	49	0	5.9919	12.5488	Up	1.33412e-15	7.2239e-15
Unigene35824_All	0	24	0	5.9914	12.5487	Up	5.1655e-08	1.85345e-07
Unigene33797_All	0	51	0	5.9715	12.5439	Up	3.29732e-16	1.82825e-15
CL1138.Contig8_All	0	32	0	5.9633	12.5419	Up	1.92743e-10	8.1609e-10
Unigene33596_All	0	105	0	5.9625	12.5417	Up	1.34356e-32	1.14326e-31
CL4868.Contig1_All	0	30	0	5.9599	12.5411	Up	7.7985e-10	3.18292e-09
Unigene33766_All	0	100	0	5.9439	12.5372	Up	4.42426e-31	3.65984e-30
Unigene37300_All	0	31	0	5.9272	12.5331	Up	3.87698e-10	1.61354e-09
CL8528.Contig1_All	0	169	0	5.9249	12.5326	Up	5.04878e-52	5.79201e-51
CL1832.Contig1_All	0	158	0	5.9221	12.5319	Up	1.10121e-48	1.20529e-47
Unigene33683_All	0	39	0	5.9176	12.5308	Up	1.44664e-12	6.84508e-12
Unigene35657_All	0	48	0	5.9133	12.5297	Up	2.68356e-15	1.43189e-14
Unigene32706_All	0	25	0	5.9067	12.5281	Up	2.568e-08	9.4436e-08
CL1138.Contig9_All	0	29	0	5.9031	12.5273	Up	1.56866e-09	6.2778e-09
Unigene38352_All	0	19	0	5.9012	12.5268	Up	1.70097e-06	5.34357e-06
Unigene36206_All	0	47	0	5.9	12.5265	Up	5.39792e-15	2.84418e-14
Unigene18344_All	0	42	0	5.8992	12.5263	Up	1.7775e-13	8.76547e-13
Unigene34360_All	0	40	0	5.8936	12.5249	Up	7.1919e-13	3.45295e-12
Unigene36992_All	0	22	0	5.8924	12.5246	Up	2.09e-07	7.14554e-07
Unigene35675_All	0	41	0	5.8837	12.5225	Up	3.57542e-13	1.74054e-12
CL1317.Contig2_All	0	54	0	5.866	12.5182	Up	4.05144e-17	2.32046e-16
Unigene33317_All	0	25	0	5.8648	12.5179	Up	2.568e-08	9.42781e-08
Unigene34631_All	0	31	0	5.8595	12.5166	Up	3.87698e-10	1.61158e-09
Unigene33745_All	0	26	0	5.8505	12.5143	Up	1.27667e-08	4.80609e-08
Unigene33311_All	0	30	0	5.8372	12.5111	Up	7.7985e-10	3.18166e-09
Unigene32892_All	0	45	0	5.8372	12.5111	Up	2.18404e-14	1.12353e-13
Unigene36997_All	0	131	0	5.8359	12.5107	Up	1.72513e-40	1.67603e-39
Unigene38251_All	0	50	0	5.8338	12.5102	Up	6.6325e-16	3.63552e-15
Unigene32612_All	0	22	0	5.8217	12.5072	Up	2.09e-07	7.14594e-07
CL2953.Contig1_All	0	26	0	5.8109	12.5045	Up	1.27667e-08	4.80815e-08
CL8217.Contig1_All	0	41	0	5.8081	12.5039	Up	3.57542e-13	1.73848e-12
CL127.Contig1_All	0	49	0	5.7989	12.5016	Up	1.33412e-15	7.22262e-15
Unigene33115_All	0	40	0	5.7904	12.4994	Up	7.1919e-13	3.45619e-12
Unigene34096_All	0	75	0	5.7895	12.4992	Up	1.713e-23	1.18677e-22
CL6044.Contig1_All	0	39	0	5.7849	12.4981	Up	1.44664e-12	6.84877e-12
Unigene33993_All	0	20	0	5.7777	12.4963	Up	8.45626e-07	2.73565e-06
Unigene34271_All	0	31	0	5.7769	12.4961	Up	3.87698e-10	1.613e-09
Unigene37701_All	0	76	0	5.7724	12.495	Up	8.51612e-24	5.94552e-23
Unigene36630_All	0	30	0	5.7694	12.4942	Up	7.7985e-10	3.18314e-09
Unigene36098_All	0	42	0	5.7646	12.493	Up	1.7775e-13	8.76829e-13
Unigene33555_All	0	25	0	5.7627	12.4925	Up	2.568e-08	9.44303e-08
Unigene38107_All	0	77	0	5.7559	12.4908	Up	4.23374e-24	2.97368e-23
CL7584.Contig2_All	0	18	0	5.7526	12.49	Up	3.42146e-06	1.04324e-05
Unigene33624_All	0	21	0	5.7407	12.487	Up	4.204e-07	1.40139e-06
CL38.Contig11_All	0	72	0	5.7319	12.4848	Up	1.39415e-22	9.45618e-22
Unigene33187_All	0	62	0	5.7285	12.4839	Up	1.51174e-19	9.37652e-19
Unigene14127_All	0	38	0	5.7264	12.4834	Up	2.9099e-12	1.35858e-11
Unigene33379_All	0	18	0	5.725	12.4831	Up	3.42146e-06	1.04303e-05
Unigene33436_All	0	25	0	5.7228	12.4825	Up	2.568e-08	9.45095e-08
Unigene32703_All	0	41	0	5.7223	12.4824	Up	3.57542e-13	1.73834e-12
Unigene36634_All	0	63	0	5.7171	12.4811	Up	7.51552e-20	4.70372e-19
Unigene33383_All	0	42	0	5.7171	12.4811	Up	1.7775e-13	8.77181e-13
Unigene38023_All	0	25	0	5.703	12.4775	Up	2.568e-08	9.44812e-08
Unigene36449_All	0	93	0	5.6967	12.4759	Up	5.89464e-29	4.65805e-28
CL4256.Contig1_All	0	47	0	5.6947	12.4754	Up	5.39792e-15	2.84662e-14
CL4251.Contig2_All	0	22	0	5.6852	12.473	Up	2.09e-07	7.17387e-07
Unigene32725_All	0	40	0	5.6786	12.4713	Up	7.1919e-13	3.45511e-12
Unigene34141_All	0	63	0	5.6551	12.4653	Up	7.51552e-20	4.7042e-19
Unigene34584_All	0	61	0	5.644	12.4625	Up	3.04084e-19	1.86817e-18
CL5376.Contig2_All	0	80	0	5.6422	12.462	Up	5.20206e-25	3.74669e-24
CL5974.Contig1_All	0	70	0	5.6405	12.4616	Up	5.64082e-22	3.76008e-21
Unigene33228_All	0	52	0	5.6395	12.4614	Up	1.63924e-16	9.18763e-16
Unigene34758_All	0	34	0	5.6373	12.4608	Up	4.7637e-11	2.08788e-10
CL1485.Contig1_All	0	48	0	5.6302	12.459	Up	2.68356e-15	1.43363e-14
Unigene1840_All	0	28	0	5.6302	12.459	Up	3.15534e-09	1.23858e-08
Unigene33744_All	0	36	0	5.6302	12.459	Up	1.17736e-11	5.33838e-11
Unigene32858_All	0	81	0	5.6228	12.4571	Up	2.58618e-25	1.87983e-24
Unigene35465_All	0	30	0	5.6223	12.4569	Up	7.7985e-10	3.17807e-09
Unigene36625_All	0	54	0	5.617	12.4556	Up	4.05144e-17	2.31809e-16
Unigene32744_All	0	44	0	5.6085	12.4534	Up	4.39316e-14	2.23286e-13
Unigene34767_All	0	52	0	5.5936	12.4496	Up	1.63924e-16	9.1893e-16
Unigene32800_All	0	24	0	5.5906	12.4488	Up	5.1655e-08	1.85258e-07
CL3044.Contig3_All	0	54	0	5.5818	12.4465	Up	4.05144e-17	2.31981e-16
Unigene36728_All	0	34	0	5.5813	12.4464	Up	4.7637e-11	2.09072e-10
Unigene37476_All	0	36	0	5.5775	12.4454	Up	1.17736e-11	5.34154e-11
CL4256.Contig2_All	0	44	0	5.5763	12.4451	Up	4.39316e-14	2.23212e-13
Unigene36217_All	0	86	0	5.5723	12.4441	Up	7.8537e-27	5.90989e-26
CL4539.Contig1_All	0	49	0	5.5698	12.4434	Up	1.33412e-15	7.22135e-15
Unigene36119_All	0	157	0	5.5691	12.4432	Up	2.21506e-48	2.41668e-47
CL401.Contig1_All	0	26	0	5.5665	12.4426	Up	1.27667e-08	4.80051e-08
Unigene33161_All	0	27	0	5.5645	12.442	Up	6.3469e-09	2.43845e-08
Unigene33901_All	0	63	0	5.5645	12.442	Up	7.51552e-20	4.70229e-19
Unigene33167_All	0	19	0	5.5617	12.4413	Up	1.70097e-06	5.3286e-06
Unigene35574_All	0	43	0	5.556	12.4398	Up	8.83678e-14	4.42299e-13
Unigene20491_All	0	33	0	5.555	12.4396	Up	9.58212e-11	4.13316e-10
Unigene32733_All	0	27	0	5.5472	12.4375	Up	6.3469e-09	2.44242e-08
Unigene32618_All	0	28	0	5.5459	12.4372	Up	3.15534e-09	1.23882e-08
Unigene32799_All	0	37	0	5.5379	12.4351	Up	5.85322e-12	2.69147e-11
Unigene34741_All	0	54	0	5.53	12.4331	Up	4.05144e-17	2.32133e-16
Unigene32735_All	0	65	0	5.5271	12.4323	Up	1.85749e-20	1.18535e-19
Unigene35546_All	0	44	0	5.5234	12.4313	Up	4.39316e-14	2.23065e-13
CL4931.Contig2_All	0	76	0	5.519	12.4302	Up	8.51612e-24	5.9435e-23
Unigene33249_All	0	21	0	5.5129	12.4286	Up	4.204e-07	1.40078e-06
Unigene33127_All	0	17	0	5.5129	12.4286	Up	6.88222e-06	2.0299e-05
Unigene18536_All	0	35	0	5.5129	12.4286	Up	2.36826e-11	1.05774e-10
Unigene33767_All	0	51	0	5.495	12.4239	Up	3.29732e-16	1.82742e-15
Unigene37843_All	0	22	0	5.4921	12.4231	Up	2.09e-07	7.15549e-07
Unigene36695_All	0	58	0	5.4893	12.4224	Up	2.47482e-18	1.47632e-17
Unigene33039_All	0	54	0	5.4875	12.4219	Up	4.05144e-17	2.31852e-16
Unigene33815_All	0	17	0	5.486	12.4215	Up	6.88222e-06	2.02922e-05
Unigene33340_All	0	17	0	5.486	12.4215	Up	6.88222e-06	2.02902e-05
Unigene36255_All	0	27	0	5.4791	12.4197	Up	6.3469e-09	2.44349e-08
CL7936.Contig3_All	0	50	0	5.4674	12.4166	Up	6.6325e-16	3.63454e-15
Unigene37095_All	0	19	0	5.465	12.416	Up	1.70097e-06	5.34986e-06
Unigene32830_All	0	19	0	5.465	12.416	Up	1.70097e-06	5.34384e-06
CL3881.Contig5_All	0	71	0	5.4617	12.4151	Up	2.8043e-22	1.88648e-21
Unigene32831_All	0	30	0	5.4524	12.4127	Up	7.7985e-10	3.18356e-09
Unigene36131_All	0	44	0	5.451	12.4123	Up	4.39316e-14	2.23249e-13
CL6742.Contig1_All	0	22	0	5.451	12.4123	Up	2.09e-07	7.17066e-07
Unigene34436_All	0	35	0	5.4481	12.4115	Up	2.36826e-11	1.05782e-10
Unigene501_All	0	84	0	5.4481	12.4115	Up	3.17766e-26	2.3597e-25
Unigene34624_All	0	116	0	5.4464	12.4111	Up	6.15988e-36	5.58148e-35
CL4765.Contig1_All	0	28	0	5.4321	12.4073	Up	3.15534e-09	1.24033e-08
Unigene33779_All	0	41	0	5.4247	12.4053	Up	3.57542e-13	1.73875e-12
Unigene35444_All	0	59	0	5.4211	12.4044	Up	1.23034e-18	7.41354e-18
Unigene20536_All	0	62	0	5.4183	12.4036	Up	1.51174e-19	9.37273e-19
Unigene35572_All	0	19	0	5.4179	12.4035	Up	1.70097e-06	5.3515e-06
CL2223.Contig1_All	0	57	0	5.4179	12.4035	Up	4.97806e-18	2.93823e-17
Unigene34959_All	0	33	0	5.4172	12.4033	Up	9.58212e-11	4.12737e-10
Unigene35545_All	0	60	0	5.4152	12.4028	Up	6.1166e-19	3.72098e-18
Unigene34770_All	0	31	0	5.4111	12.4017	Up	3.87698e-10	1.61071e-09
Unigene36453_All	0	48	0	5.4096	12.4013	Up	2.68356e-15	1.43214e-14
Unigene13954_All	0	37	0	5.4034	12.3997	Up	5.85322e-12	2.69188e-11
Unigene20431_All	0	97	0	5.4016	12.3992	Up	3.60072e-30	2.9162e-29
Unigene32730_All	0	110	0	5.3944	12.3972	Up	4.08012e-34	3.57936e-33
Unigene33783_All	0	22	0	5.3904	12.3962	Up	2.09e-07	7.17787e-07
CL3881.Contig1_All	0	18	0	5.3882	12.3956	Up	3.42146e-06	1.04251e-05
Unigene33336_All	0	25	0	5.3872	12.3953	Up	2.568e-08	9.45038e-08
Unigene34181_All	0	25	0	5.3872	12.3953	Up	2.568e-08	9.43062e-08
Unigene36332_All	0	24	0	5.3821	12.394	Up	5.1655e-08	1.85811e-07
CL4500.Contig3_All	0	145	0	5.38	12.3934	Up	9.71824e-45	1.0033e-43
Unigene33611_All	0	32	0	5.3594	12.3879	Up	1.92743e-10	8.16934e-10
Unigene35850_All	0	34	0	5.3554	12.3868	Up	4.7637e-11	2.09236e-10
Unigene35801_All	0	68	0	5.3554	12.3868	Up	2.28232e-21	1.49637e-20
Unigene33558_All	0	96	0	5.3549	12.3866	Up	7.24282e-30	5.83822e-29
Unigene33974_All	0	31	0	5.3546	12.3866	Up	3.87698e-10	1.61245e-09
CL7869.Contig2_All	0	27	0	5.3479	12.3848	Up	6.3469e-09	2.43937e-08
CL8833.Contig7_All	0	21	0	5.3433	12.3835	Up	4.204e-07	1.40025e-06
Unigene37825_All	0	58	0	5.3366	12.3817	Up	2.47482e-18	1.47575e-17
Unigene34160_All	0	59	0	5.3322	12.3805	Up	1.23034e-18	7.41063e-18
Unigene37787_All	0	44	0	5.3312	12.3802	Up	4.39316e-14	2.23139e-13
Unigene34553_All	0	22	0	5.3312	12.3802	Up	2.09e-07	7.14355e-07
Unigene4809_All	0	43	0	5.3271	12.3791	Up	8.83678e-14	4.42444e-13
Unigene32983_All	0	93	0	5.3268	12.3791	Up	5.89464e-29	4.65985e-28
Unigene33669_All	0	44	0	5.3214	12.3776	Up	4.39316e-14	2.22973e-13
Unigene33868_All	0	18	0	5.316	12.3761	Up	3.42146e-06	1.04432e-05
Unigene37967_All	0	31	0	5.313	12.3753	Up	3.87698e-10	1.61234e-09
Unigene36890_All	0	84	0	5.3127	12.3752	Up	3.17766e-26	2.36027e-25
Unigene2038_All	0	17	0	5.3049	12.3731	Up	6.88222e-06	2.03126e-05
Unigene33921_All	0	19	0	5.3036	12.3728	Up	1.70097e-06	5.35342e-06
Unigene37573_All	0	23	0	5.3016	12.3722	Up	1.03903e-07	3.64084e-07
Unigene33322_All	0	27	0	5.3003	12.3719	Up	6.3469e-09	2.44043e-08
Unigene33581_All	0	166	0	5.3001	12.3718	Up	4.109e-51	4.66083e-50
Unigene34791_All	0	119	0	5.2942	12.3702	Up	7.56872e-37	6.9627e-36
CL8802.Contig2_All	0	26	0	5.2924	12.3697	Up	1.27667e-08	4.80521e-08
Unigene7067_All	0	60	0	5.2854	12.3678	Up	6.1166e-19	3.72282e-18
Unigene33238_All	0	25	0	5.284	12.3674	Up	2.568e-08	9.44755e-08
CL7062.Contig1_All	0	40	0	5.2819	12.3668	Up	7.1919e-13	3.45457e-12
Unigene33041_All	0	80	0	5.2713	12.3639	Up	5.20206e-25	3.74713e-24
Unigene29478_All	0	18	0	5.269	12.3633	Up	3.42146e-06	1.04396e-05
CL1287.Contig6_All	0	16	0	5.2661	12.3625	Up	1.38435e-05	3.95137e-05
Unigene34966_All	0	21	0	5.2623	12.3615	Up	4.204e-07	1.39707e-06
Unigene36486_All	0	17	0	5.2553	12.3596	Up	6.88222e-06	2.03195e-05
Unigene34394_All	0	27	0	5.2535	12.3591	Up	6.3469e-09	2.44334e-08
CL1511.Contig1_All	0	42	0	5.2425	12.356	Up	1.7775e-13	8.77251e-13
Unigene33377_All	0	83	0	5.2394	12.3552	Up	6.39182e-26	4.71404e-25
Unigene33283_All	0	28	0	5.2326	12.3533	Up	3.15534e-09	1.24001e-08
Unigene33718_All	0	26	0	5.2281	12.3521	Up	1.27667e-08	4.80462e-08
Unigene37108_All	0	56	0	5.2252	12.3513	Up	1.00133e-17	5.85288e-17
Unigene33692_All	0	49	0	5.22	12.3498	Up	1.33412e-15	7.21945e-15
CL8199.Contig1_All	0	163	0	5.2194	12.3497	Up	3.34416e-50	3.73471e-49
Unigene37662_All	0	25	0	5.2173	12.3491	Up	2.568e-08	9.434e-08
Unigene36587_All	0	26	0	5.2122	12.3477	Up	1.27667e-08	4.8055e-08
Unigene36355_All	0	59	0	5.2112	12.3474	Up	1.23034e-18	7.41208e-18
Unigene37616_All	0	92	0	5.2109	12.3473	Up	1.1857e-28	9.31215e-28
Unigene37629_All	0	152	0	5.2075	12.3464	Up	7.29408e-47	7.79883e-46
Unigene35609_All	0	41	0	5.2061	12.346	Up	3.57542e-13	1.73972e-12
Unigene33152_All	0	25	0	5.2009	12.3445	Up	2.568e-08	9.4357e-08
Unigene38297_All	0	18	0	5.2	12.3443	Up	3.42146e-06	1.04407e-05
Unigene33646_All	0	30	0	5.1954	12.343	Up	7.7985e-10	3.17723e-09
Unigene32636_All	0	51	0	5.1906	12.3417	Up	3.29732e-16	1.82643e-15
Unigene33434_All	0	16	0	5.1886	12.3411	Up	1.38435e-05	3.95541e-05
CL2546.Contig1_All	0	16	0	5.1886	12.3411	Up	1.38435e-05	3.95504e-05
Unigene33840_All	0	122	0	5.187	12.3407	Up	9.29978e-38	8.70363e-37
Unigene37929_All	0	25	0	5.1846	12.34	Up	2.568e-08	9.44642e-08
Unigene33748_All	0	112	0	5.1814	12.3391	Up	1.00842e-34	8.94867e-34
Unigene36170_All	0	50	0	5.1765	12.3378	Up	6.6325e-16	3.63584e-15
Unigene33021_All	0	91	0	5.1764	12.3377	Up	2.38502e-28	1.85959e-27
Unigene33762_All	0	45	0	5.1684	12.3355	Up	2.18404e-14	1.1239e-13
CL6590.Contig1_All	0	103	0	5.166	12.3348	Up	5.43614e-32	4.57694e-31
CL1080.Contig8_All	0	43	0	5.1627	12.3339	Up	8.83678e-14	4.41868e-13
Unigene37621_All	0	29	0	5.1573	12.3324	Up	1.56866e-09	6.27984e-09
Unigene14386_All	0	18	0	5.155	12.3318	Up	3.42146e-06	1.04329e-05
Unigene37265_All	0	33	0	5.1489	12.33	Up	9.58212e-11	4.12997e-10
Unigene36416_All	0	27	0	5.1475	12.3297	Up	6.3469e-09	2.43723e-08
Unigene33116_All	0	68	0	5.1471	12.3295	Up	2.28232e-21	1.49605e-20
Unigene37698_All	0	28	0	5.1454	12.3291	Up	3.15534e-09	1.2408e-08
Unigene33398_All	0	72	0	5.1438	12.3286	Up	1.39415e-22	9.46036e-22
Unigene33644_All	0	23	0	5.1404	12.3277	Up	1.03903e-07	3.64749e-07
Unigene38303_All	0	48	0	5.1383	12.3271	Up	2.68356e-15	1.43264e-14
Unigene13016_All	0	79	0	5.1339	12.3258	Up	1.04639e-24	7.47858e-24
Unigene38290_All	0	42	0	5.1264	12.3237	Up	1.7775e-13	8.77956e-13
Unigene33686_All	0	88	0	5.1202	12.322	Up	1.94107e-27	1.47802e-26
Unigene37121_All	0	29	0	5.116	12.3208	Up	1.56866e-09	6.28352e-09
Unigene16050_All	0	58	0	5.116	12.3208	Up	2.47482e-18	1.47618e-17
Unigene37102_All	0	30	0	5.1151	12.3205	Up	7.7985e-10	3.1787e-09
Unigene5125_All	0	62	0	5.1142	12.3203	Up	1.51174e-19	9.37841e-19
Unigene33800_All	0	100	0	5.1085	12.3187	Up	4.42426e-31	3.65885e-30
Unigene7914_All	1	5047	0.078	397.956	12.3168	Up	0	0
Unigene32832_All	0	22	0	5.0889	12.3131	Up	2.09e-07	7.16267e-07
Unigene38166_All	0	16	0	5.0889	12.3131	Up	1.38435e-05	3.94477e-05
CL8253.Contig2_All	0	69	0	5.0832	12.3115	Up	1.13464e-21	7.49588e-21
Unigene33080_All	0	60	0	5.0758	12.3094	Up	6.1166e-19	3.72061e-18
Unigene34209_All	0	45	0	5.0715	12.3082	Up	2.18404e-14	1.12334e-13
Unigene34115_All	0	63	0	5.0703	12.3079	Up	7.51552e-20	4.70276e-19
Unigene36905_All	0	65	0	5.0589	12.3046	Up	1.85749e-20	1.18596e-19
Unigene34043_All	0	38	0	5.0581	12.3044	Up	2.9099e-12	1.35796e-11
Unigene32552_All	0	34	0	5.0546	12.3034	Up	4.7637e-11	2.08848e-10
Unigene38087_All	0	31	0	5.0513	12.3024	Up	3.87698e-10	1.61475e-09
Unigene32805_All	0	44	0	5.0448	12.3006	Up	4.39316e-14	2.22991e-13
Unigene33843_All	0	17	0	5.0432	12.3001	Up	6.88222e-06	2.0388e-05
Unigene37715_All	0	25	0	5.0423	12.2999	Up	2.568e-08	9.42893e-08
Unigene33292_All	0	91	0	5.042	12.2998	Up	2.38502e-28	1.86006e-27
Unigene37654_All	0	49	0	5.0414	12.2996	Up	1.33412e-15	7.22199e-15
Unigene37741_All	0	39	0	5.0392	12.299	Up	1.44664e-12	6.85141e-12
Unigene33825_All	0	100	0	5.0385	12.2988	Up	4.42426e-31	3.65836e-30
Unigene33647_All	0	23	0	5.0383	12.2987	Up	1.03903e-07	3.64562e-07
Unigene33842_All	0	37	0	5.0365	12.2982	Up	5.85322e-12	2.69389e-11
Unigene33128_All	0	56	0	5.0335	12.2973	Up	1.00133e-17	5.85455e-17
Unigene33760_All	0	40	0	5.0308	12.2966	Up	7.1919e-13	3.457e-12
Unigene32894_All	0	106	0	5.0161	12.2924	Up	6.67944e-33	5.71611e-32
Unigene33320_All	0	28	0	5.0063	12.2895	Up	3.15534e-09	1.23764e-08
CL1341.Contig2_All	0	36	0	5.0033	12.2887	Up	1.17736e-11	5.34075e-11
Unigene33109_All	0	18	0	5.0033	12.2887	Up	3.42146e-06	1.04298e-05
Unigene37521_All	0	20	0	4.9928	12.2856	Up	8.45626e-07	2.74301e-06
Unigene33583_All	0	53	0	4.9875	12.2841	Up	8.14942e-17	4.62151e-16
CL5446.Contig8_All	0	31	0	4.9777	12.2813	Up	3.87698e-10	1.61278e-09
Unigene38120_All	0	21	0	4.9616	12.2766	Up	4.204e-07	1.39957e-06
Unigene34348_All	0	37	0	4.9549	12.2746	Up	5.85322e-12	2.69369e-11
Unigene36508_All	0	31	0	4.9537	12.2743	Up	3.87698e-10	1.61082e-09
Unigene33006_All	0	19	0	4.9486	12.2728	Up	1.70097e-06	5.33757e-06
Unigene34508_All	0	29	0	4.9446	12.2716	Up	1.56866e-09	6.27902e-09
CL6706.Contig2_All	0	51	0	4.9398	12.2702	Up	3.29732e-16	1.82891e-15
Unigene33118_All	0	51	0	4.9398	12.2702	Up	3.29732e-16	1.82775e-15
Unigene32701_All	0	28	0	4.9396	12.2702	Up	3.15534e-09	1.23922e-08
Unigene32879_All	0	90	0	4.937	12.2694	Up	4.79742e-28	3.71415e-27
Unigene7834_All	0	47	0	4.9354	12.269	Up	5.39792e-15	2.84589e-14
Unigene33741_All	0	46	0	4.9322	12.268	Up	1.08578e-14	5.65942e-14
Unigene36436_All	0	31	0	4.9298	12.2673	Up	3.87698e-10	1.61398e-09
CL998.Contig1_All	0	37	0	4.925	12.2659	Up	5.85322e-12	2.6943e-11
Unigene33087_All	0	46	0	4.9242	12.2657	Up	1.08578e-14	5.66086e-14
Unigene32984_All	0	80	0	4.9232	12.2654	Up	5.20206e-25	3.74625e-24
Unigene34219_All	0	24	0	4.9156	12.2632	Up	5.1655e-08	1.85779e-07
CL8631.Contig1_All	0	28	0	4.9134	12.2625	Up	3.15534e-09	1.23843e-08
Unigene37385_All	0	45	0	4.9125	12.2622	Up	2.18404e-14	1.12306e-13
CL3565.Contig3_All	0	15	0	4.9125	12.2622	Up	2.7846e-05	7.63818e-05
Unigene33241_All	0	67	0	4.9085	12.2611	Up	4.59084e-21	2.98604e-20
Unigene36178_All	0	34	0	4.9004	12.2587	Up	4.7637e-11	2.09087e-10
Unigene38209_All	0	16	0	4.9004	12.2587	Up	1.38435e-05	3.94733e-05
Unigene34998_All	0	77	0	4.898	12.258	Up	4.23374e-24	2.97436e-23
Unigene37822_All	0	25	0	4.8931	12.2565	Up	2.568e-08	9.45151e-08
CL6523.Contig1_All	0	74	0	4.8906	12.2558	Up	3.44568e-23	2.37219e-22
Unigene38242_All	0	15	0	4.8883	12.2551	Up	2.7846e-05	7.6392e-05
Unigene38070_All	0	65	0	4.8865	12.2546	Up	1.85749e-20	1.18523e-19
Unigene33635_All	0	24	0	4.8853	12.2542	Up	5.1655e-08	1.85496e-07
Unigene33517_All	0	20	0	4.8823	12.2533	Up	8.45626e-07	2.74388e-06
Unigene38319_All	0	27	0	4.8803	12.2528	Up	6.3469e-09	2.43784e-08
Unigene33260_All	0	51	0	4.8686	12.2493	Up	3.29732e-16	1.82759e-15
Unigene36288_All	0	27	0	4.867	12.2488	Up	6.3469e-09	2.43693e-08
Unigene34062_All	0	15	0	4.8644	12.248	Up	2.7846e-05	7.67034e-05
Unigene3882_All	0	20	0	4.8644	12.248	Up	8.45626e-07	2.74156e-06
Unigene32964_All	0	30	0	4.8644	12.248	Up	7.7985e-10	3.17639e-09
Unigene36538_All	0	26	0	4.8589	12.2464	Up	1.27667e-08	4.79523e-08
Unigene36161_All	0	24	0	4.8554	12.2454	Up	5.1655e-08	1.85724e-07
CL6551.Contig1_All	0	186	0	4.8521	12.2444	Up	3.49464e-57	4.27812e-56
Unigene33345_All	0	25	0	4.8501	12.2438	Up	2.568e-08	9.42724e-08
Unigene35182_All	0	26	0	4.8452	12.2423	Up	1.27667e-08	4.79786e-08
Unigene34277_All	0	39	0	4.8406	12.241	Up	1.44664e-12	6.85035e-12
Unigene38210_All	0	30	0	4.8406	12.241	Up	7.7985e-10	3.17492e-09
Unigene33788_All	0	53	0	4.8362	12.2397	Up	8.14942e-17	4.62237e-16
Unigene8181_All	0	57	0	4.8282	12.2373	Up	4.97806e-18	2.93739e-17
Unigene35754_All	0	37	0	4.8279	12.2372	Up	5.85322e-12	2.69248e-11
Unigene33491_All	0	37	0	4.8279	12.2372	Up	5.85322e-12	2.69067e-11
Unigene32695_All	0	102	0	4.8268	12.2369	Up	1.09347e-31	9.1513e-31
CL141.Contig1_All	0	53	0	4.8229	12.2357	Up	8.14942e-17	4.62279e-16
Unigene35682_All	0	22	0	4.8193	12.2346	Up	2.09e-07	7.17908e-07
Unigene37396_All	0	22	0	4.8193	12.2346	Up	2.09e-07	7.16387e-07
Unigene18270_All	0	26	0	4.818	12.2342	Up	1.27667e-08	4.80109e-08
Unigene6522_All	0	15	0	4.8171	12.2339	Up	2.7846e-05	7.67e-05
Unigene37771_All	0	31	0	4.8141	12.2331	Up	3.87698e-10	1.6142e-09
Unigene33356_All	0	28	0	4.8113	12.2322	Up	3.15534e-09	1.24072e-08
Unigene33319_All	0	38	0	4.8067	12.2308	Up	2.9099e-12	1.35889e-11
Unigene38280_All	0	27	0	4.8016	12.2293	Up	6.3469e-09	2.44303e-08
Unigene33406_All	0	23	0	4.7999	12.2288	Up	1.03903e-07	3.64958e-07
CL3819.Contig1_All	0	38	0	4.7975	12.2281	Up	2.9099e-12	1.35806e-11
CL8824.Contig1_All	0	45	0	4.7939	12.227	Up	2.18404e-14	1.12277e-13
Unigene37636_All	0	41	0	4.7922	12.2265	Up	3.57542e-13	1.73917e-12
Unigene38028_All	0	31	0	4.7916	12.2263	Up	3.87698e-10	1.61202e-09
Unigene33722_All	0	16	0	4.7895	12.2257	Up	1.38435e-05	3.95706e-05
CL6972.Contig1_All	0	16	0	4.7895	12.2257	Up	1.38435e-05	3.95026e-05
Unigene35278_All	0	16	0	4.7895	12.2257	Up	1.38435e-05	3.94294e-05
Unigene33580_All	0	38	0	4.7884	12.2253	Up	2.9099e-12	1.35837e-11
Unigene35147_All	0	18	0	4.7823	12.2235	Up	3.42146e-06	1.0451e-05
Unigene16135_All	0	69	0	4.7798	12.2227	Up	1.13464e-21	7.49507e-21
CL3863.Contig3_All	0	33	0	4.7666	12.2187	Up	9.58212e-11	4.13519e-10
Unigene37772_All	0	20	0	4.7594	12.2166	Up	8.45626e-07	2.74113e-06
CL3113.Contig2_All	0	31	0	4.7583	12.2162	Up	3.87698e-10	1.60995e-09
Unigene32592_All	0	43	0	4.757	12.2158	Up	8.83678e-14	4.42263e-13
CL6554.Contig3_All	0	41	0	4.7419	12.2112	Up	3.57542e-13	1.74013e-12
Unigene33111_All	0	41	0	4.7419	12.2112	Up	3.57542e-13	1.73903e-12
CL1477.Contig1_All	0	22	0	4.7408	12.2109	Up	2.09e-07	7.14673e-07
Unigene6103_All	0	30	0	4.7367	12.2097	Up	7.7985e-10	3.17892e-09
Unigene33679_All	0	35	0	4.735	12.2091	Up	2.36826e-11	1.05944e-10
Unigene35677_All	0	38	0	4.7254	12.2062	Up	2.9099e-12	1.3593e-11
CL1886.Contig7_All	0	28	0	4.7254	12.2062	Up	3.15534e-09	1.24049e-08
Unigene37184_All	0	22	0	4.7254	12.2062	Up	2.09e-07	7.15708e-07
Unigene35351_All	0	34	0	4.7254	12.2062	Up	4.7637e-11	2.08952e-10
Unigene33680_All	0	70	0	4.7206	12.2048	Up	5.64082e-22	3.75967e-21
Unigene37182_All	0	42	0	4.7174	12.2038	Up	1.7775e-13	8.77603e-13
Unigene32576_All	0	76	0	4.7165	12.2035	Up	8.51612e-24	5.94282e-23
Unigene37905_All	0	26	0	4.7124	12.2022	Up	1.27667e-08	4.79904e-08
CL3983.Contig1_All	0	126	0	4.712	12.2021	Up	5.68074e-39	5.40461e-38
Unigene33910_All	0	25	0	4.7119	12.2021	Up	2.568e-08	9.44473e-08
Unigene36279_All	0	44	0	4.7101	12.2015	Up	4.39316e-14	2.23102e-13
Unigene37534_All	0	21	0	4.7094	12.2013	Up	4.204e-07	1.40215e-06
Unigene35525_All	0	26	0	4.6996	12.1983	Up	1.27667e-08	4.79933e-08
Unigene33539_All	0	54	0	4.6943	12.1967	Up	4.05144e-17	2.31938e-16
CL8850.Contig1_All	0	21	0	4.6934	12.1964	Up	4.204e-07	1.39699e-06
Unigene32916_All	0	28	0	4.6895	12.1952	Up	3.15534e-09	1.23977e-08
Unigene33638_All	0	17	0	4.686	12.1941	Up	6.88222e-06	2.03537e-05
Unigene34238_All	0	38	0	4.6814	12.1927	Up	2.9099e-12	1.35745e-11
Unigene32755_All	0	30	0	4.6808	12.1925	Up	7.7985e-10	3.18208e-09
Unigene33208_All	0	35	0	4.6776	12.1916	Up	2.36826e-11	1.05828e-10
CL7876.Contig1_All	0	56	0	4.6776	12.1916	Up	1.00133e-17	5.84844e-17
Unigene36195_All	0	34	0	4.6763	12.1912	Up	4.7637e-11	2.09221e-10
Unigene33710_All	0	20	0	4.6753	12.1908	Up	8.45626e-07	2.74707e-06
Unigene34749_All	0	20	0	4.6753	12.1908	Up	8.45626e-07	2.742e-06
Unigene33194_All	0	52	0	4.674	12.1904	Up	1.63924e-16	9.19014e-16
CL3146.Contig1_All	0	18	0	4.6698	12.1891	Up	3.42146e-06	1.04381e-05
Unigene37189_All	0	26	0	4.6613	12.1865	Up	1.27667e-08	4.80697e-08
Unigene6172_All	0	117	0	4.6571	12.1852	Up	3.06236e-36	2.78878e-35
Unigene33799_All	0	53	0	4.6502	12.1831	Up	8.14942e-17	4.61981e-16
Unigene35526_All	0	22	0	4.6499	12.183	Up	2.09e-07	7.15828e-07
CL3044.Contig2_All	0	30	0	4.6479	12.1824	Up	7.7985e-10	3.18124e-09
Unigene36009_All	0	16	0	4.6425	12.1807	Up	1.38435e-05	3.95743e-05
Unigene38347_All	0	20	0	4.6425	12.1807	Up	8.45626e-07	2.74402e-06
Unigene14220_All	0	88	0	4.6425	12.1807	Up	1.94107e-27	1.4782e-26
CL738.Contig18_All	0	26	0	4.6362	12.1787	Up	1.27667e-08	4.81198e-08
Unigene33535_All	0	27	0	4.6274	12.176	Up	6.3469e-09	2.44395e-08
Unigene37848_All	0	37	0	4.6271	12.1759	Up	5.85322e-12	2.69228e-11
Unigene34728_All	0	26	0	4.6238	12.1749	Up	1.27667e-08	4.80845e-08
Unigene36443_All	0	29	0	4.6229	12.1746	Up	1.56866e-09	6.28107e-09
CL2573.Contig1_All	0	79	0	4.6128	12.1714	Up	1.04639e-24	7.4838e-24
Unigene36520_All	0	23	0	4.6108	12.1708	Up	1.03903e-07	3.64437e-07
Unigene33568_All	0	23	0	4.6108	12.1708	Up	1.03903e-07	3.64375e-07
Unigene36777_All	0	14	0	4.6078	12.1699	Up	5.60118e-05	0.000147627
Unigene35712_All	0	18	0	4.5977	12.1667	Up	3.42146e-06	1.04536e-05
CL8682.Contig5_All	0	23	0	4.5969	12.1664	Up	1.03903e-07	3.64895e-07
Unigene5968_All	0	25	0	4.5941	12.1656	Up	2.568e-08	9.45774e-08
Unigene37665_All	0	55	0	4.5941	12.1656	Up	2.01416e-17	1.16435e-16
Unigene33240_All	0	45	0	4.587	12.1633	Up	2.18404e-14	1.124e-13
Unigene6109_All	0	82	0	4.5856	12.1629	Up	1.28571e-25	9.42121e-25
Unigene35259_All	0	23	0	4.583	12.1621	Up	1.03903e-07	3.64833e-07
CL7634.Contig1_All	0	92	0	4.583	12.1621	Up	1.1857e-28	9.31334e-28
Unigene34114_All	0	43	0	4.5808	12.1614	Up	8.83678e-14	4.42083e-13
Unigene33368_All	0	29	0	4.5788	12.1608	Up	1.56866e-09	6.27535e-09
Unigene34188_All	0	55	0	4.5768	12.1601	Up	2.01416e-17	1.16501e-16
Unigene33672_All	0	80	0	4.5743	12.1593	Up	5.20206e-25	3.74757e-24
Unigene33867_All	0	15	0	4.5729	12.1589	Up	2.7846e-05	7.66691e-05
CL64.Contig1_All	0	34	0	4.5717	12.1585	Up	4.7637e-11	2.08878e-10
Unigene35421_All	0	39	0	4.5665	12.1569	Up	1.44664e-12	6.84982e-12
Unigene38092_All	0	36	0	4.5624	12.1556	Up	1.17736e-11	5.34193e-11
Unigene34660_All	0	28	0	4.5624	12.1556	Up	3.15534e-09	1.23866e-08
Unigene33882_All	0	16	0	4.5624	12.1556	Up	1.38435e-05	3.9424e-05
CL7426.Contig1_All	0	26	0	4.5624	12.1556	Up	1.27667e-08	4.79757e-08
CL8682.Contig7_All	0	59	0	4.5544	12.153	Up	1.23034e-18	7.41426e-18
CL8165.Contig1_All	0	78	0	4.5544	12.153	Up	2.10478e-24	1.49164e-23
CL6877.Contig2_All	1	4505	0.0453	206.249	12.1526	Up	0	0
CL8218.Contig2_All	0	30	0	4.552	12.1523	Up	7.7985e-10	3.18483e-09
CL3640.Contig5_All	0	15	0	4.552	12.1523	Up	2.7846e-05	7.69033e-05
Unigene36152_All	0	26	0	4.5504	12.1518	Up	1.27667e-08	4.80227e-08
Unigene36964_All	0	26	0	4.5504	12.1518	Up	1.27667e-08	4.79581e-08
Unigene36950_All	0	66	0	4.5482	12.1511	Up	9.2344e-21	5.94784e-20
Unigene32527_All	0	22	0	4.5482	12.1511	Up	2.09e-07	7.1523e-07
Unigene33632_All	0	38	0	4.5459	12.1504	Up	2.9099e-12	1.35941e-11
Unigene29895_All	0	16	0	4.5428	12.1494	Up	1.38435e-05	3.95522e-05
Unigene37780_All	0	30	0	4.5415	12.149	Up	7.7985e-10	3.17765e-09
Unigene34746_All	0	35	0	4.5401	12.1485	Up	2.36826e-11	1.05905e-10
Unigene35432_All	0	14	0	4.5401	12.1485	Up	5.60118e-05	0.000147349
Unigene38345_All	0	14	0	4.5401	12.1485	Up	5.60118e-05	0.000147305
Unigene33849_All	0	19	0	4.5377	12.1477	Up	1.70097e-06	5.33186e-06
Unigene32870_All	0	29	0	4.5355	12.147	Up	1.56866e-09	6.27861e-09
Unigene36300_All	0	30	0	4.5312	12.1457	Up	7.7985e-10	3.18377e-09
Unigene35788_All	0	15	0	4.5312	12.1457	Up	2.7846e-05	7.68412e-05
Unigene36575_All	0	30	0	4.5312	12.1457	Up	7.7985e-10	3.18145e-09
Unigene33144_All	0	35	0	4.5312	12.1457	Up	2.36826e-11	1.05882e-10
Unigene37450_All	0	20	0	4.5312	12.1457	Up	8.45626e-07	2.73637e-06
Unigene38001_All	0	27	0	4.522	12.1427	Up	6.3469e-09	2.43708e-08
Unigene33724_All	0	22	0	4.5199	12.1421	Up	2.09e-07	7.15868e-07
Unigene36078_All	0	23	0	4.515	12.1405	Up	1.03903e-07	3.64666e-07
Unigene33490_All	0	32	0	4.5138	12.1401	Up	1.92743e-10	8.16371e-10
Unigene35226_All	0	22	0	4.5059	12.1376	Up	2.09e-07	7.16546e-07
Unigene33592_All	0	17	0	4.4986	12.1353	Up	6.88222e-06	2.03321e-05
Unigene36440_All	0	25	0	4.4942	12.1338	Up	2.568e-08	9.45264e-08
Unigene33057_All	0	29	0	4.493	12.1335	Up	1.56866e-09	6.27453e-09
Unigene36677_All	0	34	0	4.4896	12.1324	Up	4.7637e-11	2.09057e-10
CL1500.Contig1_All	0	68	0	4.4896	12.1324	Up	2.28232e-21	1.49589e-20
Unigene38109_All	0	28	0	4.4851	12.1309	Up	3.15534e-09	1.23946e-08
Unigene33239_All	0	30	0	4.48	12.1293	Up	7.7985e-10	3.17618e-09
Unigene37823_All	0	28	0	4.4743	12.1274	Up	3.15534e-09	1.24025e-08
Unigene37246_All	0	14	0	4.4743	12.1274	Up	5.60118e-05	0.0001479
Unigene37758_All	0	54	0	4.4711	12.1264	Up	4.05144e-17	2.31917e-16
Unigene36990_All	0	96	0	4.4693	12.1258	Up	7.24282e-30	5.84052e-29
Unigene33031_All	0	21	0	4.4671	12.1251	Up	4.204e-07	1.40063e-06
Unigene32568_All	0	42	0	4.4671	12.1251	Up	1.7775e-13	8.7711e-13
Unigene34787_All	0	23	0	4.4621	12.1235	Up	1.03903e-07	3.64063e-07
Unigene3924_All	0	24	0	4.4599	12.1228	Up	5.1655e-08	1.85551e-07
Unigene33211_All	0	18	0	4.4599	12.1228	Up	3.42146e-06	1.04107e-05
Unigene33091_All	0	55	0	4.459	12.1225	Up	2.01416e-17	1.1638e-16
Unigene37456_All	0	26	0	4.4561	12.1216	Up	1.27667e-08	4.79552e-08
CL3425.Contig1_All	0	20	0	4.4549	12.1212	Up	8.45626e-07	2.7462e-06
Unigene38252_All	0	20	0	4.4549	12.1212	Up	8.45626e-07	2.73983e-06
CL7621.Contig2_All	0	34	0	4.454	12.1209	Up	4.7637e-11	2.09131e-10
CL6927.Contig2_All	0	87	0	4.4513	12.12	Up	3.90444e-27	2.95508e-26
Unigene20218_All	0	31	0	4.4486	12.1191	Up	3.87698e-10	1.61006e-09
CL8898.Contig2_All	0	16	0	4.4474	12.1187	Up	1.38435e-05	3.95872e-05
Unigene33690_All	0	24	0	4.4474	12.1187	Up	5.1655e-08	1.85356e-07
Unigene33150_All	0	25	0	4.4459	12.1183	Up	2.568e-08	9.43908e-08
Unigene32561_All	0	18	0	4.4433	12.1174	Up	3.42146e-06	1.04453e-05
Unigene4082_All	0	130	0	4.4422	12.1171	Up	3.47008e-40	3.35383e-39
Unigene38234_All	0	19	0	4.4415	12.1168	Up	1.70097e-06	5.34303e-06
Unigene36903_All	0	57	0	4.4415	12.1168	Up	4.97806e-18	2.9388e-17
Unigene37682_All	0	51	0	4.4394	12.1161	Up	3.29732e-16	1.82792e-15
CL2014.Contig3_All	0	25	0	4.434	12.1144	Up	2.568e-08	9.43006e-08
Unigene34752_All	0	26	0	4.4331	12.1141	Up	1.27667e-08	4.79992e-08
Unigene34565_All	0	28	0	4.4315	12.1136	Up	3.15534e-09	1.23772e-08
Unigene32775_All	0	130	0	4.4262	12.1119	Up	3.47008e-40	3.3533e-39
CL6547.Contig1_All	0	19	0	4.4259	12.1118	Up	1.70097e-06	5.3474e-06
CL7122.Contig2_All	0	24	0	4.4226	12.1107	Up	5.1655e-08	1.85388e-07
Unigene37166_All	0	28	0	4.4209	12.1101	Up	3.15534e-09	1.23803e-08
Unigene33675_All	0	24	0	4.4103	12.1067	Up	5.1655e-08	1.85605e-07
Unigene35418_All	0	73	0	4.4103	12.1067	Up	6.93094e-23	4.73874e-22
Unigene33061_All	0	34	0	4.4017	12.1038	Up	4.7637e-11	2.09251e-10
CL1291.Contig11_All	0	27	0	4.3995	12.1031	Up	6.3469e-09	2.43739e-08
Unigene37463_All	0	24	0	4.3981	12.1027	Up	5.1655e-08	1.85757e-07
Unigene32643_All	0	34	0	4.3931	12.101	Up	4.7637e-11	2.09146e-10
Unigene19970_All	0	64	0	4.392	12.1007	Up	3.7363e-20	2.35836e-19
Unigene36341_All	0	43	0	4.3899	12.1	Up	8.83678e-14	4.42191e-13
Unigene36791_All	0	14	0	4.3894	12.0998	Up	5.60118e-05	0.000147925
Unigene14160_All	0	42	0	4.3894	12.0998	Up	1.7775e-13	8.76899e-13
CL355.Contig3_All	0	40	0	4.3884	12.0995	Up	7.1919e-13	3.45538e-12
CL608.Contig1_All	0	26	0	4.3878	12.0993	Up	1.27667e-08	4.79611e-08
Unigene33597_All	0	46	0	4.3849	12.0983	Up	1.08578e-14	5.66134e-14
Unigene34442_All	0	21	0	4.3825	12.0975	Up	4.204e-07	1.40184e-06
Unigene34637_All	0	21	0	4.3825	12.0975	Up	4.204e-07	1.4004e-06
Unigene38098_All	0	21	0	4.3825	12.0975	Up	4.204e-07	1.39888e-06
Unigene37071_All	0	57	0	4.3796	12.0966	Up	4.97806e-18	2.93964e-17
Unigene34131_All	0	101	0	4.3757	12.0953	Up	2.1995e-31	1.8313e-30
Unigene33785_All	0	32	0	4.3739	12.0947	Up	1.92743e-10	8.15753e-10
Unigene32851_All	0	23	0	4.3723	12.0942	Up	1.03903e-07	3.64292e-07
Unigene34489_All	0	23	0	4.3723	12.0942	Up	1.03903e-07	3.64208e-07
CL141.Contig2_All	0	53	0	4.3719	12.094	Up	8.14942e-17	4.61938e-16
Unigene15323_All	0	15	0	4.3715	12.0939	Up	2.7846e-05	7.65868e-05
Unigene33184_All	0	14	0	4.3687	12.093	Up	5.60118e-05	0.000148282
Unigene33141_All	0	25	0	4.3638	12.0914	Up	2.568e-08	9.44868e-08
Unigene33122_All	0	25	0	4.3638	12.0914	Up	2.568e-08	9.4295e-08
CL7498.Contig3_All	0	24	0	4.3619	12.0907	Up	5.1655e-08	1.85789e-07
Unigene32595_All	0	36	0	4.3619	12.0907	Up	1.17736e-11	5.34232e-11
CL1844.Contig1_All	0	24	0	4.3619	12.0907	Up	5.1655e-08	1.85561e-07
Unigene6169_All	0	29	0	4.3602	12.0902	Up	1.56866e-09	6.27412e-09
Unigene6947_All	0	40	0	4.3595	12.0899	Up	7.1919e-13	3.4543e-12
Unigene33699_All	0	40	0	4.3595	12.0899	Up	7.1919e-13	3.45268e-12
Unigene7286_All	0	39	0	4.3582	12.0895	Up	1.44664e-12	6.84613e-12
Unigene33701_All	0	27	0	4.3566	12.089	Up	6.3469e-09	2.44227e-08
Unigene33114_All	0	16	0	4.3559	12.0888	Up	1.38435e-05	3.95045e-05
Unigene37118_All	0	25	0	4.3523	12.0876	Up	2.568e-08	9.43739e-08
Unigene33258_All	0	38	0	4.3493	12.0866	Up	2.9099e-12	1.3592e-11
Unigene32587_All	0	14	0	4.3482	12.0862	Up	5.60118e-05	0.000148442
Unigene34491_All	0	23	0	4.3473	12.0859	Up	1.03903e-07	3.64624e-07
CL4539.Contig2_All	0	18	0	4.346	12.0855	Up	3.42146e-06	1.04164e-05
CL1477.Contig2_All	0	22	0	4.3445	12.085	Up	2.09e-07	7.17186e-07
Unigene37889_All	0	34	0	4.3422	12.0842	Up	4.7637e-11	2.08774e-10
Unigene33203_All	0	21	0	4.3414	12.0839	Up	4.204e-07	1.39873e-06
Unigene37697_All	0	100	0	4.3409	12.0838	Up	4.42426e-31	3.65934e-30
Unigene36694_All	0	25	0	4.3409	12.0838	Up	2.568e-08	9.42612e-08
Unigene33495_All	0	45	0	4.3396	12.0833	Up	2.18404e-14	1.12381e-13
Unigene33296_All	0	44	0	4.338	12.0828	Up	4.39316e-14	2.23028e-13
Unigene34655_All	0	25	0	4.3295	12.08	Up	2.568e-08	9.43288e-08
Unigene34212_All	0	24	0	4.3262	12.0789	Up	5.1655e-08	1.85464e-07
Unigene36234_All	0	20	0	4.3239	12.0781	Up	8.45626e-07	2.74373e-06
Unigene35032_All	0	40	0	4.3239	12.0781	Up	7.1919e-13	3.45322e-12
Unigene34811_All	0	19	0	4.3194	12.0766	Up	1.70097e-06	5.33294e-06
Unigene35495_All	0	40	0	4.3168	12.0757	Up	7.1919e-13	3.45673e-12
Unigene32726_All	0	27	0	4.3145	12.075	Up	6.3469e-09	2.44288e-08
Unigene34148_All	0	27	0	4.3145	12.075	Up	6.3469e-09	2.4386e-08
Unigene34938_All	0	15	0	4.3145	12.075	Up	2.7846e-05	7.64705e-05
Unigene33257_All	0	26	0	4.3109	12.0738	Up	1.27667e-08	4.80021e-08
Unigene36371_All	0	20	0	4.3098	12.0734	Up	8.45626e-07	2.73882e-06
Unigene33210_All	0	17	0	4.309	12.0731	Up	6.88222e-06	2.03097e-05
CL1552.Contig1_All	0	31	0	4.3084	12.0729	Up	3.87698e-10	1.60962e-09
Unigene33285_All	0	61	0	4.3068	12.0724	Up	3.04084e-19	1.86798e-18
Unigene33895_All	0	22	0	4.306	12.0721	Up	2.09e-07	7.14316e-07
Unigene3569_All	0	46	0	4.3043	12.0716	Up	1.08578e-14	5.66231e-14
Unigene36163_All	0	62	0	4.3039	12.0714	Up	1.51174e-19	9.37179e-19
Unigene36237_All	0	16	0	4.3028	12.0711	Up	1.38435e-05	3.93674e-05
Unigene4004_All	0	13	0	4.3001	12.0702	Up	0.000112667	0.000286249
Unigene33681_All	0	48	0	4.297	12.0691	Up	2.68356e-15	1.43351e-14
Unigene36499_All	0	15	0	4.2958	12.0687	Up	2.7846e-05	7.66039e-05
Unigene35429_All	0	20	0	4.2958	12.0687	Up	8.45626e-07	2.7394e-06
Unigene36290_All	0	25	0	4.2958	12.0687	Up	2.568e-08	9.43513e-08
Unigene34163_All	0	15	0	4.2958	12.0687	Up	2.7846e-05	7.64431e-05
Unigene37017_All	0	29	0	4.2919	12.0674	Up	1.56866e-09	6.28639e-09
Unigene33395_All	0	29	0	4.2919	12.0674	Up	1.56866e-09	6.28475e-09
CL1080.Contig9_All	0	31	0	4.2904	12.0669	Up	3.87698e-10	1.61038e-09
Unigene34179_All	0	19	0	4.2899	12.0667	Up	1.70097e-06	5.34466e-06
Unigene35570_All	0	19	0	4.2899	12.0667	Up	1.70097e-06	5.33403e-06
Unigene36207_All	0	26	0	4.2894	12.0666	Up	1.27667e-08	4.81139e-08
Unigene33818_All	0	49	0	4.2878	12.066	Up	1.33412e-15	7.21881e-15
Unigene34675_All	0	16	0	4.2854	12.0652	Up	1.38435e-05	3.95449e-05
Unigene37873_All	0	25	0	4.2847	12.065	Up	2.568e-08	9.4419e-08
Unigene33248_All	0	50	0	4.2847	12.065	Up	6.6325e-16	3.63422e-15
Unigene37274_All	0	13	0	4.2787	12.063	Up	0.000112667	0.000284345
Unigene34539_All	0	15	0	4.2773	12.0625	Up	2.7846e-05	7.67895e-05
Unigene34900_All	0	17	0	4.2762	12.0621	Up	6.88222e-06	2.0297e-05
Unigene34606_All	0	25	0	4.2736	12.0612	Up	2.568e-08	9.42668e-08
Unigene33410_All	0	41	0	4.2714	12.0605	Up	3.57542e-13	1.74027e-12
Unigene35656_All	0	62	0	4.2681	12.0594	Up	1.51174e-19	9.37557e-19
CL5425.Contig2_All	0	16	0	4.2681	12.0594	Up	1.38435e-05	3.95081e-05
Unigene35953_All	0	16	0	4.2681	12.0594	Up	1.38435e-05	3.95063e-05
CL5645.Contig2_All	0	62	0	4.2636	12.0579	Up	1.51174e-19	9.37368e-19
Unigene35614_All	0	32	0	4.2595	12.0565	Up	1.92743e-10	8.16146e-10
Unigene37394_All	0	15	0	4.2589	12.0563	Up	2.7846e-05	7.65115e-05
Unigene33355_All	0	33	0	4.2556	12.0551	Up	9.58212e-11	4.13084e-10
Unigene32839_All	0	14	0	4.2485	12.0527	Up	5.60118e-05	0.000148314
CL4511.Contig1_All	0	42	0	4.2485	12.0527	Up	1.7775e-13	8.76969e-13
Unigene34195_All	0	50	0	4.2462	12.052	Up	6.6325e-16	3.6339e-15
Unigene33349_All	0	27	0	4.2427	12.0508	Up	6.3469e-09	2.43769e-08
CL741.Contig2_All	0	37	0	4.2422	12.0506	Up	5.85322e-12	2.6947e-11
CL4500.Contig1_All	0	40	0	4.2407	12.0501	Up	7.1919e-13	3.45484e-12
Unigene33900_All	0	26	0	4.2365	12.0487	Up	1.27667e-08	4.80963e-08
Unigene35180_All	0	13	0	4.2365	12.0487	Up	0.000112667	0.000285989
Unigene33180_All	0	60	0	4.2362	12.0486	Up	6.1166e-19	3.72209e-18
Unigene33721_All	0	32	0	4.2339	12.0478	Up	1.92743e-10	8.16596e-10
CL5293.Contig1_All	0	40	0	4.2339	12.0478	Up	7.1919e-13	3.45107e-12
Unigene37221_All	0	19	0	4.2322	12.0472	Up	1.70097e-06	5.33921e-06
Unigene33674_All	0	22	0	4.2309	12.0467	Up	2.09e-07	7.17988e-07
Unigene33181_All	0	22	0	4.2309	12.0467	Up	2.09e-07	7.14713e-07
Unigene36380_All	0	42	0	4.2291	12.0461	Up	1.7775e-13	8.77533e-13
Unigene34867_All	0	20	0	4.2272	12.0455	Up	8.45626e-07	2.74692e-06
Unigene32645_All	0	46	0	4.2266	12.0453	Up	1.08578e-14	5.65894e-14
Unigene33467_All	0	33	0	4.2227	12.044	Up	9.58212e-11	4.13287e-10
Unigene33191_All	0	18	0	4.2227	12.044	Up	3.42146e-06	1.04308e-05
Unigene35975_All	0	34	0	4.22	12.043	Up	4.7637e-11	2.08818e-10
Unigene32609_All	0	25	0	4.2191	12.0427	Up	2.568e-08	9.45434e-08
Unigene34933_All	0	22	0	4.2186	12.0425	Up	2.09e-07	7.15589e-07
Unigene35367_All	0	19	0	4.218	12.0423	Up	1.70097e-06	5.35013e-06
CL1667.Contig2_All	0	19	0	4.218	12.0423	Up	1.70097e-06	5.33839e-06
Unigene34193_All	0	51	0	4.2174	12.0421	Up	3.29732e-16	1.82726e-15
CL8209.Contig1_All	0	13	0	4.2158	12.0416	Up	0.000112667	0.000284614
Unigene38043_All	0	26	0	4.2158	12.0416	Up	1.27667e-08	4.79816e-08
Unigene35293_All	0	13	0	4.2158	12.0416	Up	0.000112667	0.0002841
Unigene36638_All	0	17	0	4.2121	12.0403	Up	6.88222e-06	2.03068e-05
Unigene36599_All	0	25	0	4.2083	12.039	Up	2.568e-08	9.44134e-08
CL1317.Contig1_All	0	22	0	4.2064	12.0384	Up	2.09e-07	7.16506e-07
Unigene33018_All	0	41	0	4.2052	12.038	Up	3.57542e-13	1.73999e-12
Unigene36635_All	0	21	0	4.1972	12.0352	Up	4.204e-07	1.39979e-06
Unigene34657_All	0	55	0	4.1967	12.035	Up	2.01416e-17	1.16402e-16
Unigene7096_All	0	17	0	4.1964	12.0349	Up	6.88222e-06	2.03595e-05
Unigene36720_All	0	17	0	4.1964	12.0349	Up	6.88222e-06	2.03468e-05
Unigene33538_All	0	18	0	4.1929	12.0337	Up	3.42146e-06	1.04401e-05
Unigene34338_All	0	32	0	4.192	12.0334	Up	1.92743e-10	8.16315e-10
Unigene37877_All	0	33	0	4.1903	12.0328	Up	9.58212e-11	4.13171e-10
Unigene37958_All	0	19	0	4.1898	12.0327	Up	1.70097e-06	5.34412e-06
Unigene35136_All	0	15	0	4.187	12.0317	Up	2.7846e-05	7.66794e-05
Unigene35497_All	0	21	0	4.1845	12.0308	Up	4.204e-07	1.40093e-06
Unigene33075_All	0	27	0	4.1831	12.0304	Up	6.3469e-09	2.43921e-08
Unigene33337_All	0	30	0	4.1782	12.0287	Up	7.7985e-10	3.1825e-09
Unigene36262_All	0	55	0	4.1774	12.0284	Up	2.01416e-17	1.16391e-16
Unigene35500_All	0	56	0	4.1767	12.0281	Up	1.00133e-17	5.854e-17
Unigene38230_All	0	25	0	4.1765	12.0281	Up	2.568e-08	9.45491e-08
Unigene37312_All	0	32	0	4.1755	12.0277	Up	1.92743e-10	8.16877e-10
CL8021.Contig1_All	0	13	0	4.1748	12.0275	Up	0.000112667	0.000284625
Unigene33066_All	0	20	0	4.1738	12.0271	Up	8.45626e-07	2.73925e-06
Unigene33665_All	0	47	0	4.1736	12.0271	Up	5.39792e-15	2.84637e-14
CL738.Contig5_All	0	34	0	4.1731	12.0269	Up	4.7637e-11	2.08908e-10
Unigene38187_All	0	14	0	4.172	12.0265	Up	5.60118e-05	0.000148371
Unigene37894_All	0	42	0	4.172	12.0265	Up	1.7775e-13	8.76618e-13
Unigene35385_All	0	22	0	4.1702	12.0259	Up	2.09e-07	7.16586e-07
Unigene34628_All	0	22	0	4.1702	12.0259	Up	2.09e-07	7.1519e-07
Unigene33846_All	0	31	0	4.1683	12.0252	Up	3.87698e-10	1.61169e-09
CL1616.Contig5_All	0	16	0	4.1673	12.0249	Up	1.38435e-05	3.95008e-05
Unigene36936_All	0	41	0	4.1665	12.0246	Up	3.57542e-13	1.73958e-12
Unigene35408_All	0	28	0	4.1626	12.0233	Up	3.15534e-09	1.23756e-08
Unigene34612_All	0	67	0	4.158	12.0217	Up	4.59084e-21	2.98699e-20
Unigene33134_All	0	24	0	4.1563	12.0211	Up	5.1655e-08	1.85583e-07
Unigene17439_All	0	25	0	4.1555	12.0208	Up	2.568e-08	9.45661e-08
Unigene34503_All	0	13	0	4.1547	12.0205	Up	0.000112667	0.000286343
Unigene36633_All	0	13	0	4.1547	12.0205	Up	0.000112667	0.000285953
Unigene38057_All	0	14	0	4.1532	12.02	Up	5.60118e-05	0.000147318
Unigene33609_All	0	15	0	4.152	12.0196	Up	2.7846e-05	7.65696e-05
Unigene33399_All	0	35	0	4.1495	12.0187	Up	2.36826e-11	1.05813e-10
Unigene37855_All	0	21	0	4.147	12.0179	Up	4.204e-07	1.40032e-06
Unigene33297_All	0	25	0	4.1451	12.0172	Up	2.568e-08	9.43119e-08
Unigene34774_All	0	26	0	4.1447	12.0171	Up	1.27667e-08	4.80344e-08
Unigene33639_All	0	27	0	4.1443	12.0169	Up	6.3469e-09	2.44089e-08
Unigene36004_All	0	27	0	4.1443	12.0169	Up	6.3469e-09	2.43799e-08
Unigene32912_All	0	34	0	4.1423	12.0162	Up	4.7637e-11	2.08833e-10
Unigene37152_All	0	37	0	4.1417	12.016	Up	5.85322e-12	2.6945e-11
Unigene35378_All	0	51	0	4.1398	12.0153	Up	3.29732e-16	1.82874e-15
Unigene36616_All	0	49	0	4.1347	12.0136	Up	1.33412e-15	7.22453e-15
Unigene36537_All	0	19	0	4.1347	12.0136	Up	1.70097e-06	5.34548e-06
Unigene15347_All	0	40	0	4.1347	12.0136	Up	7.1919e-13	3.45403e-12
Unigene36564_All	0	14	0	4.1347	12.0136	Up	5.60118e-05	0.000147824
Unigene33306_All	0	91	0	4.1319	12.0126	Up	2.38502e-28	1.85983e-27
Unigene33764_All	0	31	0	4.1264	12.0107	Up	3.87698e-10	1.61442e-09
Unigene32523_All	0	31	0	4.1264	12.0107	Up	3.87698e-10	1.61049e-09
Unigene7945_All	0	23	0	4.1235	12.0097	Up	1.03903e-07	3.64687e-07
Unigene34763_All	0	19	0	4.1211	12.0088	Up	1.70097e-06	5.34439e-06
Unigene35663_All	0	18	0	4.1204	12.0086	Up	3.42146e-06	1.04293e-05
CL3044.Contig1_All	0	36	0	4.1204	12.0086	Up	1.17736e-11	5.33996e-11
Unigene9024_All	0	32	0	4.1186	12.0079	Up	1.92743e-10	8.17441e-10
Unigene16400_All	0	16	0	4.1186	12.0079	Up	1.38435e-05	3.95909e-05
Unigene33437_All	0	14	0	4.1163	12.0071	Up	5.60118e-05	0.000148218
Unigene33728_All	0	28	0	4.1163	12.0071	Up	3.15534e-09	1.23787e-08
Unigene33051_All	0	13	0	4.1149	12.0066	Up	0.000112667	0.000285388
Unigene16302_All	0	26	0	4.1051	12.0032	Up	1.27667e-08	4.80491e-08
CL6411.Contig3_All	0	64	0	4.1026	12.0023	Up	3.7363e-20	2.36054e-19
CL8182.Contig1_All	0	22	0	4.0998	12.0013	Up	2.09e-07	7.14276e-07
Unigene35605_All	0	29	0	4.0994	12.0012	Up	1.56866e-09	6.27739e-09
CL4223.Contig1_All	0	14	0	4.0981	12.0007	Up	5.60118e-05	0.000147355
Unigene37563_All	0	13	0	4.0953	11.9998	Up	0.000112667	0.000284287
CL7963.Contig2_All	0	25	0	4.0938	11.9992	Up	2.568e-08	9.43852e-08
Unigene34552_All	0	17	0	4.0896	11.9977	Up	6.88222e-06	2.03693e-05
Unigene32739_All	0	22	0	4.0882	11.9973	Up	2.09e-07	7.15111e-07
Unigene38296_All	0	16	0	4.0868	11.9968	Up	1.38435e-05	3.95614e-05
CL1500.Contig2_All	0	26	0	4.0856	11.9963	Up	1.27667e-08	4.80668e-08
Unigene37110_All	0	24	0	4.0816	11.9949	Up	5.1655e-08	1.8567e-07
Unigene33883_All	0	38	0	4.081	11.9947	Up	2.9099e-12	1.35775e-11
Unigene17858_All	0	52	0	4.0807	11.9946	Up	1.63924e-16	9.18846e-16
Unigene37083_All	0	14	0	4.0801	11.9944	Up	5.60118e-05	0.000148301
Unigene35951_All	0	14	0	4.0801	11.9944	Up	5.60118e-05	0.000147633
Unigene33457_All	0	35	0	4.0765	11.9931	Up	2.36826e-11	1.05897e-10
Unigene32630_All	0	13	0	4.0759	11.9929	Up	0.000112667	0.000285941
Unigene35370_All	0	17	0	4.0748	11.9925	Up	6.88222e-06	2.03576e-05
Unigene33405_All	0	63	0	4.0741	11.9923	Up	7.51552e-20	4.70468e-19
Unigene14257_All	0	53	0	4.0723	11.9916	Up	8.14942e-17	4.61768e-16
CL2386.Contig3_All	0	32	0	4.0711	11.9912	Up	1.92743e-10	8.17046e-10
CL5317.Contig1_All	0	20	0	4.0711	11.9912	Up	8.45626e-07	2.74185e-06
Unigene34586_All	0	24	0	4.0711	11.9912	Up	5.1655e-08	1.85291e-07
Unigene36272_All	0	27	0	4.0688	11.9904	Up	6.3469e-09	2.43998e-08
Unigene37779_All	0	19	0	4.0678	11.99	Up	1.70097e-06	5.33158e-06
Unigene35888_All	0	18	0	4.0641	11.9887	Up	3.42146e-06	1.04339e-05
Unigene36372_All	0	46	0	4.0629	11.9883	Up	1.08578e-14	5.66327e-14
Unigene35484_All	0	60	0	4.0628	11.9883	Up	6.1166e-19	3.72135e-18
Unigene35368_All	0	14	0	4.0622	11.988	Up	5.60118e-05	0.000147963
Unigene32990_All	0	21	0	4.0622	11.988	Up	4.204e-07	1.39941e-06
Unigene33713_All	0	45	0	4.0614	11.9878	Up	2.18404e-14	1.12343e-13
CL3949.Contig1_All	0	24	0	4.0607	11.9875	Up	5.1655e-08	1.85648e-07
Unigene32979_All	0	48	0	4.0607	11.9875	Up	2.68356e-15	1.43251e-14
Unigene35493_All	0	17	0	4.0601	11.9873	Up	6.88222e-06	2.0338e-05
Unigene3833_All	0	20	0	4.0586	11.9868	Up	8.45626e-07	2.73579e-06
CL8925.Contig2_All	0	13	0	4.0567	11.9861	Up	0.000112667	0.000285623
Unigene35472_All	0	13	0	4.0567	11.9861	Up	0.000112667	0.000285317
Unigene32543_All	0	16	0	4.0555	11.9857	Up	1.38435e-05	3.95651e-05
Unigene33422_All	0	16	0	4.0555	11.9857	Up	1.38435e-05	3.94862e-05
Unigene33083_All	0	16	0	4.0555	11.9857	Up	1.38435e-05	3.94057e-05
CL3854.Contig3_All	0	19	0	4.0547	11.9854	Up	1.70097e-06	5.34876e-06
Unigene32731_All	0	22	0	4.0541	11.9852	Up	2.09e-07	7.14952e-07
Unigene32840_All	0	25	0	4.0536	11.985	Up	2.568e-08	9.45321e-08
Unigene34695_All	0	18	0	4.0503	11.9838	Up	3.42146e-06	1.04526e-05
CL7372.Contig2_All	0	18	0	4.0503	11.9838	Up	3.42146e-06	1.04365e-05
Unigene37990_All	0	32	0	4.0477	11.9829	Up	1.92743e-10	8.17272e-10
Unigene36322_All	0	20	0	4.0462	11.9824	Up	8.45626e-07	2.73824e-06
Unigene35139_All	0	17	0	4.0455	11.9821	Up	6.88222e-06	2.02883e-05
Unigene37644_All	0	36	0	4.0434	11.9814	Up	1.17736e-11	5.33799e-11
Unigene35189_All	0	15	0	4.0339	11.978	Up	2.7846e-05	7.65731e-05
Unigene34068_All	0	15	0	4.0339	11.978	Up	2.7846e-05	7.65628e-05
Unigene35365_All	0	15	0	4.0339	11.978	Up	2.7846e-05	7.64227e-05
Unigene37003_All	0	34	0	4.031	11.9769	Up	4.7637e-11	2.08967e-10
Unigene36560_All	0	14	0	4.0268	11.9754	Up	5.60118e-05	0.000147735
Unigene5712_All	0	25	0	4.024	11.9744	Up	2.568e-08	9.43175e-08
Unigene36757_All	0	18	0	4.023	11.9741	Up	3.42146e-06	1.04158e-05
Unigene35490_All	0	18	0	4.023	11.9741	Up	3.42146e-06	1.04127e-05
Unigene33460_All	0	47	0	4.0224	11.9738	Up	5.39792e-15	2.84442e-14
CL7425.Contig1_All	0	44	0	4.0205	11.9732	Up	4.39316e-14	2.23268e-13
Unigene29185_All	0	24	0	4.0196	11.9728	Up	5.1655e-08	1.858e-07
Unigene32591_All	0	13	0	4.0188	11.9725	Up	0.000112667	0.000285493
Unigene13868_All	0	13	0	4.0188	11.9725	Up	0.000112667	0.000284567
Unigene5801_All	0	13	0	4.0188	11.9725	Up	0.000112667	0.000284415
Unigene33216_All	0	15	0	4.0175	11.9721	Up	2.7846e-05	7.65902e-05
Unigene37357_All	0	15	0	4.0175	11.9721	Up	2.7846e-05	7.63783e-05
Unigene34206_All	0	38	0	4.0158	11.9715	Up	2.9099e-12	1.35827e-11
Unigene37244_All	0	33	0	4.0131	11.9705	Up	9.58212e-11	4.13548e-10
Unigene38077_All	0	26	0	4.0094	11.9692	Up	1.27667e-08	4.7964e-08
Unigene14167_All	0	47	0	4.0068	11.9682	Up	5.39792e-15	2.84686e-14
Unigene35915_All	0	17	0	4.0023	11.9666	Up	6.88222e-06	2.03136e-05
Unigene32913_All	0	37	0	3.9996	11.9656	Up	5.85322e-12	2.69168e-11
Unigene37618_All	0	24	0	3.9993	11.9655	Up	5.1655e-08	1.85768e-07
Unigene33706_All	0	22	0	3.9984	11.9652	Up	2.09e-07	7.16986e-07
Unigene35541_All	0	31	0	3.9977	11.965	Up	3.87698e-10	1.61322e-09
CL4105.Contig1_All	0	85	0	3.9966	11.9646	Up	1.57976e-26	1.17995e-25
CL1485.Contig2_All	0	23	0	3.9936	11.9635	Up	1.03903e-07	3.64937e-07
Unigene37358_All	0	23	0	3.9936	11.9635	Up	1.03903e-07	3.64603e-07
CL6601.Contig1_All	0	21	0	3.9921	11.9629	Up	4.204e-07	1.40101e-06
Unigene36142_All	0	14	0	3.9921	11.9629	Up	5.60118e-05	0.000148205
Unigene33446_All	0	26	0	3.9908	11.9625	Up	1.27667e-08	4.8111e-08
Unigene35121_All	0	31	0	3.9899	11.9621	Up	3.87698e-10	1.61453e-09
Unigene3898_All	0	24	0	3.9893	11.9619	Up	5.1655e-08	1.85681e-07
Unigene35382_All	0	17	0	3.9881	11.9615	Up	6.88222e-06	2.03488e-05
Unigene38104_All	0	17	0	3.9881	11.9615	Up	6.88222e-06	2.02892e-05
Unigene34544_All	0	42	0	3.9864	11.9609	Up	1.7775e-13	8.76758e-13
Unigene32517_All	0	36	0	3.9826	11.9595	Up	1.17736e-11	5.33957e-11
Unigene7975_All	0	16	0	3.9793	11.9583	Up	1.38435e-05	3.96093e-05
Unigene34425_All	0	16	0	3.9793	11.9583	Up	1.38435e-05	3.9362e-05
Unigene34587_All	0	24	0	3.9793	11.9583	Up	5.1655e-08	1.85226e-07
Unigene3554_All	0	48	0	3.9743	11.9565	Up	2.68356e-15	1.43314e-14
Unigene34332_All	0	20	0	3.9733	11.9561	Up	8.45626e-07	2.74504e-06
Unigene34712_All	0	20	0	3.9733	11.9561	Up	8.45626e-07	2.73622e-06
Unigene33525_All	0	24	0	3.9693	11.9547	Up	5.1655e-08	1.85518e-07
Unigene35892_All	0	15	0	3.9693	11.9547	Up	2.7846e-05	7.64978e-05
Unigene34116_All	0	22	0	3.9657	11.9534	Up	2.09e-07	7.16427e-07
Unigene33754_All	0	19	0	3.9651	11.9531	Up	1.70097e-06	5.33131e-06
Unigene35779_All	0	35	0	3.9648	11.953	Up	2.36826e-11	1.0579e-10
Unigene37477_All	0	16	0	3.9644	11.9529	Up	1.38435e-05	3.96333e-05
Unigene35556_All	0	29	0	3.9638	11.9527	Up	1.56866e-09	6.27331e-09
Unigene35564_All	0	13	0	3.9632	11.9525	Up	0.000112667	0.000286639
Unigene38003_All	0	13	0	3.9632	11.9525	Up	0.000112667	0.000285235
Unigene35151_All	0	20	0	3.9614	11.9518	Up	8.45626e-07	2.74663e-06
Unigene16331_All	0	21	0	3.958	11.9506	Up	4.204e-07	1.39926e-06
Unigene36251_All	0	32	0	3.9569	11.9502	Up	1.92743e-10	8.15865e-10
Unigene37119_All	0	15	0	3.9535	11.9489	Up	2.7846e-05	7.69309e-05
Unigene37820_All	0	45	0	3.9535	11.9489	Up	2.18404e-14	1.12268e-13
CL141.Contig3_All	0	27	0	3.9518	11.9483	Up	6.3469e-09	2.44318e-08
Unigene33477_All	0	35	0	3.9513	11.9481	Up	2.36826e-11	1.0592e-10
Unigene33047_All	0	16	0	3.9496	11.9475	Up	1.38435e-05	3.96203e-05
Unigene34398_All	0	12	0	3.9496	11.9475	Up	0.000226628	0.000548862
Unigene33569_All	0	12	0	3.9496	11.9475	Up	0.000226628	0.000546623
Unigene33604_All	0	13	0	3.945	11.9458	Up	0.000112667	0.000285906
Unigene5682_All	0	13	0	3.945	11.9458	Up	0.000112667	0.000284754
Unigene37259_All	0	19	0	3.9403	11.9441	Up	1.70097e-06	5.34658e-06
Unigene36141_All	0	39	0	3.939	11.9436	Up	1.44664e-12	6.84824e-12
Unigene33362_All	0	47	0	3.9358	11.9424	Up	5.39792e-15	2.84515e-14
Unigene35221_All	0	22	0	3.9336	11.9416	Up	2.09e-07	7.15948e-07
CL239.Contig1_All	0	28	0	3.9328	11.9413	Up	3.15534e-09	1.24009e-08
Unigene37417_All	0	29	0	3.9314	11.9408	Up	1.56866e-09	6.28393e-09
Unigene37756_All	0	12	0	3.93	11.9403	Up	0.000226628	0.000549187
Unigene34851_All	0	25	0	3.9285	11.9398	Up	2.568e-08	9.43965e-08
CL8550.Contig4_All	0	13	0	3.927	11.9392	Up	0.000112667	0.000286225
Unigene36759_All	0	13	0	3.927	11.9392	Up	0.000112667	0.000286166
Unigene35978_All	0	13	0	3.927	11.9392	Up	0.000112667	0.0002858
Unigene34738_All	0	20	0	3.9261	11.9389	Up	8.45626e-07	2.74576e-06
Unigene36945_All	0	21	0	3.9245	11.9383	Up	4.204e-07	1.40116e-06
Unigene33374_All	0	22	0	3.923	11.9377	Up	2.09e-07	7.14475e-07
Unigene35463_All	0	15	0	3.9222	11.9374	Up	2.7846e-05	7.63681e-05
Unigene35103_All	0	16	0	3.9203	11.9367	Up	1.38435e-05	3.9499e-05
Unigene33360_All	0	51	0	3.9186	11.9361	Up	3.29732e-16	1.8266e-15
Unigene33417_All	0	35	0	3.9178	11.9358	Up	2.36826e-11	1.05867e-10
Unigene37107_All	0	40	0	3.9145	11.9346	Up	7.1919e-13	3.45376e-12
Unigene34888_All	0	30	0	3.9145	11.9346	Up	7.7985e-10	3.17681e-09
Unigene5850_All	0	12	0	3.9107	11.9332	Up	0.000226628	0.000545254
Unigene33586_All	0	14	0	3.9079	11.9322	Up	5.60118e-05	0.000148154
Unigene33826_All	0	14	0	3.9079	11.9322	Up	5.60118e-05	0.000147697
Unigene35706_All	0	16	0	3.9058	11.9314	Up	1.38435e-05	3.94349e-05
Unigene34912_All	0	16	0	3.9058	11.9314	Up	1.38435e-05	3.93729e-05
Unigene34598_All	0	36	0	3.9042	11.9308	Up	1.17736e-11	5.33917e-11
Unigene36395_All	0	20	0	3.903	11.9304	Up	8.45626e-07	2.74591e-06
Unigene36180_All	0	20	0	3.903	11.9304	Up	8.45626e-07	2.74127e-06
CL2220.Contig1_All	0	22	0	3.9019	11.93	Up	2.09e-07	7.17347e-07
Unigene34106_All	0	34	0	3.8982	11.9286	Up	4.7637e-11	2.09281e-10
Unigene37655_All	0	46	0	3.8965	11.928	Up	1.08578e-14	5.66038e-14
Unigene36271_All	0	26	0	3.8915	11.9261	Up	1.27667e-08	4.8108e-08
Unigene37861_All	0	22	0	3.8915	11.9261	Up	2.09e-07	7.17427e-07
Unigene35488_All	0	14	0	3.8915	11.9261	Up	5.60118e-05	0.000148097
Unigene34664_All	0	28	0	3.8915	11.9261	Up	3.15534e-09	1.23993e-08
Unigene34670_All	0	21	0	3.8915	11.9261	Up	4.204e-07	1.39987e-06
Unigene35276_All	0	19	0	3.8915	11.9261	Up	1.70097e-06	5.34139e-06
CL428.Contig1_All	0	72	0	3.8851	11.9237	Up	1.39415e-22	9.4614e-22
Unigene16019_All	0	31	0	3.8841	11.9234	Up	3.87698e-10	1.61267e-09
Unigene35372_All	0	42	0	3.8806	11.9221	Up	1.7775e-13	8.76688e-13
Unigene36160_All	0	37	0	3.8791	11.9215	Up	5.85322e-12	2.69409e-11
Unigene37501_All	0	18	0	3.8788	11.9214	Up	3.42146e-06	1.04562e-05
Unigene37674_All	0	36	0	3.8788	11.9214	Up	1.17736e-11	5.34035e-11
Unigene33253_All	0	18	0	3.8788	11.9214	Up	3.42146e-06	1.04257e-05
Unigene35062_All	0	36	0	3.8788	11.9214	Up	1.17736e-11	5.33681e-11
Unigene35851_All	0	16	0	3.8772	11.9208	Up	1.38435e-05	3.94002e-05
Unigene35791_All	0	15	0	3.8763	11.9205	Up	2.7846e-05	7.63852e-05
Unigene34460_All	0	14	0	3.8752	11.9201	Up	5.60118e-05	0.000147957
CL2975.Contig1_All	0	28	0	3.8752	11.9201	Up	3.15534e-09	1.23898e-08
CL7584.Contig1_All	0	12	0	3.8725	11.919	Up	0.000226628	0.000547353
Unigene32897_All	0	23	0	3.8717	11.9188	Up	1.03903e-07	3.64541e-07
Unigene33485_All	0	44	0	3.8708	11.9184	Up	4.39316e-14	2.23157e-13
Unigene14375_All	0	28	0	3.8671	11.917	Up	3.15534e-09	1.23985e-08
Unigene35547_All	0	18	0	3.8662	11.9167	Up	3.42146e-06	1.04557e-05
CL2233.Contig1_All	0	18	0	3.8662	11.9167	Up	3.42146e-06	1.04277e-05
Unigene36782_All	0	17	0	3.8647	11.9161	Up	6.88222e-06	2.0385e-05
Unigene32690_All	0	17	0	3.8647	11.9161	Up	6.88222e-06	2.03429e-05
Unigene35581_All	0	15	0	3.8612	11.9148	Up	2.7846e-05	7.69344e-05
Unigene32753_All	0	29	0	3.8602	11.9145	Up	1.56866e-09	6.28516e-09
Unigene37395_All	0	14	0	3.8591	11.914	Up	5.60118e-05	0.000148474
Unigene33479_All	0	35	0	3.8591	11.914	Up	2.36826e-11	1.05959e-10
Unigene36672_All	0	20	0	3.8574	11.9134	Up	8.45626e-07	2.74026e-06
Unigene35696_All	0	13	0	3.8566	11.9131	Up	0.000112667	0.000286604
Unigene38219_All	0	13	0	3.8566	11.9131	Up	0.000112667	0.000286533
Unigene32524_All	0	19	0	3.8557	11.9128	Up	1.70097e-06	5.34822e-06
Unigene36859_All	0	24	0	3.8537	11.912	Up	5.1655e-08	1.85626e-07
Unigene32900_All	0	23	0	3.8521	11.9114	Up	1.03903e-07	3.64728e-07
Unigene33146_All	0	17	0	3.8515	11.9112	Up	6.88222e-06	2.03723e-05
Unigene35687_All	0	22	0	3.8503	11.9108	Up	2.09e-07	7.15429e-07
Unigene34018_All	0	15	0	3.8462	11.9092	Up	2.7846e-05	7.68446e-05
Unigene33409_All	0	20	0	3.8462	11.9092	Up	8.45626e-07	2.73954e-06
Unigene37175_All	0	24	0	3.8444	11.9085	Up	5.1655e-08	1.85475e-07
Unigene33955_All	0	14	0	3.843	11.908	Up	5.60118e-05	0.000148046
Unigene37239_All	0	14	0	3.843	11.908	Up	5.60118e-05	0.000147437
Unigene35914_All	0	50	0	3.8373	11.9059	Up	6.6325e-16	3.63487e-15
Unigene33147_All	0	33	0	3.8368	11.9057	Up	9.58212e-11	4.132e-10
Unigene37699_All	0	16	0	3.8351	11.905	Up	1.38435e-05	3.96351e-05
Unigene37007_All	0	12	0	3.8351	11.905	Up	0.000226628	0.00054843
Unigene34671_All	0	24	0	3.8351	11.905	Up	5.1655e-08	1.85616e-07
Unigene34215_All	0	16	0	3.8351	11.905	Up	1.38435e-05	3.94039e-05
Unigene36557_All	0	19	0	3.8322	11.904	Up	1.70097e-06	5.32995e-06
Unigene36982_All	0	18	0	3.8289	11.9027	Up	3.42146e-06	1.0436e-05
Unigene32504_All	0	25	0	3.8284	11.9025	Up	2.568e-08	9.44925e-08
Unigene38143_All	0	25	0	3.8284	11.9025	Up	2.568e-08	9.44699e-08
Unigene37784_All	0	20	0	3.824	11.9009	Up	8.45626e-07	2.73709e-06
Unigene34780_All	0	19	0	3.8205	11.8995	Up	1.70097e-06	5.32914e-06
Unigene34285_All	0	34	0	3.8188	11.8989	Up	4.7637e-11	2.08759e-10
CL1382.Contig2_All	0	24	0	3.8166	11.8981	Up	5.1655e-08	1.85692e-07
Unigene37015_All	0	15	0	3.8166	11.8981	Up	2.7846e-05	7.68791e-05
Unigene36092_All	0	15	0	3.8166	11.8981	Up	2.7846e-05	7.68619e-05
Unigene36264_All	0	15	0	3.8166	11.8981	Up	2.7846e-05	7.68343e-05
Unigene38094_All	0	30	0	3.8166	11.8981	Up	7.7985e-10	3.18102e-09
Unigene34682_All	0	12	0	3.8166	11.8981	Up	0.000226628	0.000547611
Unigene35722_All	0	23	0	3.8135	11.8969	Up	1.03903e-07	3.64395e-07
Unigene32918_All	0	27	0	3.8085	11.895	Up	6.3469e-09	2.4438e-08
Unigene34469_All	0	16	0	3.8075	11.8946	Up	1.38435e-05	3.95964e-05
Unigene37911_All	0	13	0	3.8054	11.8938	Up	0.000112667	0.000284252
CL1138.Contig6_All	0	31	0	3.8048	11.8936	Up	3.87698e-10	1.61136e-09
Unigene34703_All	0	18	0	3.8045	11.8935	Up	3.42146e-06	1.04578e-05
Unigene33028_All	0	18	0	3.8045	11.8935	Up	3.42146e-06	1.04417e-05
Unigene35617_All	0	18	0	3.8045	11.8935	Up	3.42146e-06	1.04205e-05
CL8871.Contig1_All	0	25	0	3.802	11.8925	Up	2.568e-08	9.45378e-08
Unigene35816_All	0	30	0	3.802	11.8925	Up	7.7985e-10	3.1806e-09
Unigene34396_All	0	20	0	3.802	11.8925	Up	8.45626e-07	2.73911e-06
Unigene33573_All	0	35	0	3.802	11.8925	Up	2.36826e-11	1.05836e-10
CL2345.Contig2_All	0	42	0	3.801	11.8922	Up	1.7775e-13	8.76477e-13
Unigene38066_All	0	12	0	3.7984	11.8912	Up	0.000226628	0.000545446
Unigene33625_All	0	31	0	3.7978	11.8909	Up	3.87698e-10	1.61224e-09
Unigene37159_All	0	19	0	3.7974	11.8908	Up	1.70097e-06	5.34248e-06
Unigene32631_All	0	45	0	3.7972	11.8907	Up	2.18404e-14	1.12409e-13
Unigene35373_All	0	33	0	3.7967	11.8905	Up	9.58212e-11	4.12824e-10
Unigene32642_All	0	21	0	3.7958	11.8902	Up	4.204e-07	1.40169e-06
Unigene33932_All	0	14	0	3.7958	11.8902	Up	5.60118e-05	0.000148103
Unigene37852_All	0	30	0	3.7948	11.8898	Up	7.7985e-10	3.18335e-09
Unigene33578_All	0	16	0	3.7938	11.8894	Up	1.38435e-05	3.95485e-05
Unigene38178_All	0	16	0	3.7938	11.8894	Up	1.38435e-05	3.94642e-05
Unigene35956_All	0	25	0	3.7933	11.8892	Up	2.568e-08	9.45887e-08
Unigene36995_All	0	20	0	3.7911	11.8884	Up	8.45626e-07	2.73594e-06
Unigene36182_All	0	33	0	3.7901	11.888	Up	9.58212e-11	4.13258e-10
Unigene33824_All	0	35	0	3.7896	11.8878	Up	2.36826e-11	1.05936e-10
Unigene35773_All	0	13	0	3.7886	11.8874	Up	0.000112667	0.000286071
CL4765.Contig2_All	0	15	0	3.7875	11.887	Up	2.7846e-05	7.68481e-05
Unigene38288_All	0	15	0	3.7875	11.887	Up	2.7846e-05	7.68067e-05
Unigene35567_All	0	15	0	3.7875	11.887	Up	2.7846e-05	7.67963e-05
Unigene36707_All	0	15	0	3.7875	11.887	Up	2.7846e-05	7.64944e-05
CL7426.Contig3_All	0	19	0	3.786	11.8865	Up	1.70097e-06	5.34712e-06
Unigene35642_All	0	31	0	3.7838	11.8856	Up	3.87698e-10	1.61104e-09
Unigene34152_All	0	65	0	3.782	11.8849	Up	1.85749e-20	1.18559e-19
Unigene35305_All	0	14	0	3.7803	11.8843	Up	5.60118e-05	0.000148275
CL8682.Contig6_All	0	24	0	3.7803	11.8843	Up	5.1655e-08	1.85269e-07
CL181.Contig7_All	0	19	0	3.7746	11.8821	Up	1.70097e-06	5.35479e-06
Unigene34194_All	0	24	0	3.7713	11.8808	Up	5.1655e-08	1.85302e-07
Unigene35371_All	0	20	0	3.7695	11.8802	Up	8.45626e-07	2.73867e-06
Unigene32676_All	0	18	0	3.7683	11.8797	Up	3.42146e-06	1.04516e-05
CL6813.Contig1_All	0	18	0	3.7683	11.8797	Up	3.42146e-06	1.04427e-05
Unigene38271_All	0	16	0	3.7668	11.8791	Up	1.38435e-05	3.95596e-05
Unigene33765_All	0	14	0	3.7649	11.8784	Up	5.60118e-05	0.000147532
Unigene34156_All	0	12	0	3.7624	11.8774	Up	0.000226628	0.000546515
Unigene37125_All	0	20	0	3.7588	11.8761	Up	8.45626e-07	2.74359e-06
Unigene34845_All	0	53	0	3.758	11.8757	Up	8.14942e-17	4.62066e-16
CL7904.Contig1_All	0	28	0	3.7573	11.8755	Up	3.15534e-09	1.23811e-08
CL7869.Contig1_All	0	18	0	3.7564	11.8751	Up	3.42146e-06	1.04236e-05
Unigene36802_All	0	13	0	3.7555	11.8748	Up	0.000112667	0.000284918
Unigene33620_All	0	13	0	3.7555	11.8748	Up	0.000112667	0.000284123
Unigene35285_All	0	21	0	3.7548	11.8745	Up	4.204e-07	1.39722e-06
Unigene33603_All	0	16	0	3.7535	11.874	Up	1.38435e-05	3.95283e-05
CL243.Contig2_All	0	16	0	3.7535	11.874	Up	1.38435e-05	3.94459e-05
Unigene36192_All	0	19	0	3.7521	11.8735	Up	1.70097e-06	5.33812e-06
Unigene35560_All	0	39	0	3.7501	11.8727	Up	1.44664e-12	6.8493e-12
Unigene38154_All	0	14	0	3.7497	11.8726	Up	5.60118e-05	0.000147747
Unigene36041_All	0	14	0	3.7497	11.8726	Up	5.60118e-05	0.000147469
Unigene34556_All	0	17	0	3.7488	11.8722	Up	6.88222e-06	2.03507e-05
Unigene34806_All	0	17	0	3.7488	11.8722	Up	6.88222e-06	2.03498e-05
Unigene36549_All	0	34	0	3.7488	11.8722	Up	4.7637e-11	2.08982e-10
Unigene36686_All	0	12	0	3.7446	11.8706	Up	0.000226628	0.000547568
Unigene37954_All	0	33	0	3.7446	11.8706	Up	9.58212e-11	4.12708e-10
Unigene33566_All	0	28	0	3.7421	11.8696	Up	3.15534e-09	1.23827e-08
Unigene37407_All	0	32	0	3.7402	11.8689	Up	1.92743e-10	8.1699e-10
CL5197.Contig2_All	0	16	0	3.7402	11.8689	Up	1.38435e-05	3.94916e-05
Unigene34168_All	0	29	0	3.7398	11.8687	Up	1.56866e-09	6.27494e-09
Unigene37681_All	0	43	0	3.7381	11.8681	Up	8.83678e-14	4.42371e-13
Unigene33034_All	0	43	0	3.7381	11.8681	Up	8.83678e-14	4.4194e-13
Unigene34574_All	0	30	0	3.7376	11.8679	Up	7.7985e-10	3.17576e-09
Unigene32736_All	0	38	0	3.7354	11.867	Up	2.9099e-12	1.35972e-11
Unigene34170_All	0	14	0	3.7346	11.8667	Up	5.60118e-05	0.000147274
Unigene34134_All	0	76	0	3.7326	11.866	Up	8.51612e-24	5.9462e-23
Unigene34603_All	0	22	0	3.7318	11.8657	Up	2.09e-07	7.17587e-07
CL6566.Contig1_All	0	22	0	3.7318	11.8657	Up	2.09e-07	7.1535e-07
CL6859.Contig1_All	0	30	0	3.7306	11.8652	Up	7.7985e-10	3.18018e-09
Unigene33456_All	0	46	0	3.7293	11.8647	Up	1.08578e-14	5.65655e-14
Unigene33262_All	0	31	0	3.7287	11.8645	Up	3.87698e-10	1.61017e-09
Unigene34566_All	0	35	0	3.7286	11.8644	Up	2.36826e-11	1.05913e-10
Unigene38072_All	0	12	0	3.7271	11.8638	Up	0.000226628	0.000546044
Unigene34501_All	0	12	0	3.7271	11.8638	Up	0.000226628	0.000545382
Unigene33314_All	0	13	0	3.723	11.8622	Up	0.000112667	0.000286355
Unigene33040_All	0	13	0	3.723	11.8622	Up	0.000112667	0.000286083
Unigene32521_All	0	13	0	3.723	11.8622	Up	0.000112667	0.000284696
Unigene35391_All	0	31	0	3.722	11.8619	Up	3.87698e-10	1.61213e-09
Unigene33443_All	0	18	0	3.7212	11.8616	Up	3.42146e-06	1.042e-05
Unigene36522_All	0	14	0	3.7196	11.8609	Up	5.60118e-05	0.000147576
Unigene38051_All	0	14	0	3.7196	11.8609	Up	5.60118e-05	0.00014752
Unigene32848_All	0	19	0	3.7188	11.8606	Up	1.70097e-06	5.35369e-06
Unigene35433_All	0	29	0	3.718	11.8603	Up	1.56866e-09	6.27698e-09
Unigene33321_All	0	31	0	3.7152	11.8592	Up	3.87698e-10	1.60984e-09
Unigene35559_All	0	26	0	3.715	11.8591	Up	1.27667e-08	4.81021e-08
Unigene37598_All	0	16	0	3.714	11.8588	Up	1.38435e-05	3.94715e-05
Unigene33354_All	0	17	0	3.7117	11.8579	Up	6.88222e-06	2.03292e-05
Unigene33045_All	0	36	0	3.7096	11.857	Up	1.17736e-11	5.3439e-11
Unigene18034_All	0	18	0	3.7096	11.857	Up	3.42146e-06	1.04412e-05
Unigene37580_All	0	12	0	3.7096	11.857	Up	0.000226628	0.000545574
Unigene5767_All	0	25	0	3.7083	11.8565	Up	2.568e-08	9.42556e-08
Unigene36929_All	0	13	0	3.707	11.856	Up	0.000112667	0.000286556
Unigene38016_All	0	13	0	3.707	11.856	Up	0.000112667	0.000285329
Unigene37684_All	0	26	0	3.707	11.856	Up	1.27667e-08	4.80256e-08
Unigene33196_All	0	13	0	3.707	11.856	Up	0.000112667	0.000284883
Unigene34281_All	0	13	0	3.707	11.856	Up	0.000112667	0.000284836
Unigene19462_All	0	20	0	3.7062	11.8557	Up	8.45626e-07	2.73738e-06
Unigene32555_All	0	21	0	3.7047	11.8551	Up	4.204e-07	1.39964e-06
Unigene35469_All	0	48	0	3.701	11.8537	Up	2.68356e-15	1.43276e-14
Unigene33445_All	0	16	0	3.701	11.8537	Up	1.38435e-05	3.94624e-05
Unigene37435_All	0	17	0	3.6995	11.8531	Up	6.88222e-06	2.03165e-05
Unigene37085_All	0	26	0	3.699	11.8529	Up	1.27667e-08	4.80139e-08
CL5267.Contig1_All	0	64	0	3.6978	11.8525	Up	3.7363e-20	2.3603e-19
Unigene37203_All	0	19	0	3.6969	11.8521	Up	1.70097e-06	5.33376e-06
Unigene35585_All	0	30	0	3.6958	11.8517	Up	7.7985e-10	3.17849e-09
Unigene33582_All	0	64	0	3.6945	11.8512	Up	3.7363e-20	2.35812e-19
Unigene38323_All	0	12	0	3.6924	11.8503	Up	0.000226628	0.0005491
Unigene34151_All	0	14	0	3.6899	11.8494	Up	5.60118e-05	0.000147798
Unigene37222_All	0	15	0	3.689	11.849	Up	2.7846e-05	7.6556e-05
CL4.Contig4_All	0	17	0	3.6873	11.8483	Up	6.88222e-06	2.02863e-05
Unigene35374_All	0	19	0	3.6861	11.8479	Up	1.70097e-06	5.33594e-06
Unigene33165_All	0	39	0	3.6858	11.8478	Up	1.44664e-12	6.84719e-12
Unigene37945_All	0	32	0	3.6817	11.8462	Up	1.92743e-10	8.15977e-10
CL8049.Contig1_All	0	42	0	3.6802	11.8456	Up	1.7775e-13	8.7704e-13
Unigene34847_All	0	28	0	3.6753	11.8436	Up	3.15534e-09	1.24064e-08
Unigene33628_All	0	21	0	3.6753	11.8436	Up	4.204e-07	1.4007e-06
Unigene34389_All	0	15	0	3.6753	11.8436	Up	2.7846e-05	7.6817e-05
Unigene33461_All	0	19	0	3.6753	11.8436	Up	1.70097e-06	5.34057e-06
Unigene34976_All	0	13	0	3.6753	11.8436	Up	0.000112667	0.000285094
Unigene34341_All	0	12	0	3.6753	11.8436	Up	0.000226628	0.000546644
Unigene37781_All	0	19	0	3.6753	11.8436	Up	1.70097e-06	5.33267e-06
Unigene9733_All	0	15	0	3.6753	11.8436	Up	2.7846e-05	7.645e-05
Unigene34321_All	0	39	0	3.6701	11.8416	Up	1.44664e-12	6.84666e-12
Unigene34773_All	0	22	0	3.666	11.84	Up	2.09e-07	7.17707e-07
Unigene32672_All	0	22	0	3.666	11.84	Up	2.09e-07	7.14793e-07
Unigene33801_All	0	14	0	3.6608	11.8379	Up	5.60118e-05	0.000148365
Unigene37014_All	0	14	0	3.6608	11.8379	Up	5.60118e-05	0.000147286
Unigene33160_All	0	36	0	3.6584	11.837	Up	1.17736e-11	5.3372e-11
Unigene7162_All	0	34	0	3.6574	11.8366	Up	4.7637e-11	2.08744e-10
CL8253.Contig1_All	0	22	0	3.6568	11.8364	Up	2.09e-07	7.18068e-07
Unigene35037_All	0	33	0	3.6568	11.8364	Up	9.58212e-11	4.13374e-10
Unigene32596_All	0	33	0	3.6568	11.8364	Up	9.58212e-11	4.1291e-10
Unigene34635_All	0	22	0	3.6568	11.8364	Up	2.09e-07	7.14395e-07
Unigene33058_All	0	32	0	3.6562	11.8361	Up	1.92743e-10	8.1654e-10
Unigene7093_All	0	19	0	3.6539	11.8352	Up	1.70097e-06	5.33539e-06
CL884.Contig2_All	0	15	0	3.6483	11.833	Up	2.7846e-05	7.68205e-05
Unigene36825_All	0	15	0	3.6483	11.833	Up	2.7846e-05	7.66382e-05
Unigene35346_All	0	73	0	3.6475	11.8327	Up	6.93094e-23	4.73926e-22
Unigene35389_All	0	20	0	3.6449	11.8317	Up	8.45626e-07	2.74489e-06
Unigene34687_All	0	20	0	3.6449	11.8317	Up	8.45626e-07	2.73795e-06
Unigene38069_All	0	18	0	3.6416	11.8304	Up	3.42146e-06	1.04267e-05
Unigene35569_All	0	12	0	3.6416	11.8304	Up	0.000226628	0.000545403
Unigene34174_All	0	34	0	3.6396	11.8296	Up	4.7637e-11	2.09027e-10
Unigene37736_All	0	19	0	3.6328	11.8269	Up	1.70097e-06	5.3373e-06
Unigene33164_All	0	37	0	3.6317	11.8264	Up	5.85322e-12	2.69087e-11
Unigene35462_All	0	13	0	3.6288	11.8253	Up	0.000112667	0.000286201
Unigene37269_All	0	13	0	3.6288	11.8253	Up	0.000112667	0.000285894
Unigene33533_All	0	13	0	3.6288	11.8253	Up	0.000112667	0.000285223
Unigene37379_All	0	37	0	3.6263	11.8243	Up	5.85322e-12	2.69329e-11
Unigene36528_All	0	12	0	3.6249	11.8237	Up	0.000226628	0.000548322
Unigene37589_All	0	12	0	3.6249	11.8237	Up	0.000226628	0.000548171
Unigene38193_All	0	23	0	3.6228	11.8229	Up	1.03903e-07	3.64458e-07
Unigene34953_All	0	15	0	3.6216	11.8224	Up	2.7846e-05	7.65765e-05
Unigene36957_All	0	26	0	3.6211	11.8222	Up	1.27667e-08	4.80374e-08
CL6994.Contig2_All	0	14	0	3.6179	11.8209	Up	5.60118e-05	0.000148256
Unigene37074_All	0	17	0	3.6162	11.8203	Up	6.88222e-06	2.03048e-05
Unigene34316_All	0	17	0	3.6162	11.8203	Up	6.88222e-06	2.03019e-05
CL139.Contig3_All	0	20	0	3.615	11.8198	Up	8.45626e-07	2.73997e-06
Unigene35868_All	0	33	0	3.6144	11.8195	Up	9.58212e-11	4.12766e-10
Unigene33541_All	0	36	0	3.6139	11.8193	Up	1.17736e-11	5.34351e-11
CL4636.Contig5_All	0	13	0	3.6135	11.8192	Up	0.000112667	0.000285965
Unigene35104_All	0	13	0	3.6135	11.8192	Up	0.000112667	0.000284637
CL2552.Contig2_All	0	32	0	3.6126	11.8188	Up	1.92743e-10	8.17328e-10
Unigene33985_All	0	38	0	3.6119	11.8185	Up	2.9099e-12	1.35899e-11
Unigene34126_All	0	22	0	3.6115	11.8184	Up	2.09e-07	7.15748e-07
Unigene36232_All	0	53	0	3.6109	11.8181	Up	8.14942e-17	4.6181e-16
Unigene34369_All	0	15	0	3.6085	11.8172	Up	2.7846e-05	7.68274e-05
Unigene35529_All	0	15	0	3.6085	11.8172	Up	2.7846e-05	7.67344e-05
Unigene34555_All	0	15	0	3.6085	11.8172	Up	2.7846e-05	7.66279e-05
Unigene36817_All	0	12	0	3.6085	11.8172	Up	0.000226628	0.000547181
Unigene36908_All	0	35	0	3.6066	11.8164	Up	2.36826e-11	1.0589e-10
Unigene36933_All	0	29	0	3.6062	11.8163	Up	1.56866e-09	6.28557e-09
Unigene36810_All	0	23	0	3.6056	11.816	Up	1.03903e-07	3.64105e-07
Unigene36489_All	0	17	0	3.6046	11.8156	Up	6.88222e-06	2.03351e-05
Unigene36999_All	0	17	0	3.6046	11.8156	Up	6.88222e-06	2.03282e-05
Unigene11786_All	0	14	0	3.6038	11.8153	Up	5.60118e-05	0.00014818
Unigene33233_All	0	19	0	3.6016	11.8144	Up	1.70097e-06	5.33485e-06
Unigene36674_All	0	32	0	3.6003	11.8139	Up	1.92743e-10	8.16258e-10
Unigene36445_All	0	29	0	3.5994	11.8135	Up	1.56866e-09	6.27943e-09
Unigene36318_All	0	21	0	3.5991	11.8134	Up	4.204e-07	1.39835e-06
Unigene34979_All	0	36	0	3.5976	11.8128	Up	1.17736e-11	5.34509e-11
Unigene37830_All	0	23	0	3.5971	11.8126	Up	1.03903e-07	3.64229e-07
Unigene37671_All	0	20	0	3.5954	11.8119	Up	8.45626e-07	2.7368e-06
Unigene38074_All	0	29	0	3.5927	11.8109	Up	1.56866e-09	6.28434e-09
Unigene38170_All	0	29	0	3.5927	11.8109	Up	1.56866e-09	6.28025e-09
CL6927.Contig1_All	0	12	0	3.5921	11.8106	Up	0.000226628	0.000549381
Unigene36115_All	0	21	0	3.5898	11.8097	Up	4.204e-07	1.40207e-06
Unigene34164_All	0	14	0	3.5898	11.8097	Up	5.60118e-05	0.000148212
CL289.Contig1_All	0	14	0	3.5898	11.8097	Up	5.60118e-05	0.00014783
Unigene32814_All	0	21	0	3.5898	11.8097	Up	4.204e-07	1.39767e-06
CL8593.Contig1_All	0	32	0	3.5881	11.809	Up	1.92743e-10	8.15809e-10
Unigene36948_All	0	34	0	3.5874	11.8087	Up	4.7637e-11	2.09116e-10
Unigene34325_All	0	34	0	3.5874	11.8087	Up	4.7637e-11	2.08863e-10
Unigene34558_All	0	20	0	3.5856	11.808	Up	8.45626e-07	2.74475e-06
Unigene33375_All	0	22	0	3.5848	11.8077	Up	2.09e-07	7.17948e-07
Unigene20376_All	0	22	0	3.5848	11.8077	Up	2.09e-07	7.16227e-07
Unigene36325_All	0	22	0	3.5848	11.8077	Up	2.09e-07	7.16147e-07
Unigene35651_All	0	22	0	3.5848	11.8077	Up	2.09e-07	7.1527e-07
Unigene33652_All	0	13	0	3.5834	11.8071	Up	0.000112667	0.000286414
Unigene37103_All	0	13	0	3.5834	11.8071	Up	0.000112667	0.000284263
Unigene12302_All	0	15	0	3.5824	11.8067	Up	2.7846e-05	7.64363e-05
Unigene36842_All	0	25	0	3.5798	11.8057	Up	2.568e-08	9.43682e-08
Unigene37418_All	0	14	0	3.576	11.8041	Up	5.60118e-05	0.000148397
Unigene34345_All	0	17	0	3.5703	11.8018	Up	6.88222e-06	2.02931e-05
CL6539.Contig1_All	0	15	0	3.5695	11.8015	Up	2.7846e-05	7.64466e-05
Unigene36442_All	0	39	0	3.5685	11.8011	Up	1.44664e-12	6.84455e-12
Unigene36747_All	0	18	0	3.5653	11.7998	Up	3.42146e-06	1.04521e-05
Unigene35626_All	0	45	0	3.5653	11.7998	Up	2.18404e-14	1.12296e-13
Unigene36308_All	0	37	0	3.5629	11.7988	Up	5.85322e-12	2.69349e-11
Unigene36124_All	0	44	0	3.5628	11.7988	Up	4.39316e-14	2.2301e-13
Unigene33796_All	0	12	0	3.5599	11.7976	Up	0.000226628	0.000545702
Unigene36175_All	0	53	0	3.5596	11.7975	Up	8.14942e-17	4.62322e-16
Unigene34642_All	0	29	0	3.5594	11.7974	Up	1.56866e-09	6.27167e-09
CL79.Contig1_All	0	32	0	3.5579	11.7968	Up	1.92743e-10	8.17554e-10
Unigene33255_All	0	23	0	3.5551	11.7957	Up	1.03903e-07	3.64167e-07
Unigene36755_All	0	13	0	3.5538	11.7951	Up	0.000112667	0.000284672
Unigene18527_All	0	26	0	3.5538	11.7951	Up	1.27667e-08	4.79669e-08
Unigene33295_All	0	16	0	3.552	11.7944	Up	1.38435e-05	3.94953e-05
Unigene38049_All	0	30	0	3.5504	11.7938	Up	7.7985e-10	3.18271e-09
CL2771.Contig2_All	0	22	0	3.5498	11.7935	Up	2.09e-07	7.16626e-07
Unigene33390_All	0	14	0	3.5486	11.793	Up	5.60118e-05	0.000147976
Unigene35528_All	0	26	0	3.5465	11.7922	Up	1.27667e-08	4.80403e-08
Unigene36254_All	0	36	0	3.544	11.7912	Up	1.17736e-11	5.34588e-11
Unigene35075_All	0	12	0	3.544	11.7912	Up	0.000226628	0.000548149
Unigene36926_All	0	21	0	3.544	11.7912	Up	4.204e-07	1.39949e-06
Unigene33100_All	0	33	0	3.544	11.7912	Up	9.58212e-11	4.12881e-10
CL1656.Contig5_All	0	19	0	3.5407	11.7898	Up	1.70097e-06	5.33458e-06
Unigene37232_All	0	29	0	3.5397	11.7894	Up	1.56866e-09	6.27086e-09
CL8165.Contig2_All	0	20	0	3.5377	11.7886	Up	8.45626e-07	2.74315e-06
Unigene33781_All	0	17	0	3.5366	11.7881	Up	6.88222e-06	2.03527e-05
Unigene34202_All	0	17	0	3.5366	11.7881	Up	6.88222e-06	2.03302e-05
Unigene32952_All	0	21	0	3.535	11.7875	Up	4.204e-07	1.39805e-06
Unigene37544_All	0	14	0	3.535	11.7875	Up	5.60118e-05	0.000147494
Unigene34144_All	0	25	0	3.5339	11.787	Up	2.568e-08	9.45604e-08
Unigene33277_All	0	22	0	3.5326	11.7865	Up	2.09e-07	7.14197e-07
Unigene36070_All	0	12	0	3.5283	11.7848	Up	0.000226628	0.000548042
Unigene32655_All	0	16	0	3.5283	11.7848	Up	1.38435e-05	3.95192e-05
Unigene32962_All	0	16	0	3.5283	11.7848	Up	1.38435e-05	3.94569e-05
Unigene35489_All	0	17	0	3.5255	11.7836	Up	6.88222e-06	2.03156e-05
Unigene37728_All	0	13	0	3.5247	11.7833	Up	0.000112667	0.000285341
Unigene38262_All	0	18	0	3.5231	11.7826	Up	3.42146e-06	1.045e-05
Unigene34573_All	0	18	0	3.5231	11.7826	Up	3.42146e-06	1.04117e-05
Unigene35279_All	0	14	0	3.5216	11.782	Up	5.60118e-05	0.000147728
Unigene37692_All	0	19	0	3.5209	11.7817	Up	1.70097e-06	5.33648e-06
Unigene37689_All	0	48	0	3.5205	11.7816	Up	2.68356e-15	1.43289e-14
Unigene34830_All	0	15	0	3.5189	11.7809	Up	2.7846e-05	7.69171e-05
Unigene35741_All	0	16	0	3.5166	11.78	Up	1.38435e-05	3.95394e-05
Unigene18253_All	0	43	0	3.5163	11.7798	Up	8.83678e-14	4.41904e-13
Unigene32562_All	0	38	0	3.5159	11.7797	Up	2.9099e-12	1.35786e-11
CL3113.Contig1_All	0	22	0	3.5155	11.7795	Up	2.09e-07	7.16906e-07
Unigene38203_All	0	22	0	3.5155	11.7795	Up	2.09e-07	7.15668e-07
CL880.Contig1_All	0	22	0	3.5155	11.7795	Up	2.09e-07	7.14514e-07
Unigene37757_All	0	17	0	3.5145	11.7791	Up	6.88222e-06	2.03517e-05
Unigene34993_All	0	18	0	3.5127	11.7784	Up	3.42146e-06	1.04469e-05
CL3255.Contig1_All	0	12	0	3.5127	11.7784	Up	0.000226628	0.000547525
Unigene37422_All	0	12	0	3.5127	11.7784	Up	0.000226628	0.000547073
Unigene37341_All	0	12	0	3.5127	11.7784	Up	0.000226628	0.000546537
Unigene35884_All	0	19	0	3.511	11.7777	Up	1.70097e-06	5.3463e-06
Unigene36914_All	0	26	0	3.5103	11.7774	Up	1.27667e-08	4.80727e-08
Unigene33447_All	0	13	0	3.5103	11.7774	Up	0.000112667	0.000284731
Unigene37652_All	0	27	0	3.5092	11.7769	Up	6.3469e-09	2.44364e-08
Unigene36270_All	0	14	0	3.5082	11.7765	Up	5.60118e-05	0.000147678
Unigene35507_All	0	21	0	3.5082	11.7765	Up	4.204e-07	1.39782e-06
Unigene36190_All	0	30	0	3.5065	11.7758	Up	7.7985e-10	3.17597e-09
Unigene33124_All	0	23	0	3.5059	11.7756	Up	1.03903e-07	3.64416e-07
Unigene34759_All	0	16	0	3.5049	11.7752	Up	1.38435e-05	3.95835e-05
Unigene8056_All	0	17	0	3.5035	11.7746	Up	6.88222e-06	2.03605e-05
Unigene36916_All	0	20	0	3.5003	11.7733	Up	8.45626e-07	2.73766e-06
Unigene37176_All	0	22	0	3.4986	11.7726	Up	2.09e-07	7.17467e-07
Unigene37798_All	0	14	0	3.495	11.7711	Up	5.60118e-05	0.000148333
Unigene34549_All	0	14	0	3.495	11.7711	Up	5.60118e-05	0.000147614
Unigene33530_All	0	16	0	3.4933	11.7704	Up	1.38435e-05	3.94075e-05
CL8303.Contig1_All	0	16	0	3.4933	11.7704	Up	1.38435e-05	3.93747e-05
CL1656.Contig6_All	0	19	0	3.4915	11.7696	Up	1.70097e-06	5.3305e-06
Unigene34203_All	0	24	0	3.4895	11.7688	Up	5.1655e-08	1.85507e-07
Unigene37490_All	0	13	0	3.4819	11.7657	Up	0.000112667	0.000286426
Unigene30008_All	0	15	0	3.4819	11.7657	Up	2.7846e-05	7.69137e-05
Unigene36432_All	0	17	0	3.4819	11.7657	Up	6.88222e-06	2.03821e-05
Unigene33715_All	0	13	0	3.4819	11.7657	Up	0.000112667	0.000285647
Unigene33097_All	0	13	0	3.4819	11.7657	Up	0.000112667	0.000285611
Unigene36040_All	0	14	0	3.4819	11.7657	Up	5.60118e-05	0.00014764
Unigene3932_All	0	21	0	3.4819	11.7657	Up	4.204e-07	1.3973e-06
Unigene35735_All	0	13	0	3.4819	11.7657	Up	0.000112667	0.000284193
Unigene32802_All	0	17	0	3.4819	11.7657	Up	6.88222e-06	2.02854e-05
Unigene3579_All	0	30	0	3.4758	11.7631	Up	7.7985e-10	3.18081e-09
CL3074.Contig1_All	0	27	0	3.4751	11.7628	Up	6.3469e-09	2.4412e-08
Unigene38268_All	0	17	0	3.4711	11.7612	Up	6.88222e-06	2.0387e-05
Unigene37608_All	0	34	0	3.4711	11.7612	Up	4.7637e-11	2.08803e-10
Unigene34310_All	0	15	0	3.4697	11.7606	Up	2.7846e-05	7.67688e-05
Unigene35829_All	0	14	0	3.4688	11.7602	Up	5.60118e-05	0.000147406
Unigene38310_All	0	13	0	3.4678	11.7598	Up	0.000112667	0.000286379
Unigene34308_All	0	26	0	3.4678	11.7598	Up	1.27667e-08	4.80992e-08
Unigene35314_All	0	13	0	3.4678	11.7598	Up	0.000112667	0.000285364
Unigene38038_All	0	13	0	3.4678	11.7598	Up	0.000112667	0.000284182
Unigene35958_All	0	12	0	3.4666	11.7593	Up	0.000226628	0.000548387
Unigene37371_All	0	24	0	3.4666	11.7593	Up	5.1655e-08	1.85323e-07
Unigene37134_All	0	19	0	3.4627	11.7577	Up	1.70097e-06	5.3526e-06
Unigene37918_All	0	19	0	3.4627	11.7577	Up	1.70097e-06	5.34904e-06
Unigene35399_All	0	19	0	3.4627	11.7577	Up	1.70097e-06	5.33322e-06
Unigene37790_All	0	36	0	3.4616	11.7572	Up	1.17736e-11	5.34548e-11
Unigene37483_All	0	16	0	3.4591	11.7562	Up	1.38435e-05	3.93911e-05
CL1684.Contig2_All	0	15	0	3.4576	11.7556	Up	2.7846e-05	7.68826e-05
Unigene36894_All	0	45	0	3.4576	11.7556	Up	2.18404e-14	1.12371e-13
Unigene37082_All	0	15	0	3.4576	11.7556	Up	2.7846e-05	7.65046e-05
Unigene34797_All	0	28	0	3.4559	11.7548	Up	3.15534e-09	1.23779e-08
Unigene35638_All	0	27	0	3.4549	11.7544	Up	6.3469e-09	2.43906e-08
Unigene37770_All	0	20	0	3.4546	11.7543	Up	8.45626e-07	2.74344e-06
Unigene36786_All	0	13	0	3.4539	11.754	Up	0.000112667	0.00028632
Unigene38179_All	0	13	0	3.4539	11.754	Up	0.000112667	0.000285188
Unigene37066_All	0	37	0	3.4524	11.7534	Up	5.85322e-12	2.69268e-11
CL8682.Contig8_All	0	12	0	3.4516	11.753	Up	0.000226628	0.000545488
Unigene34678_All	0	24	0	3.4516	11.753	Up	5.1655e-08	1.85215e-07
Unigene35519_All	0	23	0	3.4503	11.7525	Up	1.03903e-07	3.6452e-07
Unigene33402_All	0	22	0	3.4489	11.7519	Up	2.09e-07	7.15987e-07
Unigene37643_All	0	16	0	3.4478	11.7515	Up	1.38435e-05	3.9543e-05
CL6523.Contig3_All	0	16	0	3.4478	11.7515	Up	1.38435e-05	3.93693e-05
Unigene33381_All	0	16	0	3.4478	11.7515	Up	1.38435e-05	3.93602e-05
Unigene36047_All	0	21	0	3.4473	11.7513	Up	4.204e-07	1.40192e-06
Unigene37043_All	0	21	0	3.4473	11.7513	Up	4.204e-07	1.3979e-06
CL1748.Contig2_All	0	57	0	3.4468	11.751	Up	4.97806e-18	2.93908e-17
Unigene38186_All	0	20	0	3.4456	11.7505	Up	8.45626e-07	2.74649e-06
Unigene37714_All	0	35	0	3.4456	11.7505	Up	2.36826e-11	1.05967e-10
Unigene37603_All	0	40	0	3.4456	11.7505	Up	7.1919e-13	3.45349e-12
Unigene37153_All	0	22	0	3.4407	11.7485	Up	2.09e-07	7.14912e-07
Unigene34547_All	0	13	0	3.4401	11.7482	Up	0.000112667	0.000285977
Unigene36406_All	0	13	0	3.4401	11.7482	Up	0.000112667	0.000285599
Unigene33584_All	0	30	0	3.4396	11.748	Up	7.7985e-10	3.17555e-09
Unigene35361_All	0	17	0	3.4393	11.7479	Up	6.88222e-06	2.03772e-05
Unigene35045_All	0	16	0	3.4366	11.7468	Up	1.38435e-05	3.95927e-05
Unigene34474_All	0	12	0	3.4366	11.7468	Up	0.000226628	0.000548085
Unigene35166_All	0	15	0	3.4337	11.7455	Up	2.7846e-05	7.67275e-05
Unigene34816_All	0	29	0	3.432	11.7448	Up	1.56866e-09	6.2823e-09
Unigene37856_All	0	25	0	3.4313	11.7445	Up	2.568e-08	9.45831e-08
Unigene36504_All	0	28	0	3.4303	11.7441	Up	3.15534e-09	1.23795e-08
Unigene35394_All	0	20	0	3.4277	11.743	Up	8.45626e-07	2.74171e-06
Unigene33590_All	0	13	0	3.4264	11.7425	Up	0.000112667	0.000285352
CL7498.Contig2_All	0	16	0	3.4255	11.7421	Up	1.38435e-05	3.96222e-05
Unigene35647_All	0	25	0	3.4242	11.7416	Up	2.568e-08	9.43795e-08
Unigene35381_All	0	15	0	3.4218	11.7405	Up	2.7846e-05	7.68584e-05
Unigene35106_All	0	12	0	3.4218	11.7405	Up	0.000226628	0.000547589
CL1138.Contig5_All	0	15	0	3.4218	11.7405	Up	2.7846e-05	7.65217e-05
Unigene17112_All	0	32	0	3.42	11.7398	Up	1.92743e-10	8.16821e-10
Unigene34952_All	0	17	0	3.4184	11.7391	Up	6.88222e-06	2.0337e-05
Unigene36471_All	0	14	0	3.4176	11.7388	Up	5.60118e-05	0.000147393
Unigene34182_All	0	19	0	3.4156	11.7379	Up	1.70097e-06	5.35205e-06
CL961.Contig1_All	0	55	0	3.4101	11.7356	Up	2.01416e-17	1.16468e-16
CL4414.Contig2_All	0	15	0	3.4101	11.7356	Up	2.7846e-05	7.67482e-05
Unigene35447_All	0	22	0	3.4085	11.7349	Up	2.09e-07	7.15071e-07
Unigene37821_All	0	29	0	3.4076	11.7345	Up	1.56866e-09	6.28598e-09
Unigene32641_All	0	12	0	3.4071	11.7343	Up	0.000226628	0.000545531
CL161.Contig2_All	0	19	0	3.4064	11.734	Up	1.70097e-06	5.3343e-06
Unigene33700_All	0	30	0	3.4042	11.7331	Up	7.7985e-10	3.17534e-09
Unigene34621_All	0	23	0	3.404	11.733	Up	1.03903e-07	3.6425e-07
Unigene35003_All	0	16	0	3.4035	11.7328	Up	1.38435e-05	3.94148e-05
Unigene33003_All	0	18	0	3.4023	11.7323	Up	3.42146e-06	1.04552e-05
Unigene37631_All	0	64	0	3.4008	11.7317	Up	3.7363e-20	2.35981e-19
Unigene33107_All	0	13	0	3.3993	11.731	Up	0.000112667	0.000285035
Unigene35822_All	0	28	0	3.3988	11.7308	Up	3.15534e-09	1.23961e-08
CL7534.Contig1_All	0	36	0	3.3974	11.7302	Up	1.17736e-11	5.34469e-11
Unigene35401_All	0	19	0	3.3972	11.7301	Up	1.70097e-06	5.33784e-06
Unigene35715_All	0	19	0	3.3972	11.7301	Up	1.70097e-06	5.33104e-06
Unigene32650_All	0	33	0	3.3952	11.7293	Up	9.58212e-11	4.1349e-10
Unigene35424_All	0	20	0	3.3926	11.7282	Up	8.45626e-07	2.74518e-06
Unigene36951_All	0	12	0	3.3926	11.7282	Up	0.000226628	0.000548473
Unigene35977_All	0	16	0	3.3926	11.7282	Up	1.38435e-05	3.95577e-05
Unigene33729_All	0	18	0	3.3926	11.7282	Up	3.42146e-06	1.04355e-05
Unigene38031_All	0	14	0	3.3926	11.7282	Up	5.60118e-05	0.000147362
CL4500.Contig2_All	0	25	0	3.3891	11.7267	Up	2.568e-08	9.44021e-08
Unigene34777_All	0	25	0	3.3891	11.7267	Up	2.568e-08	9.43626e-08
CL4837.Contig2_All	0	21	0	3.3884	11.7264	Up	4.204e-07	1.40108e-06
Unigene37029_All	0	30	0	3.3868	11.7257	Up	7.7985e-10	3.18398e-09
Unigene37985_All	0	15	0	3.3868	11.7257	Up	2.7846e-05	7.68895e-05
Unigene38015_All	0	15	0	3.3868	11.7257	Up	2.7846e-05	7.67447e-05
Unigene37136_All	0	30	0	3.3868	11.7257	Up	7.7985e-10	3.17976e-09
Unigene35125_All	0	22	0	3.3847	11.7248	Up	2.09e-07	7.17667e-07
CL3952.Contig1_All	0	54	0	3.3797	11.7227	Up	4.05144e-17	2.32025e-16
Unigene33376_All	0	22	0	3.3768	11.7214	Up	2.09e-07	7.16706e-07
Unigene38208_All	0	20	0	3.3753	11.7208	Up	8.45626e-07	2.73853e-06
Unigene35619_All	0	13	0	3.3726	11.7196	Up	0.000112667	0.000286568
Unigene3627_All	0	16	0	3.371	11.719	Up	1.38435e-05	3.96406e-05
Unigene35655_All	0	16	0	3.371	11.719	Up	1.38435e-05	3.94898e-05
Unigene32530_All	0	24	0	3.371	11.719	Up	5.1655e-08	1.85486e-07
Unigene36331_All	0	32	0	3.371	11.719	Up	1.92743e-10	8.16427e-10
CL5293.Contig3_All	0	24	0	3.3638	11.7159	Up	5.1655e-08	1.85637e-07
Unigene36978_All	0	32	0	3.3603	11.7144	Up	1.92743e-10	8.17215e-10
Unigene34322_All	0	26	0	3.3594	11.714	Up	1.27667e-08	4.80933e-08
Unigene16017_All	0	23	0	3.3589	11.7138	Up	1.03903e-07	3.64916e-07
Unigene37892_All	0	30	0	3.3581	11.7134	Up	7.7985e-10	3.17997e-09
Unigene35445_All	0	27	0	3.3575	11.7132	Up	6.3469e-09	2.44257e-08
Unigene36554_All	0	14	0	3.3557	11.7124	Up	5.60118e-05	0.000147792
Unigene33673_All	0	18	0	3.3543	11.7118	Up	3.42146e-06	1.04531e-05
Unigene36123_All	0	26	0	3.3529	11.7112	Up	1.27667e-08	4.81169e-08
Unigene36927_All	0	23	0	3.3515	11.7106	Up	1.03903e-07	3.64874e-07
Unigene34831_All	0	23	0	3.3515	11.7106	Up	1.03903e-07	3.64354e-07
CL224.Contig2_All	0	12	0	3.3496	11.7098	Up	0.000226628	0.000548884
Unigene37318_All	0	12	0	3.3496	11.7098	Up	0.000226628	0.000545873
Unigene36064_All	0	13	0	3.3464	11.7084	Up	0.000112667	0.000286391
Unigene36743_All	0	13	0	3.3464	11.7084	Up	0.000112667	0.000285564
Unigene33475_All	0	13	0	3.3464	11.7084	Up	0.000112667	0.000284649
Unigene36433_All	0	27	0	3.3449	11.7077	Up	6.3469e-09	2.44028e-08
Unigene33224_All	0	14	0	3.3436	11.7072	Up	5.60118e-05	0.000147343
Unigene36162_All	0	19	0	3.343	11.7069	Up	1.70097e-06	5.35287e-06
Unigene37595_All	0	24	0	3.3426	11.7068	Up	5.1655e-08	1.8541e-07
Unigene18161_All	0	29	0	3.3423	11.7066	Up	1.56866e-09	6.27127e-09
Unigene33435_All	0	15	0	3.3412	11.7062	Up	2.7846e-05	7.68377e-05
CL669.Contig1_All	0	32	0	3.3391	11.7052	Up	1.92743e-10	8.16652e-10
Unigene38013_All	0	16	0	3.3391	11.7052	Up	1.38435e-05	3.93984e-05
Unigene20438_All	0	17	0	3.3372	11.7044	Up	6.88222e-06	2.02941e-05
Unigene36383_All	0	12	0	3.3356	11.7037	Up	0.000226628	0.000549165
Unigene34531_All	0	12	0	3.3356	11.7037	Up	0.000226628	0.000547267
Unigene33898_All	0	19	0	3.3341	11.7031	Up	1.70097e-06	5.33512e-06
Unigene35245_All	0	13	0	3.3334	11.7028	Up	0.000112667	0.000284427
Unigene33153_All	0	27	0	3.3324	11.7023	Up	6.3469e-09	2.44166e-08
Unigene33752_All	0	14	0	3.3316	11.702	Up	5.60118e-05	0.000148116
CL1609.Contig2_All	0	19	0	3.3253	11.6993	Up	1.70097e-06	5.35068e-06
Unigene34545_All	0	57	0	3.3253	11.6993	Up	4.97806e-18	2.93795e-17
Unigene35681_All	0	12	0	3.3216	11.6977	Up	0.000226628	0.000548581
Unigene35874_All	0	12	0	3.3216	11.6977	Up	0.000226628	0.000545189
Unigene36953_All	0	14	0	3.3196	11.6968	Up	5.60118e-05	0.000147311
Unigene34214_All	0	15	0	3.3188	11.6964	Up	2.7846e-05	7.69102e-05
Unigene32972_All	0	16	0	3.3181	11.6961	Up	1.38435e-05	3.94221e-05
Unigene10186_All	0	17	0	3.3175	11.6959	Up	6.88222e-06	2.03224e-05
Unigene33458_All	0	21	0	3.3157	11.6951	Up	4.204e-07	1.39813e-06
Unigene36974_All	0	25	0	3.3144	11.6945	Up	2.568e-08	9.45548e-08
Unigene37718_All	0	25	0	3.3144	11.6945	Up	2.568e-08	9.44529e-08
Unigene35419_All	0	26	0	3.3141	11.6944	Up	1.27667e-08	4.79493e-08
Unigene33092_All	0	15	0	3.3078	11.6917	Up	2.7846e-05	7.65286e-05
Unigene37165_All	0	12	0	3.3078	11.6917	Up	0.000226628	0.000546194
Unigene35932_All	0	16	0	3.3078	11.6917	Up	1.38435e-05	3.94386e-05
Unigene36620_All	0	12	0	3.3078	11.6917	Up	0.000226628	0.000545659
Unigene36273_All	0	13	0	3.3078	11.6917	Up	0.000112667	0.000284228
Unigene33226_All	0	24	0	3.3009	11.6886	Up	5.1655e-08	1.85377e-07
Unigene32824_All	0	23	0	3.3006	11.6885	Up	1.03903e-07	3.65041e-07
CL8999.Contig2_All	0	19	0	3.2991	11.6879	Up	1.70097e-06	5.34959e-06
Unigene37677_All	0	18	0	3.2986	11.6876	Up	3.42146e-06	1.04464e-05
Unigene3573_All	0	34	0	3.2981	11.6874	Up	4.7637e-11	2.08922e-10
Unigene37878_All	0	15	0	3.2968	11.6869	Up	2.7846e-05	7.67791e-05
Unigene34002_All	0	15	0	3.2968	11.6869	Up	2.7846e-05	7.64124e-05
Unigene32759_All	0	29	0	3.2964	11.6867	Up	1.56866e-09	6.27575e-09
Unigene34513_All	0	13	0	3.2951	11.6861	Up	0.000112667	0.000286497
Unigene7790_All	0	13	0	3.2951	11.6861	Up	0.000112667	0.000285282
CL4116.Contig2_All	0	26	0	3.2951	11.6861	Up	1.27667e-08	4.79699e-08
Unigene33532_All	0	12	0	3.294	11.6856	Up	0.000226628	0.000546773
Unigene11996_All	0	22	0	3.2928	11.6851	Up	2.09e-07	7.14236e-07
Unigene34224_All	0	21	0	3.2921	11.6848	Up	4.204e-07	1.40154e-06
Unigene34785_All	0	20	0	3.2913	11.6844	Up	8.45626e-07	2.74547e-06
Unigene6805_All	0	30	0	3.2913	11.6844	Up	7.7985e-10	3.17744e-09
Unigene35764_All	0	18	0	3.2895	11.6837	Up	3.42146e-06	1.04226e-05
CL569.Contig1_All	0	17	0	3.2884	11.6832	Up	6.88222e-06	2.03263e-05
Unigene34662_All	0	25	0	3.288	11.683	Up	2.568e-08	9.44077e-08
Unigene36214_All	0	16	0	3.2872	11.6826	Up	1.38435e-05	3.96037e-05
Unigene32685_All	0	32	0	3.2872	11.6826	Up	1.92743e-10	8.16708e-10
Unigene37305_All	0	16	0	3.2872	11.6826	Up	1.38435e-05	3.93802e-05
Unigene33353_All	0	35	0	3.2843	11.6814	Up	2.36826e-11	1.06005e-10
Unigene35680_All	0	14	0	3.2843	11.6814	Up	5.60118e-05	0.000148461
Unigene33131_All	0	14	0	3.2843	11.6814	Up	5.60118e-05	0.00014804
Unigene35628_All	0	21	0	3.2843	11.6814	Up	4.204e-07	1.4001e-06
Unigene33684_All	0	14	0	3.2843	11.6814	Up	5.60118e-05	0.000147602
Unigene34704_All	0	27	0	3.2834	11.681	Up	6.3469e-09	2.43815e-08
Unigene35318_All	0	13	0	3.2825	11.6806	Up	0.000112667	0.000286663
Unigene35807_All	0	13	0	3.2825	11.6806	Up	0.000112667	0.00028587
Unigene33245_All	0	13	0	3.2825	11.6806	Up	0.000112667	0.000284871
Unigene33930_All	0	13	0	3.2825	11.6806	Up	0.000112667	0.000284333
Unigene34287_All	0	12	0	3.2804	11.6797	Up	0.000226628	0.000547503
Unigene34868_All	0	18	0	3.2804	11.6797	Up	3.42146e-06	1.04179e-05
Unigene33329_All	0	35	0	3.2796	11.6793	Up	2.36826e-11	1.0582e-10
Unigene35360_All	0	17	0	3.2788	11.679	Up	6.88222e-06	2.03615e-05
Unigene33579_All	0	22	0	3.278	11.6786	Up	2.09e-07	7.16946e-07
Unigene37181_All	0	16	0	3.277	11.6782	Up	1.38435e-05	3.96111e-05
Unigene33515_All	0	16	0	3.277	11.6782	Up	1.38435e-05	3.94605e-05
Unigene33229_All	0	21	0	3.2766	11.678	Up	4.204e-07	1.39737e-06
CL4223.Contig2_All	0	30	0	3.275	11.6773	Up	7.7985e-10	3.17702e-09
CL998.Contig2_All	0	24	0	3.2737	11.6767	Up	5.1655e-08	1.85844e-07
Unigene35324_All	0	14	0	3.2727	11.6763	Up	5.60118e-05	0.00014825
CL5214.Contig1_All	0	27	0	3.2714	11.6757	Up	6.3469e-09	2.44135e-08
Unigene37824_All	0	18	0	3.2714	11.6757	Up	3.42146e-06	1.04375e-05
Unigene32877_All	0	22	0	3.2706	11.6753	Up	2.09e-07	7.17146e-07
Unigene34293_All	0	21	0	3.2688	11.6745	Up	4.204e-07	1.40222e-06
CL3939.Contig3_All	0	16	0	3.2669	11.6737	Up	1.38435e-05	3.95412e-05
Unigene36026_All	0	19	0	3.2648	11.6728	Up	1.70097e-06	5.3433e-06
Unigene34485_All	0	15	0	3.2642	11.6725	Up	2.7846e-05	7.66108e-05
Unigene34560_All	0	21	0	3.2612	11.6712	Up	4.204e-07	1.39828e-06
Unigene37387_All	0	14	0	3.2612	11.6712	Up	5.60118e-05	0.000147583
Unigene34740_All	0	27	0	3.2595	11.6704	Up	6.3469e-09	2.43952e-08
Unigene35794_All	0	13	0	3.2576	11.6696	Up	0.000112667	0.000286367
Unigene36450_All	0	13	0	3.2576	11.6696	Up	0.000112667	0.000285823
Unigene35695_All	0	13	0	3.2576	11.6696	Up	0.000112667	0.000284801
Unigene36766_All	0	13	0	3.2576	11.6696	Up	0.000112667	0.000284777
CL7025.Contig2_All	0	13	0	3.2576	11.6696	Up	0.000112667	0.000284579
Unigene38325_All	0	16	0	3.2569	11.6693	Up	1.38435e-05	3.96074e-05
Unigene36240_All	0	25	0	3.2557	11.6688	Up	2.568e-08	9.44247e-08
Unigene32635_All	0	21	0	3.2535	11.6678	Up	4.204e-07	1.39903e-06
Unigene33613_All	0	21	0	3.2535	11.6678	Up	4.204e-07	1.3982e-06
Unigene32669_All	0	21	0	3.2535	11.6678	Up	4.204e-07	1.39775e-06
Unigene33562_All	0	18	0	3.2535	11.6678	Up	3.42146e-06	1.04143e-05
Unigene35482_All	0	20	0	3.2509	11.6666	Up	8.45626e-07	2.73608e-06
Unigene37542_All	0	17	0	3.2504	11.6664	Up	6.88222e-06	2.03546e-05
Unigene37420_All	0	14	0	3.2497	11.6661	Up	5.60118e-05	0.000148173
Unigene33413_All	0	14	0	3.2497	11.6661	Up	5.60118e-05	0.000147887
Unigene37646_All	0	22	0	3.2487	11.6656	Up	2.09e-07	7.17547e-07
Unigene33185_All	0	22	0	3.2487	11.6656	Up	2.09e-07	7.14634e-07
Unigene32958_All	0	19	0	3.2479	11.6653	Up	1.70097e-06	5.35123e-06
Unigene32874_All	0	26	0	3.2454	11.6642	Up	1.27667e-08	4.80315e-08
Unigene34658_All	0	35	0	3.2429	11.6631	Up	2.36826e-11	1.05928e-10
Unigene36431_All	0	15	0	3.2429	11.6631	Up	2.7846e-05	7.66313e-05
Unigene34883_All	0	27	0	3.2417	11.6625	Up	6.3469e-09	2.4383e-08
Unigene16027_All	0	12	0	3.2403	11.6619	Up	0.000226628	0.000546987
Unigene37577_All	0	12	0	3.2403	11.6619	Up	0.000226628	0.000546237
Unigene37695_All	0	38	0	3.2396	11.6616	Up	2.9099e-12	1.35848e-11
Unigene36577_All	0	14	0	3.2384	11.6611	Up	5.60118e-05	0.000148263
Unigene33035_All	0	14	0	3.2384	11.6611	Up	5.60118e-05	0.000148052
Unigene34354_All	0	21	0	3.2384	11.6611	Up	4.204e-07	1.39851e-06
Unigene33290_All	0	35	0	3.2384	11.6611	Up	2.36826e-11	1.05805e-10
Unigene37260_All	0	14	0	3.2384	11.6611	Up	5.60118e-05	0.000147261
Unigene34124_All	0	23	0	3.2374	11.6606	Up	1.03903e-07	3.64999e-07
Unigene14026_All	0	16	0	3.237	11.6604	Up	1.38435e-05	3.96019e-05
Unigene33168_All	0	18	0	3.2359	11.66	Up	3.42146e-06	1.04122e-05
Unigene9248_All	0	24	0	3.2337	11.659	Up	5.1655e-08	1.85594e-07
Unigene33266_All	0	26	0	3.2332	11.6587	Up	1.27667e-08	4.79963e-08
Unigene38244_All	0	15	0	3.2323	11.6583	Up	2.7846e-05	7.67654e-05
Unigene32599_All	0	15	0	3.2323	11.6583	Up	2.7846e-05	7.66622e-05
Unigene36569_All	0	15	0	3.2323	11.6583	Up	2.7846e-05	7.65971e-05
Unigene36268_All	0	15	0	3.2323	11.6583	Up	2.7846e-05	7.64602e-05
Unigene34705_All	0	19	0	3.2312	11.6579	Up	1.70097e-06	5.34521e-06
Unigene33389_All	0	19	0	3.2312	11.6579	Up	1.70097e-06	5.3403e-06
Unigene37709_All	0	48	0	3.2304	11.6575	Up	2.68356e-15	1.43239e-14
Unigene35593_All	0	33	0	3.2295	11.6571	Up	9.58212e-11	4.1265e-10
Unigene35177_All	0	12	0	3.2271	11.656	Up	0.000226628	0.000550141
Unigene33717_All	0	12	0	3.2271	11.656	Up	0.000226628	0.000549295
CL4874.Contig1_All	0	16	0	3.2271	11.656	Up	1.38435e-05	3.95945e-05
Unigene33627_All	0	12	0	3.2271	11.656	Up	0.000226628	0.000547374
Unigene37653_All	0	34	0	3.2271	11.656	Up	4.7637e-11	2.08937e-10
Unigene35005_All	0	12	0	3.2271	11.656	Up	0.000226628	0.000545787
Unigene34701_All	0	55	0	3.2257	11.6554	Up	2.01416e-17	1.16457e-16
CL8339.Contig1_All	0	19	0	3.2229	11.6541	Up	1.70097e-06	5.35232e-06
Unigene1904_All	0	17	0	3.2225	11.654	Up	6.88222e-06	2.03009e-05
Unigene33365_All	0	32	0	3.2222	11.6538	Up	1.92743e-10	8.15921e-10
Unigene35425_All	0	28	0	3.2215	11.6535	Up	3.15534e-09	1.2393e-08
Unigene33137_All	0	13	0	3.221	11.6533	Up	0.000112667	0.00028658
Unigene34418_All	0	26	0	3.221	11.6533	Up	1.27667e-08	4.80786e-08
Unigene35622_All	0	13	0	3.221	11.6533	Up	0.000112667	0.000284859
Unigene2003_All	0	22	0	3.2199	11.6528	Up	2.09e-07	7.16746e-07
Unigene34721_All	0	22	0	3.2199	11.6528	Up	2.09e-07	7.15509e-07
CL8140.Contig2_All	0	14	0	3.2159	11.651	Up	5.60118e-05	0.000148416
Unigene34243_All	0	14	0	3.2159	11.651	Up	5.60118e-05	0.000148135
Unigene37180_All	0	14	0	3.2159	11.651	Up	5.60118e-05	0.000148027
Unigene37090_All	0	28	0	3.2159	11.651	Up	3.15534e-09	1.23914e-08
Unigene37272_All	0	24	0	3.214	11.6502	Up	5.1655e-08	1.85453e-07
Unigene37124_All	0	20	0	3.2114	11.649	Up	8.45626e-07	2.74431e-06
Unigene33259_All	0	20	0	3.2114	11.649	Up	8.45626e-07	2.74286e-06
Unigene35038_All	0	13	0	3.209	11.6479	Up	0.000112667	0.000284977
Unigene36171_All	0	45	0	3.208	11.6475	Up	2.18404e-14	1.12324e-13
Unigene34613_All	0	16	0	3.2075	11.6472	Up	1.38435e-05	3.94697e-05
Unigene34247_All	0	19	0	3.2065	11.6468	Up	1.70097e-06	5.35041e-06
Unigene35286_All	0	17	0	3.2041	11.6457	Up	6.88222e-06	2.03566e-05
CL1607.Contig13_All	0	17	0	3.2041	11.6457	Up	6.88222e-06	2.034e-05
Unigene35820_All	0	15	0	3.2011	11.6444	Up	2.7846e-05	7.64022e-05
CL2437.Contig2_All	0	22	0	3.1987	11.6433	Up	2.09e-07	7.16027e-07
CL2014.Contig4_All	0	19	0	3.1983	11.6431	Up	1.70097e-06	5.35506e-06
Unigene37080_All	0	16	0	3.1978	11.6429	Up	1.38435e-05	3.94422e-05
Unigene18044_All	0	16	0	3.1978	11.6429	Up	1.38435e-05	3.93966e-05
Unigene32872_All	0	13	0	3.1971	11.6425	Up	0.000112667	0.000285882
Unigene36505_All	0	13	0	3.1971	11.6425	Up	0.000112667	0.000284217
Unigene34172_All	0	24	0	3.1946	11.6414	Up	5.1655e-08	1.85833e-07
Unigene35449_All	0	31	0	3.1944	11.6413	Up	3.87698e-10	1.61486e-09
Unigene34268_All	0	14	0	3.1937	11.641	Up	5.60118e-05	0.00014848
CL7045.Contig2_All	0	18	0	3.1925	11.6405	Up	3.42146e-06	1.04262e-05
Unigene34597_All	0	15	0	3.1908	11.6397	Up	2.7846e-05	7.6786e-05
Unigene36535_All	0	12	0	3.1882	11.6385	Up	0.000226628	0.0005483
CL4200.Contig1_All	0	33	0	3.187	11.638	Up	9.58212e-11	4.12795e-10
Unigene36660_All	0	13	0	3.1853	11.6372	Up	0.000112667	0.00028452
Unigene35727_All	0	33	0	3.1824	11.6359	Up	9.58212e-11	4.12679e-10
Unigene35981_All	0	24	0	3.1818	11.6356	Up	5.1655e-08	1.85247e-07
Unigene37760_All	0	20	0	3.1805	11.635	Up	8.45626e-07	2.73968e-06
Unigene36983_All	0	16	0	3.1786	11.6342	Up	1.38435e-05	3.95669e-05
CL7635.Contig1_All	0	28	0	3.1773	11.6336	Up	3.15534e-09	1.24056e-08
Unigene33671_All	0	12	0	3.1755	11.6328	Up	0.000226628	0.000549468
Unigene35154_All	0	13	0	3.1735	11.6319	Up	0.000112667	0.000285635
Unigene32954_All	0	20	0	3.1729	11.6316	Up	8.45626e-07	2.74084e-06
Unigene37870_All	0	14	0	3.1718	11.6311	Up	5.60118e-05	0.000147874
Unigene37042_All	0	15	0	3.1704	11.6304	Up	2.7846e-05	7.67241e-05
Unigene33174_All	0	23	0	3.1699	11.6302	Up	1.03903e-07	3.65062e-07
Unigene37642_All	0	16	0	3.1691	11.6299	Up	1.38435e-05	3.94971e-05
Unigene37991_All	0	16	0	3.1691	11.6299	Up	1.38435e-05	3.93765e-05
Unigene34448_All	0	19	0	3.1661	11.6285	Up	1.70097e-06	5.33621e-06
Unigene37594_All	0	13	0	3.1618	11.6265	Up	0.000112667	0.000286189
Unigene34636_All	0	13	0	3.1618	11.6265	Up	0.000112667	0.000285658
Unigene37965_All	0	14	0	3.161	11.6262	Up	5.60118e-05	0.000148084
Unigene37612_All	0	29	0	3.1606	11.626	Up	1.56866e-09	6.27616e-09
Unigene33094_All	0	15	0	3.1603	11.6258	Up	2.7846e-05	7.6755e-05
Unigene35520_All	0	17	0	3.1591	11.6253	Up	6.88222e-06	2.03919e-05
Unigene36680_All	0	17	0	3.1591	11.6253	Up	6.88222e-06	2.0389e-05
Unigene33415_All	0	17	0	3.1591	11.6253	Up	6.88222e-06	2.0386e-05
Unigene34852_All	0	17	0	3.1591	11.6253	Up	6.88222e-06	2.03087e-05
Unigene37796_All	0	36	0	3.1586	11.6251	Up	1.17736e-11	5.3443e-11
Unigene34592_All	0	19	0	3.1582	11.6249	Up	1.70097e-06	5.35315e-06
Unigene33521_All	0	21	0	3.1574	11.6245	Up	4.204e-07	1.39911e-06
Unigene34591_All	0	27	0	3.1558	11.6238	Up	6.3469e-09	2.43891e-08
Unigene36558_All	0	31	0	3.1551	11.6235	Up	3.87698e-10	1.61431e-09
Unigene33548_All	0	18	0	3.1502	11.6212	Up	3.42146e-06	1.04573e-05
CL958.Contig4_All	0	12	0	3.1502	11.6212	Up	0.000226628	0.000550032
Unigene37844_All	0	18	0	3.1502	11.6212	Up	3.42146e-06	1.04541e-05
Unigene33369_All	0	12	0	3.1502	11.6212	Up	0.000226628	0.000549858
Unigene33126_All	0	23	0	3.1502	11.6212	Up	1.03903e-07	3.64853e-07
Unigene36996_All	0	14	0	3.1502	11.6212	Up	5.60118e-05	0.000148001
Unigene9791_All	0	15	0	3.1502	11.6212	Up	2.7846e-05	7.67172e-05
Unigene34924_All	0	16	0	3.1502	11.6212	Up	1.38435e-05	3.951e-05
Unigene34198_All	0	12	0	3.1502	11.6212	Up	0.000226628	0.000547331
Unigene36213_All	0	12	0	3.1502	11.6212	Up	0.000226628	0.000546902
Unigene36438_All	0	12	0	3.1502	11.6212	Up	0.000226628	0.000546708
Unigene37522_All	0	22	0	3.1434	11.6181	Up	2.09e-07	7.17226e-07
Unigene34858_All	0	17	0	3.1414	11.6172	Up	6.88222e-06	2.03273e-05
Unigene33341_All	0	15	0	3.1403	11.6167	Up	2.7846e-05	7.65594e-05
Unigene34150_All	0	13	0	3.1388	11.616	Up	0.000112667	0.000285764
Unigene37694_All	0	13	0	3.1388	11.616	Up	0.000112667	0.000285
Unigene33602_All	0	12	0	3.1378	11.6155	Up	0.000226628	0.000547934
Unigene34999_All	0	12	0	3.1378	11.6155	Up	0.000226628	0.000546966
Unigene33414_All	0	12	0	3.1378	11.6155	Up	0.000226628	0.000546923
CL72.Contig1_All	0	23	0	3.1373	11.6153	Up	1.03903e-07	3.64645e-07
Unigene36888_All	0	34	0	3.1327	11.6132	Up	4.7637e-11	2.09012e-10
Unigene10227_All	0	16	0	3.1316	11.6127	Up	1.38435e-05	3.96443e-05
Unigene37953_All	0	16	0	3.1316	11.6127	Up	1.38435e-05	3.94094e-05
CL2014.Contig1_All	0	30	0	3.1304	11.6121	Up	7.7985e-10	3.18462e-09
CL4072.Contig1_All	0	87	0	3.1297	11.6118	Up	3.90444e-27	2.95435e-26
Unigene34837_All	0	14	0	3.129	11.6115	Up	5.60118e-05	0.000148021
Unigene35039_All	0	14	0	3.129	11.6115	Up	5.60118e-05	0.000147855
[truncated: 20,545 more rows]

## Sheet: Sheet2
Leaf vs Root
Gene ID	Leaf -rawfragments	Root_rawfragments	Leaf_FPKM	Root_FPKM	log2 Ratio	Up-Down-Regulation	FDR	P-value
CL2160.Contig1_All	0	5290	0	382.704	18.5459	Up	0	0
CL7265.Contig2_All	0	653	0	173.218	17.4022	Up	2.05286e-200	6.05656e-199
Unigene10262_All	0	892	0	149.817	17.1928	Up	1.68973e-273	6.53528e-272
CL4432.Contig1_All	0	1769	0	149.119	17.1861	Up	0	0
Unigene8068_All	0	2078	0	144.544	17.1412	Up	0	0
Unigene1986_All	0	520	0	141.879	17.1143	Up	9.61258e-160	2.36532e-158
Unigene33794_All	0	999	0	125.762	16.9403	Up	2e-306	8.57095e-305
Unigene10257_All	0	1459	0	119.962	16.8722	Up	0	0
Unigene7223_All	0	885	0	118.556	16.8552	Up	2.33544e-271	8.96183e-270
CL8842.Contig1_All	0	2519	0	112.558	16.7803	Up	0	0
CL355.Contig3_All	0	899	0	99.6602	16.6047	Up	1.22255e-275	4.75974e-274
Unigene12313_All	0	298	0	99.6014	16.6039	Up	7.39438e-92	1.2379e-90
CL1886.Contig7_All	0	571	0	97.3709	16.5712	Up	2.44002e-175	6.43558e-174
Unigene1870_All	0	424	0	86.1488	16.3945	Up	2.1826e-130	4.65804e-129
Unigene16334_All	0	1462	0	80.436	16.2956	Up	0	0
Unigene16493_All	0	592	0	78.3627	16.2579	Up	9.24142e-182	2.50611e-180
Unigene32673_All	0	322	0	77.7062	16.2457	Up	3.38742e-99	5.97952e-98
CL1351.Contig1_All	0	902	0	75.1816	16.1981	Up	1.47872e-276	5.77626e-275
Unigene13887_All	0	222	0	73.8306	16.1719	Up	1.2858e-68	1.76711e-67
CL8438.Contig2_All	0	321	0	67.2657	16.0376	Up	6.84954e-99	1.20619e-97
CL7648.Contig2_All	0	261	0	61.8687	15.9169	Up	1.52491e-80	2.33149e-79
CL7648.Contig1_All	0	270	0	61.8102	15.9156	Up	2.6984e-83	4.2292e-82
CL4563.Contig1_All	0	811	0	60.8447	15.8928	Up	9.93244e-249	3.56445e-247
CL1195.Contig2_All	0	1579	0	56.9929	15.7985	Up	0	0
Unigene30170_All	0	539	0	54.9243	15.7452	Up	1.48858e-165	3.77683e-164
CL4432.Contig2_All	0	546	0	54.72	15.7398	Up	1.07701e-167	2.75522e-166
Unigene4060_All	0	189	0	53.308	15.7021	Up	1.58616e-58	1.96466e-57
CL3543.Contig3_All	0	1077	0	51.8687	15.6626	Up	0	0
CL1892.Contig2_All	0	938	0	51.8628	15.6624	Up	1.44989e-287	5.87877e-286
Unigene11722_All	0	697	0	51.3694	15.6486	Up	7.20222e-214	2.26002e-212
Unigene1793_All	0	751	0	49.952	15.6083	Up	2.21126e-230	7.41435e-229
Unigene2038_All	0	155	0	48.8737	15.5768	Up	3.9565e-48	4.33054e-47
Unigene16451_All	0	530	0	48.5325	15.5667	Up	8.41218e-163	2.10165e-161
CL6704.Contig2_All	0	1022	0	47.4425	15.5339	Up	0	0
Unigene30180_All	0	346	0	46.0736	15.4917	Up	1.55179e-106	2.87314e-105
CL7468.Contig4_All	0	1132	0	45.5845	15.4763	Up	0	0
Unigene14393_All	0	188	0	43.636	15.4132	Up	3.2073e-58	3.95762e-57
Unigene14257_All	0	557	0	43.2445	15.4002	Up	4.66118e-171	1.20983e-169
Unigene30077_All	0	432	0	42.9728	15.3911	Up	7.80962e-133	1.68199e-131
Unigene20420_All	0	461	0	40.1254	15.2922	Up	1.05835e-141	2.38897e-140
Unigene9575_All	0	499	0	39.9001	15.2841	Up	2.53802e-153	6.05977e-152
Unigene8879_All	0	905	0	39.8001	15.2805	Up	1.78857e-277	7.01463e-276
Unigene12154_All	0	269	0	39.5203	15.2703	Up	5.45632e-83	8.52437e-82
Unigene30242_All	0	465	0	39.0498	15.253	Up	6.3308e-143	1.43842e-141
Unigene30150_All	0	512	0	38.9812	15.2505	Up	2.68648e-157	6.54193e-156
Unigene10274_All	0	347	0	38.4036	15.229	Up	7.67434e-107	1.4254e-105
Unigene3573_All	0	389	0	38.128	15.2186	Up	1.10086e-119	2.21496e-118
Unigene30078_All	0	307	0	37.6549	15.2005	Up	1.30847e-94	2.23448e-93
Unigene11815_All	0	124	0	37.3377	15.1883	Up	1.1937e-38	1.14329e-37
Unigene20165_All	0	1105	0	36.676	15.1625	Up	0	0
Unigene10208_All	0	192	0	36.2558	15.1459	Up	1.91852e-59	2.40475e-58
Unigene19928_All	0	398	0	35.3789	15.1106	Up	1.94802e-122	3.98642e-121
CL6234.Contig2_All	0	243	0	34.8578	15.0892	Up	4.8699e-75	7.09999e-74
CL8038.Contig2_All	0	594	0	33.6784	15.0395	Up	2.26022e-182	6.14635e-181
CL355.Contig1_All	0	136	0	33.4233	15.0286	Up	2.55494e-42	2.57649e-41
Unigene32280_All	0	190	0	32.8187	15.0022	Up	7.84428e-59	9.747e-58
Unigene29906_All	0	688	0	31.4142	14.9391	Up	4.07008e-211	1.25701e-209
Unigene29405_All	0	374	0	30.8269	14.9119	Up	4.25234e-115	8.3722e-114
CL1892.Contig1_All	0	133	0	30.4473	14.894	Up	2.11232e-41	2.1059e-40
Unigene11792_All	0	305	0	30.2048	14.8825	Up	5.34996e-94	9.09648e-93
Unigene32869_All	0	201	0	30.0585	14.8755	Up	3.39492e-62	4.3672e-61
Unigene30250_All	0	199	0	29.9605	14.8708	Up	1.38808e-61	1.77628e-60
CL8209.Contig1_All	0	90	0	29.4911	14.848	Up	2.97756e-28	2.36845e-27
Unigene10117_All	0	342	0	29.1601	14.8317	Up	2.59422e-105	4.75076e-104
CL4399.Contig1_All	0	224	0	27.5251	14.7485	Up	3.14476e-69	4.34326e-68
Unigene29829_All	0	243	0	27.2546	14.7342	Up	4.8699e-75	7.09823e-74
Unigene30240_All	0	470	0	27.2252	14.7327	Up	1.87281e-144	4.30182e-143
Unigene29469_All	0	186	0	26.9706	14.7191	Up	1.31137e-57	1.60467e-56
CL2214.Contig3_All	0	212	0	26.8399	14.7121	Up	1.46928e-65	1.96008e-64
CL6742.Contig1_All	0	104	0	26.0376	14.6683	Up	1.55868e-32	1.34715e-31
CL388.Contig4_All	0	80	0	25.7102	14.6501	Up	3.40244e-25	2.536e-24
Unigene20179_All	0	129	0	25.6643	14.6475	Up	3.53126e-40	3.45828e-39
Unigene29542_All	0	197	0	25.4224	14.6338	Up	5.67546e-61	7.21082e-60
Unigene19388_All	0	218	0	25.3877	14.6318	Up	2.14954e-67	2.91324e-66
Unigene30043_All	0	118	0	25.2817	14.6258	Up	8.15932e-37	7.56541e-36
Unigene29893_All	0	146	0	25.089	14.6148	Up	2.23588e-45	2.35463e-44
Unigene29948_All	0	303	0	23.8008	14.5387	Up	2.18744e-93	3.70106e-92
Unigene16485_All	0	176	0	23.7198	14.5338	Up	1.4985e-54	1.77233e-53
CL8842.Contig2_All	0	188	0	23.5782	14.5252	Up	3.2073e-58	3.95846e-57
CL3543.Contig5_All	0	79	0	22.9604	14.4869	Up	6.87994e-25	5.08918e-24
Unigene30808_All	0	313	0	21.9549	14.4223	Up	1.91428e-96	3.30946e-95
CL3451.Contig1_All	0	274	0	21.7529	14.4089	Up	1.61412e-84	2.55366e-83
Unigene29702_All	0	498	0	21.3806	14.384	Up	5.132e-153	1.22382e-151
Unigene3930_All	0	109	0	21.181	14.3705	Up	4.61096e-34	4.0881e-33
CL887.Contig12_All	0	80	0	20.9715	14.3561	Up	3.40244e-25	2.53568e-24
Unigene29941_All	0	90	0	20.5331	14.3257	Up	2.97756e-28	2.36813e-27
Unigene30172_All	0	327	0	20.4671	14.321	Up	1.00208e-100	1.78066e-99
Unigene1953_All	0	168	0	19.3959	14.2435	Up	4.18794e-52	4.80888e-51
Unigene31659_All	0	73	0	19.2878	14.2354	Up	4.70266e-23	3.33049e-22
Unigene7477_All	0	545	0	19.2657	14.2337	Up	2.17778e-167	5.56153e-166
Unigene5125_All	0	225	0	18.7537	14.1949	Up	1.55523e-69	2.15352e-68
Unigene6541_All	0	275	0	18.6438	14.1864	Up	7.98256e-85	1.26563e-83
Unigene30169_All	0	70	0	18.6425	14.1863	Up	3.88796e-22	2.68896e-21
Unigene29273_All	0	378	0	18.5931	14.1825	Up	2.54364e-116	5.04015e-115
CL1619.Contig1_All	0	182	0	18.5742	14.181	Up	2.19228e-56	2.64728e-55
CL3709.Contig1_All	0	371	0	18.3568	14.164	Up	3.51566e-114	6.89175e-113
Unigene29508_All	0	115	0	18.1734	14.1495	Up	6.7458e-36	6.15658e-35
CL8528.Contig1_All	0	506	0	17.9249	14.1297	Up	1.8363e-155	4.43666e-154
Unigene14045_All	0	183	0	17.9106	14.1285	Up	1.08419e-56	1.31326e-55
CL3043.Contig1_All	0	131	0	17.5138	14.0962	Up	8.63664e-41	8.53359e-40
CL4261.Contig3_All	0	341	0	17.4672	14.0924	Up	5.24566e-105	9.58239e-104
Unigene15495_All	0	174	0	17.2571	14.0749	Up	6.12692e-54	7.19435e-53
CL425.Contig1_All	0	504	0	17.1106	14.0626	Up	7.50808e-155	1.8103e-153
Unigene6432_All	0	563	0	16.7488	14.0318	Up	6.81926e-173	1.78099e-171
Unigene30127_All	0	93	0	16.578	14.017	Up	3.60148e-29	2.9153e-28
Unigene30210_All	0	417	0	16.5136	14.0114	Up	3.01666e-128	6.37549e-127
CL148.Contig3_All	0	114	0	16.353	13.9973	Up	1.36404e-35	1.23969e-34
CL887.Contig11_All	0	143	0	16.3124	13.9937	Up	1.84853e-44	1.92053e-43
Unigene32110_All	0	162	0	16.309	13.9934	Up	2.8626e-50	3.21166e-49
Unigene30028_All	0	51	0	16.0055	13.9663	Up	2.51068e-16	1.46177e-15
CL1756.Contig3_All	0	213	0	15.9802	13.964	Up	7.26628e-66	9.71114e-65
Unigene2326_All	0	291	0	15.7127	13.9396	Up	1.02201e-89	1.6817e-88
Unigene30090_All	0	207	0	15.6885	13.9374	Up	4.96674e-64	6.52208e-63
CL3543.Contig6_All	0	99	0	15.682	13.9368	Up	5.26894e-31	4.41921e-30
Unigene3839_All	0	321	0	15.6626	13.935	Up	6.84954e-99	1.20655e-97
Unigene29214_All	0	261	0	15.536	13.9233	Up	1.52491e-80	2.33088e-79
Unigene1735_All	0	119	0	15.5063	13.9206	Up	4.03516e-37	3.77242e-36
Unigene30241_All	0	320	0	15.2248	13.8941	Up	1.38501e-98	2.43169e-97
CL5020.Contig1_All	0	231	0	15.2134	13.8931	Up	2.2753e-71	3.20887e-70
Unigene29701_All	0	298	0	15.1255	13.8847	Up	7.39438e-92	1.23755e-90
Unigene30271_All	0	370	0	14.9446	13.8673	Up	7.10886e-114	1.3903e-112
CL6920.Contig3_All	0	264	0	14.9302	13.8659	Up	1.84445e-81	2.84075e-80
Unigene4588_All	0	218	0	14.8851	13.8616	Up	2.14954e-67	2.91391e-66
Unigene3569_All	0	157	0	14.8443	13.8576	Up	9.67664e-49	1.06811e-47
Unigene10085_All	0	65	0	14.8295	13.8562	Up	1.31428e-20	8.75455e-20
Unigene29229_All	0	289	0	14.5801	13.8317	Up	4.17868e-89	6.83764e-88
Unigene7983_All	0	98	0	14.4613	13.8199	Up	1.06541e-30	8.8788e-30
CL3543.Contig2_All	0	300	0	14.3963	13.8134	Up	1.80849e-92	3.04497e-91
CL7309.Contig1_All	0	257	0	14.3044	13.8042	Up	2.54928e-79	3.86247e-78
CL4626.Contig1_All	0	147	0	14.2206	13.7957	Up	1.10575e-45	1.17141e-44
Unigene30102_All	0	131	0	14.1469	13.7882	Up	8.63664e-41	8.53215e-40
Unigene16958_All	0	265	0	13.7321	13.7453	Up	9.12164e-82	1.41006e-80
Unigene30991_All	0	139	0	13.5645	13.7275	Up	3.0903e-43	3.15923e-42
Unigene30093_All	0	362	0	13.5111	13.7219	Up	1.98676e-111	3.81191e-110
CL8393.Contig2_All	0	257	0	13.4848	13.719	Up	2.54928e-79	3.86347e-78
Unigene2026_All	0	59	0	13.3693	13.7066	Up	8.9835e-19	5.6573e-18
CL246.Contig3_All	0	120	0	12.7936	13.6431	Up	1.99558e-37	1.8746e-36
CL1949.Contig1_All	0	272	0	12.7416	13.6373	Up	6.59966e-84	1.03992e-82
Unigene2971_All	0	85	0	12.6266	13.6242	Up	1.00653e-26	7.75007e-26
Unigene13893_All	0	121	0	12.4822	13.6076	Up	9.86904e-38	9.31246e-37
CL5967.Contig1_All	0	203	0	12.438	13.6025	Up	8.30316e-63	1.07494e-61
Unigene30031_All	0	73	0	12.1388	13.5673	Up	4.70266e-23	3.33009e-22
Unigene29289_All	0	132	0	12.0873	13.5612	Up	4.27122e-41	4.24454e-40
CL7309.Contig2_All	0	198	0	11.8175	13.5286	Up	2.80678e-61	3.5777e-60
Unigene30047_All	0	46	0	11.6918	13.5132	Up	8.48702e-15	4.68046e-14
Unigene29972_All	0	100	0	11.6865	13.5126	Up	2.60574e-31	2.20028e-30
Unigene31162_All	0	191	0	11.4509	13.4832	Up	3.87936e-59	4.84289e-58
Unigene30101_All	0	107	0	11.4259	13.48	Up	1.88529e-33	1.65304e-32
CL6883.Contig1_All	0	231	0	11.4128	13.4784	Up	2.2753e-71	3.20964e-70
Unigene18359_All	0	96	0	11.219	13.4537	Up	4.35614e-30	3.58449e-29
Unigene2807_All	0	226	0	11.1823	13.4489	Up	7.69136e-70	1.06804e-68
Unigene3672_All	0	95	0	11.0635	13.4335	Up	8.80836e-30	7.21165e-29
CL148.Contig1_All	0	239	0	11.003	13.4256	Up	8.14128e-74	1.17412e-72
Unigene32320_All	0	38	0	10.902	13.4123	Up	2.37192e-12	1.17875e-11
CL6941.Contig1_All	0	143	0	10.7768	13.3956	Up	1.84853e-44	1.92087e-43
Unigene30145_All	0	60	0	10.7528	13.3924	Up	4.44276e-19	2.82722e-18
Unigene29503_All	0	107	0	10.5807	13.3691	Up	1.88529e-33	1.65279e-32
CL887.Contig10_All	0	64	0	10.4601	13.3526	Up	2.65754e-20	1.75232e-19
CL1027.Contig1_All	0	142	0	10.3627	13.3391	Up	3.73784e-44	3.86905e-43
Unigene32206_All	0	37	0	10.3055	13.3311	Up	4.79616e-12	2.35323e-11
Unigene5715_All	0	200	0	10.2999	13.3303	Up	6.86472e-62	8.8095e-61
Unigene31394_All	0	251	0	10.2936	13.3295	Up	1.74251e-77	2.5992e-76
CL6475.Contig3_All	0	119	0	10.2774	13.3272	Up	4.03516e-37	3.77182e-36
Unigene12063_All	0	63	0	10.1969	13.3158	Up	5.3737e-20	3.51527e-19
CL6205.Contig1_All	0	279	0	10.1747	13.3127	Up	4.77496e-86	7.63045e-85
Unigene4082_All	0	292	0	10.0822	13.2995	Up	5.05428e-90	8.33544e-89
Unigene30279_All	0	40	0	10.0521	13.2952	Up	5.80114e-13	2.95549e-12
CL1616.Contig4_All	0	149	0	10.0304	13.2921	Up	2.70438e-46	2.89106e-45
CL3999.Contig1_All	0	188	0	9.9188	13.2759	Up	3.2073e-58	3.95679e-57
CL8833.Contig5_All	0	146	0	9.8284	13.2627	Up	2.23588e-45	2.35505e-44
Unigene30171_All	0	84	0	9.7824	13.256	Up	2.03526e-26	1.5567e-25
CL6883.Contig2_All	0	165	0	9.6498	13.2363	Up	3.46242e-51	3.93805e-50
CL7618.Contig4_All	0	202	0	9.6313	13.2335	Up	1.67894e-62	2.16786e-61
Unigene6795_All	0	361	0	9.6104	13.2304	Up	4.01734e-111	7.68531e-110
Unigene17155_All	0	152	0	9.5946	13.228	Up	3.27108e-47	3.5355e-46
CL1185.Contig1_All	0	407	0	9.5933	13.2278	Up	3.44712e-125	7.15643e-124
Unigene32424_All	0	65	0	9.5917	13.2276	Up	1.31428e-20	8.75355e-20
Unigene15134_All	0	260	0	9.5181	13.2165	Up	3.08346e-80	4.6985e-79
Unigene30486_All	0	54	0	9.4993	13.2136	Up	3.03676e-17	1.82134e-16
CL8646.Contig1_All	0	99	0	9.4811	13.2108	Up	5.26894e-31	4.42047e-30
Unigene30159_All	0	117	0	9.4343	13.2037	Up	1.64986e-36	1.52208e-35
CL5397.Contig3_All	0	232	0	9.292	13.1818	Up	1.12524e-71	1.59228e-70
CL2944.Contig2_All	0	143	0	9.2627	13.1772	Up	1.84853e-44	1.92019e-43
Unigene1556_All	0	136	0	9.2578	13.1765	Up	2.55494e-42	2.57693e-41
CL7262.Contig1_All	0	253	0	9.2366	13.1731	Up	4.26176e-78	6.39112e-77
Unigene29532_All	0	129	0	9.2326	13.1725	Up	3.53126e-40	3.4577e-39
Unigene30003_All	0	37	0	9.1945	13.1666	Up	4.79616e-12	2.35284e-11
Unigene5724_All	0	86	0	9.1251	13.1556	Up	4.97774e-27	3.85857e-26
Unigene4024_All	0	100	0	9.1196	13.1548	Up	2.60574e-31	2.19965e-30
CL8393.Contig4_All	0	30	0	9.1154	13.1541	Up	6.62896e-10	2.92077e-09
Unigene12180_All	0	48	0	9.1154	13.1541	Up	2.07572e-15	1.16978e-14
Unigene30247_All	0	134	0	9.0479	13.1434	Up	1.04464e-41	1.0459e-40
CL8225.Contig1_All	0	227	0	9.0161	13.1383	Up	3.80372e-70	5.29697e-69
Unigene30198_All	0	34	0	8.9833	13.133	Up	3.96526e-11	1.86572e-10
Unigene31932_All	0	57	0	8.9653	13.1301	Up	3.6731e-18	2.26429e-17
Unigene9140_All	1	8757	0.1368	1224.64	13.128	Up	0	0
Unigene29777_All	0	74	0	8.9451	13.1269	Up	2.32568e-23	1.6605e-22
Unigene31062_All	0	49	0	8.9008	13.1197	Up	1.02654e-15	5.84798e-15
CL4430.Contig3_All	0	66	0	8.877	13.1159	Up	6.49972e-21	4.36469e-20
Unigene29990_All	0	52	0	8.8674	13.1143	Up	1.24164e-16	7.30296e-16
Unigene29524_All	0	91	0	8.8416	13.1101	Up	1.47254e-28	1.17769e-27
Unigene30104_All	0	121	0	8.8302	13.1082	Up	9.86904e-38	9.31545e-37
Unigene30119_All	0	184	0	8.8297	13.1081	Up	5.36182e-57	6.51486e-56
CL5479.Contig1_All	0	243	0	8.6037	13.0707	Up	4.8699e-75	7.10176e-74
CL106.Contig2_All	0	98	0	8.5634	13.064	Up	1.06541e-30	8.87754e-30
Unigene20385_All	0	69	0	8.5574	13.063	Up	7.86168e-22	5.39529e-21
Unigene30214_All	0	87	0	8.5524	13.0621	Up	2.46172e-27	1.9222e-26
Unigene32274_All	0	87	0	8.5274	13.0579	Up	2.46172e-27	1.92194e-26
CL3272.Contig3_All	0	45	0	8.4974	13.0528	Up	1.71612e-14	9.35866e-14
Unigene30821_All	0	92	0	8.4361	13.0424	Up	7.2824e-29	5.85855e-28
CL4105.Contig1_All	0	177	0	8.4093	13.0378	Up	7.41076e-55	8.79687e-54
Unigene31436_All	0	69	0	8.3862	13.0338	Up	7.86168e-22	5.39592e-21
Unigene29219_All	0	70	0	8.3261	13.0234	Up	3.88796e-22	2.68865e-21
Unigene30054_All	0	30	0	8.3212	13.0226	Up	6.62896e-10	2.92253e-09
CL2852.Contig3_All	0	69	0	8.3107	13.0208	Up	7.86168e-22	5.39466e-21
CL2852.Contig6_All	0	142	0	8.2974	13.0184	Up	3.73784e-44	3.86836e-43
Unigene29716_All	0	59	0	8.2337	13.0073	Up	8.9835e-19	5.65912e-18
Unigene29530_All	0	36	0	8.2132	13.0037	Up	9.6981e-12	4.70216e-11
Unigene32065_All	0	35	0	8.152	12.9929	Up	1.96101e-11	9.37563e-11
Unigene8056_All	0	39	0	8.1215	12.9875	Up	1.17302e-12	5.89837e-12
CL5467.Contig1_All	0	42	0	7.931	12.9533	Up	1.41882e-13	7.42958e-13
Unigene29551_All	0	49	0	7.9118	12.9498	Up	1.02654e-15	5.84912e-15
CL3880.Contig1_All	0	74	0	7.8643	12.9411	Up	2.32568e-23	1.6599e-22
Unigene31804_All	0	30	0	7.8336	12.9355	Up	6.62896e-10	2.92209e-09
Unigene29964_All	0	44	0	7.7606	12.922	Up	3.4701e-14	1.86825e-13
Unigene29212_All	0	38	0	7.7444	12.9189	Up	2.37192e-12	1.17895e-11
Unigene7162_All	0	71	0	7.7172	12.9139	Up	1.92278e-22	1.33849e-21
Unigene8015_All	0	135	0	7.7065	12.9119	Up	5.16622e-42	5.19462e-41
Unigene7727_All	0	35	0	7.6962	12.9099	Up	1.96101e-11	9.37716e-11
CL7876.Contig1_All	0	91	0	7.6806	12.907	Up	1.47254e-28	1.17785e-27
Unigene30120_All	0	63	0	7.6292	12.8973	Up	5.3737e-20	3.51448e-19
Unigene29742_All	0	114	0	7.6205	12.8957	Up	1.36404e-35	1.23988e-34
Unigene14203_All	0	106	0	7.6191	12.8954	Up	3.81216e-33	3.32515e-32
Unigene30257_All	0	28	0	7.6086	12.8934	Up	2.71038e-09	1.15227e-08
Unigene6169_All	0	50	0	7.5962	12.8911	Up	5.07672e-16	2.92358e-15
Unigene16033_All	0	33	0	7.5805	12.8881	Up	8.018e-11	3.72042e-10
Unigene19970_All	0	109	0	7.5584	12.8839	Up	4.61096e-34	4.08872e-33
Unigene29180_All	0	29	0	7.543	12.8809	Up	1.34041e-09	5.7942e-09
CL2214.Contig12_All	0	73	0	7.5074	12.8741	Up	4.70266e-23	3.32969e-22
CL2266.Contig3_All	0	119	0	7.4622	12.8654	Up	4.03516e-37	3.77122e-36
Unigene30361_All	0	40	0	7.4481	12.8627	Up	5.80114e-13	2.9578e-12
Unigene31904_All	0	81	0	7.4376	12.8606	Up	1.68267e-25	1.26186e-24
CL4289.Contig2_All	0	25	0	7.4274	12.8586	Up	2.24084e-08	8.96626e-08
Unigene853_All	0	151	0	7.4165	12.8565	Up	6.61428e-47	7.12534e-46
CL932.Contig2_All	0	85	0	7.408	12.8549	Up	1.00653e-26	7.75108e-26
Unigene29649_All	0	71	0	7.4042	12.8541	Up	1.92278e-22	1.33881e-21
Unigene2670_All	0	206	0	7.3481	12.8432	Up	1.0043e-63	1.31439e-62
Unigene31722_All	0	40	0	7.1685	12.8075	Up	5.80114e-13	2.95703e-12
Unigene29361_All	0	51	0	7.1471	12.8031	Up	2.51068e-16	1.46162e-15
Unigene32194_All	0	44	0	7.1217	12.798	Up	3.4701e-14	1.86877e-13
Unigene30039_All	0	163	0	7.0984	12.7933	Up	1.41568e-50	1.59471e-49
Unigene30011_All	0	45	0	7.0779	12.7891	Up	1.71612e-14	9.35692e-14
CL286.Contig1_All	0	59	0	7.0177	12.7768	Up	8.9835e-19	5.65973e-18
Unigene15253_All	0	56	0	6.997	12.7725	Up	7.4272e-18	4.53377e-17
Unigene30870_All	0	28	0	6.958	12.7645	Up	2.71038e-09	1.15086e-08
Unigene30390_All	0	65	0	6.952	12.7632	Up	1.31428e-20	8.75256e-20
Unigene30182_All	0	113	0	6.9491	12.7626	Up	2.75816e-35	2.49744e-34
CL4601.Contig1_All	0	83	0	6.918	12.7561	Up	4.1154e-26	3.12776e-25
Unigene6172_All	0	172	0	6.9179	12.7561	Up	2.50512e-53	2.9159e-52
Unigene29886_All	0	142	0	6.9034	12.7531	Up	3.73784e-44	3.86973e-43
Unigene29409_All	0	61	0	6.8879	12.7498	Up	2.19714e-19	1.41165e-18
CL2852.Contig2_All	0	34	0	6.8872	12.7497	Up	3.96526e-11	1.86542e-10
CL7762.Contig2_All	0	71	0	6.8388	12.7395	Up	1.92278e-22	1.33833e-21
Unigene3820_All	0	141	0	6.8349	12.7387	Up	7.55812e-44	7.79046e-43
Unigene9953_All	0	60	0	6.8327	12.7382	Up	4.44276e-19	2.82752e-18
CL2852.Contig4_All	0	47	0	6.83	12.7377	Up	4.19722e-15	2.34153e-14
Unigene10013_All	0	77	0	6.8265	12.7369	Up	2.813e-24	2.05008e-23
Unigene14220_All	0	128	0	6.8233	12.7363	Up	7.14042e-40	6.9488e-39
Unigene30749_All	0	59	0	6.7999	12.7313	Up	8.9835e-19	5.66034e-18
Unigene7975_All	0	27	0	6.7852	12.7282	Up	5.48054e-09	2.28253e-08
Unigene16050_All	0	76	0	6.7738	12.7257	Up	5.68806e-24	4.12083e-23
Unigene3924_All	0	36	0	6.7598	12.7228	Up	9.6981e-12	4.70333e-11
Unigene29756_All	0	55	0	6.7584	12.7225	Up	1.50182e-17	9.08535e-17
Unigene32120_All	0	108	0	6.7408	12.7187	Up	9.32364e-34	8.21182e-33
Unigene29624_All	0	202	0	6.738	12.7181	Up	1.67894e-62	2.16738e-61
Unigene29849_All	0	156	0	6.6804	12.7057	Up	1.95667e-48	2.14966e-47
CL2672.Contig3_All	0	39	0	6.6676	12.703	Up	1.17302e-12	5.89888e-12
Unigene31343_All	0	28	0	6.6609	12.7015	Up	2.71038e-09	1.15127e-08
CL6401.Contig1_All	0	55	0	6.6604	12.7014	Up	1.50182e-17	9.08723e-17
Unigene1807_All	0	95	0	6.6566	12.7006	Up	8.80836e-30	7.21266e-29
Unigene29991_All	0	23	0	6.6557	12.7004	Up	9.16212e-08	3.51741e-07
CL7425.Contig1_All	0	72	0	6.6477	12.6986	Up	9.50902e-23	6.68444e-22
Unigene30228_All	0	78	0	6.6252	12.6937	Up	1.39116e-24	1.02108e-23
Unigene29663_All	0	20	0	6.6185	12.6923	Up	7.57488e-07	2.70352e-06
Unigene31251_All	0	26	0	6.6084	12.6901	Up	1.1082e-08	4.53372e-08
CL6475.Contig1_All	0	32	0	6.6021	12.6887	Up	1.62128e-10	7.39892e-10
Unigene30762_All	0	27	0	6.5631	12.6802	Up	5.48054e-09	2.28269e-08
Unigene29647_All	0	30	0	6.5322	12.6734	Up	6.62896e-10	2.9199e-09
Unigene29928_All	0	41	0	6.5255	12.6719	Up	2.86894e-13	1.4826e-12
Unigene30189_All	0	96	0	6.5216	12.671	Up	4.35614e-30	3.58499e-29
CL3821.Contig4_All	0	164	0	6.51	12.6684	Up	7.00122e-51	7.92154e-50
Unigene29634_All	0	22	0	6.5072	12.6678	Up	1.85263e-07	6.94793e-07
Unigene30131_All	0	45	0	6.497	12.6656	Up	1.71612e-14	9.35605e-14
Unigene30380_All	0	93	0	6.4623	12.6578	Up	3.60148e-29	2.9149e-28
Unigene29257_All	0	31	0	6.4355	12.6518	Up	3.27832e-10	1.47264e-09
Unigene4112_All	0	74	0	6.4076	12.6456	Up	2.32568e-23	1.6601e-22
Unigene14789_All	0	181	0	6.3882	12.6412	Up	4.43294e-56	5.33653e-55
Unigene14146_All	0	36	0	6.3663	12.6362	Up	9.6981e-12	4.70255e-11
Unigene31019_All	0	69	0	6.3532	12.6333	Up	7.86168e-22	5.39655e-21
Unigene528_All	0	79	0	6.3244	12.6267	Up	6.87994e-25	5.0879e-24
Unigene30187_All	0	102	0	6.2726	12.6148	Up	6.373e-32	5.43766e-31
Unigene29970_All	0	79	0	6.2718	12.6147	Up	6.87994e-25	5.08854e-24
Unigene29540_All	0	62	0	6.2511	12.6099	Up	1.08659e-19	7.04916e-19
Unigene31088_All	0	71	0	6.2449	12.6085	Up	1.92278e-22	1.33785e-21
Unigene29515_All	0	43	0	6.2217	12.6031	Up	7.01674e-14	3.72477e-13
Unigene32161_All	0	65	0	6.1983	12.5977	Up	1.31428e-20	8.75554e-20
Unigene31833_All	0	42	0	6.184	12.5943	Up	1.41882e-13	7.43356e-13
Unigene12042_All	0	26	0	6.1632	12.5895	Up	1.1082e-08	4.53183e-08
CL6729.Contig1_All	0	126	0	6.1524	12.5869	Up	2.9195e-39	2.81734e-38
Unigene31844_All	0	42	0	6.1435	12.5848	Up	1.41882e-13	7.43422e-13
Unigene14375_All	0	44	0	6.1404	12.5841	Up	3.4701e-14	1.86808e-13
Unigene913_All	0	100	0	6.1103	12.577	Up	2.60574e-31	2.2006e-30
CL3813.Contig1_All	0	126	0	6.099	12.5744	Up	2.9195e-39	2.81687e-38
CL8776.Contig2_All	0	27	0	6.0975	12.574	Up	5.48054e-09	2.28399e-08
Unigene6805_All	0	55	0	6.0971	12.5739	Up	1.50182e-17	9.08629e-17
CL4990.Contig1_All	0	134	0	6.0852	12.5711	Up	1.04464e-41	1.04572e-40
CL1473.Contig3_All	0	100	0	6.0825	12.5704	Up	2.60574e-31	2.19997e-30
Unigene29979_All	0	20	0	6.077	12.5691	Up	7.57488e-07	2.70829e-06
Unigene13294_All	0	52	0	6.0558	12.5641	Up	1.24164e-16	7.30369e-16
Unigene29509_All	0	75	0	6.0549	12.5639	Up	1.15016e-23	8.27332e-23
Unigene29510_All	0	43	0	6.0514	12.5631	Up	7.01674e-14	3.72343e-13
CL266.Contig2_All	0	58	0	6.0485	12.5624	Up	1.81651e-18	1.13132e-17
Unigene29471_All	0	19	0	6.0194	12.5554	Up	1.53168e-06	5.32047e-06
CL4000.Contig1_All	0	74	0	5.967	12.5428	Up	2.32568e-23	1.6603e-22
Unigene29986_All	0	40	0	5.9419	12.5367	Up	5.80114e-13	2.95652e-12
Unigene31666_All	0	27	0	5.937	12.5355	Up	5.48054e-09	2.28285e-08
CL3828.Contig1_All	0	62	0	5.9207	12.5316	Up	1.08659e-19	7.04605e-19
Unigene29775_All	0	63	0	5.8982	12.5261	Up	5.3737e-20	3.51488e-19
Unigene29684_All	0	58	0	5.8833	12.5224	Up	1.81651e-18	1.13144e-17
Unigene29544_All	0	66	0	5.8825	12.5222	Up	6.49972e-21	4.36419e-20
Unigene3898_All	0	35	0	5.8785	12.5212	Up	1.96101e-11	9.3741e-11
Unigene18253_All	0	71	0	5.8666	12.5183	Up	1.92278e-22	1.33865e-21
Unigene30032_All	0	22	0	5.8358	12.5107	Up	1.85263e-07	6.95237e-07
Unigene30117_All	0	21	0	5.8248	12.508	Up	3.74612e-07	1.3711e-06
Unigene9758_All	0	34	0	5.8127	12.505	Up	3.96526e-11	1.86632e-10
Unigene31439_All	0	26	0	5.7934	12.5002	Up	1.1082e-08	4.53277e-08
Unigene31807_All	0	88	0	5.7842	12.4979	Up	1.21744e-27	9.56982e-27
Unigene7181_All	0	82	0	5.7821	12.4974	Up	8.32156e-26	6.27978e-25
Unigene29959_All	0	50	0	5.7726	12.495	Up	5.07672e-16	2.92244e-15
Unigene32465_All	0	33	0	5.7596	12.4918	Up	8.018e-11	3.72013e-10
Unigene15742_All	0	221	0	5.7595	12.4917	Up	2.59996e-68	3.56567e-67
Unigene10234_All	0	90	0	5.7571	12.4911	Up	2.97756e-28	2.36877e-27
Unigene32078_All	0	56	0	5.7326	12.485	Up	7.4272e-18	4.5333e-17
CL1772.Contig3_All	0	76	0	5.7276	12.4837	Up	5.68806e-24	4.12032e-23
Unigene30126_All	0	110	0	5.7178	12.4812	Up	2.28034e-34	2.03436e-33
CL7500.Contig1_All	0	121	0	5.7162	12.4808	Up	9.86904e-38	9.31396e-37
Unigene30083_All	0	105	0	5.7064	12.4784	Up	7.7084e-33	6.68589e-32
CL4165.Contig1_All	0	42	0	5.6948	12.4754	Up	1.41882e-13	7.43157e-13
Unigene10151_All	0	17	0	5.682	12.4722	Up	6.2626e-06	2.0587e-05
Unigene30560_All	0	50	0	5.6746	12.4703	Up	5.07672e-16	2.92272e-15
Unigene29977_All	0	50	0	5.6554	12.4654	Up	5.07672e-16	2.9233e-15
Unigene31091_All	0	21	0	5.6377	12.4609	Up	3.74612e-07	1.37239e-06
Unigene9767_All	0	49	0	5.6183	12.4559	Up	1.02654e-15	5.84969e-15
Unigene34006_All	0	20	0	5.5939	12.4496	Up	7.57488e-07	2.7078e-06
Unigene10148_All	0	59	0	5.5863	12.4477	Up	8.9835e-19	5.66155e-18
Unigene1987_All	0	90	0	5.5757	12.4449	Up	2.97756e-28	2.3691e-27
Unigene29630_All	0	26	0	5.5705	12.4436	Up	1.1082e-08	4.53309e-08
Unigene20431_All	0	99	0	5.5705	12.4436	Up	5.26894e-31	4.41984e-30
Unigene30874_All	0	22	0	5.5495	12.4381	Up	1.85263e-07	6.95193e-07
Unigene29831_All	0	57	0	5.5462	12.4373	Up	3.6731e-18	2.26501e-17
Unigene29803_All	0	21	0	5.5267	12.4322	Up	3.74612e-07	1.37127e-06
Unigene30084_All	0	100	0	5.5018	12.4257	Up	2.60574e-31	2.19933e-30
Unigene30672_All	0	33	0	5.4874	12.4219	Up	8.018e-11	3.71954e-10
CL7801.Contig1_All	0	37	0	5.472	12.4179	Up	4.79616e-12	2.35264e-11
Unigene30001_All	0	36	0	5.4693	12.4171	Up	9.6981e-12	4.70139e-11
Unigene29375_All	0	21	0	5.4622	12.4153	Up	3.74612e-07	1.37179e-06
Unigene31750_All	0	45	0	5.4495	12.4119	Up	1.71612e-14	9.35953e-14
Unigene11979_All	0	48	0	5.4476	12.4114	Up	2.07572e-15	1.17012e-14
CL3502.Contig1_All	0	57	0	5.4432	12.4102	Up	3.6731e-18	2.26477e-17
CL5297.Contig4_All	0	72	0	5.4322	12.4073	Up	9.50902e-23	6.68524e-22
Unigene31046_All	0	71	0	5.4303	12.4068	Up	1.92278e-22	1.33817e-21
Unigene12335_All	0	61	0	5.4296	12.4066	Up	2.19714e-19	1.4118e-18
CL2634.Contig2_All	0	57	0	5.4277	12.4061	Up	3.6731e-18	2.26382e-17
Unigene30025_All	0	33	0	5.42	12.4041	Up	8.018e-11	3.71924e-10
Unigene29208_All	0	20	0	5.4127	12.4021	Up	7.57488e-07	2.70516e-06
Unigene31747_All	0	59	0	5.3953	12.3975	Up	8.9835e-19	5.65852e-18
Unigene5920_All	0	17	0	5.3857	12.3949	Up	6.2626e-06	2.05525e-05
Unigene30097_All	0	62	0	5.3825	12.3941	Up	1.08659e-19	7.0476e-19
CL590.Contig3_All	0	112	0	5.3785	12.393	Up	5.57716e-35	5.03058e-34
Unigene30617_All	0	21	0	5.3785	12.393	Up	3.74612e-07	1.37119e-06
Unigene29631_All	0	27	0	5.3716	12.3911	Up	5.48054e-09	2.28447e-08
Unigene30439_All	0	22	0	5.3672	12.39	Up	1.85263e-07	6.94394e-07
Unigene8002_All	0	28	0	5.3477	12.3847	Up	2.71038e-09	1.15202e-08
CL38.Contig9_All	0	24	0	5.3477	12.3847	Up	4.5311e-08	1.77694e-07
CL1531.Contig3_All	0	164	0	5.3451	12.384	Up	7.00122e-51	7.92307e-50
Unigene30989_All	0	36	0	5.3241	12.3783	Up	9.6981e-12	4.70411e-11
Unigene30207_All	0	52	0	5.315	12.3759	Up	1.24164e-16	7.3015e-16
Unigene5731_All	0	27	0	5.3084	12.3741	Up	5.48054e-09	2.28301e-08
Unigene32184_All	0	21	0	5.2973	12.371	Up	3.74612e-07	1.37359e-06
CL1692.Contig3_All	0	64	0	5.2817	12.3668	Up	2.65754e-20	1.75272e-19
Unigene30100_All	0	27	0	5.2774	12.3656	Up	5.48054e-09	2.28382e-08
CL4144.Contig2_All	0	24	0	5.2774	12.3656	Up	4.5311e-08	1.77741e-07
Unigene20491_All	0	31	0	5.2729	12.3644	Up	3.27832e-10	1.47207e-09
Unigene18313_All	0	18	0	5.2543	12.3593	Up	3.09714e-06	1.04414e-05
Unigene31525_All	0	42	0	5.2478	12.3575	Up	1.41882e-13	7.43091e-13
Unigene30480_All	0	51	0	5.2449	12.3567	Up	2.51068e-16	1.46148e-15
CL5652.Contig2_All	0	112	0	5.2429	12.3561	Up	5.57716e-35	5.03136e-34
CL5676.Contig2_All	0	41	0	5.2404	12.3555	Up	2.86894e-13	1.48273e-12
Unigene30910_All	0	18	0	5.2315	12.353	Up	3.09714e-06	1.0457e-05
Unigene33151_All	0	17	0	5.2128	12.3478	Up	6.2626e-06	2.05881e-05
Unigene30067_All	0	39	0	5.2036	12.3453	Up	1.17302e-12	5.89736e-12
Unigene30108_All	0	57	0	5.1982	12.3438	Up	3.6731e-18	2.26406e-17
CL6877.Contig2_All	1	5088	0.0453	235.374	12.3432	Up	0	0
Unigene29753_All	0	18	0	5.1864	12.3405	Up	3.09714e-06	1.04534e-05
CL5339.Contig2_All	0	47	0	5.1759	12.3376	Up	4.19722e-15	2.34109e-14
Unigene30677_All	0	85	0	5.1748	12.3373	Up	1.00653e-26	7.74905e-26
Unigene29851_All	0	28	0	5.1705	12.3361	Up	2.71038e-09	1.15219e-08
Unigene29894_All	0	46	0	5.168	12.3354	Up	8.48702e-15	4.67782e-14
CL8170.Contig1_All	0	21	0	5.161	12.3334	Up	3.74612e-07	1.37324e-06
Unigene20366_All	0	71	0	5.1532	12.3313	Up	1.92278e-22	1.33896e-21
Unigene30838_All	0	16	0	5.142	12.3281	Up	1.26633e-05	4.01988e-05
Unigene30129_All	0	22	0	5.142	12.3281	Up	1.85263e-07	6.95282e-07
Unigene30036_All	0	40	0	5.142	12.3281	Up	5.80114e-13	2.95754e-12
CL3090.Contig2_All	0	92	0	5.142	12.3281	Up	7.2824e-29	5.85775e-28
Unigene31732_All	0	64	0	5.1359	12.3264	Up	2.65754e-20	1.75252e-19
CL4322.Contig2_All	0	29	0	5.1284	12.3243	Up	1.34041e-09	5.79292e-09
Unigene29560_All	0	25	0	5.1263	12.3237	Up	2.24084e-08	8.95771e-08
Unigene30053_All	0	20	0	5.1223	12.3226	Up	7.57488e-07	2.7073e-06
Unigene29541_All	0	24	0	5.1093	12.3189	Up	4.5311e-08	1.77777e-07
Unigene32081_All	0	19	0	5.0803	12.3107	Up	1.53168e-06	5.31293e-06
Unigene16480_All	0	17	0	5.0732	12.3087	Up	6.2626e-06	2.05847e-05
Unigene30143_All	0	52	0	5.0524	12.3028	Up	1.24164e-16	7.30077e-16
Unigene29892_All	0	25	0	5.0488	12.3017	Up	2.24084e-08	8.96565e-08
Unigene29686_All	0	62	0	5.0358	12.298	Up	1.08659e-19	7.04682e-19
Unigene29222_All	0	18	0	5.0345	12.2976	Up	3.09714e-06	1.04498e-05
Unigene29746_All	0	35	0	5.0315	12.2968	Up	1.96101e-11	9.37258e-11
CL2965.Contig1_All	0	117	0	5.0167	12.2925	Up	1.64986e-36	1.52184e-35
Unigene29862_All	0	71	0	5.0117	12.2911	Up	1.92278e-22	1.33801e-21
CL1756.Contig2_All	0	29	0	4.9963	12.2866	Up	1.34041e-09	5.79591e-09
Unigene8064_All	0	29	0	4.9963	12.2866	Up	1.34041e-09	5.79463e-09
Unigene31306_All	0	16	0	4.9746	12.2804	Up	1.26633e-05	4.01488e-05
CL4563.Contig4_All	2	9736	0.0605	300.887	12.28	Up	0	0
Unigene7013_All	0	30	0	4.9639	12.2773	Up	6.62896e-10	2.92033e-09
Unigene1797_All	0	98	0	4.9516	12.2737	Up	1.06541e-30	8.88006e-30
Unigene16400_All	0	19	0	4.942	12.2709	Up	1.53168e-06	5.31042e-06
Unigene29609_All	0	56	0	4.9385	12.2699	Up	7.4272e-18	4.53189e-17
Unigene18598_All	0	22	0	4.935	12.2688	Up	1.85263e-07	6.95015e-07
CL6630.Contig2_All	0	22	0	4.935	12.2688	Up	1.85263e-07	6.94882e-07
CL6659.Contig2_All	0	88	0	4.9308	12.2676	Up	1.21744e-27	9.56854e-27
Unigene30969_All	0	18	0	4.9112	12.2619	Up	3.09714e-06	1.0448e-05
CL7674.Contig2_All	0	68	0	4.9088	12.2612	Up	1.58967e-21	1.08424e-20
Unigene32361_All	0	43	0	4.8884	12.2551	Up	7.01674e-14	3.72376e-13
Unigene30388_All	0	53	0	4.8867	12.2546	Up	6.1405e-17	3.65078e-16
Unigene29925_All	0	20	0	4.8793	12.2525	Up	7.57488e-07	2.70188e-06
Unigene30904_All	0	17	0	4.8772	12.2518	Up	6.2626e-06	2.05893e-05
Unigene29940_All	0	32	0	4.8505	12.2439	Up	1.62128e-10	7.39662e-10
Unigene16498_All	0	65	0	4.8332	12.2388	Up	1.31428e-20	8.75653e-20
Unigene31780_All	0	42	0	4.8323	12.2385	Up	1.41882e-13	7.4329e-13
Unigene29697_All	0	64	0	4.8286	12.2374	Up	2.65754e-20	1.75291e-19
Unigene29165_All	0	154	0	4.8285	12.2374	Up	8.00026e-48	8.72082e-47
Unigene14034_All	0	34	0	4.8254	12.2364	Up	3.96526e-11	1.86587e-10
Unigene31787_All	0	39	0	4.8189	12.2345	Up	1.17302e-12	5.89938e-12
Unigene30492_All	0	87	0	4.8024	12.2295	Up	2.46172e-27	1.92245e-26
CL8512.Contig2_All	0	109	0	4.7968	12.2279	Up	4.61096e-34	4.08748e-33
Unigene6148_All	0	62	0	4.7913	12.2262	Up	1.08659e-19	7.04838e-19
Unigene30190_All	0	28	0	4.787	12.2249	Up	2.71038e-09	1.15161e-08
CL5230.Contig2_All	0	75	0	4.7793	12.2226	Up	1.15016e-23	8.27433e-23
CL3536.Contig1_All	0	33	0	4.7644	12.2181	Up	8.018e-11	3.72101e-10
CL3007.Contig3_All	0	30	0	4.7634	12.2178	Up	6.62896e-10	2.92143e-09
Unigene31003_All	0	59	0	4.7632	12.2177	Up	8.9835e-19	5.65791e-18
CL79.Contig4_All	0	48	0	4.7606	12.2169	Up	2.07572e-15	1.17e-14
Unigene29313_All	0	24	0	4.7606	12.2169	Up	4.5311e-08	1.77623e-07
Unigene30024_All	0	23	0	4.76	12.2167	Up	9.16212e-08	3.51672e-07
Unigene32134_All	0	33	0	4.7542	12.215	Up	8.018e-11	3.71983e-10
Unigene31056_All	0	15	0	4.7521	12.2143	Up	2.5606e-05	7.83936e-05
Unigene3012_All	0	57	0	4.745	12.2122	Up	3.6731e-18	2.26525e-17
CL8925.Contig2_All	0	15	0	4.7297	12.2075	Up	2.5606e-05	7.84672e-05
Unigene31771_All	0	96	0	4.7186	12.2041	Up	4.35614e-30	3.58549e-29
Unigene31412_All	0	28	0	4.7146	12.2029	Up	2.71038e-09	1.15136e-08
Unigene29800_All	0	32	0	4.7117	12.202	Up	1.62128e-10	7.39375e-10
CL3043.Contig2_All	1	4602	0.0898	422.566	12.2002	Up	0	0
Unigene29997_All	0	19	0	4.704	12.1997	Up	1.53168e-06	5.31104e-06
Unigene18527_All	0	34	0	4.6958	12.1972	Up	3.96526e-11	1.86662e-10
Unigene31926_All	0	15	0	4.6855	12.194	Up	2.5606e-05	7.85041e-05
Unigene29367_All	0	23	0	4.6732	12.1902	Up	9.16212e-08	3.51833e-07
CL6234.Contig1_All	0	29	0	4.6712	12.1896	Up	1.34041e-09	5.79719e-09
CL8919.Contig4_All	0	15	0	4.6637	12.1873	Up	2.5606e-05	7.84099e-05
Unigene14258_All	0	15	0	4.6421	12.1806	Up	2.5606e-05	7.83813e-05
CL5967.Contig2_All	0	18	0	4.6278	12.1761	Up	3.09714e-06	1.04558e-05
Unigene16418_All	0	31	0	4.6255	12.1754	Up	3.27832e-10	1.47252e-09
CL3057.Contig3_All	0	77	0	4.6163	12.1725	Up	2.813e-24	2.04982e-23
Unigene29967_All	0	24	0	4.6101	12.1706	Up	4.5311e-08	1.77848e-07
Unigene29828_All	0	20	0	4.5943	12.1656	Up	7.57488e-07	2.70846e-06
CL8939.Contig3_All	0	27	0	4.5925	12.1651	Up	5.48054e-09	2.28496e-08
CL533.Contig3_All	0	26	0	4.5858	12.163	Up	1.1082e-08	4.52993e-08
CL7782.Contig1_All	0	32	0	4.5707	12.1582	Up	1.62128e-10	7.39777e-10
Unigene20548_All	0	23	0	4.5487	12.1512	Up	9.16212e-08	3.51994e-07
Unigene10227_All	0	23	0	4.5487	12.1512	Up	9.16212e-08	3.51603e-07
Unigene31775_All	0	14	0	4.543	12.1494	Up	5.17766e-05	0.000152619
Unigene29755_All	0	14	0	4.543	12.1494	Up	5.17766e-05	0.000152511
CL3598.Contig3_All	0	120	0	4.5269	12.1443	Up	1.99558e-37	1.8743e-36
Unigene11813_All	0	16	0	4.5129	12.1398	Up	1.26633e-05	4.01337e-05
Unigene31411_All	0	41	0	4.5077	12.1382	Up	2.86894e-13	1.48247e-12
Unigene31153_All	0	18	0	4.5065	12.1378	Up	3.09714e-06	1.04408e-05
Unigene30754_All	0	35	0	4.4993	12.1355	Up	1.96101e-11	9.37639e-11
CL3565.Contig6_All	0	14	0	4.4993	12.1355	Up	5.17766e-05	0.000152642
CL6933.Contig1_All	0	36	0	4.4813	12.1297	Up	9.6981e-12	4.70488e-11
Unigene29841_All	0	78	0	4.4794	12.1291	Up	1.39116e-24	1.02121e-23
Unigene29965_All	0	89	0	4.4766	12.1282	Up	6.0208e-28	4.75949e-27
Unigene12272_All	0	39	0	4.4717	12.1266	Up	1.17302e-12	5.89787e-12
Unigene32199_All	0	44	0	4.4632	12.1239	Up	3.4701e-14	1.86791e-13
Unigene29573_All	0	16	0	4.4564	12.1217	Up	1.26633e-05	4.01814e-05
CL3550.Contig4_All	0	28	0	4.4564	12.1217	Up	2.71038e-09	1.15211e-08
Unigene32330_All	0	42	0	4.4283	12.1125	Up	1.41882e-13	7.43024e-13
Unigene29498_All	0	37	0	4.4167	12.1088	Up	4.79616e-12	2.35343e-11
Unigene29342_All	0	22	0	4.4163	12.1086	Up	1.85263e-07	6.94571e-07
Unigene16032_All	0	56	0	4.4092	12.1063	Up	7.4272e-18	4.53283e-17
Unigene1792_All	0	28	0	4.404	12.1046	Up	2.71038e-09	1.15119e-08
Unigene16546_All	0	32	0	4.3924	12.1008	Up	1.62128e-10	7.39489e-10
Unigene30932_All	0	26	0	4.3669	12.0924	Up	1.1082e-08	4.5334e-08
Unigene30421_All	0	29	0	4.3661	12.0921	Up	1.34041e-09	5.79335e-09
CL6544.Contig1_All	0	131	0	4.3545	12.0883	Up	8.63664e-41	8.53072e-40
CL765.Contig1_All	0	48	0	4.3536	12.088	Up	2.07572e-15	1.17034e-14
Unigene7923_All	0	22	0	4.351	12.0871	Up	1.85263e-07	6.94616e-07
Unigene7599_All	0	76	0	4.3459	12.0854	Up	5.68806e-24	4.12133e-23
Unigene31249_All	0	13	0	4.345	12.0851	Up	0.000104695	0.000296001
Unigene29748_All	0	23	0	4.3431	12.0845	Up	9.16212e-08	3.51649e-07
Unigene14386_All	0	15	0	4.3407	12.0837	Up	2.5606e-05	7.85574e-05
CL5507.Contig2_All	0	15	0	4.3407	12.0837	Up	2.5606e-05	7.83854e-05
Unigene31763_All	0	45	0	4.3344	12.0816	Up	1.71612e-14	9.35779e-14
Unigene31218_All	0	35	0	4.3326	12.081	Up	1.96101e-11	9.37487e-11
Unigene29815_All	0	22	0	4.3254	12.0786	Up	1.85263e-07	6.9506e-07
Unigene31742_All	0	59	0	4.3245	12.0783	Up	8.9835e-19	5.66095e-18
Unigene32159_All	0	34	0	4.3209	12.0771	Up	3.96526e-11	1.86647e-10
Unigene30282_All	0	14	0	4.3127	12.0744	Up	5.17766e-05	0.000152757
Unigene29644_All	0	40	0	4.3127	12.0744	Up	5.80114e-13	2.95626e-12
Unigene38003_All	0	14	0	4.3127	12.0744	Up	5.17766e-05	0.000152588
Unigene30935_All	0	24	0	4.3127	12.0744	Up	4.5311e-08	1.77682e-07
Unigene30202_All	0	18	0	4.2973	12.0692	Up	3.09714e-06	1.04492e-05
Unigene31778_All	0	25	0	4.2961	12.0688	Up	2.24084e-08	8.97054e-08
Unigene10098_All	0	29	0	4.2888	12.0664	Up	1.34041e-09	5.79249e-09
Unigene32071_All	0	17	0	4.2883	12.0662	Up	6.2626e-06	2.05801e-05
Unigene29577_All	0	34	0	4.2802	12.0635	Up	3.96526e-11	1.86602e-10
Unigene32364_All	0	21	0	4.2798	12.0633	Up	3.74612e-07	1.37144e-06
Unigene30176_All	0	20	0	4.2713	12.0605	Up	7.57488e-07	2.70401e-06
Unigene30503_All	0	15	0	4.2668	12.0589	Up	2.5606e-05	7.85657e-05
Unigene30643_All	0	61	0	4.2653	12.0584	Up	2.19714e-19	1.41149e-18
Unigene29675_All	0	29	0	4.2606	12.0568	Up	1.34041e-09	5.79505e-09
Unigene32271_All	0	20	0	4.2577	12.0559	Up	7.57488e-07	2.70155e-06
Unigene14319_All	0	14	0	4.2539	12.0546	Up	5.17766e-05	0.00015281
CL3150.Contig1_All	0	15	0	4.2487	12.0528	Up	2.5606e-05	7.85164e-05
Unigene12692_All	0	108	0	4.2442	12.0513	Up	9.32364e-34	8.21306e-33
Unigene31089_All	0	24	0	4.2442	12.0513	Up	4.5311e-08	1.77729e-07
Unigene29973_All	0	20	0	4.2442	12.0513	Up	7.57488e-07	2.7022e-06
Unigene29426_All	0	23	0	4.2355	12.0483	Up	9.16212e-08	3.51856e-07
Unigene29839_All	0	14	0	4.2346	12.048	Up	5.17766e-05	0.000152626
CL2160.Contig2_All	1	4136	0.0694	293.189	12.0446	Up	0	0
Unigene29797_All	0	17	0	4.2245	12.0446	Up	6.2626e-06	2.05594e-05
Unigene30426_All	0	29	0	4.2234	12.0442	Up	1.34041e-09	5.79377e-09
CL549.Contig6_All	0	28	0	4.2156	12.0415	Up	2.71038e-09	1.15177e-08
CL4661.Contig3_All	0	67	0	4.2133	12.0407	Up	3.2144e-21	2.1737e-20
Unigene29565_All	0	47	0	4.2059	12.0382	Up	4.19722e-15	2.34087e-14
CL5748.Contig2_All	0	53	0	4.1977	12.0354	Up	6.1405e-17	3.65041e-16
Unigene29786_All	0	22	0	4.1898	12.0327	Up	1.85263e-07	6.94527e-07
Unigene5658_All	0	22	0	4.1898	12.0327	Up	1.85263e-07	6.94217e-07
Unigene31796_All	0	26	0	4.188	12.032	Up	1.1082e-08	4.53025e-08
Unigene14180_All	0	35	0	4.1854	12.0311	Up	1.96101e-11	9.37792e-11
Unigene8844_All	7	28624	0.6895	2881.65	12.0291	Up	0	0
Unigene1715_All	0	14	0	4.1779	12.0286	Up	5.17766e-05	0.000152787
Unigene29832_All	0	17	0	4.1779	12.0286	Up	6.2626e-06	2.05617e-05
Unigene32124_All	0	27	0	4.1779	12.0286	Up	5.48054e-09	2.2822e-08
CL935.Contig2_All	0	25	0	4.1779	12.0286	Up	2.24084e-08	8.95589e-08
Unigene29840_All	0	20	0	4.1649	12.0241	Up	7.57488e-07	2.70171e-06
Unigene29765_All	0	30	0	4.152	12.0196	Up	6.62896e-10	2.91968e-09
Unigene32197_All	0	19	0	4.1506	12.0191	Up	1.53168e-06	5.31984e-06
Unigene6103_All	0	26	0	4.148	12.0182	Up	1.1082e-08	4.53214e-08
Unigene32296_All	0	20	0	4.1391	12.0151	Up	7.57488e-07	2.70533e-06
Unigene30045_All	0	13	0	4.1381	12.0148	Up	0.000104695	0.000295944
Unigene31845_All	0	18	0	4.1348	12.0136	Up	3.09714e-06	1.04486e-05
CL6922.Contig1_All	0	36	0	4.1277	12.0111	Up	9.6981e-12	4.70178e-11
Unigene3918_All	0	20	0	4.1263	12.0106	Up	7.57488e-07	2.70566e-06
Unigene29302_All	0	54	0	4.1254	12.0103	Up	3.03676e-17	1.82153e-16
Unigene32130_All	0	24	0	4.1242	12.0099	Up	4.5311e-08	1.77634e-07
Unigene31401_All	0	14	0	4.1227	12.0094	Up	5.17766e-05	0.000152527
CL4062.Contig3_All	0	46	0	4.1219	12.0091	Up	8.48702e-15	4.68002e-14
Unigene30900_All	0	17	0	4.1174	12.0075	Up	6.2626e-06	2.05479e-05
Unigene30594_All	0	17	0	4.1174	12.0075	Up	6.2626e-06	2.05387e-05
Unigene29795_All	0	18	0	4.1066	12.0037	Up	3.09714e-06	1.04522e-05
CL7262.Contig3_All	0	27	0	4.102	12.0021	Up	5.48054e-09	2.2848e-08
CL3854.Contig3_All	0	19	0	4.097	12.0004	Up	1.53168e-06	5.31544e-06
Unigene29564_All	0	47	0	4.0962	12.0001	Up	4.19722e-15	2.34131e-14
CL1781.Contig2_All	0	61	0	4.094	11.9993	Up	2.19714e-19	1.41211e-18
Unigene30692_All	0	21	0	4.0926	11.9988	Up	3.74612e-07	1.3729e-06
CL8322.Contig1_All	0	27	0	4.0926	11.9988	Up	5.48054e-09	2.28318e-08
CL1196.Contig1_All	0	46	0	4.089	11.9975	Up	8.48702e-15	4.6787e-14
Unigene1907_All	0	37	0	4.0881	11.9972	Up	4.79616e-12	2.35205e-11
Unigene5928_All	0	57	0	4.0839	11.9957	Up	3.6731e-18	2.26453e-17
Unigene8107_All	0	46	0	4.0836	11.9956	Up	8.48702e-15	4.67958e-14
CL8833.Contig6_All	0	13	0	4.0798	11.9943	Up	0.000104695	0.000296229
Unigene13878_All	0	43	0	4.0772	11.9934	Up	7.01674e-14	3.72444e-13
CL3550.Contig1_All	0	59	0	4.0617	11.9879	Up	8.9835e-19	5.6567e-18
Unigene29321_All	0	26	0	4.0608	11.9875	Up	1.1082e-08	4.53467e-08
Unigene29688_All	0	13	0	4.0608	11.9875	Up	0.000104695	0.000296058
Unigene30842_All	0	13	0	4.0608	11.9875	Up	0.000104695	0.000295901
Unigene29749_All	0	13	0	4.0608	11.9875	Up	0.000104695	0.000295844
Unigene31913_All	0	30	0	4.0595	11.9871	Up	6.62896e-10	2.92099e-09
Unigene30521_All	0	17	0	4.0585	11.9867	Up	6.2626e-06	2.0541e-05
Unigene1893_All	0	19	0	4.0449	11.9819	Up	1.53168e-06	5.31198e-06
CL4261.Contig2_All	0	17	0	4.0441	11.9816	Up	6.2626e-06	2.05364e-05
Unigene29807_All	0	17	0	4.0441	11.9816	Up	6.2626e-06	2.05352e-05
Unigene31426_All	0	22	0	4.0402	11.9802	Up	1.85263e-07	6.95326e-07
Unigene29406_All	0	31	0	4.0395	11.98	Up	3.27832e-10	1.47241e-09
Unigene29217_All	0	29	0	4.0386	11.9796	Up	1.34041e-09	5.79548e-09
Unigene32309_All	0	23	0	4.0354	11.9785	Up	9.16212e-08	3.51879e-07
Unigene7876_All	0	19	0	4.032	11.9773	Up	1.53168e-06	5.31481e-06
Unigene29569_All	0	22	0	4.0291	11.9762	Up	1.85263e-07	6.95148e-07
Unigene31492_All	0	15	0	4.0269	11.9755	Up	2.5606e-05	7.85862e-05
Unigene4053_All	0	28	0	4.0252	11.9748	Up	2.71038e-09	1.15236e-08
Unigene30620_All	0	14	0	4.0165	11.9717	Up	5.17766e-05	0.000152903
CL3894.Contig1_All	0	24	0	4.0108	11.9697	Up	4.5311e-08	1.77706e-07
Unigene29658_All	0	19	0	4.0066	11.9682	Up	1.53168e-06	5.3101e-06
Unigene20519_All	0	18	0	3.9842	11.9601	Up	3.09714e-06	1.04432e-05
Unigene31509_All	0	14	0	3.9824	11.9594	Up	5.17766e-05	0.000152519
Unigene29317_All	0	19	0	3.9815	11.9591	Up	1.53168e-06	5.31607e-06
Unigene30167_All	0	54	0	3.9755	11.9569	Up	3.03676e-17	1.82116e-16
Unigene20438_All	0	20	0	3.9672	11.9539	Up	7.57488e-07	2.70664e-06
Unigene29994_All	0	29	0	3.9643	11.9529	Up	1.34041e-09	5.79676e-09
Unigene31014_All	0	30	0	3.9632	11.9525	Up	6.62896e-10	2.92231e-09
Unigene30638_All	0	20	0	3.9554	11.9496	Up	7.57488e-07	2.70813e-06
Unigene31774_All	0	24	0	3.9515	11.9482	Up	4.5311e-08	1.77813e-07
Unigene29259_All	0	28	0	3.9487	11.9472	Up	2.71038e-09	1.15186e-08
Unigene29638_All	0	32	0	3.9467	11.9464	Up	1.62128e-10	7.39949e-10
Unigene31649_All	0	17	0	3.9458	11.9461	Up	6.2626e-06	2.05467e-05
Unigene30233_All	0	19	0	3.9444	11.9456	Up	1.53168e-06	5.31921e-06
Unigene14192_All	0	19	0	3.9444	11.9456	Up	1.53168e-06	5.31701e-06
Unigene30708_All	0	19	0	3.9444	11.9456	Up	1.53168e-06	5.31418e-06
CL3565.Contig5_All	0	26	0	3.9411	11.9444	Up	1.1082e-08	4.53119e-08
Unigene3870_All	0	14	0	3.9322	11.9411	Up	5.17766e-05	0.000152849
Unigene7991_All	0	40	0	3.9322	11.9411	Up	5.80114e-13	2.95729e-12
Unigene31263_All	0	15	0	3.9322	11.9411	Up	2.5606e-05	7.84836e-05
Unigene29680_All	0	18	0	3.9322	11.9411	Up	3.09714e-06	1.04462e-05
Unigene14093_All	0	20	0	3.9206	11.9369	Up	7.57488e-07	2.70368e-06
Unigene32411_All	0	13	0	3.9144	11.9346	Up	0.000104695	0.00029603
Unigene31006_All	0	18	0	3.9066	11.9317	Up	3.09714e-06	1.04546e-05
Unigene1755_All	0	36	0	3.9066	11.9317	Up	9.6981e-12	4.7045e-11
Unigene29536_All	0	17	0	3.9051	11.9311	Up	6.2626e-06	2.05686e-05
CL2543.Contig5_All	0	23	0	3.9022	11.9301	Up	9.16212e-08	3.51695e-07
Unigene9024_All	0	30	0	3.9016	11.9299	Up	6.62896e-10	2.92011e-09
Unigene3901_All	0	28	0	3.8994	11.929	Up	2.71038e-09	1.15169e-08
Unigene31898_All	0	19	0	3.896	11.9278	Up	1.53168e-06	5.31261e-06
Unigene32386_All	0	21	0	3.8886	11.925	Up	3.74612e-07	1.37247e-06
Unigene29653_All	0	20	0	3.8864	11.9242	Up	7.57488e-07	2.70648e-06
Unigene17858_All	0	49	0	3.8855	11.9239	Up	1.02654e-15	5.84855e-15
Unigene17589_All	0	19	0	3.8841	11.9234	Up	1.53168e-06	5.31638e-06
Unigene31545_All	0	23	0	3.8825	11.9228	Up	9.16212e-08	3.52063e-07
CL6314.Contig3_All	0	61	0	3.8761	11.9204	Up	2.19714e-19	1.41196e-18
Unigene31092_All	0	20	0	3.8752	11.9201	Up	7.57488e-07	2.70237e-06
Unigene29611_All	0	23	0	3.8727	11.9191	Up	9.16212e-08	3.51764e-07
CL1832.Contig1_All	0	102	0	3.8631	11.9155	Up	6.373e-32	5.43845e-31
Unigene29594_All	0	13	0	3.8622	11.9152	Up	0.000104695	0.000296687
Unigene31822_All	0	13	0	3.8622	11.9152	Up	0.000104695	0.000296244
CL560.Contig2_All	0	25	0	3.8595	11.9142	Up	2.24084e-08	8.96138e-08
Unigene3547_All	0	12	0	3.8565	11.9131	Up	0.0002117	0.000574704
Unigene32343_All	0	13	0	3.8452	11.9088	Up	0.000104695	0.000296158
Unigene31887_All	0	17	0	3.8392	11.9066	Up	6.2626e-06	2.05812e-05
CL8850.Contig1_All	0	17	0	3.8392	11.9066	Up	6.2626e-06	2.05778e-05
Unigene31182_All	0	17	0	3.8392	11.9066	Up	6.2626e-06	2.05743e-05
CL6424.Contig2_All	0	55	0	3.8298	11.9031	Up	1.50182e-17	9.08442e-17
Unigene30885_All	0	13	0	3.8282	11.9025	Up	0.000104695	0.000296802
CL560.Contig5_All	0	26	0	3.8114	11.8961	Up	1.1082e-08	4.53088e-08
Unigene29621_All	0	27	0	3.8077	11.8947	Up	5.48054e-09	2.28188e-08
Unigene29783_All	0	25	0	3.8068	11.8944	Up	2.24084e-08	8.95528e-08
CL3538.Contig1_All	0	19	0	3.8027	11.8928	Up	1.53168e-06	5.31512e-06
Unigene31745_All	0	44	0	3.8001	11.8918	Up	3.4701e-14	1.8686e-13
Unigene29491_All	0	16	0	3.7927	11.889	Up	1.26633e-05	4.0151e-05
Unigene17349_All	0	20	0	3.7873	11.887	Up	7.57488e-07	2.70681e-06
Unigene3761_All	0	26	0	3.7865	11.8866	Up	1.1082e-08	4.53435e-08
CL1656.Contig3_All	0	16	0	3.7793	11.8839	Up	1.26633e-05	4.0125e-05
Unigene31140_All	0	21	0	3.7736	11.8817	Up	3.74612e-07	1.3723e-06
Unigene29563_All	0	15	0	3.7695	11.8802	Up	2.5606e-05	7.85821e-05
Unigene29522_All	0	19	0	3.7688	11.8799	Up	1.53168e-06	5.31355e-06
CL208.Contig2_All	0	21	0	3.7635	11.8779	Up	3.74612e-07	1.37102e-06
Unigene30793_All	0	42	0	3.7534	11.874	Up	1.41882e-13	7.43223e-13
Unigene29974_All	0	15	0	3.7414	11.8694	Up	2.5606e-05	7.83732e-05
Unigene11793_All	0	24	0	3.7397	11.8687	Up	4.5311e-08	1.77611e-07
Unigene29895_All	0	13	0	3.7296	11.8648	Up	0.000104695	0.000296301
CL2063.Contig8_All	0	13	0	3.7296	11.8648	Up	0.000104695	0.000295816
Unigene29185_All	0	22	0	3.7231	11.8623	Up	1.85263e-07	6.94483e-07
Unigene29740_All	0	28	0	3.7211	11.8615	Up	2.71038e-09	1.15111e-08
Unigene31177_All	0	14	0	3.699	11.8529	Up	5.17766e-05	0.000152864
Unigene30065_All	0	14	0	3.699	11.8529	Up	5.17766e-05	0.000152657
Unigene29922_All	0	27	0	3.6909	11.8498	Up	5.48054e-09	2.28237e-08
Unigene32417_All	0	17	0	3.6896	11.8492	Up	6.2626e-06	2.0549e-05
Unigene32112_All	0	40	0	3.6881	11.8487	Up	5.80114e-13	2.95677e-12
Unigene4117_All	0	16	0	3.6881	11.8487	Up	1.26633e-05	4.01467e-05
Unigene32326_All	0	30	0	3.6864	11.848	Up	6.62896e-10	2.92121e-09
Unigene8022_All	0	25	0	3.681	11.8459	Up	2.24084e-08	8.95832e-08
Unigene32047_All	0	25	0	3.681	11.8459	Up	2.24084e-08	8.9565e-08
Unigene29769_All	0	16	0	3.6754	11.8437	Up	1.26633e-05	4.0164e-05
Unigene2321_All	0	14	0	3.67	11.8416	Up	5.17766e-05	0.000152895
Unigene30354_All	0	47	0	3.666	11.84	Up	4.19722e-15	2.34042e-14
Unigene31423_All	0	25	0	3.6648	11.8395	Up	2.24084e-08	8.96932e-08
Unigene9760_All	0	15	0	3.6595	11.8374	Up	2.5606e-05	7.86067e-05
Unigene9066_All	0	24	0	3.6545	11.8355	Up	4.5311e-08	1.77753e-07
Unigene31013_All	0	26	0	3.6513	11.8342	Up	1.1082e-08	4.53246e-08
Unigene29616_All	0	13	0	3.6513	11.8342	Up	0.000104695	0.000296372
Unigene8030_All	0	19	0	3.6497	11.8336	Up	1.53168e-06	5.3167e-06
Unigene30349_All	0	15	0	3.6462	11.8322	Up	2.5606e-05	7.83977e-05
CL7777.Contig1_All	0	22	0	3.6402	11.8298	Up	1.85263e-07	6.9435e-07
Unigene31595_All	0	13	0	3.636	11.8281	Up	0.000104695	0.000296902
Unigene30863_All	0	15	0	3.633	11.8269	Up	2.5606e-05	7.86355e-05
CL590.Contig2_All	0	20	0	3.633	11.8269	Up	7.57488e-07	2.70253e-06
CL4954.Contig2_All	0	17	0	3.6306	11.826	Up	6.2626e-06	2.05559e-05
Unigene29720_All	0	12	0	3.6297	11.8256	Up	0.0002117	0.000573961
Unigene29770_All	0	31	0	3.6228	11.8229	Up	3.27832e-10	1.47185e-09
Unigene31556_All	0	13	0	3.6209	11.8221	Up	0.000104695	0.000296644
Unigene29201_All	0	13	0	3.6209	11.8221	Up	0.000104695	0.000296272
Unigene31138_All	0	34	0	3.6191	11.8214	Up	3.96526e-11	1.86557e-10
CL1692.Contig2_All	0	14	0	3.6133	11.8191	Up	5.17766e-05	0.000152603
Unigene29178_All	0	12	0	3.6133	11.8191	Up	0.0002117	0.000573458
Unigene29244_All	0	25	0	3.6094	11.8175	Up	2.24084e-08	8.95893e-08
Unigene18497_All	0	13	0	3.6058	11.8161	Up	0.000104695	0.000296845
CL6727.Contig2_All	0	13	0	3.6058	11.8161	Up	0.000104695	0.000296115
Unigene31654_All	0	13	0	3.6058	11.8161	Up	0.000104695	0.000296044
CL4574.Contig3_All	0	17	0	3.5962	11.8123	Up	6.2626e-06	2.05858e-05
Unigene30673_All	0	23	0	3.5922	11.8107	Up	9.16212e-08	3.51787e-07
Unigene29437_All	0	13	0	3.5909	11.8101	Up	0.000104695	0.000296187
Unigene31939_All	0	19	0	3.5878	11.8089	Up	1.53168e-06	5.3145e-06
CL5647.Contig2_All	0	22	0	3.5869	11.8085	Up	1.85263e-07	6.94305e-07
Unigene9017_All	0	20	0	3.5843	11.8075	Up	7.57488e-07	2.7045e-06
Unigene32150_All	0	23	0	3.5839	11.8073	Up	9.16212e-08	3.51948e-07
Unigene29846_All	0	47	0	3.5824	11.8067	Up	4.19722e-15	2.34064e-14
CL3105.Contig1_All	0	12	0	3.5811	11.8062	Up	0.0002117	0.000574916
Unigene32228_All	0	21	0	3.5811	11.8062	Up	3.74612e-07	1.37213e-06
CL1416.Contig6_All	0	13	0	3.5762	11.8042	Up	0.000104695	0.000296959
Unigene31581_All	0	13	0	3.5762	11.8042	Up	0.000104695	0.000296773
Unigene29202_All	0	14	0	3.572	11.8025	Up	5.17766e-05	0.000152764
Unigene29221_All	0	14	0	3.5584	11.797	Up	5.17766e-05	0.00015278
Unigene32111_All	0	15	0	3.5557	11.7959	Up	2.5606e-05	7.84591e-05
CL1485.Contig1_All	0	30	0	3.5557	11.7959	Up	6.62896e-10	2.92055e-09
Unigene10186_All	0	18	0	3.5494	11.7934	Up	3.09714e-06	1.04504e-05
Unigene29818_All	0	12	0	3.5494	11.7934	Up	0.0002117	0.000573061
Unigene29370_All	0	13	0	3.547	11.7924	Up	0.000104695	0.000296945
Unigene30737_All	0	20	0	3.5462	11.7921	Up	7.57488e-07	2.70434e-06
CL7504.Contig1_All	0	96	0	3.5415	11.7901	Up	4.35614e-30	3.58399e-29
CL4500.Contig1_All	0	33	0	3.5352	11.7876	Up	8.018e-11	3.71866e-10
Unigene20536_All	0	40	0	3.5322	11.7864	Up	5.80114e-13	2.956e-12
Unigene30634_All	0	27	0	3.532	11.7863	Up	5.48054e-09	2.28334e-08
Unigene32215_All	0	25	0	3.5257	11.7837	Up	2.24084e-08	8.96504e-08
Unigene2050_All	0	26	0	3.5111	11.7777	Up	1.1082e-08	4.53056e-08
Unigene29867_All	0	43	0	3.5097	11.7771	Up	7.01674e-14	3.7241e-13
Unigene32832_All	0	15	0	3.5059	11.7756	Up	2.5606e-05	7.84345e-05
CL5155.Contig2_All	0	12	0	3.5029	11.7743	Up	0.0002117	0.000574863
Unigene29579_All	0	22	0	3.5015	11.7738	Up	1.85263e-07	6.95104e-07
Unigene7834_All	0	33	0	3.5015	11.7738	Up	8.018e-11	3.71895e-10
Unigene6569_All	0	46	0	3.4982	11.7724	Up	8.48702e-15	4.67914e-14
Unigene30655_All	0	21	0	3.492	11.7698	Up	3.74612e-07	1.3735e-06
CL1027.Contig3_All	0	14	0	3.492	11.7698	Up	5.17766e-05	0.000152726
Unigene2011_All	0	26	0	3.49	11.769	Up	1.1082e-08	4.53404e-08
Unigene31996_All	0	13	0	3.49	11.769	Up	0.000104695	0.000296701
Unigene30570_All	0	24	0	3.4876	11.768	Up	4.5311e-08	1.77646e-07
Unigene31880_All	0	16	0	3.4839	11.7665	Up	1.26633e-05	4.01966e-05
Unigene32063_All	0	15	0	3.4816	11.7655	Up	2.5606e-05	7.85616e-05
Unigene30382_All	0	12	0	3.4726	11.7618	Up	0.0002117	0.000574491
CL1734.Contig2_All	0	23	0	3.4706	11.761	Up	9.16212e-08	3.5158e-07
Unigene20649_All	0	18	0	3.4675	11.7597	Up	3.09714e-06	1.04456e-05
Unigene30128_All	0	25	0	3.46	11.7566	Up	2.24084e-08	8.9626e-08
Unigene20376_All	0	21	0	3.4576	11.7556	Up	3.74612e-07	1.37341e-06
Unigene1840_All	0	17	0	3.4541	11.7541	Up	6.2626e-06	2.05628e-05
CL8939.Contig2_All	0	14	0	3.4533	11.7538	Up	5.17766e-05	0.000152879
CL1027.Contig4_All	0	27	0	3.451	11.7528	Up	5.48054e-09	2.28431e-08
Unigene31395_All	0	33	0	3.4468	11.751	Up	8.018e-11	3.7213e-10
Unigene29197_All	0	22	0	3.4441	11.7499	Up	1.85263e-07	6.9466e-07
Unigene31940_All	0	14	0	3.4406	11.7484	Up	5.17766e-05	0.000152557
Unigene33023_All	0	17	0	3.4332	11.7453	Up	6.2626e-06	2.05663e-05
Unigene32379_All	0	18	0	3.428	11.7432	Up	3.09714e-06	1.04564e-05
Unigene30200_All	0	21	0	3.4239	11.7414	Up	3.74612e-07	1.37367e-06
CL1096.Contig2_All	0	18	0	3.4183	11.7391	Up	3.09714e-06	1.04552e-05
CL1692.Contig1_All	0	14	0	3.4155	11.7379	Up	5.17766e-05	0.000152772
Unigene29656_All	0	12	0	3.4134	11.737	Up	0.0002117	0.000572982
Unigene29574_All	0	25	0	3.4105	11.7358	Up	2.24084e-08	8.96748e-08
Unigene32248_All	0	23	0	3.409	11.7351	Up	9.16212e-08	3.51626e-07
Unigene34345_All	0	16	0	3.3954	11.7294	Up	1.26633e-05	4.01792e-05
CL3073.Contig2_All	0	24	0	3.3918	11.7278	Up	4.5311e-08	1.77836e-07
Unigene30496_All	0	18	0	3.3894	11.7268	Up	3.09714e-06	1.04582e-05
Unigene29847_All	0	22	0	3.3885	11.7264	Up	1.85263e-07	6.94971e-07
Unigene3936_All	0	19	0	3.3869	11.7257	Up	1.53168e-06	5.31795e-06
Unigene32015_All	0	19	0	3.3869	11.7257	Up	1.53168e-06	5.31167e-06
Unigene8032_All	0	38	0	3.3824	11.7238	Up	2.37192e-12	1.17855e-11
CL6068.Contig4_All	0	24	0	3.3775	11.7217	Up	4.5311e-08	1.77658e-07
Unigene29179_All	0	34	0	3.3771	11.7216	Up	3.96526e-11	1.86677e-10
Unigene30929_All	0	21	0	3.3745	11.7205	Up	3.74612e-07	1.37221e-06
Unigene30468_All	0	12	0	3.3704	11.7187	Up	0.0002117	0.000573643
Unigene31167_All	0	13	0	3.3682	11.7178	Up	0.000104695	0.00029673
Unigene9990_All	0	20	0	3.3676	11.7175	Up	7.57488e-07	2.70582e-06
Unigene31489_All	0	14	0	3.3664	11.717	Up	5.17766e-05	0.00015258
Unigene29824_All	0	15	0	3.3648	11.7163	Up	2.5606e-05	7.84754e-05
Unigene11153_All	0	33	0	3.3627	11.7154	Up	8.018e-11	3.71807e-10
Unigene16449_All	0	21	0	3.3583	11.7135	Up	3.74612e-07	1.3717e-06
Unigene30730_All	0	12	0	3.3563	11.7127	Up	0.0002117	0.000573484
Unigene30873_All	0	13	0	3.3552	11.7122	Up	0.000104695	0.000296515
Unigene30477_All	0	15	0	3.3535	11.7115	Up	2.5606e-05	7.85e-05
Unigene31007_All	0	25	0	3.349	11.7095	Up	2.24084e-08	8.9681e-08
CL8349.Contig2_All	0	37	0	3.3469	11.7086	Up	4.79616e-12	2.35244e-11
Unigene29730_All	0	14	0	3.3423	11.7066	Up	5.17766e-05	0.000152949
Unigene30535_All	0	13	0	3.3423	11.7066	Up	0.000104695	0.000296744
Unigene3868_All	0	13	0	3.3423	11.7066	Up	0.000104695	0.000296529
Unigene31783_All	0	15	0	3.3423	11.7066	Up	2.5606e-05	7.84181e-05
Unigene13205_All	0	19	0	3.3336	11.7029	Up	1.53168e-06	5.31575e-06
CL6729.Contig3_All	0	12	0	3.3285	11.7007	Up	0.0002117	0.000573934
Unigene30465_All	0	12	0	3.3147	11.6947	Up	0.0002117	0.000573696
CL1403.Contig2_All	0	17	0	3.3131	11.694	Up	6.2626e-06	2.05674e-05
CL4499.Contig1_All	0	20	0	3.3092	11.6923	Up	7.57488e-07	2.70204e-06
Unigene7093_All	0	17	0	3.3035	11.6898	Up	6.2626e-06	2.0564e-05
Unigene32180_All	0	20	0	3.3011	11.6887	Up	7.57488e-07	2.70467e-06
Unigene30758_All	0	19	0	3.2989	11.6878	Up	1.53168e-06	5.31136e-06
Unigene29761_All	0	48	0	3.2977	11.6872	Up	2.07572e-15	1.16967e-14
Unigene31601_All	0	18	0	3.2965	11.6867	Up	3.09714e-06	1.04468e-05
Unigene3674_All	0	17	0	3.2939	11.6856	Up	6.2626e-06	2.05398e-05
Unigene1858_All	0	27	0	3.2935	11.6854	Up	5.48054e-09	2.2835e-08
CL4327.Contig2_All	0	28	0	3.2895	11.6837	Up	2.71038e-09	1.15069e-08
Unigene1951_All	0	44	0	3.2863	11.6822	Up	3.4701e-14	1.86842e-13
Unigene29210_All	0	17	0	3.2844	11.6814	Up	6.2626e-06	2.05421e-05
CL6175.Contig2_All	0	21	0	3.2799	11.6794	Up	3.74612e-07	1.37161e-06
Unigene31999_All	0	13	0	3.2793	11.6792	Up	0.000104695	0.000296558
Unigene29987_All	0	13	0	3.2793	11.6792	Up	0.000104695	0.000296215
Unigene6109_All	0	58	0	3.2773	11.6783	Up	1.81651e-18	1.13156e-17
Unigene30768_All	0	21	0	3.2722	11.676	Up	3.74612e-07	1.37273e-06
Unigene29760_All	0	20	0	3.2688	11.6745	Up	7.57488e-07	2.70385e-06
Unigene29806_All	0	16	0	3.2608	11.671	Up	1.26633e-05	4.01684e-05
Unigene9146_All	0	38	0	3.2608	11.671	Up	2.37192e-12	1.17865e-11
Unigene31897_All	0	15	0	3.2555	11.6687	Up	2.5606e-05	7.86479e-05
Unigene30911_All	0	15	0	3.2555	11.6687	Up	2.5606e-05	7.85739e-05
Unigene31121_All	0	13	0	3.2547	11.6683	Up	0.000104695	0.000295802
CL4430.Contig1_All	0	33	0	3.2536	11.6678	Up	8.018e-11	3.71836e-10
Unigene8181_All	0	38	0	3.2525	11.6673	Up	2.37192e-12	1.17885e-11
Unigene32294_All	0	13	0	3.2426	11.6629	Up	0.000104695	0.000296429
Unigene2891_All	0	23	0	3.2368	11.6604	Up	9.16212e-08	3.51925e-07
CL664.Contig1_All	0	22	0	3.2321	11.6583	Up	1.85263e-07	6.94704e-07
Unigene30066_All	0	14	0	3.2271	11.656	Up	5.17766e-05	0.00015255
CL8871.Contig1_All	0	21	0	3.2271	11.656	Up	3.74612e-07	1.37153e-06
Unigene29605_All	0	15	0	3.2241	11.6547	Up	2.5606e-05	7.83895e-05
Unigene31567_All	0	19	0	3.2236	11.6545	Up	1.53168e-06	5.31732e-06
Unigene32149_All	0	21	0	3.2197	11.6527	Up	3.74612e-07	1.37281e-06
Unigene14266_All	0	32	0	3.2118	11.6492	Up	1.62128e-10	7.39547e-10
Unigene31486_All	0	15	0	3.2035	11.6454	Up	2.5606e-05	7.85246e-05
Unigene29704_All	0	22	0	3.197	11.6425	Up	1.85263e-07	6.94438e-07
Unigene30957_All	0	13	0	3.1949	11.6416	Up	0.000104695	0.000296201
Unigene31243_All	0	20	0	3.1756	11.6328	Up	7.57488e-07	2.70763e-06
Unigene32284_All	0	14	0	3.1724	11.6314	Up	5.17766e-05	0.000152872
CL425.Contig2_All	0	25	0	3.1711	11.6308	Up	2.24084e-08	8.9571e-08
Unigene31266_All	0	23	0	3.17	11.6303	Up	9.16212e-08	3.5181e-07
Unigene30986_All	0	14	0	3.1617	11.6265	Up	5.17766e-05	0.000152611
Unigene30908_All	0	25	0	3.1591	11.6253	Up	2.24084e-08	8.96199e-08
Unigene32115_All	0	12	0	3.1581	11.6248	Up	0.0002117	0.000574173
Unigene31453_All	0	16	0	3.155	11.6234	Up	1.26633e-05	4.02075e-05
CL1748.Contig7_All	2	6168	0.0688	217.005	11.623	Up	0	0
Unigene29659_All	0	15	0	3.1433	11.6181	Up	2.5606e-05	7.85082e-05
Unigene30399_All	0	16	0	3.1365	11.6149	Up	1.26633e-05	4.01922e-05
CL6994.Contig2_All	0	12	0	3.1334	11.6135	Up	0.0002117	0.000573246
Unigene30882_All	0	26	0	3.1316	11.6127	Up	1.1082e-08	4.5293e-08
CL2975.Contig2_All	0	37	0	3.1308	11.6123	Up	4.79616e-12	2.35225e-11
Unigene4809_All	0	25	0	3.1295	11.6117	Up	2.24084e-08	8.96077e-08
Unigene31584_All	0	31	0	3.1256	11.6099	Up	3.27832e-10	1.47196e-09
CL106.Contig3_All	0	99	0	3.1246	11.6095	Up	5.26894e-31	4.42111e-30
Unigene31041_All	0	15	0	3.1237	11.609	Up	2.5606e-05	7.8414e-05
CL7498.Contig3_All	0	17	0	3.122	11.6083	Up	6.2626e-06	2.05456e-05
Unigene31916_All	0	16	0	3.1182	11.6065	Up	1.26633e-05	4.01358e-05
Unigene32339_All	0	16	0	3.1182	11.6065	Up	1.26633e-05	4.01293e-05
Unigene29710_All	0	16	0	3.1091	11.6023	Up	1.26633e-05	4.01662e-05
Unigene32192_All	0	12	0	3.1091	11.6023	Up	0.0002117	0.000573775
Unigene7773_All	0	16	0	3.1091	11.6023	Up	1.26633e-05	4.01445e-05
Unigene2003_All	0	21	0	3.1057	11.6007	Up	3.74612e-07	1.37204e-06
Unigene29633_All	0	13	0	3.1036	11.5997	Up	0.000104695	0.000297045
Unigene32468_All	0	13	0	3.1036	11.5997	Up	0.000104695	0.000296615
Unigene3694_All	0	18	0	3.0932	11.5949	Up	3.09714e-06	1.04516e-05
Unigene31667_All	0	12	0	3.0852	11.5911	Up	0.0002117	0.000575023
Unigene31651_All	0	24	0	3.0852	11.5911	Up	4.5311e-08	1.77824e-07
Unigene17211_All	0	32	0	3.0823	11.5898	Up	1.62128e-10	7.39719e-10
Unigene18858_All	0	48	0	3.0764	11.587	Up	2.07572e-15	1.16989e-14
Unigene11839_All	0	13	0	3.0707	11.5844	Up	0.000104695	0.000296759
CL3753.Contig5_All	0	13	0	3.0707	11.5844	Up	0.000104695	0.000296387
Unigene32044_All	0	13	0	3.0707	11.5844	Up	0.000104695	0.000296329
Unigene31614_All	0	19	0	3.0678	11.583	Up	1.53168e-06	5.31073e-06
Unigene30530_All	0	15	0	3.0664	11.5823	Up	2.5606e-05	7.85328e-05
Unigene30447_All	0	25	0	3.0664	11.5823	Up	2.24084e-08	8.96443e-08
Unigene32167_All	0	16	0	3.0646	11.5815	Up	1.26633e-05	4.01901e-05
Unigene31564_All	0	12	0	3.0617	11.5801	Up	0.0002117	0.000573881
Unigene29741_All	0	19	0	3.0604	11.5795	Up	1.53168e-06	5.3123e-06
Unigene12043_All	0	56	0	3.0583	11.5785	Up	7.4272e-18	4.53236e-17
Unigene32283_All	0	15	0	3.057	11.5779	Up	2.5606e-05	7.86396e-05
Unigene30429_All	0	33	0	3.0553	11.5771	Up	8.018e-11	3.72071e-10
CL549.Contig2_All	0	28	0	3.0534	11.5762	Up	2.71038e-09	1.15244e-08
Unigene30612_All	0	12	0	3.05	11.5746	Up	0.0002117	0.000574518
Unigene30987_All	0	12	0	3.05	11.5746	Up	0.0002117	0.000573908
CL1477.Contig1_All	0	14	0	3.0484	11.5738	Up	5.17766e-05	0.000152887
CL208.Contig4_All	0	17	0	3.0466	11.573	Up	6.2626e-06	2.05835e-05
Unigene31543_All	0	12	0	3.0385	11.5691	Up	0.0002117	0.000574305
CL7262.Contig2_All	0	21	0	3.0385	11.5691	Up	3.74612e-07	1.37264e-06
CL8078.Contig1_All	0	32	0	3.0342	11.5671	Up	1.62128e-10	7.39834e-10
Unigene30201_All	0	20	0	3.0316	11.5659	Up	7.57488e-07	2.70319e-06
Unigene32054_All	0	19	0	3.0312	11.5657	Up	1.53168e-06	5.31827e-06
Unigene31040_All	0	13	0	3.0279	11.5641	Up	0.000104695	0.000295859
Unigene31029_All	0	19	0	3.024	11.5622	Up	1.53168e-06	5.32016e-06
Unigene8014_All	0	17	0	3.0223	11.5614	Up	6.2626e-06	2.05582e-05
Unigene31476_All	0	15	0	3.0202	11.5604	Up	2.5606e-05	7.8615e-05
Unigene32083_All	0	12	0	3.0156	11.5582	Up	0.0002117	0.000574199
Unigene29745_All	0	27	0	3.0081	11.5546	Up	5.48054e-09	2.28463e-08
Unigene32163_All	0	21	0	3.0059	11.5536	Up	3.74612e-07	1.37256e-06
Unigene5778_All	0	21	0	3.0059	11.5536	Up	3.74612e-07	1.37136e-06
CL7170.Contig1_All	0	14	0	2.9995	11.5505	Up	5.17766e-05	0.000152573
Unigene29859_All	0	19	0	2.9955	11.5486	Up	1.53168e-06	5.31764e-06
CL4626.Contig3_All	1	2926	0.0456	136.492	11.5475	Up	0	0
Unigene29739_All	0	12	0	2.9931	11.5474	Up	0.0002117	0.000573378
Unigene30807_All	0	23	0	2.9912	11.5465	Up	9.16212e-08	3.51971e-07
Unigene32494_All	0	14	0	2.9899	11.5459	Up	5.17766e-05	0.000152933
Unigene12144_All	0	31	0	2.9859	11.544	Up	3.27832e-10	1.47218e-09
Unigene31066_All	0	15	0	2.9842	11.5431	Up	2.5606e-05	7.84795e-05
Unigene31882_All	0	19	0	2.9814	11.5418	Up	1.53168e-06	5.3211e-06
Unigene29711_All	0	28	0	2.9804	11.5413	Up	2.71038e-09	1.15144e-08
Unigene31025_All	0	17	0	2.9748	11.5386	Up	6.2626e-06	2.05571e-05
Unigene31956_All	0	21	0	2.9741	11.5382	Up	3.74612e-07	1.37307e-06
Unigene18298_All	0	26	0	2.9608	11.5318	Up	1.1082e-08	4.52962e-08
CL1240.Contig1_All	0	12	0	2.96	11.5314	Up	0.0002117	0.000574385
Unigene32116_All	0	12	0	2.96	11.5314	Up	0.0002117	0.000573855
Unigene32435_All	0	12	0	2.96	11.5314	Up	0.0002117	0.000573299
Unigene866_All	0	20	0	2.9578	11.5303	Up	7.57488e-07	2.70714e-06
CL7372.Contig2_All	0	13	0	2.9558	11.5293	Up	0.000104695	0.000296129
CL3719.Contig1_All	0	14	0	2.9522	11.5276	Up	5.17766e-05	0.000152496
CL8496.Contig1_All	0	17	0	2.9517	11.5273	Up	6.2626e-06	2.05329e-05
Unigene31271_All	0	15	0	2.9491	11.5261	Up	2.5606e-05	7.86314e-05
Unigene3882_All	0	12	0	2.9491	11.5261	Up	0.0002117	0.000574438
Unigene30974_All	0	16	0	2.9464	11.5247	Up	1.26633e-05	4.01142e-05
Unigene31839_All	0	13	0	2.9458	11.5244	Up	0.000104695	0.000295787
CL935.Contig1_All	0	17	0	2.944	11.5236	Up	6.2626e-06	2.05433e-05
Unigene30857_All	0	14	0	2.9429	11.523	Up	5.17766e-05	0.000152941
Unigene30644_All	0	14	0	2.9429	11.523	Up	5.17766e-05	0.00015291
Unigene32235_All	0	15	0	2.9405	11.5218	Up	2.5606e-05	7.84059e-05
Unigene31532_All	0	12	0	2.9383	11.5208	Up	0.0002117	0.000574093
Unigene29712_All	0	17	0	2.9364	11.5198	Up	6.2626e-06	2.05513e-05
Unigene29227_All	0	14	0	2.9337	11.5185	Up	5.17766e-05	0.000152718
CL148.Contig2_All	1	2868	0.0396	116.121	11.5178	Up	0	0
CL3565.Contig2_All	0	23	0	2.9285	11.5159	Up	9.16212e-08	3.52086e-07
CL3007.Contig1_All	0	46	0	2.9285	11.5159	Up	8.48702e-15	4.67826e-14
Unigene30451_All	0	20	0	2.9255	11.5145	Up	7.57488e-07	2.70335e-06
Unigene30705_All	0	12	0	2.9169	11.5102	Up	0.0002117	0.000574943
Unigene31868_All	0	12	0	2.9169	11.5102	Up	0.0002117	0.000573616
Unigene31026_All	0	12	0	2.9169	11.5102	Up	0.0002117	0.000573114
Unigene18034_All	0	14	0	2.9154	11.5095	Up	5.17766e-05	0.000152711
Unigene31534_All	0	14	0	2.9154	11.5095	Up	5.17766e-05	0.000152504
Unigene29733_All	0	16	0	2.9143	11.5089	Up	1.26633e-05	4.01879e-05
Unigene31717_All	0	15	0	2.9064	11.505	Up	2.5606e-05	7.84631e-05
Unigene31016_All	0	15	0	2.9064	11.505	Up	2.5606e-05	7.84018e-05
Unigene32003_All	0	16	0	2.9064	11.505	Up	1.26633e-05	4.01163e-05
Unigene10986_All	0	37	0	2.903	11.5033	Up	4.79616e-12	2.35303e-11
Unigene7945_All	0	16	0	2.8985	11.5011	Up	1.26633e-05	4.01532e-05
Unigene32118_All	0	13	0	2.8967	11.5002	Up	0.000104695	0.000296358
Unigene29188_All	0	20	0	2.8875	11.4956	Up	7.57488e-07	2.70599e-06
Unigene20213_All	0	13	0	2.8871	11.4954	Up	0.000104695	0.000296601
CL419.Contig2_All	0	13	0	2.8871	11.4954	Up	0.000104695	0.000295916
CL349.Contig1_All	0	16	0	2.8829	11.4933	Up	1.26633e-05	4.02009e-05
Unigene31445_All	0	15	0	2.8813	11.4925	Up	2.5606e-05	7.86437e-05
Unigene30922_All	0	14	0	2.8795	11.4916	Up	5.17766e-05	0.000152833
Unigene11992_All	0	13	0	2.8775	11.4906	Up	0.000104695	0.000297031
Unigene31425_All	0	13	0	2.8775	11.4906	Up	0.000104695	0.00029593
CL1531.Contig2_All	0	17	0	2.8769	11.4903	Up	6.2626e-06	2.0572e-05
Unigene32201_All	0	17	0	2.8769	11.4903	Up	6.2626e-06	2.05651e-05
Unigene30680_All	0	12	0	2.8751	11.4894	Up	0.0002117	0.00057497
CL541.Contig1_All	0	28	0	2.8751	11.4894	Up	2.71038e-09	1.15102e-08
Unigene6815_All	0	45	0	2.8676	11.4856	Up	1.71612e-14	9.3604e-14
Unigene31252_All	0	24	0	2.8649	11.4843	Up	4.5311e-08	1.77718e-07
Unigene31720_All	0	15	0	2.8649	11.4843	Up	2.5606e-05	7.84304e-05
Unigene6947_All	0	26	0	2.8633	11.4835	Up	1.1082e-08	4.53151e-08
Unigene15325_All	0	19	0	2.8606	11.4821	Up	1.53168e-06	5.32078e-06
Unigene32312_All	0	18	0	2.858	11.4808	Up	3.09714e-06	1.0445e-05
Unigene16331_All	0	15	0	2.8567	11.4801	Up	2.5606e-05	7.85451e-05
Unigene30531_All	0	14	0	2.8532	11.4784	Up	5.17766e-05	0.000152918
Unigene30547_All	0	13	0	2.8492	11.4763	Up	0.000104695	0.00029683
Unigene31442_All	0	15	0	2.8405	11.4719	Up	2.5606e-05	7.85287e-05
Unigene18519_All	0	14	0	2.8359	11.4696	Up	5.17766e-05	0.000152795
Unigene31551_All	0	17	0	2.8268	11.465	Up	6.2626e-06	2.05502e-05
Unigene7286_All	0	25	0	2.8229	11.463	Up	2.24084e-08	8.96871e-08
Unigene29843_All	0	12	0	2.8146	11.4587	Up	0.0002117	0.000574226
Unigene30008_All	0	12	0	2.8146	11.4587	Up	0.0002117	0.000573352
Unigene31782_All	0	13	0	2.8123	11.4575	Up	0.000104695	0.00029663
Unigene32413_All	0	21	0	2.8076	11.4551	Up	3.74612e-07	1.37376e-06
CL1485.Contig2_All	0	16	0	2.8072	11.4549	Up	1.26633e-05	4.01185e-05
Unigene29785_All	0	18	0	2.8048	11.4537	Up	3.09714e-06	1.0454e-05
Unigene29857_All	0	12	0	2.8048	11.4537	Up	0.0002117	0.000573035
Unigene31715_All	0	12	0	2.8048	11.4537	Up	0.0002117	0.000573008
Unigene31159_All	0	19	0	2.8037	11.4531	Up	1.53168e-06	5.31387e-06
Unigene30539_All	0	12	0	2.795	11.4486	Up	0.0002117	0.000574252
CL3804.Contig3_All	0	12	0	2.795	11.4486	Up	0.0002117	0.000573167
Unigene31285_All	0	12	0	2.795	11.4486	Up	0.0002117	0.000572955
Unigene31416_All	0	13	0	2.7942	11.4482	Up	0.000104695	0.000296087
Unigene5696_All	0	12	0	2.7853	11.4436	Up	0.0002117	0.000574757
Unigene1910_All	0	20	0	2.7795	11.4406	Up	7.57488e-07	2.705e-06
Unigene32067_All	0	18	0	2.7788	11.4402	Up	3.09714e-06	1.04576e-05
Unigene31737_All	0	15	0	2.7776	11.4396	Up	2.5606e-05	7.8578e-05
Unigene30688_All	0	13	0	2.7764	11.439	Up	0.000104695	0.000296572
Unigene15257_All	0	20	0	2.7737	11.4376	Up	7.57488e-07	2.70286e-06
CL4000.Contig2_All	0	20	0	2.7737	11.4376	Up	7.57488e-07	2.70138e-06
Unigene10203_All	0	16	0	2.7708	11.4361	Up	1.26633e-05	4.01749e-05
Unigene31383_All	0	14	0	2.7688	11.435	Up	5.17766e-05	0.000152695
CL5974.Contig1_All	0	34	0	2.7683	11.4348	Up	3.96526e-11	1.86617e-10
CL7835.Contig1_All	0	25	0	2.7623	11.4317	Up	2.24084e-08	8.96993e-08
CL3264.Contig3_All	0	15	0	2.7623	11.4317	Up	2.5606e-05	7.86232e-05
Unigene31840_All	0	13	0	2.7587	11.4298	Up	0.000104695	0.000296172
Unigene30775_All	0	17	0	2.7582	11.4295	Up	6.2626e-06	2.05824e-05
Unigene30444_All	0	12	0	2.7566	11.4287	Up	0.0002117	0.00057314
Unigene32053_All	0	13	0	2.75	11.4252	Up	0.000104695	0.000296501
Unigene29467_All	0	13	0	2.75	11.4252	Up	0.000104695	0.000296444
CL3709.Contig2_All	0	52	0	2.75	11.4252	Up	1.24164e-16	7.30223e-16
CL6314.Contig4_All	0	12	0	2.7471	11.4237	Up	0.0002117	0.000575076
Unigene29441_All	0	20	0	2.7452	11.4227	Up	7.57488e-07	2.70418e-06
Unigene29407_All	0	22	0	2.7437	11.4219	Up	1.85263e-07	6.94261e-07
CL931.Contig2_All	0	16	0	2.7424	11.4212	Up	1.26633e-05	4.01575e-05
Unigene18274_All	0	15	0	2.7396	11.4197	Up	2.5606e-05	7.85369e-05
Unigene32176_All	0	12	0	2.7377	11.4187	Up	0.0002117	0.000574465
Unigene10633_All	0	45	0	2.7346	11.4171	Up	1.71612e-14	9.35519e-14
Unigene31454_All	0	13	0	2.7327	11.4161	Up	0.000104695	0.000296401
Unigene8133_All	0	17	0	2.7252	11.4121	Up	6.2626e-06	2.05755e-05
CL3709.Contig3_All	0	50	0	2.7218	11.4103	Up	5.07672e-16	2.92301e-15
Unigene31422_All	0	31	0	2.7195	11.4091	Up	3.27832e-10	1.4723e-09
Unigene30837_All	0	12	0	2.7192	11.409	Up	0.0002117	0.000574014
Unigene2948_All	0	15	0	2.7173	11.408	Up	2.5606e-05	7.84509e-05
Unigene13875_All	0	15	0	2.7173	11.408	Up	2.5606e-05	7.84468e-05
Unigene30578_All	0	16	0	2.7077	11.4029	Up	1.26633e-05	4.01857e-05
Unigene31126_All	0	13	0	2.7072	11.4026	Up	0.000104695	0.000296015
Unigene32233_All	0	21	0	2.7048	11.4013	Up	3.74612e-07	1.37316e-06
Unigene2715_All	0	25	0	2.7042	11.401	Up	2.24084e-08	8.96382e-08
Unigene30713_All	0	12	0	2.7009	11.3992	Up	0.0002117	0.000573802
Unigene29166_All	0	13	0	2.6988	11.3981	Up	0.000104695	0.000296658
Unigene30659_All	0	18	0	2.6918	11.3944	Up	3.09714e-06	1.04474e-05
Unigene31357_All	0	12	0	2.6918	11.3944	Up	0.0002117	0.000573405
Unigene16322_All	0	15	0	2.6882	11.3924	Up	2.5606e-05	7.84959e-05
Unigene32416_All	0	17	0	2.6865	11.3915	Up	6.2626e-06	2.05536e-05
Unigene31028_All	0	18	0	2.6858	11.3911	Up	3.09714e-06	1.0442e-05
Unigene31164_All	0	12	0	2.6828	11.3895	Up	0.0002117	0.00057404
Unigene29988_All	0	16	0	2.6806	11.3883	Up	1.26633e-05	4.01727e-05
Unigene32056_All	0	18	0	2.6798	11.3879	Up	3.09714e-06	1.04438e-05
Unigene32114_All	0	25	0	2.6739	11.3847	Up	2.24084e-08	8.96687e-08
Unigene31461_All	0	13	0	2.6739	11.3847	Up	0.000104695	0.000296587
Unigene30014_All	0	19	0	2.6682	11.3817	Up	1.53168e-06	5.31953e-06
Unigene30430_All	0	13	0	2.6657	11.3803	Up	0.000104695	0.000296716
Unigene31777_All	0	12	0	2.665	11.3799	Up	0.0002117	0.000573749
Unigene31931_All	0	12	0	2.665	11.3799	Up	0.0002117	0.00057351
Unigene18480_All	0	23	0	2.6554	11.3747	Up	9.16212e-08	3.51902e-07
CL2573.Contig1_All	0	45	0	2.655	11.3745	Up	1.71612e-14	9.35432e-14
CL4511.Contig2_All	0	28	0	2.6549	11.3744	Up	2.71038e-09	1.15194e-08
Unigene31480_All	0	31	0	2.6499	11.3717	Up	3.27832e-10	1.47151e-09
Unigene30576_All	0	13	0	2.6494	11.3714	Up	0.000104695	0.000295958
CL4283.Contig1_All	0	12	0	2.6474	11.3704	Up	0.0002117	0.000574837
Unigene31449_All	0	13	0	2.6414	11.3671	Up	0.000104695	0.000296974
Unigene14151_All	0	17	0	2.6305	11.3611	Up	6.2626e-06	2.05709e-05
Unigene30395_All	0	19	0	2.6296	11.3606	Up	1.53168e-06	5.3189e-06
Unigene31692_All	0	14	0	2.6141	11.3521	Up	5.17766e-05	0.000152749
CL3264.Contig2_All	0	15	0	2.6112	11.3505	Up	2.5606e-05	7.85533e-05
Unigene5968_All	0	14	0	2.5996	11.3441	Up	5.17766e-05	0.000152565
CL627.Contig2_All	0	53	0	2.5993	11.3439	Up	6.1405e-17	3.65004e-16
Unigene31254_All	0	13	0	2.594	11.341	Up	0.000104695	0.000296315
CL1410.Contig3_All	0	30	0	2.591	11.3393	Up	6.62896e-10	2.92165e-09
Unigene14127_All	0	17	0	2.5886	11.338	Up	6.2626e-06	2.05605e-05
Unigene30428_All	0	12	0	2.5876	11.3374	Up	0.0002117	0.000574146
Unigene31377_All	0	14	0	2.5852	11.3361	Up	5.17766e-05	0.000152926
Unigene2043_All	1	2525	0.0754	194.456	11.3326	Up	0	0
Unigene31120_All	0	15	0	2.571	11.3281	Up	2.5606e-05	7.86108e-05
Unigene30952_All	0	14	0	2.564	11.3242	Up	5.17766e-05	0.000152672
Unigene9259_All	0	24	0	2.5628	11.3235	Up	4.5311e-08	1.77801e-07
CL4661.Contig1_All	0	24	0	2.5465	11.3143	Up	4.5311e-08	1.77765e-07
Unigene29413_All	0	20	0	2.5369	11.3089	Up	7.57488e-07	2.7027e-06
Unigene5737_All	0	15	0	2.5321	11.3061	Up	2.5606e-05	7.86273e-05
CL6862.Contig2_All	1	2473	0.1229	310.736	11.304	Up	0	0
Unigene29189_All	0	12	0	2.5225	11.3006	Up	0.0002117	0.00057359
Unigene29790_All	0	14	0	2.5225	11.3006	Up	5.17766e-05	0.000152488
Unigene30794_All	0	22	0	2.5182	11.2982	Up	1.85263e-07	6.94926e-07
Unigene32461_All	0	13	0	2.5116	11.2944	Up	0.000104695	0.000295973
Unigene3835_All	0	20	0	2.5083	11.2925	Up	7.57488e-07	2.70697e-06
Unigene30656_All	0	16	0	2.4989	11.2871	Up	1.26633e-05	4.01207e-05
Unigene31579_All	0	13	0	2.4971	11.286	Up	0.000104695	0.000296287
Unigene29339_All	0	17	0	2.4921	11.2831	Up	6.2626e-06	2.05697e-05
Unigene31832_All	0	13	0	2.4829	11.2778	Up	0.000104695	0.000296487
CL8833.Contig4_All	0	28	0	2.4758	11.2737	Up	2.71038e-09	1.15077e-08
Unigene31596_All	0	14	0	2.4693	11.2699	Up	5.17766e-05	0.000152856
Unigene31843_All	0	14	0	2.4628	11.2661	Up	5.17766e-05	0.000152734
Unigene32213_All	0	13	0	2.4618	11.2655	Up	0.000104695	0.000296816
Unigene3833_All	0	12	0	2.4606	11.2648	Up	0.0002117	0.000574544
Unigene29232_All	0	15	0	2.4576	11.263	Up	2.5606e-05	7.85985e-05
Unigene14202_All	0	13	0	2.4479	11.2573	Up	0.000104695	0.000297017
CL4874.Contig1_All	0	12	0	2.4456	11.256	Up	0.0002117	0.000573193
Unigene31576_All	0	12	0	2.4456	11.256	Up	0.0002117	0.000573087
Unigene31754_All	0	14	0	2.4435	11.2547	Up	5.17766e-05	0.000152741
Unigene1909_All	1	2390	0.0685	167.292	11.254	Up	0	0
Unigene20575_All	0	12	0	2.4308	11.2472	Up	0.0002117	0.000574677
Unigene18693_All	0	19	0	2.4285	11.2458	Up	1.53168e-06	5.31324e-06
CL1730.Contig1_All	0	14	0	2.4245	11.2435	Up	5.17766e-05	0.000152826
Unigene32286_All	0	18	0	2.4161	11.2385	Up	3.09714e-06	1.04426e-05
Unigene31712_All	0	16	0	2.4143	11.2374	Up	1.26633e-05	4.01402e-05
Unigene10267_All	0	14	0	2.412	11.236	Up	5.17766e-05	0.00015268
CL1765.Contig3_All	0	15	0	2.4103	11.235	Up	2.5606e-05	7.8541e-05
Unigene30413_All	0	12	0	2.4017	11.2298	Up	0.0002117	0.000573722
Unigene5767_All	0	16	0	2.3981	11.2277	Up	1.26633e-05	4.01836e-05
Unigene13899_All	0	24	0	2.3981	11.2277	Up	4.5311e-08	1.77789e-07
Unigene16180_All	0	14	0	2.3935	11.2249	Up	5.17766e-05	0.000152665
Unigene16302_All	0	15	0	2.3931	11.2247	Up	2.5606e-05	7.84222e-05
CL5091.Contig3_All	0	14	0	2.3813	11.2175	Up	5.17766e-05	0.000152956
Unigene30792_All	0	17	0	2.3774	11.2152	Up	6.2626e-06	2.05789e-05
CL6068.Contig1_All	0	28	0	2.3722	11.212	Up	2.71038e-09	1.15152e-08
CL155.Contig1_All	0	18	0	2.3686	11.2098	Up	3.09714e-06	1.04528e-05
Unigene5116_All	0	35	0	2.3609	11.2051	Up	1.96101e-11	9.37334e-11
Unigene501_All	0	36	0	2.3593	11.2041	Up	9.6981e-12	4.70372e-11
Unigene18127_All	0	13	0	2.355	11.2015	Up	0.000104695	0.000296344
Unigene32333_All	0	13	0	2.3487	11.1976	Up	0.000104695	0.000296787
Unigene3907_All	0	15	0	2.3428	11.194	Up	2.5606e-05	7.83691e-05
Unigene32138_All	0	16	0	2.3404	11.1925	Up	1.26633e-05	4.01315e-05
CL560.Contig4_All	0	15	0	2.3264	11.1839	Up	2.5606e-05	7.85205e-05
Unigene6971_All	0	12	0	2.3184	11.1789	Up	0.0002117	0.000575049
CL2546.Contig2_All	0	16	0	2.315	11.1768	Up	1.26633e-05	4.02053e-05
Unigene9248_All	0	17	0	2.3144	11.1764	Up	6.2626e-06	2.05548e-05
Unigene10911_All	0	22	0	2.3123	11.1751	Up	1.85263e-07	6.94172e-07
Unigene31170_All	0	15	0	2.3104	11.1739	Up	2.5606e-05	7.83772e-05
Unigene32045_All	0	13	0	2.299	11.1668	Up	0.000104695	0.000296544
Unigene1904_All	0	12	0	2.2985	11.1665	Up	0.0002117	0.000574996
Unigene30636_All	0	20	0	2.2971	11.1656	Up	7.57488e-07	2.70615e-06
CL3900.Contig1_All	0	41	0	2.2935	11.1633	Up	2.86894e-13	1.48286e-12
Unigene31258_All	0	12	0	2.2789	11.1541	Up	0.0002117	0.00057489
Unigene18344_All	0	16	0	2.2708	11.149	Up	1.26633e-05	4.0177e-05
Unigene1427_All	0	13	0	2.2689	11.1478	Up	0.000104695	0.000296988
Unigene11996_All	0	15	0	2.2685	11.1475	Up	2.5606e-05	7.85903e-05
Unigene32170_All	0	15	0	2.2634	11.1443	Up	2.5606e-05	7.83609e-05
Unigene31371_All	0	13	0	2.263	11.144	Up	0.000104695	0.000295987
Unigene32281_All	0	12	0	2.2533	11.1378	Up	0.0002117	0.000574598
CL6137.Contig1_All	1	2200	0.0472	106.182	11.1355	Up	0	0
CL4147.Contig1_All	0	20	0	2.2469	11.1337	Up	7.57488e-07	2.70483e-06
Unigene7996_All	0	21	0	2.2353	11.1263	Up	3.74612e-07	1.37187e-06
Unigene31993_All	0	13	0	2.2339	11.1253	Up	0.000104695	0.000296931
Unigene29211_All	0	15	0	2.2332	11.1249	Up	2.5606e-05	7.84386e-05
CL2289.Contig2_All	0	13	0	2.2282	11.1217	Up	0.000104695	0.000296101
Unigene7067_All	0	25	0	2.2253	11.1198	Up	2.24084e-08	8.96016e-08
Unigene10247_All	1	2177	0.0366	81.3898	11.1188	Up	0	0
Unigene30859_All	0	12	0	2.2159	11.1137	Up	0.0002117	0.00057473
Unigene2935_All	0	17	0	2.2152	11.1132	Up	6.2626e-06	2.05732e-05
CL6944.Contig2_All	0	15	0	2.2135	11.1121	Up	2.5606e-05	7.85492e-05
Unigene32356_All	0	12	0	2.2037	11.1057	Up	0.0002117	0.000574651
Unigene32371_All	0	12	0	2.1857	11.0939	Up	0.0002117	0.000574359
Unigene686_All	1	2136	0.0913	199.419	11.0929	Up	0	0
Unigene20218_All	0	15	0	2.1751	11.0869	Up	2.5606e-05	7.86191e-05
Unigene31214_All	0	12	0	2.168	11.0821	Up	0.0002117	0.000575103
Unigene12132_All	4	8461	0.3053	659.964	11.0779	Up	0	0
Unigene17112_All	0	20	0	2.1598	11.0767	Up	7.57488e-07	2.70549e-06
Unigene16095_All	0	12	0	2.1506	11.0705	Up	0.0002117	0.000573537
CL1096.Contig1_All	0	15	0	2.1471	11.0682	Up	2.5606e-05	7.85698e-05
Unigene14160_All	0	20	0	2.1121	11.0445	Up	7.57488e-07	2.70796e-06
Unigene31393_All	0	14	0	2.1078	11.0415	Up	5.17766e-05	0.000152818
CL52.Contig1_All	0	31	0	2.0995	11.0358	Up	3.27832e-10	1.47173e-09
Unigene5005_All	0	13	0	2.099	11.0355	Up	0.000104695	0.000295887
Unigene31207_All	0	16	0	2.0971	11.0342	Up	1.26633e-05	4.0138e-05
CL6105.Contig3_All	0	13	0	2.0839	11.0251	Up	0.000104695	0.00029583
Unigene29435_All	0	12	0	2.0835	11.0248	Up	0.0002117	0.000573828
CL773.Contig1_All	0	13	0	2.0691	11.0148	Up	0.000104695	0.000296673
Unigene32349_All	0	13	0	2.0593	11.0079	Up	0.000104695	0.000296888
CL4294.Contig1_All	0	13	0	2.0593	11.0079	Up	0.000104695	0.000296873
Unigene18086_All	0	16	0	2.0489	11.0006	Up	1.26633e-05	4.01228e-05
Unigene16135_All	0	29	0	2.0299	10.9872	Up	1.34041e-09	5.79633e-09
Unigene29303_All	0	20	0	2.0287	10.9863	Up	7.57488e-07	2.70303e-06
Unigene7829_All	0	13	0	2.0257	10.9842	Up	0.000104695	0.000297002
Unigene15345_All	0	16	0	2.018	10.9787	Up	1.26633e-05	4.01944e-05
CL6411.Contig3_All	0	31	0	2.008	10.9715	Up	3.27832e-10	1.47162e-09
CL5376.Contig2_All	0	28	0	1.9954	10.9625	Up	2.71038e-09	1.15252e-08
CL1800.Contig2_All	0	40	0	1.9939	10.9614	Up	5.80114e-13	2.95575e-12
CL2276.Contig1_All	0	16	0	1.9482	10.9279	Up	1.26633e-05	4.01705e-05
CL5397.Contig2_All	0	21	0	1.9256	10.9111	Up	3.74612e-07	1.37298e-06
Unigene19368_All	1	1874	0.0288	55.1853	10.904	Up	0	0
Unigene29902_All	0	13	0	1.8891	10.8835	Up	0.000104695	0.000296458
CL5748.Contig1_All	0	17	0	1.8846	10.88	Up	6.2626e-06	2.05375e-05
CL5376.Contig1_All	0	36	0	1.8801	10.8766	Up	9.6981e-12	4.70294e-11
CL8785.Contig2_All	0	13	0	1.8688	10.8679	Up	0.000104695	0.000296258
CL3117.Contig1_All	0	14	0	1.8642	10.8643	Up	5.17766e-05	0.000152803
Unigene6493_All	0	48	0	1.8633	10.8636	Up	2.07572e-15	1.17023e-14
CL8475.Contig2_All	2	3607	0.3214	592.422	10.848	Up	0	0
CL18.Contig1_All	0	28	0	1.819	10.8289	Up	2.71038e-09	1.15261e-08
Unigene30527_All	0	12	0	1.8148	10.8256	Up	0.0002117	0.000573563
CL1781.Contig1_All	0	13	0	1.8142	10.8251	Up	0.000104695	0.000296859
CL3517.Contig2_All	0	15	0	1.7653	10.7857	Up	2.5606e-05	7.84918e-05
Unigene6983_All	0	32	0	1.7606	10.7819	Up	1.62128e-10	7.39604e-10
Unigene19511_All	0	15	0	1.756	10.7781	Up	2.5606e-05	7.84263e-05
Unigene18161_All	0	15	0	1.7469	10.7706	Up	2.5606e-05	7.85944e-05
CL7479.Contig3_All	0	13	0	1.7415	10.7661	Up	0.000104695	0.000296916
CL4184.Contig2_All	0	15	0	1.7408	10.7655	Up	2.5606e-05	7.84877e-05
Unigene11158_All	0	14	0	1.7363	10.7618	Up	5.17766e-05	0.000152596
Unigene11925_All	0	14	0	1.7109	10.7405	Up	5.17766e-05	0.000152649
Unigene30258_All	0	12	0	1.7067	10.737	Up	0.0002117	0.000574624
Unigene17401_All	0	15	0	1.6995	10.7309	Up	2.5606e-05	7.85123e-05
CL2694.Contig3_All	0	16	0	1.679	10.7134	Up	1.26633e-05	4.01272e-05
CL4500.Contig2_All	0	12	0	1.6438	10.6828	Up	0.0002117	0.000574412
CL4511.Contig1_All	0	16	0	1.6354	10.6754	Up	1.26633e-05	4.02031e-05
CL2276.Contig2_All	0	13	0	1.6335	10.6738	Up	0.000104695	0.000296415
CL5363.Contig1_All	0	28	0	1.6247	10.666	Up	2.71038e-09	1.15094e-08
CL5676.Contig1_All	0	23	0	1.6015	10.6452	Up	9.16212e-08	3.5204e-07
CL5870.Contig1_All	0	23	0	1.5999	10.6438	Up	9.16212e-08	3.51718e-07
CL6068.Contig3_All	0	15	0	1.5815	10.6271	Up	2.5606e-05	7.8455e-05
Unigene11986_All	0	12	0	1.5791	10.6249	Up	0.0002117	0.000573272
Unigene13016_All	0	24	0	1.576	10.6221	Up	4.5311e-08	1.7786e-07
Unigene3123_All	0	12	0	1.5606	10.6079	Up	0.0002117	0.000574571
Unigene4040_All	3	4577	0.1167	181.901	10.6061	Up	0	0
CL2872.Contig1_All	1	1507	0.0475	73.2106	10.5899	Up	0	0
CL7468.Contig2_All	2	3008	0.081	124.582	10.5869	Up	0	0
CL1138.Contig3_All	0	30	0	1.525	10.5746	Up	6.62896e-10	2.92187e-09
Unigene12004_All	1	1488	0.0861	130.879	10.5699	Up	0	0
CL7283.Contig1_All	0	23	0	1.4927	10.5437	Up	9.16212e-08	3.52017e-07
CL866.Contig4_All	0	27	0	1.4662	10.5179	Up	5.48054e-09	2.28415e-08
Unigene35727_All	0	15	0	1.4617	10.5134	Up	2.5606e-05	7.86026e-05
CL5398.Contig1_All	0	21	0	1.4472	10.499	Up	3.74612e-07	1.37333e-06
CL1372.Contig2_All	7	9806	0.2332	333.926	10.4837	Up	0	0
CL8168.Contig1_All	0	13	0	1.3971	10.4482	Up	0.000104695	0.000296144
CL4974.Contig3_All	0	16	0	1.359	10.4083	Up	1.26633e-05	4.01553e-05
Unigene6733_All	0	39	0	1.3585	10.4078	Up	1.17302e-12	5.89989e-12
CL3900.Contig2_All	0	25	0	1.3477	10.3963	Up	2.24084e-08	8.95954e-08
Unigene19229_All	0	14	0	1.3293	10.3765	Up	5.17766e-05	0.000152964
CL681.Contig2_All	0	15	0	1.3056	10.3505	Up	2.5606e-05	7.8365e-05
Unigene14167_All	0	15	0	1.2921	10.3355	Up	2.5606e-05	7.84713e-05
CL8470.Contig1_All	0	14	0	1.2785	10.3202	Up	5.17766e-05	0.000152634
CL6411.Contig1_All	0	24	0	1.2723	10.3132	Up	4.5311e-08	1.7767e-07
Unigene17312_All	0	22	0	1.258	10.2969	Up	1.85263e-07	6.94749e-07
Unigene15347_All	0	12	0	1.2534	10.2916	Up	0.0002117	0.000573669
CL4660.Contig1_All	0	20	0	1.2518	10.2898	Up	7.57488e-07	2.70747e-06
CL6424.Contig1_All	0	16	0	1.2393	10.2753	Up	1.26633e-05	4.01597e-05
Unigene33113_All	0	12	0	1.2247	10.2582	Up	0.0002117	0.000574332
CL682.Contig2_All	0	12	0	1.2081	10.2385	Up	0.0002117	0.000574067
CL5974.Contig2_All	0	12	0	1.199	10.2276	Up	0.0002117	0.000573325
CL5296.Contig3_All	1	1136	0.1668	193.719	10.1816	Up	0	0
Unigene1959_All	1	1136	0.0916	106.355	10.1813	Up	0	0
Unigene1617_All	2	2255	0.2259	260.344	10.1705	Up	0	0
Unigene14181_All	2	2163	0.2913	322.025	10.1105	Up	0	0
CL2573.Contig3_All	1	1079	0.053	58.4028	10.1058	Up	0	0
CL6790.Contig1_All	0	32	0	1.0809	10.078	Up	1.62128e-10	7.39432e-10
CL5103.Contig1_All	2	2091	0.0555	59.3278	10.062	Up	0	0
CL361.Contig2_All	0	18	0	1.0373	10.0186	Up	3.09714e-06	1.04444e-05
CL6544.Contig4_All	0	27	0	1.0208	9.99548	Up	5.48054e-09	2.28204e-08
CL7265.Contig1_All	4	3915	0.1691	169.169	9.96637	Up	0	0
CL3998.Contig1_All	0	18	0	0.9572	9.90268	Up	3.09714e-06	1.0451e-05
CL866.Contig5_All	0	12	0	0.9404	9.87713	Up	0.0002117	0.000573987
Unigene6015_All	0	19	0	0.9318	9.86388	Up	1.53168e-06	5.31858e-06
Unigene15396_All	0	25	0	0.9238	9.85144	Up	2.24084e-08	8.96321e-08
Unigene12336_All	0	14	0	0.8981	9.81073	Up	5.17766e-05	0.000152703
CL2573.Contig2_All	0	15	0	0.8977	9.81009	Up	2.5606e-05	7.84427e-05
Unigene7914_All	1	878	0.078	69.9539	9.80871	Up	1.43736e-266	5.43744e-265
CL5614.Contig2_All	0	13	0	0.8959	9.80719	Up	0.000104695	0.000296072
Unigene10110_All	0	14	0	0.8904	9.79831	Up	5.17766e-05	0.000152542
CL5118.Contig1_All	0	27	0	0.8517	9.7342	Up	5.48054e-09	2.28366e-08
Unigene6438_All	3	2495	0.1537	130.605	9.73088	Up	0	0
Unigene4030_All	0	17	0	0.8468	9.72588	Up	6.2626e-06	2.05444e-05
CL4500.Contig3_All	0	22	0	0.8248	9.6879	Up	1.85263e-07	6.94838e-07
CL3598.Contig7_All	0	21	0	0.8228	9.6844	Up	3.74612e-07	1.37196e-06
Unigene18425_All	0	12	0	0.8219	9.68282	Up	0.0002117	0.00057412
Unigene13908_All	0	14	0	0.8195	9.6786	Up	5.17766e-05	0.000152534
CL5457.Contig4_All	0	17	0	0.8187	9.67719	Up	6.2626e-06	2.05341e-05
CL38.Contig15_All	0	12	0	0.8022	9.64782	Up	0.0002117	0.000574784
Unigene8128_All	1	770	0.0938	73.8478	9.62075	Up	1.33789e-233	4.5404e-232
Unigene7625_All	12	9174	0.9011	704.077	9.60983	Up	0	0
CL2971.Contig3_All	0	14	0	0.7709	9.5904	Up	5.17766e-05	0.000152688
Unigene11342_All	3	2256	0.1494	114.856	9.58643	Up	0	0
CL866.Contig3_All	0	13	0	0.7583	9.56662	Up	0.000104695	0.000296472
CL866.Contig1_All	0	14	0	0.7553	9.56091	Up	5.17766e-05	0.000152841
CL3598.Contig2_All	0	20	0	0.7532	9.55689	Up	7.57488e-07	2.70632e-06
Unigene29595_All	1	735	0.0576	43.2883	9.55369	Up	6.4425e-223	2.10604e-221
Unigene33306_All	0	16	0	0.7341	9.51983	Up	1.26633e-05	4.01423e-05
CL2744.Contig3_All	1	703	0.0391	28.106	9.48949	Up	3.75994e-213	1.17545e-211
CL6146.Contig2_All	2	1400	0.0681	48.6916	9.4818	Up	0	0
CL6630.Contig1_All	1	692	0.0607	42.9506	9.46677	Up	8.55232e-210	2.63025e-208
Unigene16519_All	3	2040	0.1068	74.1932	9.44023	Up	0	0
Unigene3227_All	21	13967	1.2396	842.641	9.4089	Up	0	0
CL866.Contig2_All	0	12	0	0.6651	9.37743	Up	0.0002117	0.000573431
Unigene8021_All	7	4527	0.5476	361.979	9.36857	Up	0	0
Unigene33704_All	0	12	0	0.6575	9.36085	Up	0.0002117	0.000574279
Unigene30174_All	1	640	0.0806	52.7519	9.35423	Up	6.30302e-194	1.8078e-192
Unigene17572_All	1	637	0.0317	20.6305	9.34608	Up	5.18676e-193	1.48329e-191
CL8743.Contig1_All	65	40679	3.1122	1990.67	9.3211	Up	0	0
CL8061.Contig2_All	0	13	0	0.6315	9.30264	Up	0.000104695	0.000295873
Unigene12514_All	63	38897	3.3176	2093.5	9.30156	Up	0	0
Unigene6635_All	1	599	0.0358	21.8924	9.25625	Up	2.03446e-181	5.50185e-180
CL8438.Contig3_All	1	595	0.1517	92.2824	9.24869	Up	3.37852e-180	9.08641e-179
CL3598.Contig4_All	0	16	0	0.6077	9.24722	Up	1.26633e-05	4.01619e-05
Unigene4790_All	61	35915	2.9663	1784.98	9.23303	Up	0	0
Unigene18299_All	1	587	0.0938	56.2969	9.22925	Up	9.31582e-178	2.47933e-176
CL7991.Contig1_All	0	17	0	0.5987	9.22569	Up	6.2626e-06	2.05766e-05
Unigene31032_All	1	554	0.0887	50.2483	9.14592	Up	1.08491e-167	2.77423e-166
CL4980.Contig2_All	0	12	0	0.5582	9.12464	Up	0.0002117	0.00057481
CL5586.Contig1_All	8	4368	0.34	189.725	9.12416	Up	0	0
Unigene14409_All	4	2180	0.1316	73.3026	9.12156	Up	0	0
CL3003.Contig2_All	9	4773	1.1212	607.731	9.08225	Up	0	0
CL1886.Contig8_All	144	75329	9.9558	5322.93	9.06247	Up	0	0
Unigene12241_All	12	6273	0.3897	208.207	9.06144	Up	0	0
CL2871.Contig1_All	1	500	0.0225	11.5134	8.99917	Up	3.19104e-151	7.54224e-150
Unigene12240_All	10	4913	0.8886	446.219	8.972	Up	0	0
CL1886.Contig3_All	3	1445	0.5805	285.779	8.94339	Up	0	0
CL2214.Contig5_All	1	472	0.1507	72.6995	8.91412	Up	1.09967e-142	2.49373e-141
Unigene6978_All	1	472	0.0555	26.7613	8.91344	Up	1.09967e-142	2.4947e-141
Unigene33881_All	0	12	0	0.48	8.90689	Up	0.0002117	0.00057322
Unigene30261_All	2	918	0.1739	81.6026	8.87421	Up	2.05352e-276	8.01624e-275
CL6252.Contig3_All	2	888	0.0731	33.1804	8.82624	Up	2.86778e-267	1.08977e-265
CL4084.Contig1_All	1	428	0.1425	62.3319	8.77286	Up	2.84406e-129	6.04116e-128
Unigene13722_All	2	856	0.1124	49.1587	8.77266	Up	1.62619e-257	6.00851e-256
CL3543.Contig4_All	1	426	0.0604	26.3185	8.76731	Up	1.15746e-128	2.45593e-127
Unigene8212_All	2	818	0.0773	32.298	8.70676	Up	6.19484e-246	2.20161e-244
CL6998.Contig1_All	5	2017	0.2062	85.0124	8.68749	Up	0	0
CL2087.Contig1_All	1	402	0.0424	17.4382	8.68397	Up	2.38526e-121	4.84907e-120
Unigene1709_All	1	397	0.1225	49.6968	8.66423	Up	7.96352e-120	1.60614e-118
Unigene38298_All	1	396	0.276	111.693	8.66066	Up	1.60624e-119	3.22407e-118
Unigene1968_All	1	383	0.1081	42.3178	8.61275	Up	1.46803e-115	2.89908e-114
Unigene12330_All	1	373	0.3071	117.06	8.57432	Up	1.63405e-112	3.15997e-111
CL1708.Contig3_All	5	1861	0.3247	123.537	8.57162	Up	0	0
CL6582.Contig1_All	1	359	0.051	18.7191	8.5198	Up	3.0053e-108	5.639e-107
CL3461.Contig2_All	38	13493	2.7252	988.992	8.50345	Up	0	0
Unigene5415_All	1	353	0.0361	13.0154	8.49401	Up	2.02016e-106	3.73796e-105
Unigene12324_All	1	351	0.2783	99.8432	8.48688	Up	8.21348e-106	1.51261e-104
CL6616.Contig2_All	29	10154	1.6935	606.036	8.48325	Up	0	0
Unigene5772_All	3	1043	0.1678	59.6416	8.47343	Up	0	0
Unigene11768_All	53	18364	4.2429	1502.53	8.46813	Up	0	0
CL5087.Contig2_All	1	346	0.2907	102.795	8.46603	Up	2.73724e-104	4.9708e-103
Unigene30181_All	1	337	0.0986	33.9778	8.42879	Up	1.50697e-101	2.69661e-100
Unigene30276_All	1	337	0.0434	14.9484	8.42808	Up	1.50697e-101	2.69579e-100
CL8874.Contig1_All	13	4212	1.7604	582.936	8.37129	Up	0	0
CL1748.Contig12_All	1	323	0.2166	71.4949	8.36666	Up	2.76022e-97	4.80306e-96
Unigene20526_All	1	321	0.1236	40.5629	8.35834	Up	1.12165e-96	1.9443e-95
Unigene30679_All	2	642	0.1315	43.1312	8.35753	Up	2.52454e-192	7.20205e-191
CL404.Contig2_All	1	320	0.0636	20.8083	8.35392	Up	2.26104e-96	3.9055e-95
Unigene29975_All	1	316	0.0811	26.2078	8.33608	Up	3.7331e-95	6.39551e-94
Unigene8029_All	1	316	0.0578	18.6769	8.33597	Up	3.7331e-95	6.39364e-94
CL6862.Contig1_All	3	948	0.4088	132.022	8.33517	Up	2.35604e-283	9.44846e-282
CL2214.Contig1_All	2	629	0.1809	58.1556	8.32858	Up	2.28992e-188	6.39294e-187
Unigene2162_All	1	312	0.0393	12.5187	8.31534	Up	6.16256e-94	1.04751e-92
Unigene29949_All	3	930	0.2085	66.0652	8.3077	Up	7.10536e-278	2.79225e-276
CL3461.Contig5_All	61	18725	2.8703	900.505	8.29339	Up	0	0
Unigene18476_All	3	913	0.1132	35.1966	8.28042	Up	1.06203e-272	4.09675e-271
Unigene651_All	91	27382	6.4135	1972.41	8.26463	Up	0	0
Unigene9116_All	1	297	0.0628	19.0532	8.24505	Up	2.26708e-89	3.72003e-88
Unigene30268_All	5	1484	0.2539	77.0189	8.24481	Up	0	0
CL1240.Contig4_All	3	889	0.1093	33.1068	8.24269	Up	2.14098e-265	8.07835e-264
Unigene29640_All	1	295	0.0442	13.3242	8.23579	Up	9.20762e-89	1.50414e-87
Unigene12185_All	1	293	0.063	18.869	8.22645	Up	3.73946e-88	6.07156e-87
CL1016.Contig1_All	4	1165	0.11	32.7349	8.21718	Up	0	0
Unigene30020_All	1	291	0.0426	12.6725	8.21663	Up	1.51862e-87	2.45822e-86
CL1778.Contig1_All	3	869	0.2623	77.66	8.20981	Up	2.61194e-259	9.6934e-258
Unigene5945_All	1	287	0.0886	25.9959	8.19676	Up	2.50422e-86	4.01051e-85
CL6596.Contig2_All	1	285	0.2606	75.9015	8.18615	Up	1.01684e-85	1.62139e-84
Unigene12210_All	3	848	0.1075	31.0438	8.17382	Up	6.41052e-253	2.33769e-251
CL556.Contig1_All	28	7790	1.4131	401.802	8.15148	Up	0	0
Unigene5234_All	3	829	0.0986	27.8472	8.14173	Up	3.86882e-247	1.38249e-245
Unigene1004_All	18	4935	4.4763	1254.33	8.13039	Up	0	0
CL6205.Contig2_All	4	1095	0.1273	35.619	8.12827	Up	0	0
Unigene4449_All	1	274	0.0341	9.5396	8.12801	Up	2.25976e-82	3.51079e-81
CL1881.Contig1_All	1	273	0.0446	12.4482	8.12468	Up	4.55286e-82	7.05657e-81
Unigene1660_All	6	1638	1.3626	380.19	8.12421	Up	0	0
Unigene14931_All	1	271	0.0466	12.9119	8.11416	Up	1.84804e-81	2.84554e-80
Unigene20389_All	2	540	0.1607	44.3454	8.10827	Up	2.77766e-161	6.89844e-160
Unigene836_All	1	269	0.0966	26.5609	8.10307	Up	7.50096e-81	1.15044e-79
CL2214.Contig8_All	2	536	0.1708	46.7752	8.09729	Up	4.57546e-160	1.1287e-158
CL8438.Contig1_All	2	535	0.2697	73.738	8.09491	Up	9.21754e-160	2.26906e-158
Unigene33829_All	3	785	0.7489	200.285	8.06306	Up	9.3706e-234	3.18378e-232
Unigene8424_All	127	33174	10.4746	2796.43	8.06055	Up	0	0
Unigene12288_All	2	515	0.1814	47.7476	8.04011	Up	1.11584e-153	2.67178e-152
CL2214.Contig2_All	1	257	0.1187	31.1789	8.03711	Up	3.34994e-77	4.97542e-76
CL1708.Contig2_All	2	509	0.1282	33.3578	8.02348	Up	7.45162e-152	1.7655e-150
Unigene31373_All	2	503	0.1383	35.5432	8.00563	Up	4.97484e-150	1.17112e-148
Unigene14219_All	6	1508	0.3526	90.5702	8.00486	Up	0	0
CL1.Contig1_All	1	247	0.048	12.1138	7.9794	Up	3.68072e-74	5.32132e-73
Unigene4104_All	3	740	0.108	27.2243	7.97772	Up	4.52836e-220	1.4616e-218
CL4261.Contig1_All	1	243	0.0453	11.2569	7.95708	Up	6.05478e-73	8.65341e-72
Unigene29538_All	2	486	0.1066	26.4771	7.95639	Up	7.3385e-145	1.68829e-143
Unigene30227_All	1	243	0.0415	10.3004	7.95537	Up	6.05478e-73	8.65131e-72
Unigene6760_All	3	724	0.1805	44.5234	7.94642	Up	3.31364e-215	1.04483e-213
CL3127.Contig1_All	1	241	0.0385	9.4821	7.9442	Up	2.4555e-72	3.49745e-71
CL2179.Contig3_All	293	70234	12.2842	3009.55	7.9366	Up	0	0
Unigene9811_All	1	238	0.0685	16.6592	7.926	Up	2.00514e-71	2.83058e-70
Unigene18195_All	1	237	0.0573	13.8727	7.9195	Up	4.03768e-71	5.67799e-70
CL146.Contig1_All	1	234	0.0519	12.4144	7.90206	Up	3.29646e-70	4.59384e-69
Unigene12201_All	5	1168	0.432	103.14	7.89935	Up	0	0
Unigene18478_All	14	3250	0.4293	101.853	7.89028	Up	0	0
Unigene29784_All	1	232	0.2468	58.5223	7.8895	Up	1.33645e-69	1.85145e-68
CL4084.Contig2_All	5	1160	0.5158	122.306	7.88947	Up	0	0
Unigene14978_All	2	463	0.1439	34.0484	7.88638	Up	7.19522e-138	1.59411e-136
CL6411.Contig2_All	1	231	0.0357	8.4288	7.88326	Up	2.69088e-69	3.7199e-68
Unigene8008_All	7	1604	0.4009	93.8896	7.87158	Up	0	0
Unigene4593_All	3	682	0.161	37.399	7.8598	Up	1.93282e-202	5.76321e-201
CL5647.Contig1_All	1	227	0.0344	7.978	7.85747	Up	4.42158e-68	6.04835e-67
Unigene594_All	12	2682	1.1408	260.585	7.83556	Up	0	0
CL8689.Contig1_All	51	11363	1.5025	342.152	7.83113	Up	0	0
Unigene3997_All	5	1114	0.6554	149.233	7.83097	Up	0	0
CL7837.Contig2_All	1	222	0.0515	11.685	7.82587	Up	1.46217e-66	1.96893e-65
Unigene17077_All	22	4876	1.1921	270.045	7.82355	Up	0	0
CL7686.Contig1_All	5	1108	0.1947	44.0869	7.82295	Up	0	0
Unigene29513_All	1	221	0.0837	18.9156	7.82013	Up	2.94344e-66	3.95452e-65
Unigene31749_All	1	220	0.035	7.8727	7.81336	Up	5.92524e-66	7.92611e-65
Unigene7192_All	1	220	0.0785	17.6546	7.81314	Up	5.92524e-66	7.92791e-65
Unigene18506_All	7	1491	0.2766	60.2225	7.76636	Up	0	0
CL11.Contig1_All	4	843	0.1052	22.6494	7.75019	Up	2.28408e-249	8.23208e-248
Unigene3845_All	1	210	0.1422	30.5169	7.74554	Up	6.46708e-63	8.38535e-62
Unigene10773_All	4	837	0.1799	38.4805	7.74079	Up	1.5175e-247	5.43918e-246
Unigene20382_All	1	209	0.068	14.5228	7.73857	Up	1.30154e-62	1.6824e-61
CL705.Contig1_All	1	206	0.0938	19.7567	7.71854	Up	1.06083e-61	1.35869e-60
Unigene8763_All	5	1029	0.21	44.178	7.71679	Up	6e-304	2.54711e-302
Unigene30168_All	2	405	0.2986	61.8102	7.69349	Up	3.00412e-120	6.0798e-119
Unigene2150_All	4	805	0.383	78.787	7.68447	Up	7.92786e-238	2.73635e-236
CL1881.Contig2_All	7	1398	0.2396	48.9019	7.67312	Up	0	0
Unigene10011_All	2	382	0.083	16.2027	7.60891	Up	2.88816e-113	5.62038e-112
Unigene10982_All	21	4005	1.7745	345.892	7.60677	Up	0	0
Unigene10073_All	2	380	0.11	21.3639	7.60153	Up	1.16866e-112	2.26671e-111
CL6050.Contig2_All	4	754	0.2118	40.8116	7.59013	Up	2.40744e-222	7.84804e-221
CL261.Contig2_All	2	375	0.0824	15.7955	7.58265	Up	3.84818e-111	7.3641e-110
Unigene30186_All	1	186	0.0551	10.4659	7.56943	Up	1.25262e-55	1.49934e-54
Unigene226_All	97	18015	4.3753	830.511	7.56847	Up	0	0
Unigene9592_All	14	2586	1.2806	241.77	7.56067	Up	0	0
Unigene29400_All	1	183	0.075	14.0286	7.54726	Up	1.01917e-54	1.20736e-53
Unigene18028_All	1	182	0.1069	19.8792	7.53885	Up	2.04974e-54	2.4204e-53
Unigene29410_All	1	181	0.0547	10.1249	7.53215	Up	4.1223e-54	4.85213e-53
CL5457.Contig3_All	3	543	0.1459	26.9871	7.53115	Up	3.13624e-160	7.74639e-159
Unigene3556_All	2	361	0.2155	39.7556	7.52733	Up	6.81742e-107	1.26744e-105
Unigene16489_All	1	180	0.0846	15.5658	7.52351	Up	8.2902e-54	9.71121e-53
Unigene1480_All	16	2865	1.476	270.121	7.51577	Up	0	0
Unigene30144_All	1	179	0.042	7.6751	7.51365	Up	1.66716e-53	1.94478e-52
Unigene3537_All	20	3561	1.9236	350.06	7.50765	Up	0	0
Unigene4788_All	4	710	0.1514	27.4659	7.50313	Up	5.403e-209	1.65561e-207
Unigene8027_All	3	529	0.1615	29.1044	7.49356	Up	5.54282e-156	1.34306e-154
CL388.Contig6_All	1	175	0.1386	24.7842	7.48235	Up	2.72582e-52	3.13549e-51
CL8743.Contig2_All	307	53603	13.4578	2401.59	7.47941	Up	0	0
Unigene4953_All	5	871	0.3088	54.9796	7.47608	Up	6.32662e-256	2.32733e-254
Unigene12130_All	2	348	0.0805	14.3243	7.47526	Up	5.9894e-103	1.07999e-101
CL2639.Contig1_All	5	863	0.2506	44.2058	7.46271	Up	1.68886e-253	6.17403e-252
Unigene1809_All	4	690	0.2144	37.8067	7.46219	Up	6.2976e-203	1.88162e-201
Unigene29252_All	1	171	0.039	6.8081	7.44763	Up	4.4545e-51	5.05759e-50
CL6465.Contig1_All	6	1021	0.2206	38.3645	7.4422	Up	1.63446e-299	6.8789e-298
Unigene20522_All	9	1524	0.3258	56.3775	7.43499	Up	0	0
Unigene8028_All	10	1689	0.6253	107.939	7.43145	Up	0	0
Unigene30259_All	2	330	0.0795	13.4018	7.39726	Up	1.72186e-97	2.99888e-96
CL5764.Contig4_All	2	329	0.0744	12.5171	7.39438	Up	3.46084e-97	6.02043e-96
Unigene3386_All	12	1972	1.1228	188.586	7.39198	Up	0	0
Unigene12235_All	1	163	0.1008	16.7889	7.37987	Up	1.18768e-48	1.3085e-47
Unigene30044_All	1	163	0.0394	6.556	7.37848	Up	1.18768e-48	1.30825e-47
CL4402.Contig1_All	2	325	0.4845	80.4635	7.37569	Up	5.64732e-96	9.73172e-95
Unigene30215_All	1	162	0.0594	9.8268	7.37011	Up	2.38708e-48	2.62057e-47
Unigene29637_All	1	161	0.0603	9.9283	7.36324	Up	4.79756e-48	5.24524e-47
CL3623.Contig1_All	8	1283	0.5275	86.4558	7.35665	Up	0	0
Unigene9948_All	2	320	0.1303	21.3057	7.35326	Up	1.85133e-94	3.15878e-93
CL1531.Contig1_All	1	158	0.0423	6.8361	7.33637	Up	3.89386e-47	4.20475e-46
Unigene3826_All	6	946	0.3155	50.8335	7.332	Up	8.9156e-277	3.49195e-275
Unigene13924_All	1	157	0.1191	19.1164	7.32649	Up	7.8247e-47	8.42465e-46
CL1078.Contig1_All	13	1994	1.5833	248.216	7.29252	Up	0	0
Unigene11978_All	1	153	0.0949	14.844	7.28926	Up	1.27539e-45	1.34918e-44
Unigene16439_All	1	153	0.0871	13.6185	7.28868	Up	1.27539e-45	1.34942e-44
Unigene14360_All	5	757	0.6943	107.437	7.27372	Up	2.28472e-221	7.41095e-220
Unigene11534_All	15	2269	0.5558	85.9348	7.27253	Up	0	0
CL3461.Contig1_All	68	10268	3.1973	493.444	7.26989	Up	0	0
CL8475.Contig1_All	46	6936	3.8671	595.949	7.26779	Up	0	0
Unigene6112_All	5	749	0.4236	64.8551	7.25837	Up	6.057e-219	1.94643e-217
CL1297.Contig1_All	2	299	0.079	12.0768	7.25617	Up	4.27404e-88	6.9376e-87
CL7050.Contig2_All	5	732	0.1969	29.4592	7.22511	Up	8.53532e-214	2.67548e-212
Unigene12022_All	1	146	0.1017	15.1782	7.22154	Up	1.68366e-43	1.72753e-42
Unigene3108_All	1	146	0.0519	7.7396	7.22038	Up	1.68366e-43	1.72783e-42
Unigene11290_All	4	578	0.3531	52.1422	7.20623	Up	5.52696e-169	1.41948e-167
Unigene17389_All	1	144	0.0963	14.1766	7.20176	Up	6.79156e-43	6.90816e-42
CL1886.Contig4_All	103	14693	9.4615	1379.46	7.18782	Up	0	0
CL3215.Contig2_All	7	998	0.2804	40.853	7.18681	Up	1.11988e-290	4.59465e-289
CL2212.Contig3_All	1	142	0.0302	4.3884	7.183	Up	2.73908e-42	2.75981e-41
Unigene30010_All	2	284	0.0796	11.5477	7.18062	Up	1.49127e-83	2.34164e-82
Unigene30071_All	1	142	0.0571	8.2829	7.1805	Up	2.73908e-42	2.76028e-41
Unigene29006_All	8	1125	2.2849	328.395	7.16716	Up	0	0
Unigene9962_All	5	700	0.3562	50.9724	7.16088	Up	4.17066e-204	1.25186e-202
CL6729.Contig2_All	2	279	0.0663	9.4527	7.15557	Up	4.86724e-82	7.53787e-81
Unigene29860_All	1	138	0.0396	5.5908	7.14141	Up	4.45274e-41	4.42418e-40
Unigene488_All	1	138	0.0405	5.712	7.13993	Up	4.45274e-41	4.42343e-40
Unigene20561_All	5	686	0.1681	23.5767	7.1319	Up	7.20694e-200	2.11987e-198
Unigene4688_All	4	528	0.081	10.9306	7.07623	Up	7.52024e-154	1.80213e-152
CL8117.Contig1_All	5	656	0.1252	16.782	7.06654	Up	8.61308e-191	2.43234e-189
Unigene30072_All	1	130	0.112	14.8802	7.05375	Up	1.17382e-38	1.12479e-37
CL6201.Contig1_All	4	520	0.3706	49.2355	7.05369	Up	1.97824e-151	4.67947e-150
CL6850.Contig1_All	10	1293	0.4292	56.7143	7.04592	Up	0	0
CL405.Contig3_All	4	510	0.2557	33.3253	7.02602	Up	2.093e-148	4.90156e-147
CL3759.Contig1_All	1	127	0.0709	9.2077	7.02091	Up	9.4857e-38	8.9565e-37
CL388.Contig5_All	1	125	0.2748	35.1085	6.99729	Up	3.81874e-37	3.57066e-36
Unigene18948_All	47	5859	2.2804	290.545	6.99333	Up	0	0
CL2214.Contig11_All	2	249	0.2019	25.6864	6.99122	Up	5.8017e-73	8.29575e-72
CL4005.Contig1_All	1	124	0.0313	3.9679	6.98607	Up	7.66138e-37	7.10933e-36
CL7136.Contig2_All	4	494	0.152	19.1878	6.97997	Up	1.44071e-143	3.28998e-142
Unigene8050_All	3	370	0.1939	24.44	6.97779	Up	8.0029e-108	1.49732e-106
CL2079.Contig2_All	3	369	0.1224	15.3876	6.97402	Up	1.60529e-107	2.99676e-106
CL1886.Contig2_All	90	11036	8.3141	1041.98	6.96955	Up	0	0
CL4289.Contig3_All	2	241	0.1015	12.4981	6.94409	Up	1.52031e-70	2.1242e-69
CL8935.Contig1_All	4	477	0.2766	33.7059	6.92906	Up	1.98053e-138	4.40783e-137
Unigene17928_All	13	1545	1.3021	158.159	6.92439	Up	0	0
Unigene18508_All	4	475	0.3266	39.6406	6.92331	Up	7.96408e-138	1.76378e-136
CL3461.Contig3_All	70	8290	5.3051	642.13	6.91934	Up	0	0
CL6484.Contig3_All	1	118	0.0805	9.7142	6.91496	Up	4.98934e-35	4.50314e-34
Unigene16426_All	1	118	0.0798	9.6194	6.91341	Up	4.98934e-35	4.50245e-34
Unigene29960_All	2	235	0.1305	15.6776	6.90851	Up	9.88802e-69	1.36084e-67
Unigene14640_All	1	117	0.0484	5.7934	6.90326	Up	1.00053e-34	8.97789e-34
Unigene29463_All	15	1743	0.6416	76.2025	6.89202	Up	0	0
CL6068.Contig2_All	1	116	0.041	4.8646	6.89055	Up	2.00628e-34	1.79095e-33
CL2810.Contig1_All	2	232	0.1062	12.588	6.88912	Up	7.97062e-68	1.08627e-66
Unigene29992_All	1	116	0.1263	14.9695	6.88903	Up	2.00628e-34	1.7904e-33
CL5764.Contig3_All	1	116	0.0377	4.4667	6.8885	Up	2.00628e-34	1.79068e-33
Unigene12991_All	4	463	0.3171	37.5151	6.88639	Up	3.3622e-134	7.32189e-133
Unigene7987_All	3	347	0.2512	29.7001	6.88549	Up	7.14154e-101	1.27211e-99
CL8787.Contig2_All	1	115	0.0463	5.4443	6.87759	Up	4.0227e-34	3.57086e-33
Unigene6188_All	1	115	0.039	4.5785	6.87526	Up	4.0227e-34	3.5714e-33
Unigene4581_All	8	914	0.7277	84.9761	6.86757	Up	1.72356e-263	6.47006e-262
CL3003.Contig1_All	22	2491	2.3942	277.063	6.85453	Up	0	0
Unigene18054_All	7	789	1.0477	120.691	6.84795	Up	1.77971e-227	5.91332e-226
CL6765.Contig2_All	3	337	0.0965	11.0754	6.84261	Up	7.48278e-98	1.30712e-96
CL7782.Contig2_All	2	224	0.1022	11.6982	6.83875	Up	2.07882e-65	2.76756e-64
CL5691.Contig1_All	1	112	0.0512	5.8582	6.83817	Up	3.24124e-33	2.83137e-32
CL261.Contig1_All	3	334	0.1291	14.6887	6.83007	Up	6.02462e-97	1.04648e-95
Unigene16919_All	1	111	0.0507	5.7475	6.82481	Up	6.49696e-33	5.64015e-32
Unigene3967_All	7	772	0.5938	66.9333	6.8166	Up	2.41612e-222	7.87197e-221
Unigene12209_All	6	661	0.8297	93.4157	6.81493	Up	1.49111e-190	4.20482e-189
CL6786.Contig1_All	5	549	0.1461	16.398	6.81042	Up	1.86875e-158	4.57723e-157
CL681.Contig1_All	1	109	0.083	9.2465	6.79965	Up	2.6098e-32	2.24372e-31
CL8757.Contig1_All	11	1188	0.5835	64.4069	6.78634	Up	0	0
Unigene9666_All	1	108	0.0588	6.4865	6.78548	Up	5.23004e-32	4.47154e-31
Unigene30224_All	8	849	0.2824	30.6275	6.76094	Up	7.22008e-244	2.54746e-242
Unigene14250_All	2	212	0.1192	12.9184	6.7599	Up	8.71488e-62	1.11716e-60
CL8646.Contig2_All	3	318	0.159	17.2263	6.75944	Up	4.0685e-92	6.83059e-91
Unigene30057_All	1	106	0.0936	10.137	6.75891	Up	2.09988e-31	1.7762e-30
Unigene16476_All	7	739	0.5938	64.0722	6.75358	Up	2.2005e-212	6.83202e-211
CL3128.Contig1_All	35	3695	1.2839	138.53	6.75352	Up	0	0
CL4036.Contig1_All	120	12646	6.0419	650.764	6.75099	Up	0	0
Unigene8059_All	3	316	0.3326	35.8026	6.75013	Up	1.63268e-91	2.72629e-90
Unigene8078_All	8	842	0.278	29.9069	6.74925	Up	9.34432e-242	3.27336e-240
CL4073.Contig1_All	8	841	0.7217	77.5421	6.74744	Up	1.87173e-241	6.54894e-240
Unigene20139_All	1	105	0.0963	10.3371	6.74608	Up	4.2071e-31	3.53974e-30
Unigene1723_All	8	840	1.967	211.095	6.74575	Up	3.74916e-241	1.31022e-239
Unigene30331_All	1	105	0.3175	34.0723	6.7457	Up	4.2071e-31	3.53923e-30
Unigene30255_All	2	210	0.0757	8.119	6.74486	Up	3.49742e-61	4.4561e-60
CL3199.Contig1_All	2	208	0.1268	13.473	6.73137	Up	1.40333e-60	1.77681e-59
Unigene3900_All	10	1033	0.5279	55.7325	6.72211	Up	5.75962e-296	2.39995e-294
Unigene29916_All	1	103	0.1444	15.1991	6.71777	Up	1.6883e-30	1.40141e-29
Unigene17972_All	13	1332	0.9968	104.384	6.71038	Up	0	0
Unigene3957_All	3	306	0.1558	16.2471	6.70434	Up	1.69616e-88	2.76466e-87
Unigene30160_All	2	204	0.1102	11.4884	6.70391	Up	2.25812e-59	2.82679e-58
CL5094.Contig2_All	33	3300	2.0674	211.297	6.67531	Up	0	0
Unigene8651_All	96	9582	4.9284	502.766	6.67262	Up	0	0
Unigene3931_All	2	199	0.1015	10.32	6.66782	Up	7.26982e-58	8.92552e-57
CL7487.Contig2_All	1	99	0.0421	4.2613	6.66133	Up	2.7159e-29	2.203e-28
Unigene20351_All	8	787	0.5801	58.324	6.65164	Up	3.60018e-225	1.18948e-223
CL6156.Contig1_All	7	687	0.2738	27.4663	6.6484	Up	1.05633e-196	3.05959e-195
Unigene29944_All	1	98	0.0725	7.2627	6.64638	Up	5.43784e-29	4.38485e-28
Unigene8086_All	1	98	0.2496	25.0037	6.64638	Up	5.43784e-29	4.38545e-28
Unigene29735_All	1	98	0.0829	8.3029	6.6461	Up	5.43784e-29	4.38606e-28
CL7618.Contig3_All	6	587	0.2146	21.4538	6.64344	Up	3.12982e-168	8.01723e-167
Unigene30418_All	1	97	0.0499	4.9497	6.63216	Up	1.08867e-28	8.73301e-28
Unigene1825_All	5	484	0.4124	40.7992	6.62835	Up	7.53512e-139	1.68147e-137
CL3090.Contig1_All	1	96	0.0563	5.5274	6.61732	Up	2.17934e-28	1.73823e-27
Unigene18347_All	7	670	0.3731	36.5014	6.61225	Up	1.40208e-191	3.97478e-190
Unigene30052_All	1	95	0.0906	8.7956	6.60113	Up	4.36222e-28	3.45955e-27
Unigene32108_All	1	95	0.1207	11.7167	6.601	Up	4.36222e-28	3.45908e-27
CL377.Contig1_All	2	189	0.3613	34.9006	6.59391	Up	7.50694e-55	8.90744e-54
Unigene7757_All	2	189	0.0482	4.6534	6.59311	Up	7.50694e-55	8.90924e-54
Unigene29903_All	1	94	0.1837	17.6505	6.58621	Up	8.73062e-28	6.87939e-27
Unigene30321_All	1	94	0.0959	9.2135	6.58607	Up	8.73062e-28	6.87847e-27
CL3908.Contig2_All	1	94	0.1183	11.3627	6.58571	Up	8.73062e-28	6.87755e-27
Unigene29641_All	3	281	0.1025	9.8088	6.58038	Up	5.81752e-81	8.93181e-80
Unigene19394_All	2	187	0.1356	12.9537	6.57786	Up	3.00592e-54	3.54308e-53
Unigene10074_All	7	654	1.2612	120.434	6.57731	Up	9.26066e-187	2.5707e-185
Unigene6625_All	3	280	0.2677	25.5349	6.57571	Up	1.164e-80	1.78153e-79
CL3823.Contig2_All	3	279	0.1128	10.7247	6.57103	Up	2.3289e-80	3.55425e-79
Unigene16355_All	4	372	0.2317	22.0256	6.57078	Up	9.49986e-107	1.76223e-105
Unigene10273_All	1	93	0.0774	7.3571	6.57066	Up	1.74717e-27	1.36862e-26
Unigene2847_All	1	93	0.0511	4.853	6.56941	Up	1.74717e-27	1.36881e-26
Unigene30149_All	1	91	0.0522	4.8587	6.54038	Up	6.99482e-27	5.40786e-26
Unigene1808_All	15	1366	0.6875	63.9891	6.54032	Up	0	0
Unigene31023_All	1	91	0.0836	7.7788	6.5399	Up	6.99482e-27	5.40857e-26
Unigene13703_All	3	269	0.1874	17.1745	6.518	Up	2.38894e-77	3.55441e-76
Unigene30175_All	2	179	0.0714	6.5278	6.51453	Up	7.71e-52	8.81694e-51
CL7672.Contig1_All	20	1786	1.0448	95.3578	6.51205	Up	0	0
CL3461.Contig4_All	220	19510	10.322	935.565	6.50204	Up	0	0
Unigene20631_All	2	177	0.0724	6.5514	6.49967	Up	3.08368e-51	3.51e-50
Unigene33648_All	4	353	1.234	111.306	6.49504	Up	4.98686e-101	8.89379e-100
Unigene8888_All	89	7806	6.7607	606.045	6.48611	Up	0	0
Unigene18412_All	1	87	0.0932	8.2844	6.47392	Up	1.11959e-25	8.42075e-25
Unigene20592_All	1	87	0.0861	7.6522	6.47372	Up	1.11959e-25	8.41967e-25
CL8053.Contig3_All	5	430	0.2997	26.3465	6.45795	Up	1.36714e-122	2.79868e-121
Unigene29855_All	2	171	0.3114	27.2161	6.44955	Up	1.96998e-49	2.19052e-48
CL6863.Contig1_All	29	2470	1.0945	95.2747	6.44375	Up	0	0
CL4477.Contig2_All	1	85	0.0973	8.4553	6.44127	Up	4.47594e-25	3.32389e-24
CL6379.Contig1_All	1	85	0.0623	5.4114	6.44063	Up	4.47594e-25	3.32347e-24
CL8275.Contig1_All	6	509	0.4008	34.7548	6.43819	Up	9.54016e-145	2.19222e-143
Unigene32132_All	1	84	0.1272	10.9243	6.4243	Up	8.9477e-25	6.59877e-24
CL296.Contig1_All	315	26455	18.9708	1628.39	6.42352	Up	0	0
Unigene16316_All	7	585	0.3303	28.2145	6.41652	Up	5.37854e-166	1.36642e-164
Unigene14131_All	3	250	0.2004	17.0701	6.41245	Up	1.24247e-71	1.75732e-70
Unigene1761_All	2	166	0.1389	11.7798	6.40612	Up	6.2831e-48	6.85536e-47
Unigene18461_All	2	165	0.1858	15.6672	6.39785	Up	1.25553e-47	1.36557e-46
Unigene5872_All	4	329	0.377	31.6895	6.3933	Up	8.244e-94	1.39929e-92
CL6850.Contig2_All	17	1398	0.7073	59.4475	6.39315	Up	0	0
Unigene13024_All	25	2052	1.5154	127.126	6.39042	Up	0	0
Unigene5720_All	9	738	1.9621	164.443	6.38904	Up	8.76282e-209	2.67816e-207
Unigene16382_All	8	651	0.5966	49.6205	6.37803	Up	3.09716e-184	8.48122e-183
Unigene30146_All	1	80	0.1879	15.367	6.35373	Up	1.42705e-23	1.02412e-22
Unigene29485_All	1	80	0.0614	5.0213	6.35368	Up	1.42705e-23	1.0245e-22
CL5313.Contig5_All	1	80	0.2973	24.3079	6.35336	Up	1.42705e-23	1.02425e-22
Unigene1410_All	1	80	0.0268	2.1881	6.3513	Up	1.42705e-23	1.02437e-22
Unigene11451_All	770	61252	41.7588	3395.1	6.34523	Up	0	0
Unigene20185_All	1	79	0.1416	11.4305	6.33492	Up	2.85078e-23	2.029e-22
Unigene4076_All	2	157	0.1307	10.4844	6.32584	Up	3.1836e-45	3.34369e-44
Unigene6494_All	59	4627	2.6649	213.604	6.32472	Up	0	0
Unigene19171_All	25	1960	2.6415	211.663	6.32427	Up	0	0
Unigene30156_All	3	235	0.3498	28.0017	6.32284	Up	3.99826e-67	5.40755e-66
Unigene30022_All	1	78	0.0928	7.3958	6.31644	Up	5.69414e-23	4.02539e-22
CL3519.Contig2_All	1	78	0.0517	4.1185	6.31581	Up	5.69414e-23	4.02587e-22
Unigene4013_All	4	311	0.3376	26.8249	6.31211	Up	2.10874e-88	3.43334e-87
CL671.Contig1_All	2	155	0.095	7.5245	6.30752	Up	1.26944e-44	1.32099e-43
CL2468.Contig4_All	18	1387	1.677	132.074	6.29932	Up	0	0
Unigene1908_All	1	77	0.0787	6.194	6.29836	Up	1.13717e-22	7.97852e-22
Unigene2525_All	32	2463	2.3333	183.549	6.29765	Up	0	0
Unigene13127_All	1	77	0.0633	4.9779	6.29719	Up	1.13717e-22	7.97757e-22
CL2214.Contig10_All	4	307	0.6412	50.2988	6.29361	Up	3.3499e-87	5.40319e-86
Unigene2532_All	28	2139	2.526	197.22	6.28681	Up	0	0
Unigene6531_All	35	2640	1.2992	100.156	6.26848	Up	0	0
CL1583.Contig1_All	186	14012	20.0745	1545.63	6.26669	Up	0	0
Unigene29762_All	1	75	0.1584	12.1392	6.25996	Up	4.53328e-22	3.12974e-21
CL6475.Contig2_All	5	374	0.2795	21.3681	6.25647	Up	9.1405e-106	1.68281e-104
Unigene30223_All	3	224	0.1011	7.7144	6.2537	Up	8.02054e-64	1.0511e-62
Unigene12184_All	13	965	0.6486	49.2044	6.24531	Up	1.28727e-270	4.92358e-269
Unigene30099_All	1	74	0.2295	17.3567	6.24085	Up	9.04898e-22	6.19635e-21
CL1289.Contig3_All	1	74	0.0372	2.8122	6.24025	Up	9.04898e-22	6.19707e-21
Unigene30096_All	2	147	0.2063	15.4991	6.2313	Up	3.19866e-42	3.22176e-41
Unigene7770_All	6	439	0.1732	12.9504	6.22441	Up	1.00921e-123	2.07975e-122
CL6925.Contig2_All	62	4521	4.6291	344.993	6.21969	Up	0	0
Unigene13318_All	18	1312	2.364	176.11	6.2191	Up	0	0
Unigene5693_All	11	801	0.3437	25.5825	6.21786	Up	1.51938e-224	5.00868e-223
Unigene12102_All	2	145	0.5317	39.4015	6.21149	Up	1.27331e-41	1.27311e-40
Unigene10800_All	22	1576	1.3997	102.481	6.19409	Up	0	0
Unigene10191_All	2	143	0.6056	44.2549	6.19133	Up	5.0669e-41	5.03014e-40
Unigene30004_All	1	71	0.3071	22.2822	6.18104	Up	7.18978e-21	4.82201e-20
Unigene2518_All	4	283	0.1136	8.2179	6.17674	Up	5.30618e-80	8.06866e-79
CL8765.Contig2_All	1	70	0.0524	3.7524	6.1621	Up	1.43416e-20	9.53686e-20
Unigene19015_All	50	3499	2.732	195.402	6.16034	Up	0	0
CL5340.Contig2_All	12	837	0.6381	45.4883	6.15557	Up	8.62068e-234	2.93068e-232
CL8036.Contig1_All	2	139	0.1853	13.161	6.15026	Up	8.01432e-40	7.79408e-39
Unigene2752_All	4	277	0.1634	11.5656	6.14529	Up	3.3335e-78	5.00161e-77
Unigene6868_All	45	3113	2.8004	197.996	6.14369	Up	0	0
Unigene16326_All	2	138	0.0889	6.2711	6.14039	Up	1.59788e-39	1.5473e-38
CL5297.Contig1_All	1	69	0.1295	9.1335	6.14014	Up	2.86022e-20	1.88343e-19
CL2852.Contig7_All	13	897	0.6879	48.5125	6.14001	Up	3.12604e-250	1.13083e-248
Unigene31125_All	1	69	0.0994	7.0097	6.13996	Up	2.86022e-20	1.883e-19
CL5904.Contig2_All	1	69	0.1194	8.4168	6.1394	Up	2.86022e-20	1.88322e-19
CL388.Contig3_All	239	16415	8.7181	611.984	6.13334	Up	0	0
Unigene31477_All	2	137	0.0747	5.2272	6.12879	Up	3.18548e-39	3.07249e-38
Unigene5707_All	1	68	0.2413	16.7733	6.11919	Up	5.70316e-20	3.72581e-19
CL3494.Contig2_All	1	68	0.1017	7.0693	6.11918	Up	5.70316e-20	3.72622e-19
CL1945.Contig2_All	1	68	0.1595	11.0868	6.11914	Up	5.70316e-20	3.72664e-19
CL1881.Contig3_All	29	1966	1.0393	72.0112	6.11454	Up	0	0
Unigene12142_All	7	472	0.4099	28.2467	6.10667	Up	4.36672e-132	9.35673e-131
Unigene16532_All	1	67	0.129	8.8338	6.09759	Up	1.13696e-19	7.36536e-19
Unigene17252_All	8	535	1.2225	83.5582	6.09488	Up	1.94345e-149	4.56956e-148
CL5676.Contig3_All	2	133	0.0953	6.4753	6.08633	Up	5.02642e-38	4.7667e-37
Unigene1851_All	6	398	0.5574	37.7911	6.08319	Up	1.94683e-111	3.73652e-110
Unigene10757_All	1	66	0.0672	4.5343	6.07627	Up	2.26616e-19	1.45456e-18
Unigene30352_All	1	66	0.2137	14.4179	6.07613	Up	2.26616e-19	1.45488e-18
CL2214.Contig6_All	2	132	0.517	34.8765	6.07595	Up	1.00153e-37	9.44897e-37
CL4626.Contig2_All	1	66	0.0481	3.244	6.07559	Up	2.26616e-19	1.45504e-18
Unigene2849_All	1	66	0.1363	9.1914	6.07543	Up	2.26616e-19	1.45472e-18
CL7956.Contig2_All	11	720	0.6389	42.7438	6.06398	Up	2.79842e-200	8.25204e-199
Unigene13661_All	141	9227	13.9516	933.122	6.06356	Up	0	0
Unigene7764_All	21	1373	0.604	40.3608	6.06226	Up	0	0
CL4130.Contig1_All	3	196	0.6743	45.0238	6.06115	Up	1.97556e-55	2.3565e-54
Unigene30177_All	1	65	0.0925	6.1457	6.05398	Up	4.51586e-19	2.8728e-18
Unigene30165_All	1	65	0.1964	13.0481	6.0539	Up	4.51586e-19	2.87249e-18
CL4471.Contig1_All	5	323	0.1718	11.346	6.04531	Up	1.74818e-90	2.89201e-89
Unigene1862_All	9	579	0.4918	32.3343	6.03885	Up	4.22088e-161	1.04783e-159
CL2214.Contig7_All	1	64	0.0985	6.443	6.03147	Up	8.99698e-19	5.66397e-18
CL1138.Contig2_All	1	64	0.072	4.7065	6.03051	Up	8.99698e-19	5.66458e-18
Unigene1871_All	9	575	1.3288	86.7648	6.02891	Up	6.63444e-160	1.63593e-158
Unigene18276_All	14	892	0.5817	37.8826	6.02512	Up	3.22372e-247	1.15267e-245
Unigene5993_All	11	694	0.6256	40.3405	6.01084	Up	1.67414e-192	4.78533e-191
Unigene29771_All	1	63	0.1772	11.4128	6.00913	Up	1.79208e-18	1.11669e-17
Unigene17938_All	16	1008	1.135	73.0817	6.00875	Up	6.62766e-279	2.60977e-277
Unigene29643_All	1	63	0.0625	4.0223	6.00802	Up	1.79208e-18	1.11681e-17
CL8558.Contig1_All	1	63	0.04	2.5742	6.00798	Up	1.79208e-18	1.11657e-17
Unigene20390_All	3	188	0.1163	7.4494	6.0012	Up	4.8848e-53	5.66222e-52
CL2214.Contig9_All	1	62	0.1639	10.3872	5.98585	Up	3.56876e-18	2.20205e-17
CL728.Contig1_All	1	62	0.1265	8.0164	5.98575	Up	3.56876e-18	2.20229e-17
Unigene18315_All	2	124	0.0924	5.8538	5.98534	Up	2.47826e-35	2.24435e-34
Unigene29176_All	2	123	0.1414	8.8888	5.97413	Up	4.93288e-35	4.45286e-34
Unigene14363_All	9	551	0.4004	25.0561	5.96758	Up	9.91374e-153	2.35933e-151
CL3515.Contig1_All	5	306	0.2007	12.5568	5.96728	Up	2.11592e-85	3.36387e-84
CL2207.Contig1_All	3	183	0.183	11.4113	5.96248	Up	1.52557e-51	1.74155e-50
Unigene30205_All	2	122	0.0882	5.4992	5.9623	Up	9.81746e-35	8.812e-34
Unigene669_All	1	61	0.0333	2.0751	5.96151	Up	7.10516e-18	4.34035e-17
CL2852.Contig1_All	29	1727	1.4155	86.1523	5.92751	Up	0	0
Unigene29943_All	1	59	0.0718	4.3293	5.91401	Up	2.81428e-17	1.6905e-16
CL3165.Contig2_All	1	59	0.0746	4.4971	5.91368	Up	2.81428e-17	1.69032e-16
Unigene30191_All	2	118	0.0902	5.4362	5.91333	Up	1.53828e-33	1.35019e-32
Unigene14185_All	8	470	0.4554	27.3437	5.90793	Up	5.25816e-130	1.12137e-128
CL3810.Contig1_All	2	117	0.31	18.5333	5.90171	Up	3.0595e-33	2.67381e-32
Unigene5195_All	20	1168	3.7915	226.31	5.89939	Up	0	0
Unigene997_All	9	525	1.0664	63.5769	5.89768	Up	5.75906e-145	1.32648e-143
Unigene4012_All	8	465	0.9672	57.4559	5.8925	Up	1.63362e-128	3.46e-127
CL6966.Contig1_All	4	232	0.2223	13.1762	5.88928	Up	9.57186e-65	1.26713e-63
CL2943.Contig1_All	3	174	0.1512	8.9609	5.88911	Up	7.4354e-49	8.21335e-48
Unigene2449_All	2	114	0.1557	9.072	5.86458	Up	2.40508e-32	2.06924e-31
Unigene29681_All	2	114	0.0849	4.9452	5.86412	Up	2.40508e-32	2.06954e-31
CL3951.Contig2_All	3	171	0.1419	8.2652	5.8641	Up	5.84166e-48	6.3749e-47
Unigene3193_All	852	48552	36.5885	2131.02	5.86401	Up	0	0
CL3640.Contig2_All	71	4031	2.8753	166.847	5.85867	Up	0	0
CL1886.Contig6_All	85	4794	17.6487	1017.34	5.8491	Up	0	0
Unigene10838_All	3	169	0.1302	7.4964	5.8474	Up	2.30752e-47	2.50003e-46
CL1616.Contig1_All	21	1182	0.6823	39.2512	5.84619	Up	0	0
Unigene16973_All	27	1517	1.6171	92.8629	5.84362	Up	0	0
Unigene1816_All	1	56	0.0747	4.2782	5.83975	Up	2.21412e-16	1.29128e-15
CL952.Contig7_All	9	504	0.4552	26.0562	5.83898	Up	1.05825e-138	2.35971e-137
Unigene16467_All	2	112	0.1961	11.2246	5.83893	Up	9.50172e-32	8.07199e-31
Unigene19416_All	7	392	0.573	32.7958	5.83883	Up	3.52196e-108	6.6021e-107
Unigene29918_All	1	56	0.0965	5.5213	5.83834	Up	2.21412e-16	1.29141e-15
Unigene3633_All	8	447	0.6976	39.8406	5.8357	Up	3.8211e-123	7.84408e-122
Unigene6754_All	17	949	1.3846	79.0005	5.83432	Up	8.08354e-260	3.00756e-258
CL3880.Contig2_All	2	111	0.1349	7.6495	5.8254	Up	1.88817e-31	1.59782e-30
Unigene18363_All	11	606	0.7761	43.6991	5.81522	Up	3.11688e-166	7.93217e-165
CL4751.Contig1_All	8	440	0.4226	23.7581	5.81298	Up	4.6633e-121	9.47032e-120
Unigene13036_All	1	55	0.1187	6.6725	5.81284	Up	4.40114e-16	2.54076e-15
Unigene9768_All	6	330	0.6837	38.431	5.81276	Up	4.00264e-91	6.64778e-90
Unigene1880_All	1	55	0.1807	10.1563	5.81263	Up	4.40114e-16	2.54101e-15
Unigene19189_All	47	2570	2.2324	124.761	5.80443	Up	0	0
Unigene18659_All	36	1954	2.9213	162.057	5.79375	Up	0	0
Unigene18085_All	8	433	0.8227	45.5103	5.78968	Up	5.67994e-119	1.13775e-117
Unigene29552_All	1	54	0.096	5.3006	5.78698	Up	8.74586e-16	4.99347e-15
Unigene30901_All	1	54	0.1941	10.7113	5.78619	Up	8.74586e-16	4.99298e-15
Unigene17933_All	8	426	0.4849	26.3917	5.76625	Up	6.9042e-117	1.37036e-115
CL1013.Contig2_All	5	266	0.1348	7.3294	5.7648	Up	1.81245e-73	2.60683e-72
Unigene6767_All	1	53	0.093	5.0396	5.75993	Up	1.73743e-15	9.82622e-15
Unigene1584_All	1	53	0.1016	5.5014	5.75883	Up	1.73743e-15	9.82717e-15
Unigene1615_All	5	264	0.6147	33.172	5.75394	Up	7.14112e-73	1.01985e-71
CL5296.Contig4_All	144	7602	12.7618	688.574	5.75371	Up	0	0
CL8907.Contig1_All	257	13498	9.7273	522.162	5.74631	Up	0	0
Unigene16658_All	6	315	0.2236	11.9981	5.74574	Up	1.17505e-86	1.88647e-85
Unigene12047_All	3	157	0.5346	28.5965	5.74123	Up	8.68964e-44	8.94577e-43
Unigene18493_All	7	366	0.7187	38.4079	5.73987	Up	1.95894e-100	3.47782e-99
CL1675.Contig3_All	1	52	0.0634	3.3682	5.73135	Up	3.45042e-15	1.92894e-14
Unigene4569_All	24	1245	1.4964	79.3365	5.72842	Up	0	0
CL1778.Contig2_All	17	879	1.3396	70.793	5.72373	Up	5.67712e-239	1.96643e-237
Unigene3998_All	11	567	0.3864	20.3555	5.71918	Up	1.27686e-154	3.07236e-153
Unigene18107_All	41	2098	0.6763	35.3705	5.70874	Up	0	0
Unigene29556_All	1	51	0.1311	6.832	5.70357	Up	6.85002e-15	3.78514e-14
Unigene6753_All	1	51	0.0628	3.2718	5.70318	Up	6.85002e-15	3.78479e-14
Unigene5785_All	3	152	0.2384	12.3459	5.6945	Up	2.67216e-42	2.69331e-41
Unigene19313_All	71	3593	8.1611	422.109	5.69271	Up	0	0
CL3298.Contig1_All	7	354	0.3771	19.4923	5.69181	Up	7.27538e-97	1.26337e-95
Unigene29774_All	2	101	0.1077	5.5614	5.69036	Up	1.79717e-28	1.43517e-27
CL2820.Contig2_All	11	550	0.3849	19.6713	5.67546	Up	1.44962e-149	3.40979e-148
Unigene29427_All	2	100	0.1011	5.1659	5.67516	Up	3.56476e-28	2.83093e-27
Unigene9935_All	1	50	0.0768	3.9229	5.67467	Up	1.35945e-14	7.43154e-14
CL8393.Contig3_All	16	798	0.8467	43.1582	5.67164	Up	2.71262e-216	8.59939e-215
Unigene20463_All	7	349	0.471	24.0015	5.67125	Up	2.22998e-95	3.82932e-94
CL8757.Contig3_All	60	2989	2.8919	147.24	5.67001	Up	0	0
Unigene4786_All	11	544	0.4097	20.7087	5.65953	Up	8.7976e-148	2.05292e-146
CL1464.Contig3_All	41	2027	1.353	68.3643	5.65901	Up	0	0
Unigene6386_All	6	296	0.1674	8.4414	5.65611	Up	5.25872e-81	8.07809e-80
CL2455.Contig2_All	1	49	0.0942	4.7197	5.64682	Up	2.697e-14	1.45831e-13
CL1539.Contig2_All	1	49	0.1308	6.551	5.64628	Up	2.697e-14	1.45804e-13
CL5672.Contig2_All	9	441	0.3131	15.6805	5.6462	Up	5.96024e-120	1.20458e-118
Unigene32126_All	1	49	0.1298	6.499	5.64586	Up	2.697e-14	1.45791e-13
CL8119.Contig1_All	1	49	0.0587	2.9377	5.64518	Up	2.697e-14	1.45818e-13
CL1322.Contig2_All	11	535	0.187	9.2939	5.63517	Up	4.14926e-145	9.56448e-144
CL2863.Contig2_All	2	97	0.145	7.1886	5.63159	Up	2.77882e-27	2.16807e-26
Unigene31718_All	4	194	0.3952	19.5895	5.63135	Up	1.98084e-53	2.30703e-52
Unigene6624_All	17	820	1.8109	89.274	5.62346	Up	1.9476e-221	6.32442e-220
Unigene18355_All	5	241	0.3039	14.9721	5.62254	Up	4.93086e-66	6.60647e-65
CL1675.Contig2_All	9	433	0.3194	15.7051	5.61973	Up	1.41638e-117	2.81889e-116
Unigene15217_All	20	962	2.1729	106.821	5.61943	Up	1.92872e-259	7.16237e-258
CL4031.Contig1_All	1	48	0.0581	2.8521	5.61734	Up	5.34856e-14	2.8555e-13
CL7198.Contig2_All	1	48	0.1017	4.9901	5.61668	Up	5.34856e-14	2.85446e-13
CL5380.Contig1_All	1	48	0.2006	9.8424	5.61662	Up	5.34856e-14	2.85394e-13
CL1351.Contig2_All	3	144	0.2202	10.8035	5.61654	Up	6.37704e-40	6.21106e-39
Unigene29521_All	1	48	0.1802	8.8392	5.61624	Up	5.34856e-14	2.8542e-13
Unigene2979_All	1	48	0.1812	8.8882	5.61624	Up	5.34856e-14	2.85498e-13
Unigene6031_All	1	48	0.209	10.2512	5.61615	Up	5.34856e-14	2.85472e-13
CL3562.Contig1_All	2	96	0.1416	6.9451	5.6161	Up	5.50766e-27	4.2654e-26
CL1332.Contig2_All	1	48	0.0889	4.3596	5.61587	Up	5.34856e-14	2.85524e-13
CL2085.Contig4_All	10	479	0.6301	30.8473	5.61342	Up	7.38124e-130	1.57071e-128
Unigene10821_All	7	335	0.6833	33.4233	5.61219	Up	3.2143e-91	5.34149e-90
Unigene8783_All	11	525	1.1103	54.1581	5.60816	Up	3.86458e-142	8.74348e-141
Unigene8787_All	17	809	0.6133	29.8284	5.60395	Up	3.5879e-218	1.15046e-216
Unigene6171_All	4	190	0.29	14.0808	5.60153	Up	3.05252e-52	3.50786e-51
Unigene4551_All	4	190	0.1386	6.7271	5.60099	Up	3.05252e-52	3.50717e-51
CL3951.Contig1_All	2	95	0.0965	4.6832	5.60082	Up	1.0914e-26	8.39479e-26
Unigene29814_All	1	47	0.1225	5.8835	5.58582	Up	1.06029e-13	5.58004e-13
Unigene30017_All	1	47	0.1183	5.6814	5.58572	Up	1.06029e-13	5.58054e-13
Unigene3742_All	1	47	0.0862	4.1394	5.58559	Up	1.06029e-13	5.58104e-13
CL952.Contig8_All	54	2537	2.6595	127.703	5.5855	Up	0	0
CL1830.Contig1_All	23	1079	1.2727	61.0216	5.58336	Up	5.06704e-290	2.07455e-288
CL388.Contig1_All	19	888	2.5835	123.409	5.57798	Up	7.34986e-239	2.54283e-237
CL8053.Contig1_All	3	140	0.1529	7.2943	5.57611	Up	9.8196e-39	9.41716e-38
Unigene20348_All	2	93	0.1368	6.5029	5.57094	Up	4.28304e-26	3.25432e-25
Unigene4072_All	3	139	0.1546	7.322	5.56563	Up	1.9445e-38	1.85813e-37
Unigene7042_All	116	5347	6.1934	291.779	5.558	Up	0	0
Unigene12843_All	1	46	0.0508	2.3892	5.55556	Up	2.10108e-13	1.09184e-12
Unigene11340_All	2	92	0.1089	5.1206	5.55524	Up	8.482e-26	6.39757e-25
Unigene30164_All	1	46	0.0885	4.161	5.55511	Up	2.10108e-13	1.09155e-12
CL5340.Contig3_All	4	184	0.2078	9.7695	5.55502	Up	1.84071e-50	2.0707e-49
Unigene31830_All	1	46	0.149	7.0044	5.55488	Up	2.10108e-13	1.09165e-12
Unigene1960_All	1	46	0.1404	6.5986	5.55455	Up	2.10108e-13	1.09146e-12
Unigene31084_All	1	46	0.076	3.5714	5.55435	Up	2.10108e-13	1.09175e-12
Unigene5432_All	15	688	0.3896	18.2647	5.55092	Up	5.08176e-185	1.39679e-183
CL4953.Contig2_All	431	19748	25.6498	1201.17	5.54935	Up	0	0
CL8123.Contig2_All	8	366	0.3698	17.2904	5.54708	Up	4.65392e-99	8.21023e-98
Unigene1783_All	10	457	0.4555	21.2736	5.54547	Up	2.48088e-123	5.09818e-122
CL2517.Contig1_All	39	1779	1.0854	50.6043	5.54296	Up	0	0
Unigene29946_All	1	45	0.0881	4.054	5.52406	Up	4.16176e-13	2.13548e-12
CL2906.Contig3_All	1	45	0.1591	7.319	5.52364	Up	4.16176e-13	2.13529e-12
Unigene29625_All	1	45	0.319	14.6736	5.52352	Up	4.16176e-13	2.13454e-12
Unigene12077_All	2	90	0.2103	9.6723	5.52334	Up	3.3243e-25	2.47807e-24
Unigene30281_All	1	45	0.146	6.7145	5.52324	Up	4.16176e-13	2.13492e-12
Unigene16838_All	1	45	0.0442	2.0325	5.52307	Up	4.16176e-13	2.1351e-12
Unigene29203_All	1	45	0.0536	2.4636	5.52239	Up	4.16176e-13	2.13473e-12
Unigene10991_All	3	134	0.2253	10.2841	5.51242	Up	5.90748e-37	5.49832e-36
CL5970.Contig2_All	31	1380	0.5068	23.0563	5.5076	Up	0	0
Unigene16354_All	3	133	0.2006	9.0906	5.50198	Up	1.16875e-36	1.08162e-35
Unigene7141_All	4	177	0.3502	15.8392	5.49918	Up	2.18676e-48	2.4011e-47
CL8064.Contig2_All	8	353	0.4602	20.7536	5.49496	Up	3.3091e-95	5.67574e-94
Unigene32311_All	1	44	0.1777	7.9925	5.49113	Up	8.2399e-13	4.17297e-12
CL1520.Contig3_All	2	88	0.2783	12.516	5.49099	Up	1.30168e-24	9.56363e-24
CL3517.Contig1_All	1	44	0.0712	3.2005	5.49028	Up	8.2399e-13	4.17333e-12
Unigene1852_All	3	131	0.1509	6.7361	5.48025	Up	4.57242e-36	4.18866e-35
Unigene30695_All	2	87	0.2184	9.7089	5.47426	Up	2.57486e-24	1.87839e-23
Unigene16429_All	7	304	0.4034	17.9043	5.47195	Up	4.97652e-82	7.70304e-81
Unigene29878_All	1	43	0.1901	8.3558	5.45795	Up	1.63069e-12	8.14594e-12
Unigene30243_All	6	258	0.3119	13.7094	5.45794	Up	9.77192e-70	1.35503e-68
CL2274.Contig3_All	2	86	0.3716	16.3318	5.45779	Up	5.09206e-24	3.69406e-23
Unigene16390_All	1	43	0.2336	10.2657	5.45765	Up	1.63069e-12	8.14732e-12
Unigene3558_All	1	43	0.1011	4.4427	5.45758	Up	1.63069e-12	8.14663e-12
Unigene19504_All	1	43	0.0825	3.6247	5.45732	Up	1.63069e-12	8.14802e-12
Unigene3475_All	33	1413	2.8437	124.446	5.4516	Up	0	0
CL8454.Contig2_All	39	1668	1.5525	67.8637	5.44997	Up	0	0
Unigene12818_All	138	5887	13.0619	569.502	5.44626	Up	0	0
Unigene31176_All	2	85	0.2365	10.2748	5.44113	Up	1.00676e-23	7.25252e-23
Unigene16538_All	4	170	0.152	6.6031	5.441	Up	2.58242e-46	2.76118e-45
CL7292.Contig1_All	7	297	0.314	13.6169	5.43849	Up	5.86198e-80	8.90921e-79
Unigene10372_All	59	2499	2.2942	99.3161	5.43596	Up	0	0
CL2543.Contig4_All	35	1476	1.8025	77.6894	5.42965	Up	0	0
CL69.Contig2_All	1	42	0.0908	3.8994	5.42442	Up	3.22562e-12	1.59249e-11
Unigene29879_All	1	42	0.1025	4.4006	5.424	Up	3.22562e-12	1.59182e-11
Unigene3896_All	1	42	0.1639	7.0365	5.42397	Up	3.22562e-12	1.59196e-11
Unigene5750_All	1	42	0.1227	5.2675	5.42391	Up	3.22562e-12	1.59209e-11
Unigene13382_All	2	84	0.1712	7.3496	5.42391	Up	1.98998e-23	1.42289e-22
CL4999.Contig3_All	1	42	0.1827	7.8423	5.42373	Up	3.22562e-12	1.59236e-11
Unigene30853_All	1	42	0.0852	3.6557	5.42315	Up	3.22562e-12	1.59223e-11
CL2257.Contig3_All	1624	68017	70.2488	3007.08	5.41975	Up	0	0
CL636.Contig2_All	21	878	0.8239	35.2077	5.41728	Up	3.35052e-233	1.1351e-231
Unigene3619_All	26	1087	2.9523	126.15	5.41715	Up	2.4539e-288	9.99105e-287
Unigene30081_All	4	167	0.2253	9.6153	5.41541	Up	1.99197e-45	2.09965e-44
CL1909.Contig1_All	33	1371	1.2916	54.8454	5.40814	Up	0	0
CL7569.Contig4_All	73	3030	6.0822	258.019	5.40674	Up	0	0
Unigene8186_All	10	414	0.371	15.6974	5.40296	Up	1.32381e-110	2.52345e-109
Unigene4952_All	7	289	0.2219	9.3644	5.3992	Up	1.35846e-77	2.02788e-76
CL8393.Contig5_All	34	1402	1.8064	76.1324	5.39732	Up	0	0
Unigene30111_All	1	41	0.1837	7.6986	5.38917	Up	6.37738e-12	3.11241e-11
Unigene31011_All	2	82	0.259	10.8543	5.38917	Up	7.76874e-23	5.47354e-22
Unigene16299_All	3	123	0.2284	9.5717	5.38914	Up	1.0639e-33	9.35773e-33
Unigene12166_All	2	82	0.3085	12.9279	5.38907	Up	7.76874e-23	5.4742e-22
Unigene30239_All	2	82	0.1938	8.1206	5.38895	Up	7.76874e-23	5.47289e-22
Unigene30777_All	1	41	0.1002	4.1971	5.38844	Up	6.37738e-12	3.11292e-11
CL8833.Contig1_All	1	41	0.0607	2.5424	5.38835	Up	6.37738e-12	3.11266e-11
Unigene7712_All	9	368	0.7442	31.0993	5.38505	Up	2.52894e-98	4.43214e-97
Unigene14552_All	11	449	0.2122	8.8511	5.38236	Up	1.23723e-119	2.48764e-118
Unigene12266_All	9	366	0.7797	32.4051	5.37716	Up	9.85426e-98	1.71933e-96
Unigene20573_All	10	401	0.3598	14.7445	5.35684	Up	9.14284e-107	1.69654e-105
CL8325.Contig1_All	1	40	0.0653	2.6712	5.35426	Up	1.26022e-11	6.0786e-11
Unigene30139_All	1	40	0.1211	4.9516	5.35362	Up	1.26022e-11	6.07959e-11
CL5313.Contig2_All	2	80	0.3952	16.1563	5.35337	Up	3.02954e-22	2.09947e-21
Unigene14382_All	1	40	0.3222	13.1717	5.35334	Up	1.26022e-11	6.07909e-11
Unigene13064_All	36	1435	3.9308	160.142	5.34838	Up	0	0
CL1332.Contig1_All	5	199	0.1732	7.0458	5.34625	Up	1.34808e-53	1.57507e-52
CL2274.Contig1_All	11	436	0.5638	22.841	5.3403	Up	8.50934e-116	1.68213e-114
Unigene32152_All	2	79	0.1417	5.7214	5.33546	Up	5.98006e-22	4.11311e-21
Unigene29968_All	2	79	0.259	10.4572	5.3354	Up	5.98006e-22	4.11263e-21
Unigene14900_All	20	782	0.4617	18.4518	5.32066	Up	3.58286e-206	1.0843e-204
CL7282.Contig1_All	1	39	0.1517	6.0488	5.31736	Up	2.48894e-11	1.18169e-10
Unigene3750_All	1	39	0.2295	9.1474	5.3168	Up	2.48894e-11	1.1815e-10
Unigene30415_All	1	39	0.237	9.4457	5.3167	Up	2.48894e-11	1.1816e-10
CL10.Contig2_All	23	895	0.87	34.6025	5.31372	Up	1.34693e-235	4.60568e-234
Unigene8007_All	11	428	0.5897	23.4511	5.31353	Up	1.94706e-113	3.7915e-112
CL3399.Contig3_All	19	731	3.1864	125.294	5.29725	Up	1.96763e-192	5.61875e-191
Unigene765_All	5	192	0.3626	14.229	5.29431	Up	1.56477e-51	1.78525e-50
CL8291.Contig2_All	8	305	0.7638	29.7638	5.28422	Up	5.01024e-81	7.69841e-80
CL5376.Contig4_All	1	38	0.0395	1.5358	5.28099	Up	4.91288e-11	2.30126e-10
Unigene29883_All	1	38	0.1329	5.1629	5.27977	Up	4.91288e-11	2.30144e-10
CL1667.Contig1_All	2	76	0.1431	5.5584	5.27957	Up	4.59104e-21	3.09075e-20
Unigene32623_All	1	38	0.1514	5.88	5.27938	Up	4.91288e-11	2.30108e-10
Unigene31365_All	2	76	0.2206	8.5672	5.27932	Up	4.59104e-21	3.09111e-20
Unigene29277_All	1	38	0.1457	5.6574	5.27907	Up	4.91288e-11	2.30089e-10
Unigene29494_All	1	38	0.1196	4.6438	5.27902	Up	4.91288e-11	2.30163e-10
Unigene15082_All	3	113	0.1929	7.4274	5.26693	Up	9.5057e-31	7.93191e-30
Unigene17040_All	624	23472	30.9652	1190.46	5.26472	Up	0	0
Unigene13877_All	5	188	0.4203	16.1532	5.26426	Up	2.36092e-50	2.65286e-49
Unigene15931_All	153	5751	12.6031	484.175	5.26368	Up	0	0
Unigene17247_All	14	526	1.7643	67.7482	5.26301	Up	1.82684e-138	4.06733e-137
Unigene14932_All	2	75	0.1049	4.0204	5.26025	Up	9.05126e-21	6.04904e-20
CL5652.Contig1_All	2	75	0.0747	2.8616	5.25957	Up	9.05126e-21	6.04836e-20
Unigene30118_All	10	374	0.3974	15.1887	5.25626	Up	8.32762e-99	1.46296e-97
CL311.Contig1_All	3	112	0.1451	5.5376	5.25414	Up	1.87324e-30	1.55339e-29
Unigene18448_All	5	186	0.7316	27.8154	5.24868	Up	9.1632e-50	1.02219e-48
Unigene14811_All	66	2454	3.3027	125.51	5.24801	Up	0	0
Unigene30645_All	1	37	0.111	4.1992	5.24148	Up	9.6917e-11	4.47159e-10
Unigene29550_All	2	74	0.1912	7.2319	5.24122	Up	1.78388e-20	1.18356e-19
Unigene30753_All	1	37	0.1189	4.497	5.24114	Up	9.6917e-11	4.47194e-10
CL3505.Contig1_All	1	37	0.12	4.5382	5.24101	Up	9.6917e-11	4.47299e-10
CL2619.Contig3_All	1	37	0.1	3.7818	5.241	Up	9.6917e-11	4.47334e-10
Unigene1109_All	280	10360	10.6844	404.044	5.24093	Up	0	0
Unigene11875_All	1	37	0.0991	3.7475	5.2409	Up	9.6917e-11	4.47229e-10
Unigene30304_All	1	37	0.0896	3.3881	5.24083	Up	9.6917e-11	4.47264e-10
Unigene4992_All	3	111	0.3555	13.442	5.24075	Up	3.69068e-30	3.04374e-29
Unigene29945_All	1	37	0.1497	5.6598	5.2406	Up	9.6917e-11	4.4737e-10
CL4402.Contig2_All	75	2768	7.4776	282.06	5.23728	Up	0	0
CL4126.Contig2_All	10	368	0.4455	16.7572	5.23321	Up	4.85774e-97	8.44545e-96
Unigene6740_All	62	2274	6.2385	233.86	5.2283	Up	0	0
Unigene31005_All	3	110	0.2419	9.0667	5.22809	Up	7.2698e-30	5.96197e-29
Unigene20494_All	12	435	0.9479	35.1187	5.21136	Up	3.17462e-114	6.22737e-113
CL8592.Contig1_All	40	1446	1.3968	51.6071	5.20737	Up	0	0
CL4569.Contig2_All	1	36	0.0691	2.5438	5.20216	Up	1.9107e-10	8.67721e-10
Unigene32190_All	1	36	0.1058	3.894	5.20184	Up	1.9107e-10	8.67855e-10
Unigene10114_All	1	36	0.1668	6.139	5.20181	Up	1.9107e-10	8.67654e-10
Unigene29744_All	1	36	0.1191	4.3834	5.20181	Up	1.9107e-10	8.67453e-10
Unigene30411_All	1	36	0.1777	6.5393	5.20162	Up	1.9107e-10	8.67788e-10
Unigene31366_All	1	36	0.1377	5.0663	5.20133	Up	1.9107e-10	8.67587e-10
Unigene15151_All	3	108	0.2456	9.0356	5.20124	Up	2.8187e-29	2.28481e-28
Unigene7759_All	1	36	0.1128	4.1491	5.20096	Up	1.9107e-10	8.6752e-10
CL4130.Contig2_All	18	647	1.7441	64.0737	5.19918	Up	5.50622e-169	1.41477e-167
CL7189.Contig1_All	12	429	0.2911	10.6369	5.19142	Up	1.84274e-112	3.56002e-111
Unigene12837_All	33	1177	2.1119	76.9848	5.18796	Up	8e-306	3.4184e-304
Unigene307_All	8	283	0.7809	28.2352	5.17621	Up	1.4888e-74	2.16091e-73
CL1195.Contig1_All	25	881	0.9069	32.6633	5.17058	Up	6.3145e-229	2.10882e-227
CL4948.Contig4_All	58	2036	2.1664	77.7268	5.16504	Up	0	0
CL600.Contig1_All	6	210	0.2365	8.4616	5.16102	Up	1.39337e-55	1.66645e-54
Unigene29583_All	1	35	0.1837	6.572	5.16091	Up	3.76442e-10	1.68224e-09
Unigene5885_All	2	70	0.2162	7.7343	5.16083	Up	2.68232e-19	1.71792e-18
Unigene18406_All	1	35	0.1976	7.0684	5.16073	Up	3.76442e-10	1.68288e-09
Unigene32331_All	1	35	0.1457	5.2108	5.16043	Up	3.76442e-10	1.68237e-09
Unigene876_All	1	35	0.0944	3.3761	5.16043	Up	3.76442e-10	1.68314e-09
Unigene30667_All	1	35	0.1216	4.3488	5.1604	Up	3.76442e-10	1.6825e-09
CL3219.Contig1_All	1	35	0.0688	2.4602	5.16022	Up	3.76442e-10	1.68263e-09
Unigene14103_All	1	35	0.0802	2.8672	5.1599	Up	3.76442e-10	1.68275e-09
CL6425.Contig1_All	1	35	0.0337	1.2041	5.15906	Up	3.76442e-10	1.68301e-09
Unigene2561_All	42	1463	2.9858	106.301	5.15389	Up	0	0
Unigene12293_All	9	313	0.3589	12.7579	5.15167	Up	3.9961e-82	6.20182e-81
CL387.Contig1_All	3	104	0.0524	1.8564	5.1468	Up	4.22516e-28	3.35221e-27
CL8493.Contig1_All	3	104	0.1848	6.5462	5.14662	Up	4.22516e-28	3.35175e-27
Unigene5962_All	17	589	0.691	24.4703	5.1462	Up	3.3344e-153	7.95473e-152
Unigene10732_All	11	381	0.826	29.2406	5.14569	Up	1.30843e-99	2.31454e-98
Unigene11028_All	22	754	1.5505	54.3129	5.13049	Up	2.13282e-195	6.14728e-194
CL229.Contig6_All	161	5492	7.592	264.688	5.12367	Up	0	0
Unigene8770_All	37	1262	3.0174	105.188	5.12351	Up	0	0
CL5652.Contig3_All	13	443	0.5058	17.6163	5.1222	Up	2.50698e-115	4.94415e-114
CL1624.Contig1_All	28	953	1.6008	55.686	5.12045	Up	2.60838e-246	9.28688e-245
CL6425.Contig2_All	1	34	0.0344	1.1962	5.11991	Up	7.41144e-10	3.2543e-09
CL4735.Contig2_All	1	34	0.1139	3.9596	5.11952	Up	7.41144e-10	3.25577e-09
CL6083.Contig2_All	1	34	0.0934	3.2468	5.11945	Up	7.41144e-10	3.25406e-09
CL6336.Contig2_All	1	34	0.1466	5.0959	5.11938	Up	7.41144e-10	3.25382e-09
Unigene18308_All	4	136	0.1739	6.0446	5.11932	Up	2.7073e-36	2.4894e-35
CL732.Contig3_All	1	34	0.1712	5.9497	5.11906	Up	7.41144e-10	3.25503e-09
CL6810.Contig2_All	1	34	0.15	5.2128	5.11902	Up	7.41144e-10	3.25357e-09
Unigene19647_All	1	34	0.1185	4.1174	5.11877	Up	7.41144e-10	3.25552e-09
Unigene29737_All	1	34	0.1311	4.5547	5.11862	Up	7.41144e-10	3.25528e-09
Unigene31245_All	1	34	0.1554	5.3985	5.1185	Up	7.41144e-10	3.25455e-09
CL6747.Contig1_All	2	68	0.1129	3.922	5.11847	Up	1.03785e-18	6.52179e-18
Unigene15225_All	1	34	0.0876	3.0425	5.11818	Up	7.41144e-10	3.25479e-09
CL4474.Contig2_All	184	6228	8.3398	288.51	5.11247	Up	0	0
Unigene6010_All	6	203	0.3548	12.2693	5.1119	Up	1.5797e-53	1.84385e-52
CL5251.Contig2_All	3	101	0.2692	9.2613	5.10446	Up	3.21012e-27	2.50092e-26
Unigene3934_All	12	403	0.4797	16.4665	5.10126	Up	7.88472e-105	1.43853e-103
CL8757.Contig5_All	9	302	0.4487	15.3869	5.09981	Up	6.7397e-79	1.01826e-77
Unigene31500_All	2	67	0.1149	3.9356	5.09813	Up	2.0403e-18	1.26854e-17
CL106.Contig1_All	4	134	0.1201	4.1127	5.09778	Up	1.04525e-35	9.52024e-35
CL2961.Contig2_All	4	134	0.4774	16.3457	5.09757	Up	1.04525e-35	9.51876e-35
CL7931.Contig1_All	37	1222	2.6769	90.3612	5.07707	Up	0	0
CL7239.Contig1_All	1	33	0.0803	2.71	5.07675	Up	1.45811e-09	6.28907e-09
Unigene29629_All	1	33	0.096	3.2393	5.0765	Up	1.45811e-09	6.28861e-09
Unigene32186_All	1	33	0.1329	4.4836	5.07624	Up	1.45811e-09	6.29046e-09
Unigene29674_All	1	33	0.0963	3.2488	5.07623	Up	1.45811e-09	6.28815e-09
Unigene30021_All	2	66	0.3535	11.924	5.07601	Up	4.0094e-18	2.46798e-17
Unigene16308_All	2	66	0.3371	11.3708	5.07601	Up	4.0094e-18	2.46772e-17
Unigene8622_All	7	231	0.2521	8.5031	5.07592	Up	1.59791e-60	2.01969e-59
Unigene32187_All	1	33	0.1332	4.4927	5.07592	Up	1.45811e-09	6.29e-09
Unigene3759_All	6	198	1.3439	45.3275	5.07589	Up	4.6163e-52	5.29661e-51
Unigene11130_All	1	33	0.0985	3.3222	5.07587	Up	1.45811e-09	6.29092e-09
Unigene30414_All	1	33	0.155	5.2273	5.07573	Up	1.45811e-09	6.28769e-09
Unigene31410_All	1	33	0.1335	4.5019	5.07562	Up	1.45811e-09	6.28954e-09
Unigene7873_All	2	66	0.1433	4.8323	5.0756	Up	4.0094e-18	2.46746e-17
CL2087.Contig2_All	5	164	0.2349	7.8756	5.06727	Up	2.65326e-43	2.71433e-42
Unigene20365_All	8	262	1.0528	35.2391	5.06487	Up	2.15212e-68	2.95287e-67
Unigene1948_All	9	294	2.6396	88.1296	5.06124	Up	1.48751e-76	2.19596e-75
Unigene30073_All	3	98	0.161	5.374	5.06086	Up	2.43296e-26	1.85871e-25
CL5094.Contig1_All	356	11610	19.0383	634.578	5.05882	Up	0	0
Unigene3422_All	10	326	0.4253	14.169	5.05811	Up	1.03422e-84	1.6393e-83
CL1748.Contig3_All	166	5397	5.5112	183.132	5.05438	Up	0	0
Unigene11658_All	4	130	0.2496	8.292	5.05403	Up	1.55412e-34	1.38986e-33
Unigene29880_All	2	65	0.1186	3.9393	5.05376	Up	7.8756e-18	4.803e-17
Unigene31506_All	2	65	0.1807	6.0014	5.05363	Up	7.8756e-18	4.802e-17
Unigene17429_All	2	65	0.136	4.5167	5.05359	Up	7.8756e-18	4.8025e-17
Unigene20058_All	52	1680	4.8241	159.294	5.04529	Up	0	0
Unigene12614_All	47	1516	1.887	62.2096	5.04297	Up	0	0
Unigene29782_All	1	32	0.0986	3.2264	5.03219	Up	2.86642e-09	1.21492e-08
CL1820.Contig4_All	1	32	0.0737	2.4116	5.03218	Up	2.86642e-09	1.21439e-08
CL5251.Contig1_All	2	64	0.1694	5.5417	5.03182	Up	1.54634e-17	9.34888e-17
Unigene10529_All	1	32	0.0857	2.8035	5.03179	Up	2.86642e-09	1.21457e-08
CL8053.Contig2_All	6	192	0.3167	10.3588	5.0316	Up	2.63678e-50	2.96e-49
Unigene9883_All	3	96	0.8314	27.1918	5.03149	Up	9.374e-26	7.06129e-25
Unigene29383_All	1	32	0.1275	4.1698	5.03141	Up	2.86642e-09	1.21509e-08
Unigene30116_All	4	128	0.285	9.3207	5.0314	Up	5.98478e-34	5.29415e-33
[truncated: 16,475 more rows]

## Sheet: Sheet3
Root vs Stem
Gene ID	Root_rawfragments	Stem_rawfragments	Root_FPKM	Stem_FPKM	log2 Ratio	Up-Down-Regulation	FDR	P-value
Unigene9756_All	0	1024	0	130.275	16.9912	Up	1e-306	7.87024e-305
Unigene33222_All	0	904	0	123.819	16.9179	Up	8.06656e-271	5.54217e-269
Unigene38192_All	0	170	0	42.9251	15.3895	Up	1.6216e-51	2.4632e-50
Unigene36539_All	0	199	0	42.6048	15.3787	Up	3.51054e-60	6.09494e-59
Unigene36935_All	0	314	0	33.887	15.0484	Up	1.53417e-94	3.91262e-93
Unigene34077_All	0	621	0	32.9186	15.0066	Up	2.89028e-186	1.38239e-184
CL6451.Contig1_All	0	285	0	30.7072	14.9063	Up	7.08668e-86	1.65743e-84
Unigene33884_All	0	341	0	29.4503	14.846	Up	1.3148e-102	3.57211e-101
Unigene33808_All	0	245	0	28.0902	14.7778	Up	6.33248e-74	1.29789e-72
Unigene33838_All	0	388	0	27.4526	14.7447	Up	1.19201e-116	3.6167e-115
Unigene33361_All	0	141	0	26.8815	14.7143	Up	7.49056e-43	9.98389e-42
Unigene33102_All	0	199	0	26.8671	14.7136	Up	3.51054e-60	6.09316e-59
Unigene34071_All	0	80	0	25.0825	14.6144	Up	1.25889e-24	1.12959e-23
CL2418.Contig2_All	0	157	0	24.3241	14.5701	Up	1.24183e-47	1.78171e-46
Unigene33629_All	0	274	0	21.7345	14.4077	Up	1.37089e-82	3.10258e-81
CL7163.Contig1_All	0	322	0	20.9665	14.3558	Up	6.24664e-97	1.61665e-95
Unigene35882_All	0	136	0	20.8266	14.3461	Up	2.33564e-41	3.04421e-40
Unigene33828_All	0	427	0	20.4254	14.3181	Up	2.65416e-128	8.88188e-127
Unigene34623_All	0	258	0	19.986	14.2867	Up	8.26906e-78	1.77489e-76
Unigene33769_All	0	531	0	19.5593	14.2556	Up	2.24382e-159	9.27118e-158
CL5342.Contig1_All	0	274	0	19.2835	14.2351	Up	1.37089e-82	3.1014e-81
Unigene38006_All	0	158	0	18.632	14.1855	Up	6.24142e-48	8.98737e-47
CL6472.Contig2_All	0	327	0	18.553	14.1794	Up	2.00334e-98	5.26255e-97
Unigene32835_All	0	64	0	18.1714	14.1494	Up	7.5935e-20	5.91137e-19
CL7821.Contig2_All	0	131	0	17.6145	14.1045	Up	7.28278e-40	9.18436e-39
CL2418.Contig1_All	0	110	0	17.0423	14.0568	Up	1.36975e-33	1.51965e-32
Unigene36952_All	0	101	0	16.9156	14.0461	Up	6.69338e-31	7.0238e-30
Unigene33888_All	0	197	0	16.838	14.0394	Up	1.38973e-59	2.39328e-58
Unigene34107_All	0	166	0	16.7917	14.0355	Up	2.5413e-50	3.79149e-49
Unigene33654_All	0	71	0	16.4232	14.0034	Up	6.15168e-22	5.11342e-21
Unigene36861_All	0	137	0	16.2134	13.9849	Up	1.17389e-41	1.53743e-40
Unigene33589_All	0	81	0	16.189	13.9827	Up	6.3272e-25	5.72653e-24
Unigene32792_All	0	192	0	16.119	13.9765	Up	4.33334e-58	7.28332e-57
CL5850.Contig1_All	0	105	0	15.9685	13.9629	Up	4.27102e-32	4.59616e-31
CL4001.Contig6_All	0	53	0	15.9374	13.9601	Up	1.46894e-16	1.02103e-15
Unigene33821_All	0	255	0	15.8997	13.9567	Up	6.51314e-77	1.386e-75
CL401.Contig3_All	0	119	0	15.84	13.9513	Up	2.80308e-36	3.30193e-35
Unigene33183_All	0	266	0	15.6979	13.9383	Up	3.3669e-80	7.43053e-79
CL4001.Contig7_All	0	48	0	15.5659	13.9261	Up	4.5803e-15	2.98459e-14
Unigene33663_All	0	70	0	15.4878	13.9188	Up	1.22397e-21	1.00838e-20
Unigene33914_All	0	83	0	15.2949	13.9008	Up	1.59829e-25	1.47528e-24
Unigene36848_All	0	425	0	14.8213	13.8554	Up	1.05071e-127	3.49839e-126
Unigene35342_All	0	254	0	14.7269	13.8462	Up	1.29589e-76	2.74784e-75
CL2069.Contig1_All	0	334	0	14.604	13.8341	Up	1.62296e-100	4.34387e-99
Unigene37606_All	0	80	0	14.5396	13.8277	Up	1.25889e-24	1.12942e-23
Unigene33431_All	0	70	0	14.4715	13.8209	Up	1.22397e-21	1.00852e-20
Unigene36382_All	0	86	0	14.2948	13.8032	Up	2.02918e-26	1.9155e-25
Unigene33789_All	0	100	0	13.869	13.7596	Up	1.33175e-30	1.38601e-29
CL6472.Contig1_All	0	242	0	13.6717	13.7389	Up	4.9878e-73	1.01252e-71
Unigene33871_All	0	107	0	13.6127	13.7327	Up	1.07889e-32	1.17505e-31
CL2596.Contig2_All	0	45	0	13.4705	13.7175	Up	3.60768e-14	2.25951e-13
CL2188.Contig1_All	0	92	0	13.231	13.6916	Up	3.27078e-28	3.23431e-27
Unigene33564_All	0	201	0	13.0749	13.6745	Up	8.86784e-61	1.54911e-59
Unigene12220_All	0	89	0	12.8275	13.647	Up	2.57624e-27	2.48635e-26
Unigene33832_All	0	91	0	12.7816	13.6418	Up	6.50772e-28	6.39265e-27
Unigene32855_All	0	82	0	12.442	13.6029	Up	3.18004e-25	2.91002e-24
Unigene38071_All	0	46	0	12.421	13.6005	Up	1.81322e-14	1.15139e-13
CL8815.Contig7_All	0	46	0	12.3705	13.5946	Up	1.81322e-14	1.15114e-13
Unigene33948_All	0	92	0	12.2707	13.5829	Up	3.27078e-28	3.23377e-27
Unigene32610_All	0	54	0	12.2342	13.5786	Up	7.38286e-17	5.18438e-16
CL3489.Contig1_All	0	100	0	12.0721	13.5594	Up	1.33175e-30	1.38625e-29
Unigene34011_All	0	225	0	12.0331	13.5547	Up	5.98604e-68	1.14155e-66
Unigene33998_All	0	67	0	12.0119	13.5522	Up	9.64066e-21	7.72955e-20
Unigene34012_All	0	282	0	11.7925	13.5256	Up	5.58184e-85	1.29681e-83
Unigene33803_All	0	81	0	11.6238	13.5048	Up	6.3272e-25	5.7274e-24
Unigene32801_All	0	51	0	11.5545	13.4962	Up	5.81514e-16	3.94566e-15
Unigene34669_All	0	148	0	11.546	13.4951	Up	6.0683e-45	8.36169e-44
CL1341.Contig3_All	0	85	0	11.3371	13.4688	Up	4.03736e-26	3.77881e-25
Unigene33148_All	0	181	0	11.1387	13.4433	Up	8.3827e-55	1.34691e-53
CL1683.Contig2_All	0	139	0	11.1058	13.439	Up	2.96532e-42	3.91205e-41
Unigene36879_All	0	181	0	11.0871	13.4366	Up	8.3827e-55	1.34655e-53
CL3854.Contig2_All	0	52	0	11.0613	13.4332	Up	2.92268e-16	2.00596e-15
CL8802.Contig1_All	0	48	0	11.0259	13.4286	Up	4.5803e-15	2.98492e-14
Unigene37729_All	0	184	0	10.9564	13.4195	Up	1.06426e-55	1.73581e-54
Unigene4088_All	0	37	0	10.8789	13.4092	Up	8.86044e-12	4.94733e-11
Unigene34683_All	0	70	0	10.8198	13.4014	Up	1.22397e-21	1.00866e-20
Unigene33899_All	0	37	0	10.783	13.3965	Up	8.86044e-12	4.9464e-11
Unigene36883_All	0	42	0	10.6866	13.3835	Up	2.8416e-13	1.71126e-12
Unigene33077_All	0	56	0	10.6152	13.3738	Up	1.86495e-17	1.33835e-16
Unigene32704_All	0	84	0	10.5848	13.3697	Up	8.03298e-26	7.47387e-25
Unigene33641_All	0	77	0	10.503	13.3585	Up	9.91572e-24	8.66973e-23
Unigene33851_All	0	37	0	10.4604	13.3527	Up	8.86044e-12	4.94779e-11
Unigene33866_All	0	40	0	10.4593	13.3525	Up	1.12492e-12	6.57222e-12
Unigene33188_All	0	119	0	10.4548	13.3519	Up	2.80308e-36	3.30258e-35
CL8362.Contig1_All	0	93	0	10.4456	13.3506	Up	1.64389e-28	1.63643e-27
Unigene37712_All	0	138	0	10.4217	13.3473	Up	5.89996e-42	7.75611e-41
Unigene33773_All	0	33	0	10.3958	13.3437	Up	1.38857e-10	7.22886e-10
Unigene1875_All	0	90	0	10.3909	13.343	Up	1.29481e-27	1.26006e-26
Unigene34922_All	0	149	0	10.3108	13.3319	Up	3.04992e-45	4.22115e-44
Unigene33177_All	0	43	0	10.3068	13.3313	Up	1.42819e-13	8.71369e-13
Unigene33429_All	0	61	0	10.0385	13.2933	Up	5.98104e-19	4.52065e-18
Unigene32705_All	0	50	0	9.9332	13.278	Up	1.15701e-15	7.74278e-15
Unigene33125_All	0	63	0	9.7606	13.2528	Up	1.51085e-19	1.16413e-18
Unigene36912_All	0	104	0	9.5957	13.2282	Up	8.49788e-32	9.08237e-31
Unigene33872_All	0	108	0	9.5518	13.2216	Up	5.42248e-33	5.93729e-32
Unigene33304_All	0	46	0	9.5396	13.2197	Up	1.81322e-14	1.15188e-13
Unigene36208_All	0	53	0	9.4763	13.2101	Up	1.46894e-16	1.02079e-15
Unigene37112_All	0	117	0	9.4048	13.1992	Up	1.10967e-35	1.29105e-34
Unigene37053_All	0	56	0	9.4028	13.1989	Up	1.86495e-17	1.33916e-16
Unigene32930_All	0	70	0	9.3932	13.1974	Up	1.22397e-21	1.00824e-20
Unigene35344_All	0	65	0	9.2674	13.1779	Up	3.81648e-20	3.00207e-19
CL1341.Contig1_All	0	61	0	9.2345	13.1728	Up	5.98104e-19	4.52008e-18
CL8898.Contig1_All	0	115	0	9.1771	13.1638	Up	4.39288e-35	5.0419e-34
Unigene34789_All	0	133	0	9.0895	13.15	Up	1.83967e-40	2.35496e-39
Unigene33276_All	0	100	0	9.0376	13.1417	Up	1.33175e-30	1.38576e-29
CL3584.Contig2_All	0	164	0	9.0037	13.1363	Up	1.00604e-49	1.48753e-48
CL2694.Contig4_All	0	41	0	8.9813	13.1327	Up	5.65382e-13	3.35658e-12
Unigene37114_All	0	57	0	8.9569	13.1288	Up	9.37324e-18	6.80867e-17
Unigene32767_All	0	31	0	8.9555	13.1286	Up	5.497e-10	2.75586e-09
Unigene20177_All	0	103	0	8.9422	13.1264	Up	1.69079e-31	1.79675e-30
CL422.Contig1_All	0	55	0	8.918	13.1225	Up	3.71062e-17	2.63521e-16
Unigene32680_All	0	43	0	8.8619	13.1134	Up	1.42819e-13	8.70922e-13
Unigene33386_All	0	97	0	8.7785	13.0998	Up	1.04896e-29	1.07145e-28
Unigene35403_All	0	70	0	8.754	13.0957	Up	1.22397e-21	1.0081e-20
Unigene33324_All	0	52	0	8.709	13.0883	Up	2.92268e-16	2.00642e-15
Unigene37459_All	0	69	0	8.6947	13.0859	Up	2.43528e-21	1.98706e-20
Unigene35109_All	0	29	0	8.6419	13.0771	Up	2.17612e-09	1.05446e-08
Unigene36496_All	0	139	0	8.6182	13.0732	Up	2.96532e-42	3.91119e-41
Unigene35123_All	0	31	0	8.6169	13.073	Up	5.497e-10	2.76168e-09
Unigene33227_All	0	54	0	8.6081	13.0715	Up	7.38286e-17	5.18377e-16
Unigene33749_All	0	133	0	8.584	13.0674	Up	1.83967e-40	2.35547e-39
Unigene34222_All	0	52	0	8.5787	13.0665	Up	2.92268e-16	2.00665e-15
CL4414.Contig1_All	0	66	0	8.4617	13.0467	Up	1.91816e-20	1.52314e-19
Unigene33531_All	0	205	0	8.455	13.0456	Up	5.65854e-62	1.00411e-60
Unigene33271_All	0	43	0	8.3914	13.0347	Up	1.42819e-13	8.71279e-13
Unigene33268_All	0	48	0	8.3785	13.0325	Up	4.5803e-15	2.98557e-14
Unigene34622_All	0	135	0	8.3467	13.027	Up	4.64712e-41	6.02788e-40
Unigene33070_All	0	233	0	8.341	13.026	Up	2.43732e-70	4.79875e-69
Unigene1516_All	0	32	0	8.3345	13.0249	Up	2.76278e-10	1.41259e-09
Unigene33499_All	0	76	0	8.3104	13.0207	Up	1.97289e-23	1.70965e-22
Unigene33370_All	0	56	0	8.3065	13.02	Up	1.86495e-17	1.33868e-16
Unigene33660_All	0	78	0	8.2827	13.0159	Up	4.98364e-24	4.40074e-23
Unigene32522_All	0	25	0	8.2694	13.0136	Up	3.41032e-08	1.51993e-07
Unigene33060_All	0	58	0	8.2516	13.0105	Up	4.71098e-18	3.45834e-17
Unigene33694_All	0	30	0	8.2351	13.0076	Up	1.09371e-09	5.39056e-09
CL5159.Contig5_All	0	30	0	8.1673	12.9956	Up	1.09371e-09	5.38967e-09
Unigene33707_All	0	166	0	8.1649	12.9952	Up	2.5413e-50	3.79054e-49
Unigene33067_All	0	147	0	8.1516	12.9929	Up	1.20738e-44	1.65525e-43
Unigene33524_All	0	56	0	8.1243	12.988	Up	1.86495e-17	1.339e-16
Unigene34551_All	0	96	0	8.1214	12.9875	Up	2.08708e-29	2.11513e-28
Unigene33894_All	0	237	0	8.1195	12.9872	Up	1.55525e-71	3.10002e-70
Unigene33380_All	0	33	0	8.0856	12.9811	Up	1.38857e-10	7.23899e-10
Unigene35217_All	0	34	0	7.948	12.9564	Up	6.97896e-11	3.69563e-10
Unigene33026_All	0	58	0	7.9113	12.9497	Up	4.71098e-18	3.45792e-17
Unigene33451_All	0	144	0	7.8795	12.9439	Up	9.50998e-44	1.28569e-42
Unigene33270_All	0	79	0	7.8355	12.9358	Up	2.50476e-24	2.232e-23
Unigene13905_All	0	81	0	7.8113	12.9313	Up	6.3272e-25	5.72566e-24
Unigene35623_All	0	46	0	7.8029	12.9298	Up	1.81322e-14	1.15126e-13
Unigene34899_All	0	58	0	7.674	12.9058	Up	4.71098e-18	3.45877e-17
CL3489.Contig2_All	0	63	0	7.6614	12.9034	Up	1.51085e-19	1.16367e-18
CL7067.Contig1_All	0	89	0	7.6465	12.9006	Up	2.57624e-27	2.48595e-26
Unigene33286_All	0	35	0	7.5916	12.8902	Up	3.50762e-11	1.88783e-10
Unigene37896_All	0	69	0	7.5325	12.8789	Up	2.43528e-21	1.98679e-20
CL2233.Contig2_All	0	74	0	7.5199	12.8765	Up	7.81014e-23	6.66995e-22
Unigene33916_All	0	109	0	7.5192	12.8764	Up	2.72534e-33	3.00287e-32
Unigene32788_All	0	59	0	7.4917	12.8711	Up	2.36774e-18	1.75309e-17
Unigene33740_All	0	88	0	7.4637	12.8657	Up	5.12582e-27	4.91271e-26
Unigene37217_All	0	43	0	7.4468	12.8624	Up	1.42819e-13	8.7119e-13
CL8140.Contig1_All	0	119	0	7.4269	12.8585	Up	2.80308e-36	3.30389e-35
Unigene32588_All	0	54	0	7.381	12.8496	Up	7.38286e-17	5.18806e-16
Unigene34607_All	0	35	0	7.3042	12.8345	Up	3.50762e-11	1.88988e-10
Unigene33385_All	0	31	0	7.2724	12.8282	Up	5.497e-10	2.76098e-09
CL7481.Contig1_All	0	49	0	7.2196	12.8177	Up	2.30206e-15	1.52088e-14
CL8304.Contig2_All	0	43	0	7.1835	12.8105	Up	1.42819e-13	8.71011e-13
Unigene33138_All	0	75	0	7.17	12.8078	Up	3.92538e-23	3.37411e-22
Unigene33926_All	0	111	0	7.1432	12.8024	Up	6.88434e-34	7.69946e-33
Unigene34259_All	0	41	0	7.1191	12.7975	Up	5.65382e-13	3.35257e-12
Unigene35337_All	0	49	0	7.1088	12.7954	Up	2.30206e-15	1.52105e-14
Unigene35610_All	0	44	0	7.0651	12.7865	Up	7.17806e-14	4.43866e-13
Unigene37183_All	0	41	0	7.0634	12.7861	Up	5.65382e-13	3.35524e-12
Unigene33612_All	0	30	0	7.0628	12.786	Up	1.09371e-09	5.39727e-09
Unigene32911_All	0	51	0	7.0437	12.7821	Up	5.81514e-16	3.94296e-15
Unigene32963_All	0	66	0	7.0423	12.7818	Up	1.91816e-20	1.52293e-19
Unigene32859_All	0	107	0	7.0294	12.7792	Up	1.07889e-32	1.17526e-31
Unigene37210_All	0	28	0	6.9637	12.7656	Up	4.32972e-09	2.05417e-08
CL1080.Contig6_All	0	68	0	6.9637	12.7656	Up	4.8454e-21	3.9176e-20
Unigene33085_All	0	46	0	6.9637	12.7656	Up	1.81322e-14	1.15089e-13
CL3160.Contig1_All	0	121	0	6.9366	12.76	Up	7.08076e-37	8.4632e-36
Unigene33294_All	0	39	0	6.9356	12.7598	Up	2.2382e-12	1.28991e-11
CL1372.Contig5_All	0	24	0	6.9333	12.7593	Up	6.78536e-08	2.95594e-07
Unigene33865_All	0	157	0	6.9289	12.7584	Up	1.24183e-47	1.78085e-46
Unigene33774_All	0	56	0	6.9117	12.7548	Up	1.86495e-17	1.33771e-16
Unigene33703_All	0	33	0	6.8868	12.7496	Up	1.38857e-10	7.23202e-10
Unigene33739_All	0	38	0	6.8686	12.7458	Up	4.45326e-12	2.5254e-11
Unigene37317_All	0	36	0	6.8634	12.7447	Up	1.76292e-11	9.66481e-11
Unigene33631_All	0	49	0	6.8388	12.7395	Up	2.30206e-15	1.52138e-14
Unigene32661_All	0	82	0	6.7894	12.7291	Up	3.18004e-25	2.90912e-24
Unigene33173_All	0	25	0	6.7782	12.7267	Up	3.41032e-08	1.52187e-07
Unigene33758_All	0	22	0	6.7694	12.7248	Up	2.68614e-07	1.10842e-06
Unigene36421_All	0	125	0	6.7505	12.7208	Up	4.51822e-38	5.52238e-37
Unigene33392_All	0	57	0	6.7457	12.7198	Up	9.37324e-18	6.8095e-17
Unigene34323_All	0	28	0	6.7358	12.7176	Up	4.32972e-09	2.05532e-08
Unigene37237_All	0	76	0	6.7307	12.7165	Up	1.97289e-23	1.70916e-22
CL4335.Contig1_All	0	79	0	6.7262	12.7156	Up	2.50476e-24	2.23267e-23
Unigene37774_All	0	51	0	6.7209	12.7144	Up	5.81514e-16	3.94611e-15
Unigene32921_All	0	117	0	6.7189	12.714	Up	1.10967e-35	1.29079e-34
CL4832.Contig1_All	0	46	0	6.7177	12.7138	Up	1.81322e-14	1.15176e-13
Unigene34098_All	0	46	0	6.6882	12.7074	Up	1.81322e-14	1.15163e-13
Unigene33560_All	0	69	0	6.6638	12.7021	Up	2.43528e-21	1.98652e-20
CL79.Contig2_All	0	40	0	6.6321	12.6953	Up	1.12492e-12	6.57158e-12
Unigene37742_All	0	40	0	6.6155	12.6916	Up	1.12492e-12	6.57093e-12
Unigene33331_All	0	82	0	6.5994	12.6881	Up	3.18004e-25	2.90957e-24
CL6280.Contig3_All	0	163	0	6.5993	12.6881	Up	2.00166e-49	2.94502e-48
Unigene37902_All	0	56	0	6.592	12.6865	Up	1.86495e-17	1.33852e-16
Unigene33836_All	0	53	0	6.566	12.6808	Up	1.46894e-16	1.02032e-15
CL5856.Contig1_All	0	26	0	6.565	12.6806	Up	1.71402e-08	7.81236e-08
Unigene36918_All	0	147	0	6.5531	12.678	Up	1.20738e-44	1.65564e-43
Unigene35363_All	0	85	0	6.5462	12.6764	Up	4.03736e-26	3.77821e-25
CL5159.Contig1_All	0	51	0	6.526	12.672	Up	5.81514e-16	3.94386e-15
Unigene33879_All	0	103	0	6.4895	12.6639	Up	1.69079e-31	1.79739e-30
Unigene33670_All	0	47	0	6.4777	12.6613	Up	9.11324e-15	5.86193e-14
Unigene33382_All	0	45	0	6.4717	12.6599	Up	3.60768e-14	2.25998e-13
Unigene33841_All	0	31	0	6.4694	12.6594	Up	5.497e-10	2.75726e-09
Unigene36189_All	0	132	0	6.4304	12.6507	Up	3.66032e-40	4.64857e-39
Unigene33750_All	0	40	0	6.3764	12.6385	Up	1.12492e-12	6.56642e-12
CL5007.Contig1_All	0	103	0	6.3682	12.6367	Up	1.69079e-31	1.79707e-30
Unigene36547_All	0	31	0	6.3493	12.6324	Up	5.497e-10	2.75819e-09
Unigene33830_All	0	56	0	6.3437	12.6311	Up	1.86495e-17	1.33884e-16
Unigene1796_All	0	27	0	6.334	12.6289	Up	8.61466e-09	4.00566e-08
Unigene35954_All	0	34	0	6.3182	12.6253	Up	6.97896e-11	3.69859e-10
Unigene33330_All	0	100	0	6.3005	12.6213	Up	1.33175e-30	1.38552e-29
CL5924.Contig2_All	0	90	0	6.3005	12.6213	Up	1.29481e-27	1.26027e-26
CL8815.Contig9_All	0	27	0	6.2894	12.6187	Up	8.61466e-09	4.00097e-08
Unigene37744_All	0	33	0	6.2733	12.615	Up	1.38857e-10	7.23266e-10
Unigene35877_All	0	42	0	6.2721	12.6147	Up	2.8416e-13	1.70936e-12
Unigene36306_All	0	45	0	6.2542	12.6106	Up	3.60768e-14	2.25975e-13
CL4557.Contig1_All	0	24	0	6.2509	12.6098	Up	6.78536e-08	2.95616e-07
Unigene32980_All	0	55	0	6.2411	12.6076	Up	3.71062e-17	2.63616e-16
Unigene36600_All	0	38	0	6.2225	12.6033	Up	4.45326e-12	2.52564e-11
Unigene33496_All	0	64	0	6.2172	12.602	Up	7.5935e-20	5.91291e-19
CL7025.Contig1_All	0	43	0	6.2111	12.6006	Up	1.42819e-13	8.70387e-13
Unigene35592_All	0	35	0	6.2076	12.5998	Up	3.50762e-11	1.88903e-10
Unigene33468_All	0	24	0	6.2021	12.5985	Up	6.78536e-08	2.95941e-07
Unigene37164_All	0	41	0	6.1785	12.593	Up	5.65382e-13	3.35424e-12
Unigene37740_All	0	31	0	6.1771	12.5927	Up	5.497e-10	2.75889e-09
Unigene33726_All	0	156	0	6.1761	12.5925	Up	2.47082e-47	3.52461e-46
Unigene35172_All	0	23	0	6.1602	12.5888	Up	1.35005e-07	5.71762e-07
CL2771.Contig1_All	0	26	0	6.143	12.5847	Up	1.71402e-08	7.81416e-08
Unigene37101_All	0	52	0	6.143	12.5847	Up	2.92268e-16	2.0055e-15
Unigene32997_All	0	36	0	6.1381	12.5836	Up	1.76292e-11	9.65858e-11
Unigene505_All	0	23	0	6.1107	12.5771	Up	1.35005e-07	5.72047e-07
Unigene34723_All	0	57	0	6.0918	12.5727	Up	9.37324e-18	6.80784e-17
CL7045.Contig1_All	0	94	0	6.0907	12.5724	Up	8.26216e-29	8.28569e-28
Unigene36236_All	0	75	0	6.0804	12.57	Up	3.92538e-23	3.37363e-22
Unigene36394_All	0	67	0	6.0718	12.5679	Up	9.64066e-21	7.72746e-20
Unigene35310_All	0	203	0	6.0712	12.5678	Up	2.24006e-61	3.93857e-60
Unigene34210_All	0	47	0	6.0492	12.5625	Up	9.11324e-15	5.86003e-14
Unigene35018_All	0	48	0	6.0485	12.5624	Up	4.5803e-15	2.98525e-14
Unigene35725_All	0	90	0	6.0446	12.5614	Up	1.29481e-27	1.25985e-26
Unigene32604_All	0	43	0	6.0396	12.5602	Up	1.42819e-13	8.70833e-13
CL401.Contig2_All	0	24	0	6.037	12.5596	Up	6.78536e-08	2.9568e-07
Unigene37819_All	0	52	0	6.0246	12.5566	Up	2.92268e-16	2.00619e-15
Unigene33689_All	0	79	0	6.021	12.5558	Up	2.50476e-24	2.23234e-23
Unigene36878_All	0	35	0	6.0141	12.5541	Up	3.50762e-11	1.88971e-10
Unigene35540_All	0	42	0	6.0141	12.5541	Up	2.8416e-13	1.7097e-12
Unigene33373_All	0	34	0	6.0141	12.5541	Up	6.97896e-11	3.69728e-10
CL5281.Contig4_All	0	53	0	6.0038	12.5517	Up	1.46894e-16	1.02067e-15
Unigene33876_All	0	31	0	5.9965	12.5499	Up	5.497e-10	2.75378e-09
Unigene33797_All	0	51	0	5.9715	12.5439	Up	5.81514e-16	3.94251e-15
CL1138.Contig8_All	0	32	0	5.9633	12.5419	Up	2.76278e-10	1.41344e-09
CL4868.Contig1_All	0	30	0	5.9599	12.5411	Up	1.09371e-09	5.39012e-09
Unigene33766_All	0	100	0	5.9439	12.5372	Up	1.33175e-30	1.38528e-29
Unigene37300_All	0	31	0	5.9272	12.5331	Up	5.497e-10	2.75354e-09
Unigene33683_All	0	39	0	5.9176	12.5308	Up	2.2382e-12	1.28979e-11
Unigene32706_All	0	25	0	5.9067	12.5281	Up	3.41032e-08	1.51982e-07
Unigene38352_All	0	19	0	5.9012	12.5268	Up	2.11576e-06	8.04998e-06
Unigene36206_All	0	47	0	5.9	12.5265	Up	9.11324e-15	5.86066e-14
Unigene34360_All	0	40	0	5.8936	12.5249	Up	1.12492e-12	6.57351e-12
Unigene36992_All	0	22	0	5.8924	12.5246	Up	2.68614e-07	1.11073e-06
Unigene35675_All	0	41	0	5.8837	12.5225	Up	5.65382e-13	3.3539e-12
Unigene34631_All	0	31	0	5.8595	12.5166	Up	5.497e-10	2.75982e-09
Unigene33311_All	0	30	0	5.8372	12.5111	Up	1.09371e-09	5.38922e-09
CL8217.Contig1_All	0	41	0	5.8081	12.5039	Up	5.65382e-13	3.35457e-12
Unigene33115_All	0	40	0	5.7904	12.4994	Up	1.12492e-12	6.56706e-12
Unigene34096_All	0	75	0	5.7895	12.4992	Up	3.92538e-23	3.3746e-22
CL6044.Contig1_All	0	39	0	5.7849	12.4981	Up	2.2382e-12	1.28941e-11
Unigene34271_All	0	31	0	5.7769	12.4961	Up	5.497e-10	2.76192e-09
Unigene36630_All	0	30	0	5.7694	12.4942	Up	1.09371e-09	5.3919e-09
Unigene36098_All	0	42	0	5.7646	12.493	Up	2.8416e-13	1.71074e-12
Unigene38107_All	0	77	0	5.7559	12.4908	Up	9.91572e-24	8.67101e-23
CL7584.Contig2_All	0	18	0	5.7526	12.49	Up	4.20962e-06	1.55987e-05
Unigene33624_All	0	21	0	5.7407	12.487	Up	5.3445e-07	2.14744e-06
Unigene33436_All	0	25	0	5.7228	12.4825	Up	3.41032e-08	1.52061e-07
Unigene32703_All	0	41	0	5.7223	12.4824	Up	5.65382e-13	3.35491e-12
Unigene36634_All	0	63	0	5.7171	12.4811	Up	1.51085e-19	1.16382e-18
Unigene38023_All	0	25	0	5.703	12.4775	Up	3.41032e-08	1.5205e-07
Unigene36449_All	0	93	0	5.6967	12.4759	Up	1.64389e-28	1.63671e-27
CL4256.Contig1_All	0	47	0	5.6947	12.4754	Up	9.11324e-15	5.8594e-14
Unigene34680_All	0	34	0	5.68	12.4717	Up	6.97896e-11	3.69596e-10
Unigene34584_All	0	61	0	5.644	12.4625	Up	5.98104e-19	4.5218e-18
CL3670.Contig1_All	0	29	0	5.6427	12.4622	Up	2.17612e-09	1.05369e-08
Unigene34758_All	0	34	0	5.6373	12.4608	Up	6.97896e-11	3.70057e-10
Unigene33744_All	0	36	0	5.6302	12.459	Up	1.76292e-11	9.65947e-11
Unigene35465_All	0	30	0	5.6223	12.4569	Up	1.09371e-09	5.39772e-09
Unigene36625_All	0	54	0	5.617	12.4556	Up	7.38286e-17	5.18683e-16
Unigene32744_All	0	44	0	5.6085	12.4534	Up	7.17806e-14	4.43681e-13
Unigene34767_All	0	52	0	5.5936	12.4496	Up	2.92268e-16	2.00688e-15
Unigene32800_All	0	24	0	5.5906	12.4488	Up	6.78536e-08	2.95486e-07
Unigene36728_All	0	34	0	5.5813	12.4464	Up	6.97896e-11	3.69695e-10
Unigene37476_All	0	36	0	5.5775	12.4454	Up	1.76292e-11	9.65059e-11
CL4256.Contig2_All	0	44	0	5.5763	12.4451	Up	7.17806e-14	4.43589e-13
CL8716.Contig2_All	0	31	0	5.5729	12.4442	Up	5.497e-10	2.7547e-09
Unigene36217_All	0	86	0	5.5723	12.4441	Up	2.02918e-26	1.9152e-25
Unigene37730_All	0	40	0	5.571	12.4437	Up	1.12492e-12	6.57287e-12
Unigene36119_All	0	157	0	5.5691	12.4432	Up	1.24183e-47	1.78128e-46
CL401.Contig1_All	0	26	0	5.5665	12.4426	Up	1.71402e-08	7.82735e-08
Unigene33161_All	0	27	0	5.5645	12.442	Up	8.61466e-09	4.0091e-08
Unigene33901_All	0	63	0	5.5645	12.442	Up	1.51085e-19	1.16428e-18
Unigene33167_All	0	19	0	5.5617	12.4413	Up	2.11576e-06	8.06907e-06
Unigene35574_All	0	43	0	5.556	12.4398	Up	1.42819e-13	8.70654e-13
Unigene34741_All	0	54	0	5.53	12.4331	Up	7.38286e-17	5.18561e-16
Unigene32735_All	0	65	0	5.5271	12.4323	Up	3.81648e-20	3.00326e-19
Unigene35546_All	0	44	0	5.5234	12.4313	Up	7.17806e-14	4.43819e-13
CL4931.Contig2_All	0	76	0	5.519	12.4302	Up	1.97289e-23	1.7099e-22
Unigene33127_All	0	17	0	5.5129	12.4286	Up	8.3757e-06	3.00082e-05
Unigene33249_All	0	21	0	5.5129	12.4286	Up	5.3445e-07	2.14758e-06
Unigene33767_All	0	51	0	5.495	12.4239	Up	5.81514e-16	3.94162e-15
Unigene34059_All	0	23	0	5.493	12.4234	Up	1.35005e-07	5.71599e-07
Unigene37843_All	0	22	0	5.4921	12.4231	Up	2.68614e-07	1.1122e-06
Unigene33039_All	0	54	0	5.4875	12.4219	Up	7.38286e-17	5.18744e-16
Unigene33815_All	0	17	0	5.486	12.4215	Up	8.3757e-06	2.99973e-05
Unigene36255_All	0	27	0	5.4791	12.4197	Up	8.61466e-09	4.00409e-08
Unigene37095_All	0	19	0	5.465	12.416	Up	2.11576e-06	8.05771e-06
Unigene36131_All	0	44	0	5.451	12.4123	Up	7.17806e-14	4.43635e-13
Unigene34624_All	0	116	0	5.4464	12.4111	Up	2.20786e-35	2.55178e-34
CL4765.Contig1_All	0	28	0	5.4321	12.4073	Up	4.32972e-09	2.05303e-08
Unigene33779_All	0	41	0	5.4247	12.4053	Up	5.65382e-13	3.35558e-12
Unigene35444_All	0	59	0	5.4211	12.4044	Up	2.36774e-18	1.75287e-17
Unigene35572_All	0	19	0	5.4179	12.4035	Up	2.11576e-06	8.05977e-06
Unigene34959_All	0	33	0	5.4172	12.4033	Up	1.38857e-10	7.23646e-10
Unigene35545_All	0	60	0	5.4152	12.4028	Up	1.19002e-18	8.89065e-18
Unigene34770_All	0	31	0	5.4111	12.4017	Up	5.497e-10	2.75865e-09
Unigene37475_All	0	22	0	5.4105	12.4015	Up	2.68614e-07	1.11158e-06
CL143.Contig6_All	0	22	0	5.4105	12.4015	Up	2.68614e-07	1.10996e-06
Unigene36453_All	0	48	0	5.4096	12.4013	Up	4.5803e-15	2.9859e-14
Unigene32730_All	0	110	0	5.3944	12.3972	Up	1.36975e-33	1.51993e-32
Unigene33783_All	0	22	0	5.3904	12.3962	Up	2.68614e-07	1.10965e-06
Unigene34181_All	0	25	0	5.3872	12.3953	Up	3.41032e-08	1.52244e-07
Unigene36332_All	0	24	0	5.3821	12.394	Up	6.78536e-08	2.95334e-07
CL6583.Contig2_All	0	41	0	5.3604	12.3881	Up	5.65382e-13	3.3529e-12
Unigene33611_All	0	32	0	5.3594	12.3879	Up	2.76278e-10	1.4121e-09
Unigene28438_All	0	17	0	5.3554	12.3868	Up	8.3757e-06	3.00607e-05
Unigene35850_All	0	34	0	5.3554	12.3868	Up	6.97896e-11	3.69925e-10
Unigene35801_All	0	68	0	5.3554	12.3868	Up	4.8454e-21	3.91707e-20
Unigene33558_All	0	96	0	5.3549	12.3866	Up	2.08708e-29	2.11477e-28
Unigene37923_All	0	27	0	5.3479	12.3848	Up	8.61466e-09	4.00722e-08
Unigene33310_All	0	24	0	5.3459	12.3842	Up	6.78536e-08	2.95248e-07
Unigene37825_All	0	58	0	5.3366	12.3817	Up	4.71098e-18	3.4592e-17
Unigene34160_All	0	59	0	5.3322	12.3805	Up	2.36774e-18	1.75331e-17
Unigene37787_All	0	44	0	5.3312	12.3802	Up	7.17806e-14	4.43958e-13
Unigene34553_All	0	22	0	5.3312	12.3802	Up	2.68614e-07	1.11034e-06
Unigene32983_All	0	93	0	5.3268	12.3791	Up	1.64389e-28	1.63698e-27
Unigene33868_All	0	18	0	5.316	12.3761	Up	4.20962e-06	1.55474e-05
Unigene36890_All	0	84	0	5.3127	12.3752	Up	8.03298e-26	7.47271e-25
Unigene33322_All	0	27	0	5.3003	12.3719	Up	8.61466e-09	4.00003e-08
Unigene34791_All	0	119	0	5.2942	12.3702	Up	2.80308e-36	3.30324e-35
Unigene33238_All	0	25	0	5.284	12.3674	Up	3.41032e-08	1.5197e-07
Unigene33041_All	0	80	0	5.2713	12.3639	Up	1.25889e-24	1.12993e-23
Unigene34966_All	0	21	0	5.2623	12.3615	Up	5.3445e-07	2.14918e-06
Unigene33284_All	0	26	0	5.26	12.3608	Up	1.71402e-08	7.81356e-08
Unigene36486_All	0	17	0	5.2553	12.3596	Up	8.3757e-06	3.00389e-05
Unigene37392_All	0	22	0	5.2542	12.3593	Up	2.68614e-07	1.11003e-06
Unigene34394_All	0	27	0	5.2535	12.3591	Up	8.61466e-09	4.00347e-08
CL1511.Contig1_All	0	42	0	5.2425	12.356	Up	2.8416e-13	1.71091e-12
Unigene33718_All	0	26	0	5.2281	12.3521	Up	1.71402e-08	7.80758e-08
Unigene37108_All	0	56	0	5.2252	12.3513	Up	1.86495e-17	1.33787e-16
Unigene37662_All	0	25	0	5.2173	12.3491	Up	3.41032e-08	1.52347e-07
Unigene36587_All	0	26	0	5.2122	12.3477	Up	1.71402e-08	7.80937e-08
Unigene36355_All	0	59	0	5.2112	12.3474	Up	2.36774e-18	1.75352e-17
Unigene37629_All	0	152	0	5.2075	12.3464	Up	3.87216e-46	5.42604e-45
Unigene35609_All	0	41	0	5.2061	12.346	Up	5.65382e-13	3.35223e-12
Unigene33152_All	0	25	0	5.2009	12.3445	Up	3.41032e-08	1.52358e-07
Unigene38297_All	0	18	0	5.2	12.3443	Up	4.20962e-06	1.55406e-05
Unigene32636_All	0	51	0	5.1906	12.3417	Up	5.81514e-16	3.94521e-15
Unigene33434_All	0	16	0	5.1886	12.3411	Up	1.66648e-05	5.75371e-05
Unigene37929_All	0	25	0	5.1846	12.34	Up	3.41032e-08	1.51959e-07
Unigene33748_All	0	112	0	5.1814	12.3391	Up	3.46006e-34	3.89537e-33
Unigene32667_All	0	19	0	5.1726	12.3367	Up	2.11576e-06	8.06649e-06
CL6590.Contig1_All	0	103	0	5.166	12.3348	Up	1.69079e-31	1.79643e-30
CL1080.Contig8_All	0	43	0	5.1627	12.3339	Up	1.42819e-13	8.71101e-13
Unigene37621_All	0	29	0	5.1573	12.3324	Up	2.17612e-09	1.05515e-08
Unigene36416_All	0	27	0	5.1475	12.3297	Up	8.61466e-09	4.00628e-08
Unigene37698_All	0	28	0	5.1454	12.3291	Up	4.32972e-09	2.05352e-08
Unigene33398_All	0	72	0	5.1438	12.3286	Up	3.09184e-22	2.59283e-21
Unigene38290_All	0	42	0	5.1264	12.3237	Up	2.8416e-13	1.70918e-12
Unigene37121_All	0	29	0	5.116	12.3208	Up	2.17612e-09	1.05351e-08
Unigene37102_All	0	30	0	5.1151	12.3205	Up	1.09371e-09	5.39682e-09
Unigene33800_All	0	100	0	5.1085	12.3187	Up	1.33175e-30	1.3848e-29
Unigene38166_All	0	16	0	5.0889	12.3131	Up	1.66648e-05	5.77819e-05
Unigene33080_All	0	60	0	5.0758	12.3094	Up	1.19002e-18	8.89288e-18
Unigene34209_All	0	45	0	5.0715	12.3082	Up	3.60768e-14	2.26046e-13
Unigene34115_All	0	63	0	5.0703	12.3079	Up	1.51085e-19	1.16443e-18
Unigene36905_All	0	65	0	5.0589	12.3046	Up	3.81648e-20	3.00247e-19
Unigene38087_All	0	31	0	5.0513	12.3024	Up	5.497e-10	2.7561e-09
Unigene32805_All	0	44	0	5.0448	12.3006	Up	7.17806e-14	4.43727e-13
Unigene33843_All	0	17	0	5.0432	12.3001	Up	8.3757e-06	2.99847e-05
Unigene37715_All	0	25	0	5.0423	12.2999	Up	3.41032e-08	1.5221e-07
Unigene33292_All	0	91	0	5.042	12.2998	Up	6.50772e-28	6.3916e-27
Unigene33825_All	0	100	0	5.0385	12.2988	Up	1.33175e-30	1.38504e-29
Unigene33128_All	0	56	0	5.0335	12.2973	Up	1.86495e-17	1.33819e-16
Unigene16029_All	0	40	0	5.0308	12.2966	Up	1.12492e-12	6.56964e-12
Unigene33760_All	0	40	0	5.0308	12.2966	Up	1.12492e-12	6.569e-12
Unigene32894_All	0	106	0	5.0161	12.2924	Up	2.14662e-32	2.32475e-31
Unigene33320_All	0	28	0	5.0063	12.2895	Up	4.32972e-09	2.05368e-08
CL1341.Contig2_All	0	36	0	5.0033	12.2887	Up	1.76292e-11	9.66392e-11
Unigene37521_All	0	20	0	4.9928	12.2856	Up	1.06337e-06	4.15783e-06
Unigene33583_All	0	53	0	4.9875	12.2841	Up	1.46894e-16	1.0202e-15
Unigene38120_All	0	21	0	4.9616	12.2766	Up	5.3445e-07	2.15165e-06
Unigene34348_All	0	37	0	4.9549	12.2746	Up	8.86044e-12	4.94454e-11
Unigene36508_All	0	31	0	4.9537	12.2743	Up	5.497e-10	2.75935e-09
Unigene33006_All	0	19	0	4.9486	12.2728	Up	2.11576e-06	8.08047e-06
CL421.Contig4_All	0	24	0	4.9462	12.2721	Up	6.78536e-08	2.95226e-07
Unigene34508_All	0	29	0	4.9446	12.2716	Up	2.17612e-09	1.05497e-08
CL6706.Contig2_All	0	51	0	4.9398	12.2702	Up	5.81514e-16	3.94431e-15
Unigene33118_All	0	51	0	4.9398	12.2702	Up	5.81514e-16	3.94072e-15
Unigene32701_All	0	28	0	4.9396	12.2702	Up	4.32972e-09	2.05549e-08
Unigene32879_All	0	90	0	4.937	12.2694	Up	1.29481e-27	1.26047e-26
CL6583.Contig3_All	0	22	0	4.9336	12.2684	Up	2.68614e-07	1.10857e-06
Unigene33741_All	0	46	0	4.9322	12.268	Up	1.81322e-14	1.1504e-13
Unigene36436_All	0	31	0	4.9298	12.2673	Up	5.497e-10	2.75424e-09
Unigene33087_All	0	46	0	4.9242	12.2657	Up	1.81322e-14	1.15065e-13
Unigene32984_All	0	80	0	4.9232	12.2654	Up	1.25889e-24	1.12976e-23
Unigene37385_All	0	45	0	4.9125	12.2622	Up	3.60768e-14	2.2607e-13
Unigene33241_All	0	67	0	4.9085	12.2611	Up	9.64066e-21	7.7285e-20
Unigene38209_All	0	16	0	4.9004	12.2587	Up	1.66648e-05	5.78122e-05
Unigene36178_All	0	34	0	4.9004	12.2587	Up	6.97896e-11	3.69662e-10
Unigene34998_All	0	77	0	4.898	12.258	Up	9.91572e-24	8.67228e-23
Unigene37822_All	0	25	0	4.8931	12.2565	Up	3.41032e-08	1.5213e-07
Unigene38070_All	0	65	0	4.8865	12.2546	Up	3.81648e-20	3.00287e-19
Unigene33635_All	0	24	0	4.8853	12.2542	Up	6.78536e-08	2.95854e-07
Unigene33517_All	0	20	0	4.8823	12.2533	Up	1.06337e-06	4.1592e-06
Unigene38319_All	0	27	0	4.8803	12.2528	Up	8.61466e-09	4.00753e-08
Unigene34640_All	0	16	0	4.8778	12.252	Up	1.66648e-05	5.78021e-05
Unigene33260_All	0	51	0	4.8686	12.2493	Up	5.81514e-16	3.94206e-15
Unigene36538_All	0	26	0	4.8589	12.2464	Up	1.71402e-08	7.81895e-08
Unigene33345_All	0	25	0	4.8501	12.2438	Up	3.41032e-08	1.52278e-07
Unigene35182_All	0	26	0	4.8452	12.2423	Up	1.71402e-08	7.82315e-08
Unigene33788_All	0	53	0	4.8362	12.2397	Up	1.46894e-16	1.02043e-15
Unigene35754_All	0	37	0	4.8279	12.2372	Up	8.86044e-12	4.94269e-11
Unigene35682_All	0	22	0	4.8193	12.2346	Up	2.68614e-07	1.10988e-06
Unigene37396_All	0	22	0	4.8193	12.2346	Up	2.68614e-07	1.10788e-06
Unigene37771_All	0	31	0	4.8141	12.2331	Up	5.497e-10	2.75447e-09
CL8652.Contig2_All	0	21	0	4.8071	12.231	Up	5.3445e-07	2.15092e-06
Unigene33319_All	0	38	0	4.8067	12.2308	Up	4.45326e-12	2.52443e-11
Unigene33406_All	0	23	0	4.7999	12.2288	Up	1.35005e-07	5.72006e-07
CL3819.Contig1_All	0	38	0	4.7975	12.2281	Up	4.45326e-12	2.52636e-11
CL8824.Contig1_All	0	45	0	4.7939	12.227	Up	3.60768e-14	2.25927e-13
Unigene37636_All	0	41	0	4.7922	12.2265	Up	5.65382e-13	3.35625e-12
Unigene38028_All	0	31	0	4.7916	12.2263	Up	5.497e-10	2.76052e-09
Unigene35278_All	0	16	0	4.7895	12.2257	Up	1.66648e-05	5.77247e-05
Unigene35147_All	0	18	0	4.7823	12.2235	Up	4.20962e-06	1.5557e-05
CL3863.Contig3_All	0	33	0	4.7666	12.2187	Up	1.38857e-10	7.23329e-10
Unigene35513_All	0	18	0	4.7632	12.2177	Up	4.20962e-06	1.5531e-05
Unigene33693_All	0	29	0	4.7605	12.2169	Up	2.17612e-09	1.05394e-08
Unigene37772_All	0	20	0	4.7594	12.2166	Up	1.06337e-06	4.16961e-06
CL3113.Contig2_All	0	31	0	4.7583	12.2162	Up	5.497e-10	2.75679e-09
Unigene32592_All	0	43	0	4.757	12.2158	Up	1.42819e-13	8.70565e-13
Unigene33111_All	0	41	0	4.7419	12.2112	Up	5.65382e-13	3.35591e-12
CL6554.Contig3_All	0	41	0	4.7419	12.2112	Up	5.65382e-13	3.35324e-12
Unigene33679_All	0	35	0	4.735	12.2091	Up	3.50762e-11	1.88766e-10
Unigene37184_All	0	22	0	4.7254	12.2062	Up	2.68614e-07	1.11251e-06
Unigene35351_All	0	34	0	4.7254	12.2062	Up	6.97896e-11	3.70156e-10
Unigene35677_All	0	38	0	4.7254	12.2062	Up	4.45326e-12	2.52491e-11
Unigene37182_All	0	42	0	4.7174	12.2038	Up	2.8416e-13	1.70884e-12
Unigene37905_All	0	26	0	4.7124	12.2022	Up	1.71402e-08	7.82615e-08
Unigene33910_All	0	25	0	4.7119	12.2021	Up	3.41032e-08	1.52004e-07
Unigene36279_All	0	44	0	4.7101	12.2015	Up	7.17806e-14	4.43912e-13
Unigene37534_All	0	21	0	4.7094	12.2013	Up	5.3445e-07	2.14903e-06
Unigene33539_All	0	54	0	4.6943	12.1967	Up	7.38286e-17	5.1899e-16
Unigene32916_All	0	28	0	4.6895	12.1952	Up	4.32972e-09	2.05221e-08
Unigene33208_All	0	35	0	4.6776	12.1916	Up	3.50762e-11	1.8892e-10
Unigene36195_All	0	34	0	4.6763	12.1912	Up	6.97896e-11	3.69892e-10
Unigene34749_All	0	20	0	4.6753	12.1908	Up	1.06337e-06	4.17181e-06
Unigene33194_All	0	52	0	4.674	12.1904	Up	2.92268e-16	2.00712e-15
CL6229.Contig2_All	0	18	0	4.6698	12.1891	Up	4.20962e-06	1.55958e-05
CL3146.Contig1_All	0	18	0	4.6698	12.1891	Up	4.20962e-06	1.55416e-05
Unigene37189_All	0	26	0	4.6613	12.1865	Up	1.71402e-08	7.81057e-08
Unigene35526_All	0	22	0	4.6499	12.183	Up	2.68614e-07	1.11227e-06
Unigene38347_All	0	20	0	4.6425	12.1807	Up	1.06337e-06	4.15947e-06
Unigene34728_All	0	26	0	4.6238	12.1749	Up	1.71402e-08	7.81476e-08
Unigene34913_All	0	26	0	4.6238	12.1749	Up	1.71402e-08	7.81296e-08
Unigene36443_All	0	29	0	4.6229	12.1746	Up	2.17612e-09	1.05334e-08
Unigene37363_All	0	19	0	4.6211	12.174	Up	2.11576e-06	8.0505e-06
Unigene33568_All	0	23	0	4.6108	12.1708	Up	1.35005e-07	5.73027e-07
Unigene32710_All	0	31	0	4.6086	12.1701	Up	5.497e-10	2.7554e-09
Unigene36777_All	0	14	0	4.6078	12.1699	Up	6.59714e-05	0.000210796
Unigene37665_All	0	55	0	4.5941	12.1656	Up	3.71062e-17	2.63742e-16
Unigene18514_All	0	17	0	4.5904	12.1644	Up	8.3757e-06	2.99721e-05
Unigene33240_All	0	45	0	4.587	12.1633	Up	3.60768e-14	2.2588e-13
Unigene35259_All	0	23	0	4.583	12.1621	Up	1.35005e-07	5.71966e-07
Unigene34114_All	0	43	0	4.5808	12.1614	Up	1.42819e-13	8.71458e-13
Unigene33368_All	0	29	0	4.5788	12.1608	Up	2.17612e-09	1.05472e-08
Unigene34188_All	0	55	0	4.5768	12.1601	Up	3.71062e-17	2.63647e-16
Unigene33672_All	0	80	0	4.5743	12.1593	Up	1.25889e-24	1.12925e-23
Unigene33867_All	0	15	0	4.5729	12.1589	Up	3.31572e-05	0.000110553
Unigene35421_All	0	39	0	4.5665	12.1569	Up	2.2382e-12	1.28954e-11
Unigene34660_All	0	28	0	4.5624	12.1556	Up	4.32972e-09	2.05516e-08
Unigene33882_All	0	16	0	4.5624	12.1556	Up	1.66648e-05	5.77751e-05
CL7426.Contig1_All	0	26	0	4.5624	12.1556	Up	1.71402e-08	7.81955e-08
CL8165.Contig1_All	0	78	0	4.5544	12.153	Up	4.98364e-24	4.40139e-23
CL3640.Contig5_All	0	15	0	4.552	12.1523	Up	3.31572e-05	0.000110176
Unigene36152_All	0	26	0	4.5504	12.1518	Up	1.71402e-08	7.82856e-08
Unigene36964_All	0	26	0	4.5504	12.1518	Up	1.71402e-08	7.82135e-08
Unigene32527_All	0	22	0	4.5482	12.1511	Up	2.68614e-07	1.11135e-06
Unigene33632_All	0	38	0	4.5459	12.1504	Up	4.45326e-12	2.52467e-11
Unigene35432_All	0	14	0	4.5401	12.1485	Up	6.59714e-05	0.000210423
Unigene34746_All	0	35	0	4.5401	12.1485	Up	3.50762e-11	1.88732e-10
Unigene37450_All	0	20	0	4.5312	12.1457	Up	1.06337e-06	4.1644e-06
Unigene35788_All	0	15	0	4.5312	12.1457	Up	3.31572e-05	0.000110097
Unigene36575_All	0	30	0	4.5312	12.1457	Up	1.09371e-09	5.38878e-09
Unigene33144_All	0	35	0	4.5312	12.1457	Up	3.50762e-11	1.88698e-10
Unigene38001_All	0	27	0	4.522	12.1427	Up	8.61466e-09	4.00503e-08
Unigene33724_All	0	22	0	4.5199	12.1421	Up	2.68614e-07	1.11235e-06
Unigene36078_All	0	23	0	4.515	12.1405	Up	1.35005e-07	5.71559e-07
Unigene33490_All	0	32	0	4.5138	12.1401	Up	2.76278e-10	1.41417e-09
Unigene35226_All	0	22	0	4.5059	12.1376	Up	2.68614e-07	1.10819e-06
Unigene33592_All	0	17	0	4.4986	12.1353	Up	8.3757e-06	3.00552e-05
Unigene36440_All	0	25	0	4.4942	12.1338	Up	3.41032e-08	1.52107e-07
Unigene33057_All	0	29	0	4.493	12.1335	Up	2.17612e-09	1.05454e-08
Unigene35415_All	0	34	0	4.4896	12.1324	Up	6.97896e-11	3.69761e-10
Unigene38109_All	0	28	0	4.4851	12.1309	Up	4.32972e-09	2.05581e-08
Unigene37823_All	0	28	0	4.4743	12.1274	Up	4.32972e-09	2.05286e-08
Unigene37758_All	0	54	0	4.4711	12.1264	Up	7.38286e-17	5.18928e-16
Unigene1074_All	0	32	0	4.4662	12.1248	Up	2.76278e-10	1.41307e-09
Unigene34787_All	0	23	0	4.4621	12.1235	Up	1.35005e-07	5.72455e-07
Unigene33211_All	0	18	0	4.4599	12.1228	Up	4.20962e-06	1.55677e-05
Unigene33091_All	0	55	0	4.459	12.1225	Up	3.71062e-17	2.63679e-16
Unigene37456_All	0	26	0	4.4561	12.1216	Up	1.71402e-08	7.82075e-08
CL7621.Contig2_All	0	34	0	4.454	12.1209	Up	6.97896e-11	3.69794e-10
CL6927.Contig2_All	0	87	0	4.4513	12.12	Up	1.01986e-26	9.70582e-26
Unigene33690_All	0	24	0	4.4474	12.1187	Up	6.78536e-08	2.95637e-07
CL8898.Contig2_All	0	16	0	4.4474	12.1187	Up	1.66648e-05	5.75805e-05
Unigene33150_All	0	25	0	4.4459	12.1183	Up	3.41032e-08	1.52415e-07
Unigene36903_All	0	57	0	4.4415	12.1168	Up	9.37324e-18	6.80535e-17
Unigene38234_All	0	19	0	4.4415	12.1168	Up	2.11576e-06	8.04895e-06
Unigene37682_All	0	51	0	4.4394	12.1161	Up	5.81514e-16	3.94117e-15
CL2014.Contig3_All	0	25	0	4.434	12.1144	Up	3.41032e-08	1.52232e-07
Unigene34752_All	0	26	0	4.4331	12.1141	Up	1.71402e-08	7.82495e-08
Unigene34565_All	0	28	0	4.4315	12.1136	Up	4.32972e-09	2.05385e-08
CL7122.Contig2_All	0	24	0	4.4226	12.1107	Up	6.78536e-08	2.95724e-07
Unigene37166_All	0	28	0	4.4209	12.1101	Up	4.32972e-09	2.05467e-08
Unigene33675_All	0	24	0	4.4103	12.1067	Up	6.78536e-08	2.95032e-07
CL1189.Contig2_All	0	43	0	4.3967	12.1022	Up	1.42819e-13	8.70298e-13
Unigene32643_All	0	34	0	4.3931	12.101	Up	6.97896e-11	3.69826e-10
Unigene36341_All	0	43	0	4.3899	12.1	Up	1.42819e-13	8.70476e-13
Unigene36791_All	0	14	0	4.3894	12.0998	Up	6.59714e-05	0.00020948
CL608.Contig1_All	0	26	0	4.3878	12.0993	Up	1.71402e-08	7.82195e-08
Unigene34637_All	0	21	0	4.3825	12.0975	Up	5.3445e-07	2.14671e-06
Unigene37071_All	0	57	0	4.3796	12.0966	Up	9.37324e-18	6.80701e-17
Unigene34131_All	0	101	0	4.3757	12.0953	Up	6.69338e-31	7.02504e-30
Unigene34489_All	0	23	0	4.3723	12.0942	Up	1.35005e-07	5.72822e-07
Unigene32851_All	0	23	0	4.3723	12.0942	Up	1.35005e-07	5.72659e-07
CL141.Contig2_All	0	53	0	4.3719	12.094	Up	1.46894e-16	1.02091e-15
Unigene1826_All	0	22	0	4.3706	12.0936	Up	2.68614e-07	1.10949e-06
Unigene33122_All	0	25	0	4.3638	12.0914	Up	3.41032e-08	1.52221e-07
Unigene33141_All	0	25	0	4.3638	12.0914	Up	3.41032e-08	1.52039e-07
Unigene32595_All	0	36	0	4.3619	12.0907	Up	1.76292e-11	9.65147e-11
Unigene33701_All	0	27	0	4.3566	12.089	Up	8.61466e-09	4.00284e-08
Unigene37118_All	0	25	0	4.3523	12.0876	Up	3.41032e-08	1.5237e-07
Unigene34491_All	0	23	0	4.3473	12.0859	Up	1.35005e-07	5.71477e-07
Unigene37889_All	0	34	0	4.3422	12.0842	Up	6.97896e-11	3.70024e-10
Unigene36694_All	0	25	0	4.3409	12.0838	Up	3.41032e-08	1.52255e-07
Unigene33495_All	0	45	0	4.3396	12.0833	Up	3.60768e-14	2.25856e-13
Unigene33296_All	0	44	0	4.338	12.0828	Up	7.17806e-14	4.43773e-13
Unigene34655_All	0	25	0	4.3295	12.08	Up	3.41032e-08	1.52324e-07
Unigene34212_All	0	24	0	4.3262	12.0789	Up	6.78536e-08	2.95745e-07
Unigene36234_All	0	20	0	4.3239	12.0781	Up	1.06337e-06	4.15892e-06
Unigene35495_All	0	40	0	4.3168	12.0757	Up	1.12492e-12	6.56835e-12
Unigene34148_All	0	27	0	4.3145	12.075	Up	8.61466e-09	4.00816e-08
Unigene34938_All	0	15	0	4.3145	12.075	Up	3.31572e-05	0.00011038
Unigene33257_All	0	26	0	4.3109	12.0738	Up	1.71402e-08	7.82555e-08
Unigene36371_All	0	20	0	4.3098	12.0734	Up	1.06337e-06	4.16687e-06
Unigene33210_All	0	17	0	4.309	12.0731	Up	8.3757e-06	3.00317e-05
CL1552.Contig1_All	0	31	0	4.3084	12.0729	Up	5.497e-10	2.75703e-09
Unigene33285_All	0	61	0	4.3068	12.0724	Up	5.98104e-19	4.52123e-18
Unigene33895_All	0	22	0	4.306	12.0721	Up	2.68614e-07	1.11026e-06
Unigene36163_All	0	62	0	4.3039	12.0714	Up	3.00606e-19	2.29393e-18
Unigene36237_All	0	16	0	4.3028	12.0711	Up	1.66648e-05	5.76575e-05
Unigene36290_All	0	25	0	4.2958	12.0687	Up	3.41032e-08	1.52312e-07
Unigene34163_All	0	15	0	4.2958	12.0687	Up	3.31572e-05	0.000110337
Unigene37017_All	0	29	0	4.2919	12.0674	Up	2.17612e-09	1.0542e-08
Unigene33395_All	0	29	0	4.2919	12.0674	Up	2.17612e-09	1.05386e-08
CL1080.Contig9_All	0	31	0	4.2904	12.0669	Up	5.497e-10	2.75749e-09
Unigene34179_All	0	19	0	4.2899	12.0667	Up	2.11576e-06	8.05101e-06
Unigene36207_All	0	26	0	4.2894	12.0666	Up	1.71402e-08	7.81775e-08
Unigene33818_All	0	49	0	4.2878	12.066	Up	2.30206e-15	1.52122e-14
Unigene33248_All	0	50	0	4.2847	12.065	Up	1.15701e-15	7.74365e-15
Unigene37873_All	0	25	0	4.2847	12.065	Up	3.41032e-08	1.51913e-07
Unigene37274_All	0	13	0	4.2787	12.063	Up	0.000131261	0.000401309
Unigene34539_All	0	15	0	4.2773	12.0625	Up	3.31572e-05	0.000109962
Unigene34606_All	0	25	0	4.2736	12.0612	Up	3.41032e-08	1.52267e-07
Unigene33410_All	0	41	0	4.2714	12.0605	Up	5.65382e-13	3.35357e-12
Unigene35656_All	0	62	0	4.2681	12.0594	Up	3.00606e-19	2.29334e-18
Unigene33355_All	0	33	0	4.2556	12.0551	Up	1.38857e-10	7.24026e-10
Unigene32839_All	0	14	0	4.2485	12.0527	Up	6.59714e-05	0.000210051
Unigene34195_All	0	50	0	4.2462	12.052	Up	1.15701e-15	7.74191e-15
Unigene33900_All	0	26	0	4.2365	12.0487	Up	1.71402e-08	7.81596e-08
Unigene35180_All	0	13	0	4.2365	12.0487	Up	0.000131261	0.000400096
Unigene36088_All	0	13	0	4.2365	12.0487	Up	0.000131261	0.000399809
Unigene33721_All	0	32	0	4.2339	12.0478	Up	2.76278e-10	1.41429e-09
CL5293.Contig1_All	0	40	0	4.2339	12.0478	Up	1.12492e-12	6.57029e-12
Unigene37221_All	0	19	0	4.2322	12.0472	Up	2.11576e-06	8.08151e-06
Unigene33181_All	0	22	0	4.2309	12.0467	Up	2.68614e-07	1.11104e-06
Unigene36380_All	0	42	0	4.2291	12.0461	Up	2.8416e-13	1.71109e-12
Unigene34867_All	0	20	0	4.2272	12.0455	Up	1.06337e-06	4.16303e-06
Unigene32645_All	0	46	0	4.2266	12.0453	Up	1.81322e-14	1.15053e-13
Unigene33191_All	0	18	0	4.2227	12.044	Up	4.20962e-06	1.55938e-05
Unigene33467_All	0	33	0	4.2227	12.044	Up	1.38857e-10	7.23013e-10
Unigene35975_All	0	34	0	4.22	12.043	Up	6.97896e-11	3.70123e-10
Unigene34933_All	0	22	0	4.2186	12.0425	Up	2.68614e-07	1.11196e-06
Unigene35367_All	0	19	0	4.218	12.0423	Up	2.11576e-06	8.06184e-06
Unigene34193_All	0	51	0	4.2174	12.0421	Up	5.81514e-16	3.94656e-15
Unigene38043_All	0	26	0	4.2158	12.0416	Up	1.71402e-08	7.82375e-08
Unigene36247_All	0	49	0	4.2154	12.0415	Up	2.30206e-15	1.52054e-14
Unigene32974_All	0	27	0	4.2127	12.0405	Up	8.61466e-09	4.00534e-08
Unigene36638_All	0	17	0	4.2121	12.0403	Up	8.3757e-06	3.001e-05
Unigene36599_All	0	25	0	4.2083	12.039	Up	3.41032e-08	1.51936e-07
CL1317.Contig1_All	0	22	0	4.2064	12.0384	Up	2.68614e-07	1.10765e-06
Unigene36947_All	0	48	0	4.2059	12.0382	Up	4.5803e-15	2.98427e-14
Unigene34657_All	0	55	0	4.1967	12.035	Up	3.71062e-17	2.6371e-16
Unigene36720_All	0	17	0	4.1964	12.0349	Up	8.3757e-06	2.99415e-05
Unigene33538_All	0	18	0	4.1929	12.0337	Up	4.20962e-06	1.55397e-05
Unigene34338_All	0	32	0	4.192	12.0334	Up	2.76278e-10	1.41392e-09
Unigene35136_All	0	15	0	4.187	12.0317	Up	3.31572e-05	0.000110566
CL5022.Contig7_All	0	15	0	4.187	12.0317	Up	3.31572e-05	0.000110423
Unigene35993_All	0	31	0	4.1853	12.0311	Up	5.497e-10	2.75308e-09
Unigene35497_All	0	21	0	4.1845	12.0308	Up	5.3445e-07	2.14787e-06
Unigene7721_All	0	16	0	4.1837	12.0306	Up	1.66648e-05	5.7792e-05
Unigene33075_All	0	27	0	4.1831	12.0304	Up	8.61466e-09	4.00942e-08
Unigene35500_All	0	56	0	4.1767	12.0281	Up	1.86495e-17	1.33803e-16
CL8021.Contig1_All	0	13	0	4.1748	12.0275	Up	0.000131261	0.000401722
Unigene33665_All	0	47	0	4.1736	12.0271	Up	9.11324e-15	5.85876e-14
Unigene37894_All	0	42	0	4.172	12.0265	Up	2.8416e-13	1.71039e-12
Unigene38187_All	0	14	0	4.172	12.0265	Up	6.59714e-05	0.000210231
Unigene34628_All	0	22	0	4.1702	12.0259	Up	2.68614e-07	1.11142e-06
Unigene35385_All	0	22	0	4.1702	12.0259	Up	2.68614e-07	1.10826e-06
Unigene33846_All	0	31	0	4.1683	12.0252	Up	5.497e-10	2.76075e-09
CL1616.Contig5_All	0	16	0	4.1673	12.0249	Up	1.66648e-05	5.78459e-05
Unigene36936_All	0	41	0	4.1665	12.0246	Up	5.65382e-13	3.35692e-12
Unigene33134_All	0	24	0	4.1563	12.0211	Up	6.78536e-08	2.95075e-07
Unigene34503_All	0	13	0	4.1547	12.0205	Up	0.000131261	0.000400609
Unigene38057_All	0	14	0	4.1532	12.02	Up	6.59714e-05	0.000210299
Unigene33399_All	0	35	0	4.1495	12.0187	Up	3.50762e-11	1.88886e-10
Unigene37855_All	0	21	0	4.147	12.0179	Up	5.3445e-07	2.14657e-06
Unigene33297_All	0	25	0	4.1451	12.0172	Up	3.41032e-08	1.5229e-07
Unigene36004_All	0	27	0	4.1443	12.0169	Up	8.61466e-09	4.00691e-08
Unigene37152_All	0	37	0	4.1417	12.016	Up	8.86044e-12	4.94547e-11
Unigene35378_All	0	51	0	4.1398	12.0153	Up	5.81514e-16	3.94341e-15
Unigene35514_All	0	24	0	4.1347	12.0136	Up	6.78536e-08	2.95919e-07
Unigene36564_All	0	14	0	4.1347	12.0136	Up	6.59714e-05	0.000211045
Unigene36616_All	0	49	0	4.1347	12.0136	Up	2.30206e-15	1.52071e-14
Unigene36537_All	0	19	0	4.1347	12.0136	Up	2.11576e-06	8.05616e-06
Unigene32523_All	0	31	0	4.1264	12.0107	Up	5.497e-10	2.75772e-09
Unigene33764_All	0	31	0	4.1264	12.0107	Up	5.497e-10	2.75517e-09
Unigene34763_All	0	19	0	4.1211	12.0088	Up	2.11576e-06	8.05204e-06
Unigene35663_All	0	18	0	4.1204	12.0086	Up	4.20962e-06	1.55977e-05
CL3044.Contig1_All	0	36	0	4.1204	12.0086	Up	1.76292e-11	9.66303e-11
Unigene33728_All	0	28	0	4.1163	12.0071	Up	4.32972e-09	2.05401e-08
Unigene33437_All	0	14	0	4.1163	12.0071	Up	6.59714e-05	0.000209995
Unigene35605_All	0	29	0	4.0994	12.0012	Up	2.17612e-09	1.05489e-08
CL4223.Contig1_All	0	14	0	4.0981	12.0007	Up	6.59714e-05	0.000210434
Unigene37563_All	0	13	0	4.0953	11.9998	Up	0.000131261	0.000401082
CL7963.Contig2_All	0	25	0	4.0938	11.9992	Up	3.41032e-08	1.52393e-07
Unigene34552_All	0	17	0	4.0896	11.9977	Up	8.3757e-06	2.99649e-05
Unigene32739_All	0	22	0	4.0882	11.9973	Up	2.68614e-07	1.11119e-06
CL1500.Contig2_All	0	26	0	4.0856	11.9963	Up	1.71402e-08	7.80997e-08
Unigene37110_All	0	24	0	4.0816	11.9949	Up	6.78536e-08	2.95183e-07
Unigene33883_All	0	38	0	4.081	11.9947	Up	4.45326e-12	2.52588e-11
Unigene34666_All	0	14	0	4.0801	11.9944	Up	6.59714e-05	0.000210898
Unigene35951_All	0	14	0	4.0801	11.9944	Up	6.59714e-05	0.000210672
Unigene37083_All	0	14	0	4.0801	11.9944	Up	6.59714e-05	0.000210029
Unigene33457_All	0	35	0	4.0765	11.9931	Up	3.50762e-11	1.88715e-10
Unigene32630_All	0	13	0	4.0759	11.9929	Up	0.000131261	0.000400035
Unigene35370_All	0	17	0	4.0748	11.9925	Up	8.3757e-06	2.99523e-05
Unigene33405_All	0	63	0	4.0741	11.9923	Up	1.51085e-19	1.16398e-18
Unigene34586_All	0	24	0	4.0711	11.9912	Up	6.78536e-08	2.95442e-07
CL2386.Contig3_All	0	32	0	4.0711	11.9912	Up	2.76278e-10	1.41246e-09
Unigene36272_All	0	27	0	4.0688	11.9904	Up	8.61466e-09	4.01036e-08
Unigene37779_All	0	19	0	4.0678	11.99	Up	2.11576e-06	8.07218e-06
Unigene35888_All	0	18	0	4.0641	11.9887	Up	4.20962e-06	1.55319e-05
Unigene36372_All	0	46	0	4.0629	11.9883	Up	1.81322e-14	1.15102e-13
Unigene35484_All	0	60	0	4.0628	11.9883	Up	1.19002e-18	8.89176e-18
Unigene35368_All	0	14	0	4.0622	11.988	Up	6.59714e-05	0.00020967
Unigene32979_All	0	48	0	4.0607	11.9875	Up	4.5803e-15	2.98394e-14
Unigene35493_All	0	17	0	4.0601	11.9873	Up	8.3757e-06	3.00534e-05
Unigene35472_All	0	13	0	4.0567	11.9861	Up	0.000131261	0.000399013
Unigene33422_All	0	16	0	4.0555	11.9857	Up	1.66648e-05	5.78628e-05
Unigene32543_All	0	16	0	4.0555	11.9857	Up	1.66648e-05	5.75671e-05
Unigene32731_All	0	22	0	4.0541	11.9852	Up	2.68614e-07	1.11096e-06
Unigene32840_All	0	25	0	4.0536	11.985	Up	3.41032e-08	1.52118e-07
Unigene34695_All	0	18	0	4.0503	11.9838	Up	4.20962e-06	1.55541e-05
Unigene37990_All	0	32	0	4.0477	11.9829	Up	2.76278e-10	1.41283e-09
Unigene36322_All	0	20	0	4.0462	11.9824	Up	1.06337e-06	4.16769e-06
Unigene35139_All	0	17	0	4.0455	11.9821	Up	8.3757e-06	3.00046e-05
Unigene37644_All	0	36	0	4.0434	11.9814	Up	1.76292e-11	9.6568e-11
Unigene25596_All	0	13	0	4.0376	11.9793	Up	0.000131261	0.000399053
Unigene36560_All	0	14	0	4.0268	11.9754	Up	6.59714e-05	0.000210819
Unigene36757_All	0	18	0	4.023	11.9741	Up	4.20962e-06	1.55706e-05
Unigene35490_All	0	18	0	4.023	11.9741	Up	4.20962e-06	1.55657e-05
Unigene33460_All	0	47	0	4.0224	11.9738	Up	9.11324e-15	5.8613e-14
Unigene32591_All	0	13	0	4.0188	11.9725	Up	0.000131261	0.000399155
Unigene37357_All	0	15	0	4.0175	11.9721	Up	3.31572e-05	0.00011025
Unigene32507_All	0	15	0	4.0175	11.9721	Up	3.31572e-05	0.000110189
Unigene34206_All	0	38	0	4.0158	11.9715	Up	4.45326e-12	2.5266e-11
Unigene37244_All	0	33	0	4.0131	11.9705	Up	1.38857e-10	7.23392e-10
Unigene37907_All	0	30	0	4.0094	11.9692	Up	1.09371e-09	5.39503e-09
Unigene38077_All	0	26	0	4.0094	11.9692	Up	1.71402e-08	7.82255e-08
Unigene35915_All	0	17	0	4.0023	11.9666	Up	8.3757e-06	3.00226e-05
Unigene35220_All	0	15	0	4.0013	11.9663	Up	3.31572e-05	0.000110491
Unigene37618_All	0	24	0	3.9993	11.9655	Up	6.78536e-08	2.95205e-07
Unigene33706_All	0	22	0	3.9984	11.9652	Up	2.68614e-07	1.1088e-06
Unigene35541_All	0	31	0	3.9977	11.965	Up	5.497e-10	2.75285e-09
Unigene37358_All	0	23	0	3.9936	11.9635	Up	1.35005e-07	5.71681e-07
CL6601.Contig1_All	0	21	0	3.9921	11.9629	Up	5.3445e-07	2.14802e-06
Unigene35121_All	0	31	0	3.9899	11.9621	Up	5.497e-10	2.75563e-09
Unigene35382_All	0	17	0	3.9881	11.9615	Up	8.3757e-06	2.99307e-05
Unigene34544_All	0	42	0	3.9864	11.9609	Up	2.8416e-13	1.71057e-12
Unigene32517_All	0	36	0	3.9826	11.9595	Up	1.76292e-11	9.66125e-11
Unigene34587_All	0	24	0	3.9793	11.9583	Up	6.78536e-08	2.95399e-07
Unigene37047_All	0	54	0	3.9782	11.9579	Up	7.38286e-17	5.18622e-16
Unigene34712_All	0	20	0	3.9733	11.9561	Up	1.06337e-06	4.16412e-06
Unigene34332_All	0	20	0	3.9733	11.9561	Up	1.06337e-06	4.16002e-06
Unigene33525_All	0	24	0	3.9693	11.9547	Up	6.78536e-08	2.95897e-07
Unigene35453_All	0	12	0	3.9693	11.9547	Up	0.000261164	0.000759927
Unigene34116_All	0	22	0	3.9657	11.9534	Up	2.68614e-07	1.1078e-06
Unigene33754_All	0	19	0	3.9651	11.9531	Up	2.11576e-06	8.07269e-06
Unigene35779_All	0	35	0	3.9648	11.953	Up	3.50762e-11	1.88869e-10
Unigene37477_All	0	16	0	3.9644	11.9529	Up	1.66648e-05	5.76441e-05
Unigene35556_All	0	29	0	3.9638	11.9527	Up	2.17612e-09	1.05437e-08
Unigene35564_All	0	13	0	3.9632	11.9525	Up	0.000131261	0.000400671
Unigene35151_All	0	20	0	3.9614	11.9518	Up	1.06337e-06	4.16248e-06
Unigene36251_All	0	32	0	3.9569	11.9502	Up	2.76278e-10	1.41319e-09
Unigene37820_All	0	45	0	3.9535	11.9489	Up	3.60768e-14	2.25903e-13
Unigene37119_All	0	15	0	3.9535	11.9489	Up	3.31572e-05	0.00011022
CL141.Contig3_All	0	27	0	3.9518	11.9483	Up	8.61466e-09	4.00315e-08
Unigene33047_All	0	16	0	3.9496	11.9475	Up	1.66648e-05	5.7614e-05
Unigene34398_All	0	12	0	3.9496	11.9475	Up	0.000261164	0.000757778
Unigene33604_All	0	13	0	3.945	11.9458	Up	0.000131261	0.000399666
Unigene37259_All	0	19	0	3.9403	11.9441	Up	2.11576e-06	8.05307e-06
Unigene36141_All	0	39	0	3.939	11.9436	Up	2.2382e-12	1.29016e-11
CL4843.Contig1_All	0	27	0	3.9343	11.9419	Up	8.61466e-09	4.00253e-08
Unigene37417_All	0	29	0	3.9314	11.9408	Up	2.17612e-09	1.0536e-08
CL5546.Contig1_All	0	18	0	3.93	11.9403	Up	4.20962e-06	1.55773e-05
Unigene37756_All	0	12	0	3.93	11.9403	Up	0.000261164	0.000758333
Unigene34851_All	0	25	0	3.9285	11.9398	Up	3.41032e-08	1.52438e-07
Unigene36759_All	0	13	0	3.927	11.9392	Up	0.000131261	0.000400363
Unigene36945_All	0	21	0	3.9245	11.9383	Up	5.3445e-07	2.14715e-06
Unigene33374_All	0	22	0	3.923	11.9377	Up	2.68614e-07	1.1105e-06
Unigene35463_All	0	15	0	3.9222	11.9374	Up	3.31572e-05	0.000110232
Unigene33360_All	0	51	0	3.9186	11.9361	Up	5.81514e-16	3.94476e-15
Unigene33417_All	0	35	0	3.9178	11.9358	Up	3.50762e-11	1.8904e-10
Unigene37107_All	0	40	0	3.9145	11.9346	Up	1.12492e-12	6.5748e-12
Unigene34888_All	0	30	0	3.9145	11.9346	Up	1.09371e-09	5.39593e-09
Unigene33826_All	0	14	0	3.9079	11.9322	Up	6.59714e-05	0.000210853
Unigene33586_All	0	14	0	3.9079	11.9322	Up	6.59714e-05	0.000209917
Unigene35706_All	0	16	0	3.9058	11.9314	Up	1.66648e-05	5.77314e-05
Unigene34598_All	0	36	0	3.9042	11.9308	Up	1.76292e-11	9.66036e-11
Unigene36180_All	0	20	0	3.903	11.9304	Up	1.06337e-06	4.16989e-06
Unigene36395_All	0	20	0	3.903	11.9304	Up	1.06337e-06	4.16111e-06
Unigene34106_All	0	34	0	3.8982	11.9286	Up	6.97896e-11	3.69958e-10
Unigene37655_All	0	46	0	3.8965	11.928	Up	1.81322e-14	1.15077e-13
CL3881.Contig3_All	0	152	0	3.893	11.9267	Up	3.87216e-46	5.42476e-45
Unigene36271_All	0	26	0	3.8915	11.9261	Up	1.71402e-08	7.81835e-08
Unigene37861_All	0	22	0	3.8915	11.9261	Up	2.68614e-07	1.10911e-06
Unigene35488_All	0	14	0	3.8915	11.9261	Up	6.59714e-05	0.000209737
Unigene34664_All	0	28	0	3.8915	11.9261	Up	4.32972e-09	2.05254e-08
Unigene34670_All	0	21	0	3.8915	11.9261	Up	5.3445e-07	2.14599e-06
CL428.Contig1_All	0	72	0	3.8851	11.9237	Up	3.09184e-22	2.5932e-21
Unigene35372_All	0	42	0	3.8806	11.9221	Up	2.8416e-13	1.71022e-12
Unigene36160_All	0	37	0	3.8791	11.9215	Up	8.86044e-12	4.94501e-11
Unigene33253_All	0	18	0	3.8788	11.9214	Up	4.20962e-06	1.559e-05
Unigene37674_All	0	36	0	3.8788	11.9214	Up	1.76292e-11	9.66214e-11
Unigene35062_All	0	36	0	3.8788	11.9214	Up	1.76292e-11	9.65769e-11
Unigene37501_All	0	18	0	3.8788	11.9214	Up	4.20962e-06	1.55628e-05
Unigene35851_All	0	16	0	3.8772	11.9208	Up	1.66648e-05	5.77079e-05
Unigene34460_All	0	14	0	3.8752	11.9201	Up	6.59714e-05	0.000209681
Unigene33485_All	0	44	0	3.8708	11.9184	Up	7.17806e-14	4.44004e-13
CL2233.Contig1_All	0	18	0	3.8662	11.9167	Up	4.20962e-06	1.5588e-05
Unigene35547_All	0	18	0	3.8662	11.9167	Up	4.20962e-06	1.55638e-05
Unigene32690_All	0	17	0	3.8647	11.9161	Up	8.3757e-06	2.99343e-05
Unigene35581_All	0	15	0	3.8612	11.9148	Up	3.31572e-05	0.000110201
Unigene33479_All	0	35	0	3.8591	11.914	Up	3.50762e-11	1.888e-10
Unigene36672_All	0	20	0	3.8574	11.9134	Up	1.06337e-06	4.17071e-06
Unigene38219_All	0	13	0	3.8566	11.9131	Up	0.000131261	0.000400856
Unigene32524_All	0	19	0	3.8557	11.9128	Up	2.11576e-06	8.05823e-06
Unigene36859_All	0	24	0	3.8537	11.912	Up	6.78536e-08	2.95119e-07
Unigene32900_All	0	23	0	3.8521	11.9114	Up	1.35005e-07	5.71803e-07
Unigene33146_All	0	17	0	3.8515	11.9112	Up	8.3757e-06	2.99631e-05
Unigene33409_All	0	20	0	3.8462	11.9092	Up	1.06337e-06	4.16796e-06
Unigene34018_All	0	15	0	3.8462	11.9092	Up	3.31572e-05	0.000110103
Unigene37175_All	0	24	0	3.8444	11.9085	Up	6.78536e-08	2.9581e-07
Unigene37239_All	0	14	0	3.843	11.908	Up	6.59714e-05	0.000210536
Unigene7855_All	0	30	0	3.8388	11.9064	Up	1.09371e-09	5.39861e-09
Unigene33147_All	0	33	0	3.8368	11.9057	Up	1.38857e-10	7.22949e-10
Unigene37699_All	0	16	0	3.8351	11.905	Up	1.66648e-05	5.76408e-05
Unigene34671_All	0	24	0	3.8351	11.905	Up	6.78536e-08	2.95054e-07
Unigene36557_All	0	19	0	3.8322	11.904	Up	2.11576e-06	8.07114e-06
Unigene32504_All	0	25	0	3.8284	11.9025	Up	3.41032e-08	1.52084e-07
Unigene38143_All	0	25	0	3.8284	11.9025	Up	3.41032e-08	1.51947e-07
Unigene34780_All	0	19	0	3.8205	11.8995	Up	2.11576e-06	8.06752e-06
Unigene34285_All	0	34	0	3.8188	11.8989	Up	6.97896e-11	3.69991e-10
CL1457.Contig2_All	0	18	0	3.8166	11.8981	Up	4.20962e-06	1.5558e-05
Unigene36092_All	0	15	0	3.8166	11.8981	Up	3.31572e-05	0.00011014
CL1382.Contig2_All	0	24	0	3.8166	11.8981	Up	6.78536e-08	2.95162e-07
Unigene37015_All	0	15	0	3.8166	11.8981	Up	3.31572e-05	0.000110115
Unigene36264_All	0	15	0	3.8166	11.8981	Up	3.31572e-05	0.000110035
Unigene34682_All	0	12	0	3.8166	11.8981	Up	0.000261164	0.00075634
Unigene35722_All	0	23	0	3.8135	11.8969	Up	1.35005e-07	5.72945e-07
Unigene32918_All	0	27	0	3.8085	11.895	Up	8.61466e-09	4.00378e-08
Unigene34469_All	0	16	0	3.8075	11.8946	Up	1.66648e-05	5.76039e-05
Unigene37911_All	0	13	0	3.8054	11.8938	Up	0.000131261	0.000401227
CL1138.Contig6_All	0	31	0	3.8048	11.8936	Up	5.497e-10	2.76028e-09
Unigene35617_All	0	18	0	3.8045	11.8935	Up	4.20962e-06	1.55822e-05
Unigene33028_All	0	18	0	3.8045	11.8935	Up	4.20962e-06	1.55445e-05
Unigene34396_All	0	20	0	3.802	11.8925	Up	1.06337e-06	4.16879e-06
Unigene33573_All	0	35	0	3.802	11.8925	Up	3.50762e-11	1.88954e-10
CL2345.Contig2_All	0	42	0	3.801	11.8922	Up	2.8416e-13	1.71005e-12
Unigene38066_All	0	12	0	3.7984	11.8912	Up	0.000261164	0.000759965
Unigene33625_All	0	31	0	3.7978	11.8909	Up	5.497e-10	2.76145e-09
Unigene33932_All	0	14	0	3.7958	11.8902	Up	6.59714e-05	0.000209849
Unigene37852_All	0	30	0	3.7948	11.8898	Up	1.09371e-09	5.39146e-09
Unigene38178_All	0	16	0	3.7938	11.8894	Up	1.66648e-05	5.78223e-05
Unigene33578_All	0	16	0	3.7938	11.8894	Up	1.66648e-05	5.75538e-05
Unigene35956_All	0	25	0	3.7933	11.8892	Up	3.41032e-08	1.52175e-07
Unigene36995_All	0	20	0	3.7911	11.8884	Up	1.06337e-06	4.1633e-06
Unigene36182_All	0	33	0	3.7901	11.888	Up	1.38857e-10	7.23076e-10
Unigene33824_All	0	35	0	3.7896	11.8878	Up	3.50762e-11	1.88749e-10
Unigene35773_All	0	13	0	3.7886	11.8874	Up	0.000131261	0.000400178
Unigene36707_All	0	15	0	3.7875	11.887	Up	3.31572e-05	0.000110343
CL4765.Contig2_All	0	15	0	3.7875	11.887	Up	3.31572e-05	0.000110072
Unigene38288_All	0	15	0	3.7875	11.887	Up	3.31572e-05	0.000110054
Unigene35567_All	0	15	0	3.7875	11.887	Up	3.31572e-05	0.000109968
CL7426.Contig3_All	0	19	0	3.786	11.8865	Up	2.11576e-06	8.05359e-06
Unigene35642_All	0	31	0	3.7838	11.8856	Up	5.497e-10	2.75912e-09
Unigene34152_All	0	65	0	3.782	11.8849	Up	3.81648e-20	3.00366e-19
CL8682.Contig6_All	0	24	0	3.7803	11.8843	Up	6.78536e-08	2.95507e-07
Unigene35305_All	0	14	0	3.7803	11.8843	Up	6.59714e-05	0.000210141
Unigene34194_All	0	24	0	3.7713	11.8808	Up	6.78536e-08	2.95464e-07
Unigene35371_All	0	20	0	3.7695	11.8802	Up	1.06337e-06	4.16714e-06
Unigene38271_All	0	16	0	3.7668	11.8791	Up	1.66648e-05	5.75438e-05
Unigene37125_All	0	20	0	3.7588	11.8761	Up	1.06337e-06	4.15865e-06
Unigene34845_All	0	53	0	3.758	11.8757	Up	1.46894e-16	1.02115e-15
CL796.Contig2_All	0	38	0	3.7577	11.8756	Up	4.45326e-12	2.52419e-11
CL7904.Contig1_All	0	28	0	3.7573	11.8755	Up	4.32972e-09	2.05483e-08
CL7869.Contig1_All	0	18	0	3.7564	11.8751	Up	4.20962e-06	1.55851e-05
Unigene35285_All	0	21	0	3.7548	11.8745	Up	5.3445e-07	2.14932e-06
CL243.Contig2_All	0	16	0	3.7535	11.874	Up	1.66648e-05	5.77785e-05
Unigene36192_All	0	19	0	3.7521	11.8735	Up	2.11576e-06	8.07943e-06
Unigene35560_All	0	39	0	3.7501	11.8727	Up	2.2382e-12	1.28966e-11
Unigene38154_All	0	14	0	3.7497	11.8726	Up	6.59714e-05	0.000210966
Unigene36549_All	0	34	0	3.7488	11.8722	Up	6.97896e-11	3.70222e-10
Unigene34556_All	0	17	0	3.7488	11.8722	Up	8.3757e-06	2.99325e-05
Unigene34806_All	0	17	0	3.7488	11.8722	Up	8.3757e-06	2.99289e-05
Unigene37954_All	0	33	0	3.7446	11.8706	Up	1.38857e-10	7.23582e-10
Unigene36686_All	0	12	0	3.7446	11.8706	Up	0.000261164	0.000756303
Unigene37407_All	0	32	0	3.7402	11.8689	Up	2.76278e-10	1.41222e-09
Unigene34168_All	0	29	0	3.7398	11.8687	Up	2.17612e-09	1.05463e-08
Unigene37681_All	0	43	0	3.7381	11.8681	Up	1.42819e-13	8.70744e-13
Unigene34574_All	0	30	0	3.7376	11.8679	Up	1.09371e-09	5.39369e-09
Unigene32736_All	0	38	0	3.7354	11.867	Up	4.45326e-12	2.52516e-11
Unigene34170_All	0	14	0	3.7346	11.8667	Up	6.59714e-05	0.000210344
Unigene38346_All	0	18	0	3.7329	11.8661	Up	4.20962e-06	1.55803e-05
Unigene34134_All	0	76	0	3.7326	11.866	Up	1.97289e-23	1.70941e-22
CL6566.Contig1_All	0	22	0	3.7318	11.8657	Up	2.68614e-07	1.11181e-06
Unigene34603_All	0	22	0	3.7318	11.8657	Up	2.68614e-07	1.10942e-06
Unigene33262_All	0	31	0	3.7287	11.8645	Up	5.497e-10	2.75796e-09
Unigene38072_All	0	12	0	3.7271	11.8638	Up	0.000261164	0.00076056
Unigene33314_All	0	13	0	3.723	11.8622	Up	0.000131261	0.00040063
Unigene33040_All	0	13	0	3.723	11.8622	Up	0.000131261	0.000400219
Unigene35517_All	0	22	0	3.7223	11.862	Up	2.68614e-07	1.11088e-06
Unigene33443_All	0	18	0	3.7212	11.8616	Up	4.20962e-06	1.55783e-05
Unigene36522_All	0	14	0	3.7196	11.8609	Up	6.59714e-05	0.000210604
Unigene38051_All	0	14	0	3.7196	11.8609	Up	6.59714e-05	0.000210525
Unigene32848_All	0	19	0	3.7188	11.8606	Up	2.11576e-06	8.06494e-06
Unigene1760_All	0	40	0	3.7166	11.8598	Up	1.12492e-12	6.56771e-12
Unigene33321_All	0	31	0	3.7152	11.8592	Up	5.497e-10	2.75656e-09
Unigene35559_All	0	26	0	3.715	11.8591	Up	1.71402e-08	7.81715e-08
Unigene33354_All	0	17	0	3.7117	11.8579	Up	8.3757e-06	3.00444e-05
Unigene33500_All	0	23	0	3.7111	11.8576	Up	1.35005e-07	5.71925e-07
Unigene37684_All	0	26	0	3.707	11.856	Up	1.71402e-08	7.83036e-08
Unigene33196_All	0	13	0	3.707	11.856	Up	0.000131261	0.000402094
Unigene34281_All	0	13	0	3.707	11.856	Up	0.000131261	0.000402011
Unigene38016_All	0	13	0	3.707	11.856	Up	0.000131261	0.000399033
CL474.Contig2_All	0	22	0	3.7033	11.8546	Up	2.68614e-07	1.10896e-06
Unigene33445_All	0	16	0	3.701	11.8537	Up	1.66648e-05	5.78189e-05
Unigene37203_All	0	19	0	3.6969	11.8521	Up	2.11576e-06	8.0758e-06
Unigene35585_All	0	30	0	3.6958	11.8517	Up	1.09371e-09	5.39817e-09
Unigene33582_All	0	64	0	3.6945	11.8512	Up	7.5935e-20	5.91369e-19
Unigene38323_All	0	12	0	3.6924	11.8503	Up	0.000261164	0.000758185
Unigene37222_All	0	15	0	3.689	11.849	Up	3.31572e-05	0.000110429
Unigene35374_All	0	19	0	3.6861	11.8479	Up	2.11576e-06	8.07891e-06
Unigene33165_All	0	39	0	3.6858	11.8478	Up	2.2382e-12	1.29004e-11
Unigene37945_All	0	32	0	3.6817	11.8462	Up	2.76278e-10	1.41368e-09
Unigene34976_All	0	13	0	3.6753	11.8436	Up	0.000131261	0.000402405
Unigene37781_All	0	19	0	3.6753	11.8436	Up	2.11576e-06	8.07321e-06
Unigene34847_All	0	28	0	3.6753	11.8436	Up	4.32972e-09	2.05336e-08
Unigene33628_All	0	21	0	3.6753	11.8436	Up	5.3445e-07	2.14686e-06
Unigene34389_All	0	15	0	3.6753	11.8436	Up	3.31572e-05	0.000110011
Unigene34773_All	0	22	0	3.666	11.84	Up	2.68614e-07	1.1098e-06
Unigene35475_All	0	18	0	3.664	11.8392	Up	4.20962e-06	1.55368e-05
Unigene37014_All	0	14	0	3.6608	11.8379	Up	6.59714e-05	0.000210367
Unigene33801_All	0	14	0	3.6608	11.8379	Up	6.59714e-05	0.00021022
Unigene32596_All	0	33	0	3.6568	11.8364	Up	1.38857e-10	7.23836e-10
Unigene34635_All	0	22	0	3.6568	11.8364	Up	2.68614e-07	1.11042e-06
CL8253.Contig1_All	0	22	0	3.6568	11.8364	Up	2.68614e-07	1.11011e-06
Unigene35037_All	0	33	0	3.6568	11.8364	Up	1.38857e-10	7.23139e-10
Unigene36825_All	0	15	0	3.6483	11.833	Up	3.31572e-05	0.000110596
CL884.Contig2_All	0	15	0	3.6483	11.833	Up	3.31572e-05	0.000110017
Unigene35346_All	0	73	0	3.6475	11.8327	Up	1.55395e-22	1.31632e-21
Unigene38069_All	0	18	0	3.6416	11.8304	Up	4.20962e-06	1.55919e-05
Unigene35569_All	0	12	0	3.6416	11.8304	Up	0.000261164	0.000759853
Unigene34174_All	0	34	0	3.6396	11.8296	Up	6.97896e-11	3.69629e-10
Unigene33164_All	0	37	0	3.6317	11.8264	Up	8.86044e-12	4.94594e-11
Unigene35462_All	0	13	0	3.6288	11.8253	Up	0.000131261	0.000400424
Unigene37269_All	0	13	0	3.6288	11.8253	Up	0.000131261	0.000399646
Unigene33533_All	0	13	0	3.6288	11.8253	Up	0.000131261	0.000399074
Unigene37379_All	0	37	0	3.6263	11.8243	Up	8.86044e-12	4.94362e-11
Unigene36528_All	0	12	0	3.6249	11.8237	Up	0.000261164	0.000757224
Unigene37589_All	0	12	0	3.6249	11.8237	Up	0.000261164	0.000756708
Unigene38193_All	0	23	0	3.6228	11.8229	Up	1.35005e-07	5.73067e-07
Unigene34953_All	0	15	0	3.6216	11.8224	Up	3.31572e-05	0.000110466
Unigene36957_All	0	26	0	3.6211	11.8222	Up	1.71402e-08	7.82976e-08
Unigene37074_All	0	17	0	3.6162	11.8203	Up	8.3757e-06	3.0019e-05
Unigene34316_All	0	17	0	3.6162	11.8203	Up	8.3757e-06	3.00172e-05
CL139.Contig3_All	0	20	0	3.615	11.8198	Up	1.06337e-06	4.16824e-06
Unigene35868_All	0	33	0	3.6144	11.8195	Up	1.38857e-10	7.23709e-10
Unigene33541_All	0	36	0	3.6139	11.8193	Up	1.76292e-11	9.65236e-11
CL2552.Contig2_All	0	32	0	3.6126	11.8188	Up	2.76278e-10	1.41295e-09
Unigene34126_All	0	22	0	3.6115	11.8184	Up	2.68614e-07	1.11243e-06
Unigene34555_All	0	15	0	3.6085	11.8172	Up	3.31572e-05	0.00011051
Unigene36817_All	0	12	0	3.6085	11.8172	Up	0.000261164	0.000761865
Unigene34369_All	0	15	0	3.6085	11.8172	Up	3.31572e-05	0.000110029
Unigene35529_All	0	15	0	3.6085	11.8172	Up	3.31572e-05	0.000109937
Unigene36933_All	0	29	0	3.6062	11.8163	Up	2.17612e-09	1.05403e-08
Unigene36810_All	0	23	0	3.6056	11.816	Up	1.35005e-07	5.72414e-07
Unigene36489_All	0	17	0	3.6046	11.8156	Up	8.3757e-06	3.00498e-05
Unigene33233_All	0	19	0	3.6016	11.8144	Up	2.11576e-06	8.07425e-06
Unigene36674_All	0	32	0	3.6003	11.8139	Up	2.76278e-10	1.4138e-09
Unigene12326_All	0	16	0	3.6003	11.8139	Up	1.66648e-05	5.75906e-05
Unigene36445_All	0	29	0	3.5994	11.8135	Up	2.17612e-09	1.05506e-08
Unigene34979_All	0	36	0	3.5976	11.8128	Up	1.76292e-11	9.65414e-11
Unigene37830_All	0	23	0	3.5971	11.8126	Up	1.35005e-07	5.72781e-07
Unigene37671_All	0	20	0	3.5954	11.8119	Up	1.06337e-06	4.16549e-06
Unigene38074_All	0	29	0	3.5927	11.8109	Up	2.17612e-09	1.05377e-08
Unigene38170_All	0	29	0	3.5927	11.8109	Up	2.17612e-09	1.05317e-08
CL6927.Contig1_All	0	12	0	3.5921	11.8106	Up	0.000261164	0.000758111
Unigene32814_All	0	21	0	3.5898	11.8097	Up	5.3445e-07	2.1502e-06
Unigene36115_All	0	21	0	3.5898	11.8097	Up	5.3445e-07	2.14889e-06
Unigene37669_All	0	14	0	3.5898	11.8097	Up	6.59714e-05	0.000210096
Unigene34164_All	0	14	0	3.5898	11.8097	Up	6.59714e-05	0.000209984
CL8593.Contig1_All	0	32	0	3.5881	11.809	Up	2.76278e-10	1.41331e-09
Unigene34558_All	0	20	0	3.5856	11.808	Up	1.06337e-06	4.15974e-06
Unigene36325_All	0	22	0	3.5848	11.8077	Up	2.68614e-07	1.11266e-06
Unigene35651_All	0	22	0	3.5848	11.8077	Up	2.68614e-07	1.11166e-06
Unigene37103_All	0	13	0	3.5834	11.8071	Up	0.000131261	0.000401206
Unigene36842_All	0	25	0	3.5798	11.8057	Up	3.41032e-08	1.52381e-07
Unigene37226_All	0	12	0	3.576	11.8041	Up	0.000261164	0.000756082
Unigene36224_All	0	25	0	3.5721	11.8026	Up	3.41032e-08	1.52427e-07
CL6539.Contig1_All	0	15	0	3.5695	11.8015	Up	3.31572e-05	0.0001103
Unigene36771_All	0	16	0	3.5639	11.7992	Up	1.66648e-05	5.78155e-05
Unigene36308_All	0	37	0	3.5629	11.7988	Up	8.86044e-12	4.94315e-11
Unigene33796_All	0	12	0	3.5599	11.7976	Up	0.000261164	0.000760262
Unigene36175_All	0	53	0	3.5596	11.7975	Up	1.46894e-16	1.02055e-15
Unigene34642_All	0	29	0	3.5594	11.7974	Up	2.17612e-09	1.05429e-08
Unigene33255_All	0	23	0	3.5551	11.7957	Up	1.35005e-07	5.727e-07
Unigene36755_All	0	13	0	3.5538	11.7951	Up	0.000131261	0.000401639
Unigene33295_All	0	16	0	3.552	11.7944	Up	1.66648e-05	5.78392e-05
Unigene35376_All	0	16	0	3.552	11.7944	Up	1.66648e-05	5.77516e-05
Unigene38049_All	0	30	0	3.5504	11.7938	Up	1.09371e-09	5.39101e-09
CL2771.Contig2_All	0	22	0	3.5498	11.7935	Up	2.68614e-07	1.10796e-06
Unigene33390_All	0	14	0	3.5486	11.793	Up	6.59714e-05	0.000209692
Unigene35528_All	0	26	0	3.5465	11.7922	Up	1.71402e-08	7.80818e-08
Unigene36926_All	0	21	0	3.544	11.7912	Up	5.3445e-07	2.1515e-06
Unigene33100_All	0	33	0	3.544	11.7912	Up	1.38857e-10	7.23773e-10
Unigene36254_All	0	36	0	3.544	11.7912	Up	1.76292e-11	9.65592e-11
CL8165.Contig2_All	0	20	0	3.5377	11.7886	Up	1.06337e-06	4.1581e-06
Unigene33781_All	0	17	0	3.5366	11.7881	Up	8.3757e-06	2.99451e-05
Unigene32952_All	0	21	0	3.535	11.7875	Up	5.3445e-07	2.1499e-06
Unigene34144_All	0	25	0	3.5339	11.787	Up	3.41032e-08	1.52153e-07
Unigene32962_All	0	16	0	3.5283	11.7848	Up	1.66648e-05	5.78088e-05
Unigene36070_All	0	12	0	3.5283	11.7848	Up	0.000261164	0.000756561
Unigene34573_All	0	18	0	3.5231	11.7826	Up	4.20962e-06	1.55667e-05
Unigene38262_All	0	18	0	3.5231	11.7826	Up	4.20962e-06	1.55551e-05
Unigene37692_All	0	19	0	3.5209	11.7817	Up	2.11576e-06	8.07684e-06
Unigene34830_All	0	15	0	3.5189	11.7809	Up	3.31572e-05	0.000110158
Unigene35741_All	0	16	0	3.5166	11.78	Up	1.66648e-05	5.7507e-05
Unigene32562_All	0	38	0	3.5159	11.7797	Up	4.45326e-12	2.52612e-11
CL880.Contig1_All	0	22	0	3.5155	11.7795	Up	2.68614e-07	1.11065e-06
CL3113.Contig1_All	0	22	0	3.5155	11.7795	Up	2.68614e-07	1.10865e-06
Unigene37757_All	0	17	0	3.5145	11.7791	Up	8.3757e-06	2.99433e-05
Unigene37422_All	0	12	0	3.5127	11.7784	Up	0.000261164	0.000762164
Unigene37341_All	0	12	0	3.5127	11.7784	Up	0.000261164	0.000761641
Unigene34993_All	0	18	0	3.5127	11.7784	Up	4.20962e-06	1.55512e-05
CL3255.Contig1_All	0	12	0	3.5127	11.7784	Up	0.000261164	0.000756229
Unigene35884_All	0	19	0	3.511	11.7777	Up	2.11576e-06	8.05256e-06
Unigene33447_All	0	13	0	3.5103	11.7774	Up	0.000131261	0.000401805
Unigene38329_All	0	13	0	3.5103	11.7774	Up	0.000131261	0.000401
Unigene36914_All	0	26	0	3.5103	11.7774	Up	1.71402e-08	7.81177e-08
Unigene37652_All	0	27	0	3.5092	11.7769	Up	8.61466e-09	4.0044e-08
Unigene36270_All	0	14	0	3.5082	11.7765	Up	6.59714e-05	0.000210841
Unigene36190_All	0	30	0	3.5065	11.7758	Up	1.09371e-09	5.39459e-09
Unigene33124_All	0	23	0	3.5059	11.7756	Up	1.35005e-07	5.73108e-07
Unigene34759_All	0	16	0	3.5049	11.7752	Up	1.66648e-05	5.75839e-05
Unigene36916_All	0	20	0	3.5003	11.7733	Up	1.06337e-06	4.16604e-06
Unigene37176_All	0	22	0	3.4986	11.7726	Up	2.68614e-07	1.10919e-06
Unigene33530_All	0	16	0	3.4933	11.7704	Up	1.66648e-05	5.77482e-05
CL8303.Contig1_All	0	16	0	3.4933	11.7704	Up	1.66648e-05	5.76911e-05
Unigene34203_All	0	24	0	3.4895	11.7688	Up	6.78536e-08	2.95876e-07
Unigene36040_All	0	14	0	3.4819	11.7657	Up	6.59714e-05	0.000210705
Unigene32802_All	0	17	0	3.4819	11.7657	Up	8.3757e-06	3.00009e-05
Unigene35735_All	0	13	0	3.4819	11.7657	Up	0.000131261	0.000400979
Unigene37490_All	0	13	0	3.4819	11.7657	Up	0.000131261	0.000400506
Unigene33715_All	0	13	0	3.4819	11.7657	Up	0.000131261	0.000399543
Unigene33097_All	0	13	0	3.4819	11.7657	Up	0.000131261	0.000399482
Unigene18563_All	0	20	0	3.4727	11.7618	Up	1.06337e-06	4.16632e-06
Unigene37608_All	0	34	0	3.4711	11.7612	Up	6.97896e-11	3.7009e-10
Unigene38268_All	0	17	0	3.4711	11.7612	Up	8.3757e-06	2.99955e-05
Unigene34310_All	0	15	0	3.4697	11.7606	Up	3.31572e-05	0.00010998
Unigene38038_All	0	13	0	3.4678	11.7598	Up	0.000131261	0.000400959
Unigene34308_All	0	26	0	3.4678	11.7598	Up	1.71402e-08	7.81656e-08
Unigene38310_All	0	13	0	3.4678	11.7598	Up	0.000131261	0.000400465
Unigene35314_All	0	13	0	3.4678	11.7598	Up	0.000131261	0.000399298
Unigene37371_All	0	24	0	3.4666	11.7593	Up	6.78536e-08	2.95551e-07
Unigene35958_All	0	12	0	3.4666	11.7593	Up	0.000261164	0.000756892
Unigene35096_All	0	12	0	3.4666	11.7593	Up	0.000261164	0.000756413
Unigene35399_All	0	19	0	3.4627	11.7577	Up	2.11576e-06	8.07477e-06
Unigene37134_All	0	19	0	3.4627	11.7577	Up	2.11576e-06	8.06339e-06
Unigene37918_All	0	19	0	3.4627	11.7577	Up	2.11576e-06	8.05874e-06
Unigene37790_All	0	36	0	3.4616	11.7572	Up	1.76292e-11	9.65503e-11
Unigene37483_All	0	16	0	3.4591	11.7562	Up	1.66648e-05	5.77179e-05
Unigene37082_All	0	15	0	3.4576	11.7556	Up	3.31572e-05	0.000110349
Unigene34797_All	0	28	0	3.4559	11.7548	Up	4.32972e-09	2.05434e-08
Unigene35638_All	0	27	0	3.4549	11.7544	Up	8.61466e-09	4.00973e-08
Unigene38179_All	0	13	0	3.4539	11.754	Up	0.000131261	0.00040226
Unigene36786_All	0	13	0	3.4539	11.754	Up	0.000131261	0.000400589
Unigene37066_All	0	37	0	3.4524	11.7534	Up	8.86044e-12	4.94223e-11
CL8682.Contig8_All	0	12	0	3.4516	11.753	Up	0.000261164	0.000760374
Unigene35519_All	0	23	0	3.4503	11.7525	Up	1.35005e-07	5.73149e-07
Unigene33402_All	0	22	0	3.4489	11.7519	Up	2.68614e-07	1.11289e-06
Unigene33381_All	0	16	0	3.4478	11.7515	Up	1.66648e-05	5.76709e-05
Unigene37643_All	0	16	0	3.4478	11.7515	Up	1.66648e-05	5.75104e-05
Unigene37043_All	0	21	0	3.4473	11.7513	Up	5.3445e-07	2.14976e-06
Unigene36047_All	0	21	0	3.4473	11.7513	Up	5.3445e-07	2.14874e-06
CL1748.Contig2_All	0	57	0	3.4468	11.751	Up	9.37324e-18	6.80618e-17
Unigene37603_All	0	40	0	3.4456	11.7505	Up	1.12492e-12	6.57416e-12
Unigene37714_All	0	35	0	3.4456	11.7505	Up	3.50762e-11	1.88817e-10
Unigene33584_All	0	30	0	3.4396	11.748	Up	1.09371e-09	5.39414e-09
Unigene35361_All	0	17	0	3.4393	11.7479	Up	8.3757e-06	2.99703e-05
Unigene35045_All	0	16	0	3.4366	11.7468	Up	1.66648e-05	5.76006e-05
Unigene34474_All	0	12	0	3.4366	11.7468	Up	0.000261164	0.000756634
Unigene35166_All	0	15	0	3.4337	11.7455	Up	3.31572e-05	0.000109925
Unigene37856_All	0	25	0	3.4313	11.7445	Up	3.41032e-08	1.52164e-07
Unigene36504_All	0	28	0	3.4303	11.7441	Up	4.32972e-09	2.0545e-08
Unigene35394_All	0	20	0	3.4277	11.743	Up	1.06337e-06	4.17154e-06
Unigene33590_All	0	13	0	3.4264	11.7425	Up	0.000131261	0.000399278
Unigene35647_All	0	25	0	3.4242	11.7416	Up	3.41032e-08	1.52404e-07
Unigene35381_All	0	15	0	3.4218	11.7405	Up	3.31572e-05	0.000110084
Unigene34952_All	0	17	0	3.4184	11.7391	Up	8.3757e-06	3.00516e-05
Unigene36471_All	0	14	0	3.4176	11.7388	Up	6.59714e-05	0.000210491
Unigene34182_All	0	19	0	3.4156	11.7379	Up	2.11576e-06	8.06081e-06
CL961.Contig1_All	0	55	0	3.4101	11.7356	Up	3.71062e-17	2.63584e-16
Unigene35447_All	0	22	0	3.4085	11.7349	Up	2.68614e-07	1.11111e-06
Unigene37821_All	0	29	0	3.4076	11.7345	Up	2.17612e-09	1.05412e-08
Unigene32641_All	0	12	0	3.4071	11.7343	Up	0.000261164	0.000760411
CL161.Contig2_All	0	19	0	3.4064	11.734	Up	2.11576e-06	8.07373e-06
Unigene34621_All	0	23	0	3.404	11.733	Up	1.35005e-07	5.72577e-07
Unigene35003_All	0	16	0	3.4035	11.7328	Up	1.66648e-05	5.77549e-05
Unigene33003_All	0	18	0	3.4023	11.7323	Up	4.20962e-06	1.55619e-05
Unigene37631_All	0	64	0	3.4008	11.7317	Up	7.5935e-20	5.91214e-19
Unigene33107_All	0	13	0	3.3993	11.731	Up	0.000131261	0.000402322
Unigene35822_All	0	28	0	3.3988	11.7308	Up	4.32972e-09	2.05237e-08
CL7534.Contig1_All	0	36	0	3.3974	11.7302	Up	1.76292e-11	9.65325e-11
Unigene35401_All	0	19	0	3.3972	11.7301	Up	2.11576e-06	8.07995e-06
Unigene35715_All	0	19	0	3.3972	11.7301	Up	2.11576e-06	8.07011e-06
Unigene14291_All	0	19	0	3.3972	11.7301	Up	2.11576e-06	8.0541e-06
Unigene38031_All	0	14	0	3.3926	11.7282	Up	6.59714e-05	0.000210446
Unigene35424_All	0	20	0	3.3926	11.7282	Up	1.06337e-06	4.16029e-06
Unigene36951_All	0	12	0	3.3926	11.7282	Up	0.000261164	0.000756966
Unigene35977_All	0	16	0	3.3926	11.7282	Up	1.66648e-05	5.75404e-05
Unigene33729_All	0	18	0	3.3926	11.7282	Up	4.20962e-06	1.55348e-05
CL4837.Contig2_All	0	21	0	3.3884	11.7264	Up	5.3445e-07	2.147e-06
Unigene37029_All	0	30	0	3.3868	11.7257	Up	1.09371e-09	5.3928e-09
Unigene37985_All	0	15	0	3.3868	11.7257	Up	3.31572e-05	0.000110127
Unigene38015_All	0	15	0	3.3868	11.7257	Up	3.31572e-05	0.000109906
Unigene35125_All	0	22	0	3.3847	11.7248	Up	2.68614e-07	1.10973e-06
CL3952.Contig1_All	0	54	0	3.3797	11.7227	Up	7.38286e-17	5.185e-16
Unigene33376_All	0	22	0	3.3768	11.7214	Up	2.68614e-07	1.10811e-06
Unigene38208_All	0	20	0	3.3753	11.7208	Up	1.06337e-06	4.16659e-06
Unigene32530_All	0	24	0	3.371	11.719	Up	6.78536e-08	2.95832e-07
Unigene36331_All	0	32	0	3.371	11.719	Up	2.76278e-10	1.41404e-09
CL5293.Contig3_All	0	24	0	3.3638	11.7159	Up	6.78536e-08	2.9514e-07
Unigene36978_All	0	32	0	3.3603	11.7144	Up	2.76278e-10	1.41271e-09
Unigene34322_All	0	26	0	3.3594	11.714	Up	1.71402e-08	7.81536e-08
Unigene35445_All	0	27	0	3.3575	11.7132	Up	8.61466e-09	4.0019e-08
Unigene36554_All	0	14	0	3.3557	11.7124	Up	6.59714e-05	0.000211011
Unigene37940_All	0	15	0	3.3525	11.711	Up	3.31572e-05	0.0001099
CL224.Contig2_All	0	12	0	3.3496	11.7098	Up	0.000261164	0.000757852
Unigene33475_All	0	13	0	3.3464	11.7084	Up	0.000131261	0.000401619
Unigene36064_All	0	13	0	3.3464	11.7084	Up	0.000131261	0.000400445
Unigene36433_All	0	27	0	3.3449	11.7077	Up	8.61466e-09	3.99972e-08
Unigene33224_All	0	14	0	3.3436	11.7072	Up	6.59714e-05	0.00021031
Unigene36162_All	0	19	0	3.343	11.7069	Up	2.11576e-06	8.06287e-06
Unigene37595_All	0	24	0	3.3426	11.7068	Up	6.78536e-08	2.95702e-07
Unigene33435_All	0	15	0	3.3412	11.7062	Up	3.31572e-05	0.000110041
CL669.Contig1_All	0	32	0	3.3391	11.7052	Up	2.76278e-10	1.41441e-09
Unigene38013_All	0	16	0	3.3391	11.7052	Up	1.66648e-05	5.77045e-05
Unigene34531_All	0	12	0	3.3356	11.7037	Up	0.000261164	0.000761977
Unigene36383_All	0	12	0	3.3356	11.7037	Up	0.000261164	0.000758296
Unigene35245_All	0	13	0	3.3334	11.7028	Up	0.000131261	0.000401433
Unigene33153_All	0	27	0	3.3324	11.7023	Up	8.61466e-09	4.00128e-08
Unigene33752_All	0	14	0	3.3316	11.702	Up	6.59714e-05	0.000209872
Unigene36953_All	0	14	0	3.3196	11.6968	Up	6.59714e-05	0.000210288
Unigene34214_All	0	15	0	3.3188	11.6964	Up	3.31572e-05	0.000110195
Unigene32972_All	0	16	0	3.3181	11.6961	Up	1.66648e-05	5.77684e-05
Unigene33508_All	0	17	0	3.3175	11.6959	Up	8.3757e-06	3.00353e-05
Unigene33458_All	0	21	0	3.3157	11.6951	Up	5.3445e-07	2.15034e-06
Unigene36974_All	0	25	0	3.3144	11.6945	Up	3.41032e-08	1.52141e-07
Unigene37718_All	0	25	0	3.3144	11.6945	Up	3.41032e-08	1.52016e-07
Unigene33092_All	0	15	0	3.3078	11.6917	Up	3.31572e-05	0.000110454
Unigene35932_All	0	16	0	3.3078	11.6917	Up	1.66648e-05	5.77381e-05
Unigene34487_All	0	13	0	3.3078	11.6917	Up	0.000131261	0.000401247
Unigene36273_All	0	13	0	3.3078	11.6917	Up	0.000131261	0.000401165
CL8999.Contig2_All	0	19	0	3.2991	11.6879	Up	2.11576e-06	8.05719e-06
Unigene37677_All	0	18	0	3.2986	11.6876	Up	4.20962e-06	1.55503e-05
Unigene34304_All	0	46	0	3.297	11.6869	Up	1.81322e-14	1.15151e-13
Unigene34002_All	0	15	0	3.2968	11.6869	Up	3.31572e-05	0.000110275
Unigene37878_All	0	15	0	3.2968	11.6869	Up	3.31572e-05	0.000109992
Unigene34513_All	0	13	0	3.2951	11.6861	Up	0.000131261	0.000400794
Unigene33532_All	0	12	0	3.294	11.6856	Up	0.000261164	0.000761305
Unigene34224_All	0	21	0	3.2921	11.6848	Up	5.3445e-07	2.14831e-06
Unigene34785_All	0	20	0	3.2913	11.6844	Up	1.06337e-06	4.16084e-06
Unigene35764_All	0	18	0	3.2895	11.6837	Up	4.20962e-06	1.55832e-05
Unigene34662_All	0	25	0	3.288	11.683	Up	3.41032e-08	1.5245e-07
Unigene37305_All	0	16	0	3.2872	11.6826	Up	1.66648e-05	5.7681e-05
Unigene36214_All	0	16	0	3.2872	11.6826	Up	1.66648e-05	5.75872e-05
Unigene33684_All	0	14	0	3.2843	11.6814	Up	6.59714e-05	0.000210773
Unigene33353_All	0	35	0	3.2843	11.6814	Up	3.50762e-11	1.88834e-10
Unigene35680_All	0	14	0	3.2843	11.6814	Up	6.59714e-05	0.000210243
Unigene33131_All	0	14	0	3.2843	11.6814	Up	6.59714e-05	0.000209782
Unigene35628_All	0	21	0	3.2843	11.6814	Up	5.3445e-07	2.14613e-06
Unigene33245_All	0	13	0	3.2825	11.6806	Up	0.000131261	0.000402032
Unigene35318_All	0	13	0	3.2825	11.6806	Up	0.000131261	0.000400732
Unigene35807_All	0	13	0	3.2825	11.6806	Up	0.000131261	0.000399605
Unigene34868_All	0	18	0	3.2804	11.6797	Up	4.20962e-06	1.55735e-05
Unigene33329_All	0	35	0	3.2796	11.6793	Up	3.50762e-11	1.88937e-10
Unigene35360_All	0	17	0	3.2788	11.679	Up	8.3757e-06	2.99577e-05
Unigene33579_All	0	22	0	3.278	11.6786	Up	2.68614e-07	1.10872e-06
Unigene33515_All	0	16	0	3.277	11.6782	Up	1.66648e-05	5.77886e-05
Unigene37181_All	0	16	0	3.277	11.6782	Up	1.66648e-05	5.76173e-05
CL998.Contig2_All	0	24	0	3.2737	11.6767	Up	6.78536e-08	2.95313e-07
Unigene35324_All	0	14	0	3.2727	11.6763	Up	6.59714e-05	0.000210108
Unigene34385_All	0	14	0	3.2727	11.6763	Up	6.59714e-05	0.000209603
CL5214.Contig1_All	0	27	0	3.2714	11.6757	Up	8.61466e-09	4.00159e-08
Unigene32877_All	0	22	0	3.2706	11.6753	Up	2.68614e-07	1.10849e-06
Unigene34293_All	0	21	0	3.2688	11.6745	Up	5.3445e-07	2.1486e-06
Unigene36026_All	0	19	0	3.2648	11.6728	Up	2.11576e-06	8.04947e-06
Unigene37387_All	0	14	0	3.2612	11.6712	Up	6.59714e-05	0.000210739
Unigene34740_All	0	27	0	3.2595	11.6704	Up	8.61466e-09	4.01004e-08
Unigene35695_All	0	13	0	3.2576	11.6696	Up	0.000131261	0.000401784
Unigene36766_All	0	13	0	3.2576	11.6696	Up	0.000131261	0.000401743
CL7025.Contig2_All	0	13	0	3.2576	11.6696	Up	0.000131261	0.000401495
Unigene35794_All	0	13	0	3.2576	11.6696	Up	0.000131261	0.000400486
Unigene36450_All	0	13	0	3.2576	11.6696	Up	0.000131261	0.000399891
Unigene38325_All	0	16	0	3.2569	11.6693	Up	1.66648e-05	5.75972e-05
Unigene36240_All	0	25	0	3.2557	11.6688	Up	3.41032e-08	1.51925e-07
Unigene32635_All	0	21	0	3.2535	11.6678	Up	5.3445e-07	2.15121e-06
Unigene35482_All	0	20	0	3.2509	11.6666	Up	1.06337e-06	4.16385e-06
Unigene37542_All	0	17	0	3.2504	11.6664	Up	8.3757e-06	2.99469e-05
Unigene37420_All	0	14	0	3.2497	11.6661	Up	6.59714e-05	0.000209816
Unigene37646_All	0	22	0	3.2487	11.6656	Up	2.68614e-07	1.10934e-06
Unigene32874_All	0	26	0	3.2454	11.6642	Up	1.71402e-08	7.82916e-08
Unigene36431_All	0	15	0	3.2429	11.6631	Up	3.31572e-05	0.000110516
Unigene34883_All	0	27	0	3.2417	11.6625	Up	8.61466e-09	4.00879e-08
Unigene37577_All	0	12	0	3.2403	11.6619	Up	0.000261164	0.000760858
Unigene37695_All	0	38	0	3.2396	11.6616	Up	4.45326e-12	2.52684e-11
Unigene34354_All	0	21	0	3.2384	11.6611	Up	5.3445e-07	2.15063e-06
Unigene37260_All	0	14	0	3.2384	11.6611	Up	6.59714e-05	0.000210333
Unigene36577_All	0	14	0	3.2384	11.6611	Up	6.59714e-05	0.000210085
Unigene33035_All	0	14	0	3.2384	11.6611	Up	6.59714e-05	0.000209793
Unigene34124_All	0	23	0	3.2374	11.6606	Up	1.35005e-07	5.72088e-07
Unigene33266_All	0	26	0	3.2332	11.6587	Up	1.71402e-08	7.82435e-08
Unigene36569_All	0	15	0	3.2323	11.6583	Up	3.31572e-05	0.000110522
Unigene36268_All	0	15	0	3.2323	11.6583	Up	3.31572e-05	0.000110312
Unigene33389_All	0	19	0	3.2312	11.6579	Up	2.11576e-06	8.0841e-06
Unigene34705_All	0	19	0	3.2312	11.6579	Up	2.11576e-06	8.05565e-06
Unigene35593_All	0	33	0	3.2295	11.6571	Up	1.38857e-10	7.23519e-10
Unigene33627_All	0	12	0	3.2271	11.656	Up	0.000261164	0.000762388
Unigene37653_All	0	34	0	3.2271	11.656	Up	6.97896e-11	3.70189e-10
Unigene35177_All	0	12	0	3.2271	11.656	Up	0.000261164	0.000759111
Unigene35499_All	0	24	0	3.2271	11.656	Up	6.78536e-08	2.95097e-07
Unigene34701_All	0	55	0	3.2257	11.6554	Up	3.71062e-17	2.63553e-16
CL8339.Contig1_All	0	19	0	3.2229	11.6541	Up	2.11576e-06	8.06132e-06
Unigene33365_All	0	32	0	3.2222	11.6538	Up	2.76278e-10	1.41356e-09
Unigene35425_All	0	28	0	3.2215	11.6535	Up	4.32972e-09	2.05565e-08
Unigene35622_All	0	13	0	3.221	11.6533	Up	0.000131261	0.000402053
Unigene34418_All	0	26	0	3.221	11.6533	Up	1.71402e-08	7.81117e-08
Unigene34721_All	0	22	0	3.2199	11.6528	Up	2.68614e-07	1.11212e-06
CL8140.Contig2_All	0	14	0	3.2159	11.651	Up	6.59714e-05	0.000210164
Unigene37180_All	0	14	0	3.2159	11.651	Up	6.59714e-05	0.00020976
Unigene37124_All	0	20	0	3.2114	11.649	Up	1.06337e-06	4.16056e-06
Unigene33259_All	0	20	0	3.2114	11.649	Up	1.06337e-06	4.15756e-06
Unigene35038_All	0	13	0	3.209	11.6479	Up	0.000131261	0.000401949
Unigene36171_All	0	45	0	3.208	11.6475	Up	3.60768e-14	2.26022e-13
Unigene34613_All	0	16	0	3.2075	11.6472	Up	1.66648e-05	5.78324e-05
Unigene34247_All	0	19	0	3.2065	11.6468	Up	2.11576e-06	8.06235e-06
Unigene35286_All	0	17	0	3.2041	11.6457	Up	8.3757e-06	2.99505e-05
Unigene37451_All	0	18	0	3.2011	11.6444	Up	4.20962e-06	1.55861e-05
Unigene35820_All	0	15	0	3.2011	11.6444	Up	3.31572e-05	0.000110263
CL2437.Contig2_All	0	22	0	3.1987	11.6433	Up	2.68614e-07	1.11297e-06
CL2014.Contig4_All	0	19	0	3.1983	11.6431	Up	2.11576e-06	8.067e-06
Unigene37080_All	0	16	0	3.1978	11.6429	Up	1.66648e-05	5.77415e-05
Unigene36505_All	0	13	0	3.1971	11.6425	Up	0.000131261	0.000401144
Unigene32872_All	0	13	0	3.1971	11.6425	Up	0.000131261	0.000399625
Unigene34172_All	0	24	0	3.1946	11.6414	Up	6.78536e-08	2.95378e-07
Unigene35449_All	0	31	0	3.1944	11.6413	Up	5.497e-10	2.75633e-09
Unigene34268_All	0	14	0	3.1937	11.641	Up	6.59714e-05	0.000210265
Unigene34911_All	0	14	0	3.1937	11.641	Up	6.59714e-05	0.000209536
CL7045.Contig2_All	0	18	0	3.1925	11.6405	Up	4.20962e-06	1.55909e-05
Unigene34597_All	0	15	0	3.1908	11.6397	Up	3.31572e-05	0.000109955
Unigene36535_All	0	12	0	3.1882	11.6385	Up	0.000261164	0.00075715
CL4200.Contig1_All	0	33	0	3.187	11.638	Up	1.38857e-10	7.23456e-10
Unigene36660_All	0	13	0	3.1853	11.6372	Up	0.000131261	0.000401577
Unigene36983_All	0	16	0	3.1786	11.6342	Up	1.66648e-05	5.75705e-05
Unigene33671_All	0	12	0	3.1755	11.6328	Up	0.000261164	0.000758851
Unigene35154_All	0	13	0	3.1735	11.6319	Up	0.000131261	0.000399503
Unigene32954_All	0	20	0	3.1729	11.6316	Up	1.06337e-06	4.16906e-06
Unigene37042_All	0	15	0	3.1704	11.6304	Up	3.31572e-05	0.00010987
Unigene33174_All	0	23	0	3.1699	11.6302	Up	1.35005e-07	5.72251e-07
Unigene37642_All	0	16	0	3.1691	11.6299	Up	1.66648e-05	5.78425e-05
Unigene37991_All	0	16	0	3.1691	11.6299	Up	1.66648e-05	5.76944e-05
Unigene34448_All	0	19	0	3.1661	11.6285	Up	2.11576e-06	8.07632e-06
Unigene37594_All	0	13	0	3.1618	11.6265	Up	0.000131261	0.000400404
Unigene34636_All	0	13	0	3.1618	11.6265	Up	0.000131261	0.000399523
Unigene37965_All	0	14	0	3.161	11.6262	Up	6.59714e-05	0.000209726
Unigene37612_All	0	29	0	3.1606	11.626	Up	2.17612e-09	1.0548e-08
Unigene33094_All	0	15	0	3.1603	11.6258	Up	3.31572e-05	0.000109919
Unigene34852_All	0	17	0	3.1591	11.6253	Up	8.3757e-06	3.00299e-05
Unigene33415_All	0	17	0	3.1591	11.6253	Up	8.3757e-06	2.99919e-05
Unigene35520_All	0	17	0	3.1591	11.6253	Up	8.3757e-06	2.99901e-05
Unigene36680_All	0	17	0	3.1591	11.6253	Up	8.3757e-06	2.99865e-05
Unigene34592_All	0	19	0	3.1582	11.6249	Up	2.11576e-06	8.06442e-06
Unigene34591_All	0	27	0	3.1558	11.6238	Up	8.61466e-09	4.00847e-08
Unigene36558_All	0	31	0	3.1551	11.6235	Up	5.497e-10	2.75494e-09
Unigene34198_All	0	12	0	3.1502	11.6212	Up	0.000261164	0.000762351
Unigene37844_All	0	18	0	3.1502	11.6212	Up	4.20962e-06	1.55599e-05
Unigene33369_All	0	12	0	3.1502	11.6212	Up	0.000261164	0.000759185
Unigene33548_All	0	18	0	3.1502	11.6212	Up	4.20962e-06	1.5559e-05
Unigene34945_All	0	14	0	3.1502	11.6212	Up	6.59714e-05	0.000210119
Unigene34924_All	0	16	0	3.1502	11.6212	Up	1.66648e-05	5.75037e-05
Unigene34858_All	0	17	0	3.1414	11.6172	Up	8.3757e-06	3.0048e-05
Unigene33341_All	0	15	0	3.1403	11.6167	Up	3.31572e-05	0.000110436
Unigene37694_All	0	13	0	3.1388	11.616	Up	0.000131261	0.00040197
Unigene34150_All	0	13	0	3.1388	11.616	Up	0.000131261	0.000399768
Unigene34999_All	0	12	0	3.1378	11.6155	Up	0.000261164	0.000762052
Unigene33414_All	0	12	0	3.1378	11.6155	Up	0.000261164	0.000762014
Unigene33602_All	0	12	0	3.1378	11.6155	Up	0.000261164	0.000756376
CL72.Contig1_All	0	23	0	3.1373	11.6153	Up	1.35005e-07	5.71518e-07
Unigene35039_All	0	14	0	3.129	11.6115	Up	6.59714e-05	0.000211
Unigene33333_All	0	14	0	3.129	11.6115	Up	6.59714e-05	0.000210649
Unigene34837_All	0	14	0	3.129	11.6115	Up	6.59714e-05	0.000209748
Unigene32860_All	0	13	0	3.1273	11.6107	Up	0.000131261	0.000402177
CL2220.Contig2_All	0	13	0	3.1273	11.6107	Up	0.000131261	0.000401701
CL8695.Contig1_All	0	19	0	3.1267	11.6104	Up	2.11576e-06	8.06856e-06
Unigene36973_All	0	12	0	3.1254	11.6098	Up	0.000261164	0.000762276
Unigene36915_All	0	18	0	3.1254	11.6098	Up	4.20962e-06	1.55948e-05
CL7467.Contig2_All	0	12	0	3.1254	11.6098	Up	0.000261164	0.000761828
Unigene37393_All	0	12	0	3.1254	11.6098	Up	0.000261164	0.000760076
Unigene33505_All	0	17	0	3.124	11.6092	Up	8.3757e-06	3.00136e-05
CL1861.Contig2_All	0	16	0	3.1224	11.6084	Up	1.66648e-05	5.75638e-05
Unigene36246_All	0	21	0	3.1219	11.6082	Up	5.3445e-07	2.15136e-06
Unigene35162_All	0	15	0	3.1205	11.6076	Up	3.31572e-05	0.000110417
Unigene33489_All	0	25	0	3.1205	11.6076	Up	3.41032e-08	1.52096e-07
Unigene37012_All	0	19	0	3.119	11.6069	Up	2.11576e-06	8.07166e-06
Unigene36109_All	0	14	0	3.1184	11.6066	Up	6.59714e-05	0.000209883
Unigene36019_All	0	14	0	3.1184	11.6066	Up	6.59714e-05	0.000209569
CL7534.Contig2_All	0	23	0	3.118	11.6064	Up	1.35005e-07	5.7221e-07
Unigene33378_All	0	13	0	3.116	11.6055	Up	0.000131261	0.000399564
Unigene34177_All	0	16	0	3.1132	11.6042	Up	1.66648e-05	5.75271e-05
Unigene38048_All	0	27	0	3.1118	11.6035	Up	8.61466e-09	4.00065e-08
Unigene32589_All	0	15	0	3.1107	11.603	Up	3.31572e-05	0.000110294
Unigene34100_All	0	22	0	3.1099	11.6027	Up	2.68614e-07	1.1115e-06
Unigene37839_All	0	22	0	3.1099	11.6027	Up	2.68614e-07	1.10903e-06
Unigene36447_All	0	14	0	3.108	11.6018	Up	6.59714e-05	0.000210254
Unigene35909_All	0	14	0	3.108	11.6018	Up	6.59714e-05	0.000210018
Unigene37100_All	0	13	0	3.1048	11.6003	Up	0.000131261	0.000402301
Unigene37377_All	0	16	0	3.1041	11.6	Up	1.66648e-05	5.77953e-05
Unigene37248_All	0	19	0	3.1036	11.5997	Up	2.11576e-06	8.07736e-06
CL7837.Contig1_All	0	12	0	3.101	11.5985	Up	0.000261164	0.000761417
Unigene12198_All	0	12	0	3.101	11.5985	Up	0.000261164	0.00075963
Unigene37169_All	0	12	0	3.101	11.5985	Up	0.000261164	0.00075763
Unigene36556_All	0	12	0	3.101	11.5985	Up	0.000261164	0.000757409
Unigene33069_All	0	12	0	3.101	11.5985	Up	0.000261164	0.000756929
Unigene36111_All	0	30	0	3.0962	11.5963	Up	1.09371e-09	5.39548e-09
Unigene36480_All	0	19	0	3.0959	11.5961	Up	2.11576e-06	8.07528e-06
Unigene35625_All	0	16	0	3.095	11.5957	Up	1.66648e-05	5.75605e-05
Unigene33198_All	0	23	0	3.0926	11.5946	Up	1.35005e-07	5.72292e-07
Unigene36856_All	0	15	0	3.0914	11.594	Up	3.31572e-05	0.000110164
Unigene35985_All	0	12	0	3.089	11.5929	Up	0.000261164	0.000756818
Unigene33143_All	0	19	0	3.0883	11.5926	Up	2.11576e-06	8.05668e-06
Unigene35633_All	0	16	0	3.086	11.5915	Up	1.66648e-05	5.78257e-05
Unigene36958_All	0	16	0	3.086	11.5915	Up	1.66648e-05	5.77213e-05
Unigene35395_All	0	20	0	3.0842	11.5907	Up	1.06337e-06	4.16193e-06
Unigene38171_All	0	13	0	3.0825	11.5899	Up	0.000131261	0.000401825
Unigene37280_All	0	15	0	3.0818	11.5896	Up	3.31572e-05	0.000110374
Unigene37383_All	0	14	0	3.077	11.5873	Up	6.59714e-05	0.000211057
Unigene32914_All	0	14	0	3.077	11.5873	Up	6.59714e-05	0.000210864
Unigene37795_All	0	18	0	3.077	11.5873	Up	4.20962e-06	1.55725e-05
Unigene38037_All	0	16	0	3.077	11.5873	Up	1.66648e-05	5.75738e-05
Unigene36469_All	0	14	0	3.077	11.5873	Up	6.59714e-05	0.000209804
Unigene36860_All	0	31	0	3.0747	11.5862	Up	5.497e-10	2.75958e-09
Unigene33464_All	0	14	0	3.0668	11.5825	Up	6.59714e-05	0.000210615
Unigene32557_All	0	24	0	3.0651	11.5817	Up	6.78536e-08	2.95011e-07
Unigene33186_All	0	17	0	3.0644	11.5814	Up	8.3757e-06	2.99829e-05
Unigene34169_All	0	22	0	3.064	11.5812	Up	2.68614e-07	1.11274e-06
Unigene36177_All	0	15	0	3.0627	11.5806	Up	3.31572e-05	0.000110392
Unigene35793_All	0	15	0	3.0627	11.5806	Up	3.31572e-05	0.000109943
Unigene35476_All	0	13	0	3.0606	11.5796	Up	0.000131261	0.00039938
CL8261.Contig1_All	0	42	0	3.06	11.5793	Up	2.8416e-13	1.70953e-12
Unigene33056_All	0	15	0	3.0533	11.5762	Up	3.31572e-05	0.000110603
Unigene34146_All	0	19	0	3.0508	11.575	Up	2.11576e-06	8.06545e-06
Unigene34359_All	0	13	0	3.0497	11.5745	Up	0.000131261	0.000402384
Unigene35742_All	0	13	0	3.0497	11.5745	Up	0.000131261	0.000401103
Unigene36481_All	0	23	0	3.0492	11.5742	Up	1.35005e-07	5.72741e-07
Unigene34569_All	0	23	0	3.0492	11.5742	Up	1.35005e-07	5.72373e-07
Unigene34645_All	0	23	0	3.0492	11.5742	Up	1.35005e-07	5.71721e-07
CL2952.Contig2_All	0	37	0	3.0482	11.5737	Up	8.86044e-12	4.94686e-11
Unigene35448_All	0	17	0	3.0478	11.5736	Up	8.3757e-06	3.00281e-05
Unigene36343_All	0	14	0	3.0466	11.573	Up	6.59714e-05	0.000210063
Unigene36425_All	0	14	0	3.0466	11.573	Up	6.59714e-05	0.000209547
Unigene35417_All	0	15	0	3.044	11.5718	Up	3.31572e-05	0.000110287
Unigene34439_All	0	27	0	3.0429	11.5712	Up	8.61466e-09	4.00221e-08
CL79.Contig3_All	0	12	0	3.0416	11.5706	Up	0.000261164	0.000762239
Unigene35761_All	0	21	0	3.04	11.5699	Up	5.3445e-07	2.14845e-06
Unigene35521_All	0	17	0	3.0396	11.5697	Up	8.3757e-06	3.00425e-05
Unigene34795_All	0	22	0	3.0384	11.5691	Up	2.68614e-07	1.11057e-06
CL1622.Contig1_All	0	18	0	3.0377	11.5688	Up	4.20962e-06	1.55841e-05
Unigene35494_All	0	18	0	3.0377	11.5688	Up	4.20962e-06	1.55522e-05
Unigene34691_All	0	15	0	3.0346	11.5673	Up	3.31572e-05	0.000110541
Unigene35258_All	0	20	0	3.0346	11.5673	Up	1.06337e-06	4.16467e-06
Unigene38207_All	0	17	0	3.0314	11.5658	Up	8.3757e-06	3.00589e-05
Unigene38093_All	0	12	0	3.03	11.5651	Up	0.000261164	0.000757372
Unigene33527_All	0	19	0	3.0288	11.5645	Up	2.11576e-06	8.06804e-06
Unigene37809_All	0	21	0	3.0267	11.5635	Up	5.3445e-07	2.15005e-06
Unigene36472_All	0	14	0	3.0267	11.5635	Up	6.59714e-05	0.000210389
Unigene37011_All	0	24	0	3.0242	11.5623	Up	6.78536e-08	2.95572e-07
Unigene37806_All	0	16	0	3.0242	11.5623	Up	1.66648e-05	5.76073e-05
Unigene35052_All	0	18	0	3.0223	11.5614	Up	4.20962e-06	1.55764e-05
Unigene37605_All	0	12	0	3.0185	11.5596	Up	0.000261164	0.00076194
Unigene36136_All	0	14	0	3.0169	11.5589	Up	6.59714e-05	0.000210751
Unigene35768_All	0	17	0	3.0151	11.558	Up	8.3757e-06	2.99685e-05
CL5699.Contig2_All	0	20	0	3.0139	11.5574	Up	1.06337e-06	4.16934e-06
Unigene35496_All	0	16	0	3.0071	11.5542	Up	1.66648e-05	5.78493e-05
Unigene36889_All	0	18	0	3.0071	11.5542	Up	4.20962e-06	1.55493e-05
Unigene36312_All	0	12	0	3.0071	11.5542	Up	0.000261164	0.000757003
Unigene34949_All	0	18	0	2.9995	11.5505	Up	4.20962e-06	1.5587e-05
Unigene37452_All	0	14	0	2.9973	11.5494	Up	6.59714e-05	0.000210547
Unigene36245_All	0	13	0	2.9966	11.5491	Up	0.000131261	0.000401867
Unigene36896_All	0	25	0	2.9962	11.5489	Up	3.41032e-08	1.52301e-07
CL1016.Contig5_All	0	12	0	2.9957	11.5487	Up	0.000261164	0.000757926
Unigene37093_All	0	18	0	2.9919	11.5468	Up	4.20962e-06	1.55812e-05
Unigene37633_All	0	16	0	2.9901	11.546	Up	1.66648e-05	5.7624e-05
Unigene36211_All	0	16	0	2.9901	11.546	Up	1.66648e-05	5.75171e-05
Unigene38220_All	0	23	0	2.9893	11.5456	Up	1.35005e-07	5.72332e-07
Unigene37947_All	0	20	0	2.9867	11.5443	Up	1.06337e-06	4.16495e-06
Unigene38255_All	0	13	0	2.9862	11.5441	Up	0.000131261	0.000401681
Unigene37492_All	0	13	0	2.9862	11.5441	Up	0.000131261	0.000401268
Unigene37886_All	0	13	0	2.9862	11.5441	Up	0.000131261	0.000400876
Unigene34916_All	0	25	0	2.9853	11.5437	Up	3.41032e-08	1.52335e-07
Unigene37408_All	0	12	0	2.9844	11.5432	Up	0.000261164	0.000760969
Unigene35554_All	0	12	0	2.9844	11.5432	Up	0.000261164	0.000758222
Unigene36100_All	0	17	0	2.9831	11.5426	Up	8.3757e-06	2.99613e-05
Unigene35478_All	0	21	0	2.9812	11.5417	Up	5.3445e-07	2.14961e-06
Unigene36920_All	0	15	0	2.98	11.5411	Up	3.31572e-05	0.000110318
Unigene36685_All	0	19	0	2.9786	11.5404	Up	2.11576e-06	8.08358e-06
Unigene36552_All	0	14	0	2.978	11.5401	Up	6.59714e-05	0.000210581
Unigene32847_All	0	23	0	2.9776	11.5399	Up	1.35005e-07	5.72904e-07
Unigene34313_All	0	31	0	2.9765	11.5394	Up	5.497e-10	2.76005e-09
Unigene33428_All	0	22	0	2.9763	11.5393	Up	2.68614e-07	1.11258e-06
Unigene34672_All	0	13	0	2.9758	11.5391	Up	0.000131261	0.00040026
Unigene38182_All	0	42	0	2.9749	11.5386	Up	2.8416e-13	1.70987e-12
Unigene36277_All	0	20	0	2.9733	11.5378	Up	1.06337e-06	4.16275e-06
Unigene34125_All	0	16	0	2.9733	11.5378	Up	1.66648e-05	5.75237e-05
Unigene37297_All	0	14	0	2.9685	11.5355	Up	6.59714e-05	0.000209648
Unigene36169_All	0	42	0	2.9685	11.5355	Up	2.8416e-13	1.70901e-12
Unigene34449_All	0	30	0	2.9666	11.5346	Up	1.09371e-09	5.39235e-09
Unigene34848_All	0	12	0	2.9622	11.5325	Up	0.000261164	0.000758
Unigene33702_All	0	14	0	2.959	11.5309	Up	6.59714e-05	0.000210807
Unigene35491_All	0	33	0	2.9582	11.5305	Up	1.38857e-10	7.23963e-10
Unigene36081_All	0	16	0	2.9567	11.5298	Up	1.66648e-05	5.78594e-05
Unigene34411_All	0	24	0	2.9567	11.5298	Up	6.78536e-08	2.95659e-07
Unigene35789_All	0	24	0	2.9567	11.5298	Up	6.78536e-08	2.95421e-07
Unigene37927_All	0	16	0	2.9567	11.5298	Up	1.66648e-05	5.76642e-05
Unigene36968_All	0	22	0	2.9522	11.5276	Up	2.68614e-07	1.11189e-06
Unigene36991_All	0	17	0	2.9518	11.5274	Up	8.3757e-06	2.99541e-05
Unigene33204_All	0	17	0	2.9518	11.5274	Up	8.3757e-06	2.99397e-05
CL7950.Contig1_All	0	12	0	2.9512	11.5271	Up	0.000261164	0.00076179
Unigene37209_All	0	12	0	2.9512	11.5271	Up	0.000261164	0.000758592
Unigene37288_All	0	12	0	2.9512	11.5271	Up	0.000261164	0.000757741
Unigene37650_All	0	21	0	2.9496	11.5263	Up	5.3445e-07	2.15049e-06
Unigene34278_All	0	14	0	2.9496	11.5263	Up	6.59714e-05	0.000210694
Unigene36327_All	0	14	0	2.9496	11.5263	Up	6.59714e-05	0.000209502
Unigene36323_All	0	17	0	2.9441	11.5236	Up	8.3757e-06	2.99883e-05
Unigene38224_All	0	12	0	2.9402	11.5217	Up	0.000261164	0.000758259
Unigene34225_All	0	15	0	2.9359	11.5196	Up	3.31572e-05	0.000110324
Unigene35911_All	0	13	0	2.9352	11.5192	Up	0.000131261	0.000399237
Unigene33133_All	0	18	0	2.933	11.5182	Up	4.20962e-06	1.55609e-05
CL2952.Contig1_All	0	23	0	2.9317	11.5175	Up	1.35005e-07	5.72618e-07
Unigene34218_All	0	30	0	2.9315	11.5174	Up	1.09371e-09	5.39638e-09
Unigene33247_All	0	37	0	2.9314	11.5174	Up	8.86044e-12	4.94408e-11
Unigene34236_All	0	12	0	2.9294	11.5164	Up	0.000261164	0.000762426
CL8583.Contig1_All	0	12	0	2.9294	11.5164	Up	0.000261164	0.000760709
Unigene36008_All	0	12	0	2.9294	11.5164	Up	0.000261164	0.000759742
Unigene37853_All	0	12	0	2.9294	11.5164	Up	0.000261164	0.000758444
Unigene35460_All	0	22	0	2.9284	11.5159	Up	2.68614e-07	1.11204e-06
Unigene36546_All	0	15	0	2.9272	11.5153	Up	3.31572e-05	0.00011017
Unigene37005_All	0	19	0	2.9231	11.5133	Up	2.11576e-06	8.07788e-06
Unigene37177_All	0	17	0	2.9211	11.5123	Up	8.3757e-06	3.00335e-05
Unigene35835_All	0	17	0	2.9211	11.5123	Up	8.3757e-06	3.00154e-05
Unigene38201_All	0	12	0	2.9186	11.5111	Up	0.000261164	0.000761716
Unigene37926_All	0	12	0	2.9186	11.5111	Up	0.000261164	0.000761156
Unigene34381_All	0	12	0	2.9186	11.5111	Up	0.000261164	0.000760671
Unigene8796_All	0	21	0	2.9186	11.5111	Up	5.3445e-07	2.14947e-06
Unigene37842_All	0	12	0	2.9186	11.5111	Up	0.000261164	0.00075645
Unigene35629_All	0	16	0	2.9159	11.5097	Up	1.66648e-05	5.77718e-05
Unigene32540_All	0	16	0	2.9159	11.5097	Up	1.66648e-05	5.77146e-05
Unigene37384_All	0	13	0	2.9153	11.5094	Up	0.000131261	0.000401887
Unigene36511_All	0	14	0	2.9125	11.508	Up	6.59714e-05	0.000209659
Unigene36397_All	0	22	0	2.9108	11.5072	Up	2.68614e-07	1.10888e-06
Unigene33618_All	0	12	0	2.9079	11.5058	Up	0.000261164	0.000762463
Unigene36753_All	0	16	0	2.9079	11.5058	Up	1.66648e-05	5.78526e-05
Unigene35004_All	0	12	0	2.9079	11.5058	Up	0.000261164	0.000762126
Unigene38075_All	0	12	0	2.9079	11.5058	Up	0.000261164	0.000759259
CL2559.Contig2_All	0	31	0	2.9048	11.5042	Up	5.497e-10	2.75331e-09
Unigene36415_All	0	18	0	2.9044	11.504	Up	4.20962e-06	1.5589e-05
Unigene35033_All	0	14	0	2.9034	11.5035	Up	6.59714e-05	0.000210717
Unigene36562_All	0	14	0	2.9034	11.5035	Up	6.59714e-05	0.00021048
Unigene34875_All	0	14	0	2.9034	11.5035	Up	6.59714e-05	0.000209827
Unigene35440_All	0	15	0	2.9015	11.5026	Up	3.31572e-05	0.000110504
Unigene33725_All	0	20	0	2.9015	11.5026	Up	1.06337e-06	4.16741e-06
Unigene35987_All	0	15	0	2.9015	11.5026	Up	3.31572e-05	0.000110244
Unigene32925_All	0	12	0	2.8973	11.5005	Up	0.000261164	0.00076123
Unigene38123_All	0	12	0	2.8973	11.5005	Up	0.000261164	0.000757483
Unigene36307_All	0	19	0	2.8962	11.4999	Up	2.11576e-06	8.08306e-06
Unigene37713_All	0	14	0	2.8943	11.499	Up	6.59714e-05	0.000211023
Unigene36818_All	0	15	0	2.8931	11.4984	Up	3.31572e-05	0.000110497
Unigene34809_All	0	15	0	2.8931	11.4984	Up	3.31572e-05	0.000109974
Unigene34176_All	0	17	0	2.8911	11.4974	Up	8.3757e-06	2.99739e-05
Unigene34921_All	0	26	0	2.8908	11.4973	Up	1.71402e-08	7.82015e-08
Unigene34133_All	0	18	0	2.8903	11.497	Up	4.20962e-06	1.55561e-05
Unigene35765_All	0	22	0	2.8877	11.4957	Up	2.68614e-07	1.10926e-06
Unigene35452_All	0	13	0	2.886	11.4949	Up	0.000131261	0.000402363
Unigene37220_All	0	13	0	2.886	11.4949	Up	0.000131261	0.000402239
CL6523.Contig2_All	0	13	0	2.886	11.4949	Up	0.000131261	0.000399339
Unigene37721_All	0	14	0	2.8853	11.4945	Up	6.59714e-05	0.00021066
Unigene35518_All	0	29	0	2.8806	11.4922	Up	2.17612e-09	1.05309e-08
Unigene35083_All	0	20	0	2.8763	11.49	Up	1.06337e-06	4.17016e-06
Unigene38115_All	0	15	0	2.8763	11.49	Up	3.31572e-05	0.000110442
Unigene33474_All	0	13	0	2.8763	11.49	Up	0.000131261	0.000401371
Unigene35409_All	0	16	0	2.8763	11.49	Up	1.66648e-05	5.76844e-05
Unigene38036_All	0	18	0	2.8763	11.49	Up	4.20962e-06	1.55696e-05
Unigene34178_All	0	16	0	2.8763	11.49	Up	1.66648e-05	5.74937e-05
CL323.Contig3_All	0	20	0	2.8701	11.4869	Up	1.06337e-06	4.16358e-06
Unigene35716_All	0	17	0	2.869	11.4863	Up	8.3757e-06	3.00371e-05
CL7283.Contig2_All	0	17	0	2.869	11.4863	Up	8.3757e-06	3.00208e-05
Unigene35022_All	0	17	0	2.869	11.4863	Up	8.3757e-06	3.00064e-05
Unigene35557_All	0	15	0	2.868	11.4858	Up	3.31572e-05	0.000110547
Unigene36671_All	0	15	0	2.868	11.4858	Up	3.31572e-05	0.000110398
Unigene33657_All	0	15	0	2.868	11.4858	Up	3.31572e-05	0.000110238
Unigene35726_All	0	14	0	2.8674	11.4855	Up	6.59714e-05	0.000210943
Unigene36583_All	0	14	0	2.8674	11.4855	Up	6.59714e-05	0.00021004
Unigene34426_All	0	14	0	2.8674	11.4855	Up	6.59714e-05	0.000209704
Unigene33265_All	0	13	0	2.8667	11.4852	Up	0.000131261	0.000401453
Unigene32803_All	0	12	0	2.8659	11.4848	Up	0.000261164	0.000761268
Unigene35194_All	0	21	0	2.8645	11.4841	Up	5.3445e-07	2.14773e-06
Unigene36548_All	0	15	0	2.8597	11.4816	Up	3.31572e-05	0.000110281
Unigene35423_All	0	15	0	2.8597	11.4816	Up	3.31572e-05	0.000109931
Unigene33536_All	0	15	0	2.8597	11.4816	Up	3.31572e-05	0.000109845
Unigene34244_All	0	14	0	2.8586	11.4811	Up	6.59714e-05	0.000210785
Unigene37382_All	0	14	0	2.8586	11.4811	Up	6.59714e-05	0.000210762
Unigene37178_All	0	14	0	2.8586	11.4811	Up	6.59714e-05	0.000209894
Unigene33209_All	0	14	0	2.8586	11.4811	Up	6.59714e-05	0.000209491
Unigene35639_All	0	13	0	2.8572	11.4804	Up	0.000131261	0.000401185
Unigene38286_All	0	12	0	2.8556	11.4796	Up	0.000261164	0.000761492
Unigene36699_All	0	12	0	2.8556	11.4796	Up	0.000261164	0.000759296
Unigene37162_All	0	16	0	2.8531	11.4783	Up	1.66648e-05	5.76609e-05
Unigene34961_All	0	16	0	2.8531	11.4783	Up	1.66648e-05	5.75939e-05
Unigene37973_All	0	21	0	2.8527	11.4781	Up	5.3445e-07	2.14642e-06
CL3881.Contig2_All	0	106	0	2.8518	11.4777	Up	2.14662e-32	2.32517e-31
Unigene33130_All	0	14	0	2.8498	11.4766	Up	6.59714e-05	0.00021057
Unigene36274_All	0	14	0	2.8498	11.4766	Up	6.59714e-05	0.000210198
Unigene35563_All	0	14	0	2.8498	11.4766	Up	6.59714e-05	0.000210186
Unigene35253_All	0	14	0	2.8498	11.4766	Up	6.59714e-05	0.000209592
Unigene33046_All	0	13	0	2.8477	11.4756	Up	0.000131261	0.000401392
Unigene38044_All	0	13	0	2.8477	11.4756	Up	0.000131261	0.000401041
Unigene37514_All	0	13	0	2.8477	11.4756	Up	0.000131261	0.000400383
Unigene32787_All	0	17	0	2.8472	11.4753	Up	8.3757e-06	3.00625e-05
Unigene37058_All	0	17	0	2.8472	11.4753	Up	8.3757e-06	3.0057e-05
CL4522.Contig1_All	0	25	0	2.8466	11.475	Up	3.41032e-08	1.52198e-07
CL8829.Contig1_All	0	20	0	2.8454	11.4744	Up	1.06337e-06	4.16221e-06
Unigene37879_All	0	18	0	2.842	11.4727	Up	4.20962e-06	1.55454e-05
Unigene37549_All	0	17	0	2.84	11.4717	Up	8.3757e-06	2.99811e-05
Unigene34504_All	0	27	0	2.8397	11.4715	Up	8.61466e-09	4.00659e-08
Unigene37910_All	0	23	0	2.8388	11.4711	Up	1.35005e-07	5.72169e-07
Unigene36444_All	0	13	0	2.8383	11.4708	Up	0.000131261	0.000401908
CL2664.Contig1_All	0	13	0	2.8383	11.4708	Up	0.000131261	0.000399973
Unigene33029_All	0	16	0	2.8378	11.4706	Up	1.66648e-05	5.77852e-05
Unigene3620_All	0	12	0	2.8352	11.4692	Up	0.000261164	0.000761454
Unigene33207_All	0	12	0	2.8352	11.4692	Up	0.000261164	0.000761007
Unigene35883_All	0	12	0	2.8352	11.4692	Up	0.000261164	0.000756745
Unigene35636_All	0	19	0	2.831	11.4671	Up	2.11576e-06	8.05926e-06
Unigene36067_All	0	13	0	2.829	11.4661	Up	0.000131261	0.000400199
Unigene36568_All	0	15	0	2.8271	11.4651	Up	3.31572e-05	0.000110609
Unigene37202_All	0	20	0	2.8271	11.4651	Up	1.06337e-06	4.17044e-06
CL5509.Contig1_All	0	15	0	2.8271	11.4651	Up	3.31572e-05	0.000110479
CL302.Contig1_All	0	17	0	2.8257	11.4644	Up	8.3757e-06	2.99991e-05
Unigene35670_All	0	19	0	2.8246	11.4638	Up	2.11576e-06	8.06029e-06
Unigene36197_All	0	16	0	2.8226	11.4628	Up	1.66648e-05	5.75571e-05
Unigene37355_All	0	13	0	2.8197	11.4613	Up	0.000131261	0.000402281
Unigene35362_All	0	13	0	2.8197	11.4613	Up	0.000131261	0.000401412
Unigene34965_All	0	13	0	2.8197	11.4613	Up	0.000131261	0.00039983
Unigene37641_All	0	15	0	2.8191	11.461	Up	3.31572e-05	0.000110368
Unigene36455_All	0	12	0	2.8151	11.459	Up	0.000261164	0.000758925
Unigene35756_All	0	14	0	2.8151	11.459	Up	6.59714e-05	0.000209928
Unigene37306_All	0	16	0	2.8151	11.459	Up	1.66648e-05	5.7497e-05
Unigene36668_All	0	21	0	2.8123	11.4575	Up	5.3445e-07	2.15078e-06
Unigene36137_All	0	19	0	2.812	11.4574	Up	2.11576e-06	8.05153e-06
Unigene36410_All	0	15	0	2.8111	11.4569	Up	3.31572e-05	0.000110578
Unigene36692_All	0	15	0	2.8111	11.4569	Up	3.31572e-05	0.000110405
Unigene34766_All	0	14	0	2.8066	11.4546	Up	6.59714e-05	0.000210074
Unigene35577_All	0	14	0	2.8066	11.4546	Up	6.59714e-05	0.000210007
Unigene32602_All	0	19	0	2.8057	11.4541	Up	2.11576e-06	8.07062e-06
Unigene34760_All	0	12	0	2.8052	11.4539	Up	0.000261164	0.000761753
Unigene36335_All	0	15	0	2.8032	11.4529	Up	3.31572e-05	0.000110448
Unigene37140_All	0	15	0	2.8032	11.4529	Up	3.31572e-05	0.000110306
Unigene37362_All	0	20	0	2.8032	11.4529	Up	1.06337e-06	4.15728e-06
Unigene38113_All	0	13	0	2.8014	11.4519	Up	0.000131261	0.000402343
Unigene35641_All	0	16	0	2.8002	11.4513	Up	1.66648e-05	5.77448e-05
Unigene32906_All	0	14	0	2.7981	11.4502	Up	6.59714e-05	0.000209636
Unigene7720_All	0	12	0	2.7953	11.4488	Up	0.000261164	0.00076138
Unigene36559_All	0	13	0	2.7923	11.4472	Up	0.000131261	0.000399584
Unigene35446_All	0	14	0	2.7897	11.4459	Up	6.59714e-05	0.000209838
Unigene35615_All	0	15	0	2.7874	11.4447	Up	3.31572e-05	0.000110331
Unigene37020_All	0	19	0	2.787	11.4445	Up	2.11576e-06	8.06597e-06
Unigene37924_All	0	19	0	2.787	11.4445	Up	2.11576e-06	8.0639e-06
Unigene33812_All	0	16	0	2.7855	11.4437	Up	1.66648e-05	5.76877e-05
Unigene37276_All	0	13	0	2.7832	11.4425	Up	0.000131261	0.000399953
Unigene35315_All	0	22	0	2.7828	11.4423	Up	2.68614e-07	1.10803e-06
Unigene32742_All	0	14	0	2.7813	11.4415	Up	6.59714e-05	0.000210592
Unigene33142_All	0	15	0	2.7796	11.4407	Up	3.31572e-05	0.000110269
Unigene35412_All	0	17	0	2.7769	11.4393	Up	8.3757e-06	2.99667e-05
Unigene36909_All	0	24	0	2.7757	11.4386	Up	6.78536e-08	2.95767e-07
Unigene36703_All	0	12	0	2.7757	11.4386	Up	0.000261164	0.000756524
Unigene1657_All	0	13	0	2.7743	11.4379	Up	0.000131261	0.000400918
Unigene35439_All	0	20	0	2.7738	11.4376	Up	1.06337e-06	4.17126e-06
Unigene32988_All	0	14	0	2.773	11.4372	Up	6.59714e-05	0.000209905
CL8829.Contig2_All	0	22	0	2.7722	11.4368	Up	2.68614e-07	1.11081e-06
Unigene32653_All	0	15	0	2.7719	11.4367	Up	3.31572e-05	0.000110023
Unigene34944_All	0	20	0	2.768	11.4346	Up	1.06337e-06	4.15838e-06
Unigene37912_All	0	14	0	2.7647	11.4329	Up	6.59714e-05	0.000210355
Unigene36773_All	0	14	0	2.7647	11.4329	Up	6.59714e-05	0.000209962
Unigene36157_All	0	31	0	2.7639	11.4325	Up	5.497e-10	2.75401e-09
Unigene9008_All	0	17	0	2.7632	11.4321	Up	8.3757e-06	2.99775e-05
Unigene34400_All	0	18	0	2.7629	11.432	Up	4.20962e-06	1.55744e-05
Unigene35459_All	0	14	0	2.7565	11.4286	Up	6.59714e-05	0.000211034
Unigene36785_All	0	12	0	2.7565	11.4286	Up	0.000261164	0.000762201
CL3819.Contig2_All	0	13	0	2.7565	11.4286	Up	0.000131261	0.000401991
Unigene37001_All	0	13	0	2.7565	11.4286	Up	0.000131261	0.000401557
Unigene32721_All	0	17	0	2.7565	11.4286	Up	8.3757e-06	3.00118e-05
Unigene34776_All	0	12	0	2.7565	11.4286	Up	0.000261164	0.00075874
Unigene35339_All	0	16	0	2.7565	11.4286	Up	1.66648e-05	5.75471e-05
Unigene35348_All	0	22	0	2.7513	11.4259	Up	2.68614e-07	1.11019e-06
Unigene37948_All	0	20	0	2.7507	11.4256	Up	1.06337e-06	4.15701e-06
Unigene34681_All	0	17	0	2.7497	11.4251	Up	8.3757e-06	3.00028e-05
Unigene37344_All	0	17	0	2.7497	11.4251	Up	8.3757e-06	2.99487e-05
Unigene34377_All	0	15	0	2.7488	11.4246	Up	3.31572e-05	0.000110528
Unigene3689_All	0	15	0	2.7488	11.4246	Up	3.31572e-05	0.000110257
Unigene37294_All	0	14	0	2.7483	11.4243	Up	6.59714e-05	0.000210502
Unigene36267_All	0	14	0	2.7483	11.4243	Up	6.59714e-05	0.000209513
Unigene34923_All	0	12	0	2.7469	11.4236	Up	0.000261164	0.000761529
Unigene33768_All	0	12	0	2.7469	11.4236	Up	0.000261164	0.000760299
Unigene35081_All	0	12	0	2.7469	11.4236	Up	0.000261164	0.000757889
Unigene34919_All	0	15	0	2.7412	11.4206	Up	3.31572e-05	0.000110473
Unigene36411_All	0	14	0	2.7402	11.4201	Up	6.59714e-05	0.000210277
CL1787.Contig1_All	0	27	0	2.7396	11.4197	Up	8.61466e-09	3.9994e-08
Unigene38238_All	0	13	0	2.7389	11.4194	Up	0.000131261	0.000399094
Unigene34751_All	0	12	0	2.7375	11.4186	Up	0.000261164	0.00075989
Unigene33197_All	0	12	0	2.7375	11.4186	Up	0.000261164	0.000759705
CL6785.Contig1_All	0	18	0	2.7375	11.4186	Up	4.20962e-06	1.55464e-05
Unigene34140_All	0	23	0	2.7366	11.4182	Up	1.35005e-07	5.7164e-07
Unigene35552_All	0	13	0	2.7302	11.4148	Up	0.000131261	0.000401929
Unigene35407_All	0	13	0	2.7302	11.4148	Up	0.000131261	0.000401763
Unigene35100_All	0	13	0	2.7302	11.4148	Up	0.000131261	0.000400568
Unigene1057_All	0	16	0	2.7281	11.4137	Up	1.66648e-05	5.76743e-05
CL483.Contig1_All	0	15	0	2.7262	11.4127	Up	3.31572e-05	0.000110485
Unigene35580_All	0	18	0	2.7249	11.412	Up	4.20962e-06	1.55929e-05
Unigene36159_All	0	22	0	2.7204	11.4096	Up	2.68614e-07	1.11282e-06
Unigene37803_All	0	20	0	2.7168	11.4077	Up	1.06337e-06	4.15674e-06
Unigene33303_All	0	13	0	2.713	11.4057	Up	0.000131261	0.000398972
Unigene36426_All	0	12	0	2.7094	11.4038	Up	0.000261164	0.000757519
Unigene34102_All	0	16	0	2.7071	11.4025	Up	1.66648e-05	5.75204e-05
Unigene34228_All	0	22	0	2.7052	11.4015	Up	2.68614e-07	1.10834e-06
Unigene34629_All	0	13	0	2.7045	11.4011	Up	0.000131261	0.000401288
CL8682.Contig9_All	0	12	0	2.7002	11.3989	Up	0.000261164	0.000760746
Unigene35847_All	0	18	0	2.7002	11.3989	Up	4.20962e-06	1.55793e-05
Unigene33600_All	0	15	0	2.6965	11.3969	Up	3.31572e-05	0.000110213
Unigene37995_All	0	15	0	2.6965	11.3969	Up	3.31572e-05	0.000109882
Unigene36624_All	0	13	0	2.696	11.3966	Up	0.000131261	0.000402218
Unigene35060_All	0	26	0	2.696	11.3966	Up	1.71402e-08	7.80877e-08
CL4237.Contig2_All	0	13	0	2.696	11.3966	Up	0.000131261	0.000399217
Unigene34205_All	0	14	0	2.6924	11.3947	Up	6.59714e-05	0.00021083
Unigene34729_All	0	14	0	2.6924	11.3947	Up	6.59714e-05	0.000210153
Unigene36408_All	0	26	0	2.6918	11.3944	Up	1.71402e-08	7.82795e-08
Unigene35900_All	0	12	0	2.6911	11.394	Up	0.000261164	0.000757556
Unigene36882_All	0	12	0	2.6911	11.394	Up	0.000261164	0.000757077
Unigene33288_All	0	17	0	2.6905	11.3937	Up	8.3757e-06	2.99757e-05
Unigene36143_All	0	15	0	2.6892	11.393	Up	3.31572e-05	0.000109888
Unigene37934_All	0	15	0	2.6892	11.393	Up	3.31572e-05	0.000109851
Unigene36424_All	0	18	0	2.688	11.3923	Up	4.20962e-06	1.55483e-05
Unigene35786_All	0	12	0	2.682	11.3891	Up	0.000261164	0.000760932
Unigene38177_All	0	13	0	2.6792	11.3876	Up	0.000131261	0.000402136
Unigene36459_All	0	13	0	2.6792	11.3876	Up	0.000131261	0.000401474
Unigene35014_All	0	13	0	2.6792	11.3876	Up	0.000131261	0.000400547
Unigene36939_All	0	13	0	2.6792	11.3876	Up	0.000131261	0.000399257
Unigene36942_All	0	13	0	2.6792	11.3876	Up	0.000131261	0.000399115
Unigene37666_All	0	20	0	2.6783	11.3871	Up	1.06337e-06	4.17099e-06
Unigene36875_All	0	15	0	2.6747	11.3852	Up	3.31572e-05	0.000110572
Unigene34173_All	0	15	0	2.6747	11.3852	Up	3.31572e-05	0.000110152
Unigene36852_All	0	15	0	2.6747	11.3852	Up	3.31572e-05	0.000109998
CL1980.Contig2_All	0	20	0	2.6729	11.3842	Up	1.06337e-06	4.16577e-06
Unigene36628_All	0	12	0	2.6729	11.3842	Up	0.000261164	0.000760523
Unigene38265_All	0	12	0	2.6729	11.3842	Up	0.000261164	0.000759074
Unigene35396_All	0	16	0	2.6729	11.3842	Up	1.66648e-05	5.75504e-05
Unigene37574_All	0	13	0	2.6709	11.3831	Up	0.000131261	0.000401598
Unigene36239_All	0	17	0	2.665	11.3799	Up	8.3757e-06	2.99559e-05
Unigene37388_All	0	23	0	2.6647	11.3798	Up	1.35005e-07	5.72863e-07
Unigene34482_All	0	12	0	2.664	11.3794	Up	0.000261164	0.000760783
Unigene36515_All	0	18	0	2.664	11.3794	Up	4.20962e-06	1.55715e-05
Unigene36708_All	0	13	0	2.6626	11.3786	Up	0.000131261	0.000402115
Unigene33606_All	0	27	0	2.662	11.3783	Up	8.61466e-09	4.00785e-08
Unigene35846_All	0	16	0	2.6595	11.3769	Up	1.66648e-05	5.77112e-05
Unigene33540_All	0	12	0	2.6551	11.3746	Up	0.000261164	0.000760188
Unigene32966_All	0	12	0	2.6551	11.3746	Up	0.000261164	0.000757704
Unigene38199_All	0	13	0	2.6544	11.3742	Up	0.000131261	0.000400301
CL139.Contig2_All	0	14	0	2.6538	11.3738	Up	6.59714e-05	0.00020958
Unigene36521_All	0	16	0	2.6528	11.3733	Up	1.66648e-05	5.76341e-05
Unigene33502_All	0	19	0	2.6518	11.3728	Up	2.11576e-06	8.05462e-06
Unigene37703_All	0	16	0	2.6462	11.3697	Up	1.66648e-05	5.7856e-05
Unigene8038_All	0	14	0	2.6462	11.3697	Up	6.59714e-05	0.000210683
Unigene34502_All	0	13	0	2.6462	11.3697	Up	0.000131261	0.000399441
Unigene35379_All	0	16	0	2.6396	11.3661	Up	1.66648e-05	5.76106e-05
Unigene37402_All	0	15	0	2.6392	11.3659	Up	3.31572e-05	0.00011046
Unigene35746_All	0	15	0	2.6392	11.3659	Up	3.31572e-05	0.000110004
Unigene35719_All	0	29	0	2.6389	11.3657	Up	2.17612e-09	1.05343e-08
Unigene36906_All	0	27	0	2.6384	11.3654	Up	8.61466e-09	4.00472e-08
Unigene37205_All	0	13	0	2.6381	11.3653	Up	0.000131261	0.000400527
Unigene36865_All	0	13	0	2.6381	11.3653	Up	0.000131261	0.000400158
Unigene35566_All	0	15	0	2.6322	11.3621	Up	3.31572e-05	0.000110386
Unigene36941_All	0	26	0	2.63	11.3608	Up	1.71402e-08	7.82675e-08
Unigene35330_All	0	13	0	2.63	11.3608	Up	0.000131261	0.000400281
Unigene37726_All	0	19	0	2.6296	11.3606	Up	2.11576e-06	8.08462e-06
Unigene38099_All	0	12	0	2.6287	11.3601	Up	0.000261164	0.000756487
Unigene34571_All	0	29	0	2.6281	11.3598	Up	2.17612e-09	1.05326e-08
Unigene38232_All	0	17	0	2.6277	11.3596	Up	8.3757e-06	2.99379e-05
Unigene37731_All	0	17	0	2.6215	11.3562	Up	8.3757e-06	2.99595e-05
Unigene36979_All	0	12	0	2.62	11.3554	Up	0.000261164	0.00076082
CL2850.Contig2_All	0	16	0	2.62	11.3554	Up	1.66648e-05	5.77011e-05
Unigene35065_All	0	12	0	2.62	11.3554	Up	0.000261164	0.000759037
Unigene36970_All	0	15	0	2.6183	11.3544	Up	3.31572e-05	0.000110355
Unigene34118_All	0	14	0	2.6163	11.3533	Up	6.59714e-05	0.000210921
CL4237.Contig1_All	0	16	0	2.6135	11.3518	Up	1.66648e-05	5.77617e-05
CL1138.Contig1_All	0	24	0	2.6114	11.3506	Up	6.78536e-08	2.95356e-07
Unigene34977_All	0	12	0	2.6114	11.3506	Up	0.000261164	0.000758777
Unigene34550_All	0	12	0	2.6114	11.3506	Up	0.000261164	0.000757815
Unigene37257_All	0	18	0	2.6114	11.3506	Up	4.20962e-06	1.55329e-05
Unigene37640_All	0	16	0	2.6071	11.3482	Up	1.66648e-05	5.76676e-05
Unigene35880_All	0	13	0	2.6061	11.3477	Up	0.000131261	0.000400938
Unigene36201_All	0	15	0	2.6045	11.3468	Up	3.31572e-05	0.000110183
Unigene33520_All	0	12	0	2.6028	11.3458	Up	0.000261164	0.000761678
Unigene35783_All	0	14	0	2.6016	11.3452	Up	6.59714e-05	0.000209558
Unigene36693_All	0	16	0	2.6007	11.3447	Up	1.66648e-05	5.76508e-05
Unigene37037_All	0	12	0	2.5943	11.3411	Up	0.000261164	0.000761193
Unigene36678_All	0	12	0	2.5943	11.3411	Up	0.000261164	0.000760485
CL2121.Contig2_All	0	12	0	2.5943	11.3411	Up	0.000261164	0.000759333
Unigene34130_All	0	19	0	2.5863	11.3367	Up	2.11576e-06	8.08202e-06
Unigene36007_All	0	12	0	2.5859	11.3365	Up	0.000261164	0.000758555
CL5159.Contig4_All	0	54	0	2.5812	11.3338	Up	7.38286e-17	5.18867e-16
Unigene35596_All	0	12	0	2.5775	11.3318	Up	0.000261164	0.000759
Unigene33795_All	0	24	0	2.5733	11.3294	Up	6.78536e-08	2.95291e-07
Unigene35650_All	0	16	0	2.5691	11.327	Up	1.66648e-05	5.7829e-05
CL5290.Contig3_All	0	18	0	2.5664	11.3255	Up	4.20962e-06	1.55532e-05
CL2013.Contig2_All	0	15	0	2.5642	11.3243	Up	3.31572e-05	0.000110066
Unigene36460_All	0	16	0	2.5629	11.3236	Up	1.66648e-05	5.77583e-05
Unigene34109_All	0	12	0	2.5608	11.3224	Up	0.000261164	0.000758481
Unigene35627_All	0	12	0	2.5608	11.3224	Up	0.000261164	0.000757667
Unigene34216_All	0	13	0	2.5596	11.3217	Up	0.000131261	0.00040166
Unigene35584_All	0	13	0	2.5596	11.3217	Up	0.000131261	0.000400774
Unigene33347_All	0	13	0	2.5596	11.3217	Up	0.000131261	0.000399707
CL1861.Contig1_All	0	14	0	2.5585	11.3211	Up	6.59714e-05	0.000209973
Unigene33518_All	0	15	0	2.5575	11.3205	Up	3.31572e-05	0.000110146
Unigene38356_All	0	12	0	2.5526	11.3178	Up	0.000261164	0.000758074
Unigene34452_All	0	13	0	2.552	11.3174	Up	0.000131261	0.000399687
CL4206.Contig2_All	0	13	0	2.5444	11.3131	Up	0.000131261	0.00040065
Unigene35397_All	0	16	0	2.5444	11.3131	Up	1.66648e-05	5.76274e-05
Unigene35606_All	0	12	0	2.5444	11.3131	Up	0.000261164	0.000758888
Unigene36216_All	0	13	0	2.5444	11.3131	Up	0.000131261	0.00039985
Unigene32774_All	0	16	0	2.5383	11.3096	Up	1.66648e-05	5.7765e-05
CL7252.Contig2_All	0	15	0	2.5379	11.3094	Up	3.31572e-05	0.000110361
CL2012.Contig1_All	0	15	0	2.5379	11.3094	Up	3.31572e-05	0.000109864
Unigene38350_All	0	13	0	2.5369	11.3089	Up	0.000131261	0.000401123
Unigene33607_All	0	13	0	2.5369	11.3089	Up	0.000131261	0.00039936
Unigene36301_All	0	12	0	2.5363	11.3085	Up	0.000261164	0.000761044
Unigene34258_All	0	12	0	2.5363	11.3085	Up	0.000261164	0.000760039
Unigene35021_All	0	12	0	2.5363	11.3085	Up	0.000261164	0.000758814
Unigene36212_All	0	12	0	2.5363	11.3085	Up	0.000261164	0.000758518
Unigene37950_All	0	35	0	2.5361	11.3084	Up	3.50762e-11	1.88852e-10
Unigene34572_All	0	21	0	2.5351	11.3078	Up	5.3445e-07	2.14816e-06
Unigene36637_All	0	16	0	2.5323	11.3062	Up	1.66648e-05	5.7728e-05
Unigene34983_All	0	17	0	2.5273	11.3034	Up	8.3757e-06	2.99361e-05
Unigene34158_All	0	16	0	2.5262	11.3028	Up	1.66648e-05	5.78054e-05
Unigene35515_All	0	19	0	2.524	11.3015	Up	2.11576e-06	8.07839e-06
Unigene34476_All	0	20	0	2.5202	11.2993	Up	1.06337e-06	4.16522e-06
Unigene37750_All	0	24	0	2.5202	11.2993	Up	6.78536e-08	2.9527e-07
Unigene35758_All	0	13	0	2.5147	11.2962	Up	0.000131261	0.000400137
Unigene36299_All	0	16	0	2.5142	11.2959	Up	1.66648e-05	5.76978e-05
Unigene20401_All	0	15	0	2.5122	11.2947	Up	3.31572e-05	0.00011009
CL4206.Contig1_All	0	20	0	2.5106	11.2938	Up	1.06337e-06	4.16166e-06
Unigene35435_All	0	19	0	2.5089	11.2928	Up	2.11576e-06	8.08254e-06
Unigene37161_All	0	13	0	2.5073	11.2919	Up	0.000131261	0.000398992
Unigene35989_All	0	12	0	2.5043	11.2902	Up	0.000261164	0.000761902
Unigene34447_All	0	12	0	2.5043	11.2902	Up	0.000261164	0.000758666
CL7634.Contig2_All	0	14	0	2.5032	11.2896	Up	6.59714e-05	0.000209771
CL3372.Contig1_All	0	13	0	2.5001	11.2878	Up	0.000131261	0.000400753
Unigene37449_All	0	12	0	2.4964	11.2856	Up	0.000261164	0.000760448
Unigene36464_All	0	12	0	2.4964	11.2856	Up	0.000261164	0.000759556
Unigene33424_All	0	13	0	2.4928	11.2836	Up	0.000131261	0.000400055
Unigene35436_All	0	16	0	2.4905	11.2822	Up	1.66648e-05	5.76777e-05
Unigene36626_All	0	16	0	2.4905	11.2822	Up	1.66648e-05	5.75304e-05
Unigene36993_All	0	14	0	2.4897	11.2818	Up	6.59714e-05	0.00020995
Unigene35731_All	0	13	0	2.4856	11.2794	Up	0.000131261	0.000400835
Unigene36602_All	0	13	0	2.4856	11.2794	Up	0.000131261	0.000400342
Unigene37503_All	0	14	0	2.483	11.2779	Up	6.59714e-05	0.000210468
Unigene37262_All	0	17	0	2.4826	11.2776	Up	8.3757e-06	3.00244e-05
Unigene37704_All	0	22	0	2.4794	11.2758	Up	2.68614e-07	1.11173e-06
Unigene36103_All	0	18	0	2.4757	11.2736	Up	4.20962e-06	1.55339e-05
Unigene37091_All	0	15	0	2.4746	11.273	Up	3.31572e-05	0.000110047
Unigene35208_All	0	15	0	2.4746	11.273	Up	3.31572e-05	0.000109913
Unigene32891_All	0	12	0	2.4731	11.2721	Up	0.000261164	0.000757446
Unigene36712_All	0	12	0	2.4731	11.2721	Up	0.000261164	0.000757298
Unigene37415_All	0	12	0	2.4731	11.2721	Up	0.000261164	0.000756266
Unigene34630_All	0	12	0	2.4654	11.2676	Up	0.000261164	0.000759222
Unigene35235_All	0	12	0	2.4578	11.2632	Up	0.000261164	0.000760225
Unigene35854_All	0	13	0	2.4572	11.2628	Up	0.000131261	0.000400712
Unigene37144_All	0	13	0	2.4572	11.2628	Up	0.000131261	0.00040024
Unigene38131_All	0	17	0	2.4555	11.2618	Up	8.3757e-06	2.99271e-05
Unigene37523_All	0	13	0	2.4502	11.2587	Up	0.000131261	0.000399871
Unigene37952_All	0	18	0	2.4502	11.2587	Up	4.20962e-06	1.55377e-05
Unigene34633_All	0	14	0	2.4437	11.2549	Up	6.59714e-05	0.000210728
Unigene35857_All	0	12	0	2.4427	11.2543	Up	0.000261164	0.000756782
Unigene36405_All	0	15	0	2.4382	11.2516	Up	3.31572e-05	0.000109876
Unigene34575_All	0	14	0	2.4373	11.2511	Up	6.59714e-05	0.00021013
Unigene35086_All	0	12	0	2.4352	11.2498	Up	0.000261164	0.000758962
Unigene33391_All	0	27	0	2.4335	11.2488	Up	8.61466e-09	4.00034e-08
Unigene34328_All	0	18	0	2.4252	11.2439	Up	4.20962e-06	1.55997e-05
Unigene36334_All	0	16	0	2.4222	11.2421	Up	1.66648e-05	5.77347e-05
Unigene34601_All	0	22	0	2.4217	11.2418	Up	2.68614e-07	1.11127e-06
Unigene32769_All	0	12	0	2.4203	11.241	Up	0.000261164	0.000761119
Unigene33059_All	0	20	0	2.4188	11.2401	Up	1.06337e-06	4.16851e-06
Unigene36392_All	0	16	0	2.4166	11.2388	Up	1.66648e-05	5.75004e-05
Unigene35852_All	0	13	0	2.4158	11.2383	Up	0.000131261	0.000399932
Unigene37190_All	0	17	0	2.4134	11.2369	Up	8.3757e-06	2.99793e-05
Unigene33488_All	0	12	0	2.413	11.2366	Up	0.000261164	0.000759519
Unigene36154_All	0	14	0	2.4119	11.236	Up	6.59714e-05	0.000209861
Unigene38085_All	0	18	0	2.4105	11.2351	Up	4.20962e-06	1.55754e-05
Unigene37088_All	0	12	0	2.4056	11.2322	Up	0.000261164	0.000758148
Unigene35173_All	0	18	0	2.4056	11.2322	Up	4.20962e-06	1.55358e-05
Unigene34674_All	0	15	0	2.4027	11.2304	Up	3.31572e-05	0.000110133
Unigene36379_All	0	13	0	2.4023	11.2302	Up	0.000131261	0.000402073
Unigene37188_All	0	13	0	2.4023	11.2302	Up	0.000131261	0.000399421
Unigene37739_All	0	18	0	2.4008	11.2293	Up	4.20962e-06	1.55425e-05
Unigene37423_All	0	16	0	2.4002	11.2289	Up	1.66648e-05	5.76207e-05
Unigene33999_All	0	12	0	2.3984	11.2279	Up	0.000261164	0.000759816
Unigene34895_All	0	15	0	2.3969	11.227	Up	3.31572e-05	0.000110078
Unigene35171_All	0	13	0	2.3956	11.2262	Up	0.000131261	0.000401062
Unigene36631_All	0	13	0	2.3956	11.2262	Up	0.000131261	0.0003994
Unigene37664_All	0	14	0	2.3932	11.2247	Up	6.59714e-05	0.000209625
Unigene35016_All	0	15	0	2.3912	11.2235	Up	3.31572e-05	0.000110584
Unigene37062_All	0	16	0	2.3894	11.2224	Up	1.66648e-05	5.75137e-05
Unigene37651_All	0	14	0	2.387	11.221	Up	6.59714e-05	0.000210887
Unigene38130_All	0	14	0	2.387	11.221	Up	6.59714e-05	0.000210559
Unigene36476_All	0	14	0	2.3809	11.2173	Up	6.59714e-05	0.000210378
Unigene36361_All	0	14	0	2.3809	11.2173	Up	6.59714e-05	0.000209939
Unigene35350_All	0	15	0	2.3797	11.2166	Up	3.31572e-05	0.000109894
Unigene35691_All	0	13	0	2.3757	11.2141	Up	0.000131261	0.000401536
Unigene34719_All	0	14	0	2.3687	11.2099	Up	6.59714e-05	0.000210638
Unigene36844_All	0	13	0	2.3627	11.2062	Up	0.000131261	0.000401515
CL6643.Contig1_All	0	14	0	2.3627	11.2062	Up	6.59714e-05	0.000210322
Unigene35704_All	0	12	0	2.3627	11.2062	Up	0.000261164	0.000759445
Unigene36181_All	0	12	0	2.3627	11.2062	Up	0.000261164	0.000759408
Unigene37786_All	0	16	0	2.3627	11.2062	Up	1.66648e-05	5.76307e-05
Unigene35689_All	0	16	0	2.3574	11.203	Up	1.66648e-05	5.75337e-05
Unigene37367_All	0	13	0	2.3562	11.2022	Up	0.000131261	0.000402198
CL2179.Contig7_All	0	12	0	2.3487	11.1976	Up	0.000261164	0.000760151
Unigene32884_All	0	15	0	2.3459	11.1959	Up	3.31572e-05	0.000110121
CL6096.Contig1_All	0	22	0	2.3437	11.1946	Up	2.68614e-07	1.10773e-06
Unigene34832_All	0	13	0	2.3434	11.1944	Up	0.000131261	0.000399196
Unigene35698_All	0	12	0	2.3418	11.1934	Up	0.000261164	0.000762313
Unigene36833_All	0	14	0	2.3388	11.1916	Up	6.59714e-05	0.000210932
Unigene36473_All	0	13	0	2.337	11.1904	Up	0.000131261	0.000399462
Unigene33970_All	0	17	0	2.3333	11.1882	Up	8.3757e-06	2.99937e-05
Unigene36129_All	0	13	0	2.3307	11.1865	Up	0.000131261	0.000402156
CL2336.Contig1_All	0	13	0	2.3307	11.1865	Up	0.000131261	0.000399135
CL4868.Contig2_All	0	15	0	2.324	11.1824	Up	3.31572e-05	0.000110411
Unigene37678_All	0	14	0	2.3212	11.1807	Up	6.59714e-05	0.000210457
Unigene36873_All	0	13	0	2.3181	11.1787	Up	0.000131261	0.000399912
Unigene34717_All	0	13	0	2.3181	11.1787	Up	0.000131261	0.000399319
Unigene34568_All	0	12	0	2.3145	11.1765	Up	0.000261164	0.000757335
Unigene35825_All	0	14	0	2.3097	11.1735	Up	6.59714e-05	0.000210626
CL1138.Contig4_All	0	24	0	2.3077	11.1722	Up	6.78536e-08	2.95529e-07
Unigene8143_All	0	31	0	2.3069	11.1717	Up	5.497e-10	2.75842e-09
Unigene37776_All	0	13	0	2.3057	11.171	Up	0.000131261	0.000400014
Unigene36210_All	0	12	0	2.3011	11.1681	Up	0.000261164	0.000758629
Unigene37197_All	0	16	0	2.3011	11.1681	Up	1.66648e-05	5.75772e-05
CL339.Contig1_All	0	14	0	2.2982	11.1663	Up	6.59714e-05	0.000209525
Unigene36289_All	0	16	0	2.2961	11.165	Up	1.66648e-05	5.76542e-05
Unigene32928_All	0	14	0	2.2868	11.1591	Up	6.59714e-05	0.000209469
CL7453.Contig1_All	0	23	0	2.2812	11.1556	Up	1.35005e-07	5.72986e-07
Unigene33136_All	0	13	0	2.2812	11.1556	Up	0.000131261	0.00040133
Unigene36276_All	0	13	0	2.2812	11.1556	Up	0.000131261	0.000400691
Unigene2437_All	0	35	0	2.2767	11.1527	Up	3.50762e-11	1.89023e-10
CL2645.Contig2_All	0	15	0	2.276	11.1523	Up	3.31572e-05	0.000109986
Unigene37253_All	0	12	0	2.2747	11.1515	Up	0.000261164	0.000759779
CL209.Contig1_All	0	12	0	2.2747	11.1515	Up	0.000261164	0.000757261
Unigene33171_All	0	12	0	2.2682	11.1473	Up	0.000261164	0.000760002
Unigene34901_All	0	12	0	2.2682	11.1473	Up	0.000261164	0.000759667
Unigene35842_All	0	12	0	2.2682	11.1473	Up	0.000261164	0.000758407
Unigene34887_All	0	12	0	2.2682	11.1473	Up	0.000261164	0.000757963
Unigene32625_All	0	12	0	2.2682	11.1473	Up	0.000261164	0.000757187
Unigene33421_All	0	12	0	2.2682	11.1473	Up	0.000261164	0.00075704
CL7488.Contig1_All	0	31	0	2.2611	11.1428	Up	5.497e-10	2.75262e-09
Unigene36963_All	0	16	0	2.2569	11.1401	Up	1.66648e-05	5.77987e-05
Unigene38277_All	0	15	0	2.2553	11.1391	Up	3.31572e-05	0.000110535
Unigene36955_All	0	12	0	2.2553	11.1391	Up	0.000261164	0.000756192
Unigene33975_All	0	14	0	2.2535	11.138	Up	6.59714e-05	0.000209715
Unigene37949_All	0	16	0	2.2521	11.1371	Up	1.66648e-05	5.78358e-05
Unigene34376_All	0	12	0	2.2489	11.135	Up	0.000261164	0.000762089
Unigene37914_All	0	12	0	2.2489	11.135	Up	0.000261164	0.000759593
Unigene34401_All	0	13	0	2.2455	11.1328	Up	0.000131261	0.000400897
Unigene32807_All	0	12	0	2.2362	11.1268	Up	0.000261164	0.000756671
Unigene34866_All	0	14	0	2.2317	11.1239	Up	6.59714e-05	0.000210977
Unigene34422_All	0	14	0	2.2317	11.1239	Up	6.59714e-05	0.000210875
Unigene35340_All	0	12	0	2.23	11.1228	Up	0.000261164	0.000758703
Unigene36645_All	0	12	0	2.23	11.1228	Up	0.000261164	0.000756597
Unigene9818_All	0	14	0	2.221	11.117	Up	6.59714e-05	0.000210909
Unigene36478_All	0	14	0	2.221	11.117	Up	6.59714e-05	0.000209614
Unigene34915_All	0	15	0	2.215	11.1131	Up	3.31572e-05	0.00011006
CL3984.Contig1_All	0	17	0	2.2052	11.1067	Up	8.3757e-06	3.00407e-05
Unigene33471_All	0	14	0	2.1999	11.1032	Up	6.59714e-05	0.000210401
Unigene35697_All	0	14	0	2.1895	11.0964	Up	6.59714e-05	0.000210412
Unigene36221_All	0	13	0	2.1883	11.0956	Up	0.000131261	0.000400322
Unigene37867_All	0	17	0	2.1838	11.0926	Up	8.3757e-06	3.00263e-05
Unigene36233_All	0	12	0	2.1809	11.0907	Up	0.000261164	0.000760895
Unigene16504_All	0	12	0	2.1809	11.0907	Up	0.000261164	0.000756855
CL3912.Contig2_All	0	21	0	2.1741	11.0862	Up	5.3445e-07	2.15107e-06
Unigene35070_All	0	14	0	2.169	11.0828	Up	6.59714e-05	0.000210989
Unigene34257_All	0	14	0	2.164	11.0795	Up	6.59714e-05	0.000210175
Unigene37032_All	0	12	0	2.1631	11.0789	Up	0.000261164	0.000760336
Unigene38080_All	0	13	0	2.1554	11.0737	Up	0.000131261	0.00040135
Unigene38206_All	0	15	0	2.1433	11.0656	Up	3.31572e-05	0.000110207
Unigene35055_All	0	23	0	2.14	11.0634	Up	1.35005e-07	5.72129e-07
Unigene37021_All	0	13	0	2.1393	11.0629	Up	0.000131261	0.000399789
CL7621.Contig1_All	0	14	0	2.139	11.0627	Up	6.59714e-05	0.000210209
CL2386.Contig2_All	0	21	0	2.121	11.0505	Up	5.3445e-07	2.14729e-06
Unigene35207_All	0	12	0	2.117	11.0478	Up	0.000261164	0.000759482
CL8304.Contig1_All	0	13	0	2.0925	11.031	Up	0.000131261	0.000400076
Unigene34802_All	0	13	0	2.0925	11.031	Up	0.000131261	0.000399748
Unigene38056_All	0	12	0	2.0891	11.0287	Up	0.000261164	0.000759148
Unigene34707_All	0	15	0	2.076	11.0196	Up	3.31572e-05	0.000110109
Unigene37349_All	0	13	0	2.0723	11.017	Up	0.000131261	0.000401021
Unigene34314_All	0	12	0	2.062	11.0098	Up	0.000261164	0.000761604
Unigene32989_All	0	12	0	2.062	11.0098	Up	0.000261164	0.000760634
CL4237.Contig3_All	0	12	0	2.062	11.0098	Up	0.000261164	0.000756156
CL5547.Contig2_All	0	15	0	2.0588	11.0076	Up	3.31572e-05	0.000109949
Unigene37888_All	0	12	0	2.0566	11.006	Up	0.000261164	0.000757113
Unigene34596_All	0	20	0	2.045	10.9979	Up	1.06337e-06	4.16138e-06
CL1500.Contig3_All	0	12	0	2.0408	10.9949	Up	0.000261164	0.000757593
Unigene34128_All	0	13	0	2.038	10.9929	Up	0.000131261	0.000400117
Unigene21098_All	0	106	0	2.0302	10.9874	Up	2.14662e-32	2.3256e-31
Unigene34855_All	0	15	0	2.0252	10.9838	Up	3.31572e-05	0.000110226
Unigene32634_All	0	19	0	2.0143	10.9761	Up	2.11576e-06	8.08099e-06
CL1636.Contig1_All	0	13	0	2.0094	10.9725	Up	0.000131261	0.000399994
Unigene33983_All	0	13	0	2	10.9658	Up	0.000131261	0.000400815
Unigene37702_All	0	13	0	1.9954	10.9625	Up	0.000131261	0.000399727
Unigene5025_All	0	14	0	1.9748	10.9475	Up	6.59714e-05	0.000210513
CL328.Contig1_All	0	18	0	1.9618	10.938	Up	4.20962e-06	1.55967e-05
Unigene34801_All	0	12	0	1.9083	10.8981	Up	0.000261164	0.000761342
Unigene8454_All	0	52	0	1.9048	10.8954	Up	2.92268e-16	2.00573e-15
Unigene33831_All	0	16	0	1.9003	10.892	Up	1.66648e-05	5.76374e-05
CL125.Contig1_All	0	30	0	1.8884	10.8829	Up	1.09371e-09	5.39324e-09
CL6769.Contig2_All	0	31	0	1.8695	10.8684	Up	5.497e-10	2.76122e-09
CL3212.Contig3_All	0	21	0	1.8089	10.8209	Up	5.3445e-07	2.14628e-06
CL7441.Contig1_All	0	14	0	1.7508	10.7738	Up	6.59714e-05	0.000210955
Unigene33947_All	1	1759	0.0627	109.162	10.7657	Up	0	0
CL7951.Contig1_All	0	12	0	1.7371	10.7625	Up	0.000261164	0.000761566
Unigene36652_All	0	12	0	1.7333	10.7593	Up	0.000261164	0.000756119
CL6693.Contig1_All	0	15	0	1.6848	10.7184	Up	3.31572e-05	0.000110559
Unigene8724_All	0	28	0	1.6524	10.6903	Up	4.32972e-09	2.05499e-08
Unigene15363_All	0	13	0	1.6507	10.6889	Up	0.000131261	0.000401846
CL1952.Contig3_All	0	18	0	1.6312	10.6717	Up	4.20962e-06	1.55648e-05
CL428.Contig2_All	0	22	0	1.6225	10.664	Up	2.68614e-07	1.10957e-06
Unigene17378_All	0	12	0	1.6201	10.6619	Up	0.000261164	0.000760113
CL6687.Contig2_All	0	12	0	1.6038	10.6473	Up	0.000261164	0.000758037
CL5145.Contig1_All	0	19	0	1.6012	10.6449	Up	2.11576e-06	8.06959e-06
Unigene16272_All	0	18	0	1.592	10.6366	Up	4.20962e-06	1.55435e-05
Unigene8766_All	0	25	0	1.5751	10.6212	Up	3.41032e-08	1.52073e-07
CL6280.Contig2_All	0	35	0	1.4692	10.5208	Up	3.50762e-11	1.89006e-10
CL7818.Contig1_All	0	16	0	1.4362	10.488	Up	1.66648e-05	5.76475e-05
CL2150.Contig3_All	0	24	0	1.4101	10.4616	Up	6.78536e-08	2.95789e-07
Unigene12006_All	0	12	0	1.3664	10.4162	Up	0.000261164	0.000760597
CL7907.Contig1_All	0	12	0	1.2482	10.2856	Up	0.000261164	0.00075937
CL2793.Contig3_All	0	32	0	1.2244	10.2579	Up	2.76278e-10	1.41234e-09
Unigene21150_All	0	18	0	1.2053	10.2352	Up	4.20962e-06	1.55387e-05
Unigene32975_All	2	2383	0.0915	107.904	10.2037	Up	0	0
CL125.Contig2_All	0	62	0	1.1633	10.184	Up	3.00606e-19	2.29363e-18
CL7973.Contig4_All	0	23	0	1.1313	10.1438	Up	1.35005e-07	5.71884e-07
CL6280.Contig1_All	0	23	0	1.0344	10.0146	Up	1.35005e-07	5.71844e-07
CL3905.Contig2_All	0	18	0	0.999	9.96434	Up	4.20962e-06	1.55686e-05
CL8701.Contig2_All	0	28	0	0.998	9.9629	Up	4.32972e-09	2.05319e-08
CL2308.Contig3_All	0	23	0	0.957	9.90238	Up	1.35005e-07	5.72536e-07
CL5159.Contig2_All	0	19	0	0.8985	9.81137	Up	2.11576e-06	8.05513e-06
Unigene3946_All	1	883	0.0548	47.8812	9.77107	Up	6.68618e-262	4.45488e-260
CL6282.Contig5_All	0	27	0	0.8082	9.65857	Up	8.61466e-09	4.00597e-08
CL7973.Contig3_All	0	15	0	0.771	9.59059	Up	3.31572e-05	0.00011059
Unigene4068_All	0	23	0	0.7612	9.57213	Up	1.35005e-07	5.72496e-07
Unigene12096_All	12	7911	0.9782	638.237	9.34975	Up	0	0
CL5029.Contig2_All	0	25	0	0.6524	9.34961	Up	3.41032e-08	1.52027e-07
CL4561.Contig1_All	0	12	0	0.614	9.26209	Up	0.000261164	0.00075837
CL2825.Contig1_All	0	28	0	0.5956	9.2182	Up	4.32972e-09	2.0527e-08
CL143.Contig9_All	2	971	0.5202	249.948	8.90835	Up	9.08868e-286	6.55476e-284
Unigene19910_All	3	1371	0.1076	48.6843	8.82163	Up	0	0
CL3817.Contig2_All	0	15	0	0.4277	8.74046	Up	3.31572e-05	0.000109857
Unigene16730_All	105	45015	2.617	1110.36	8.72889	Up	0	0
Unigene19025_All	1	425	0.028	11.7936	8.71836	Up	2.23688e-125	7.31677e-124
CL709.Contig4_All	0	17	0	0.3917	8.61361	Up	8.3757e-06	3.00462e-05
Unigene33325_All	1	377	0.0299	11.1541	8.54321	Up	4.35856e-111	1.27498e-109
Unigene8946_All	3	995	0.308	101.113	8.35882	Up	1.06794e-290	7.86402e-289
Unigene33614_All	1	296	0.0683	20.002	8.19404	Up	5.44846e-87	1.29206e-85
Unigene33619_All	1	294	0.2281	66.381	8.18496	Up	2.14248e-86	5.04454e-85
CL3225.Contig4_All	0	13	0	0.289	8.17493	Up	0.000131261	0.000399176
Unigene33857_All	2	577	0.043	12.2699	8.15657	Up	1.68729e-168	7.32256e-167
Unigene32889_All	3	830	0.136	37.2263	8.09657	Up	1.23528e-241	7.46933e-240
CL3284.Contig3_All	3	774	0.4437	113.284	7.99614	Up	5.40496e-225	3.05694e-223
CL3750.Contig1_All	1	240	0.069	16.3852	7.89158	Up	2.3867e-70	4.70064e-69
CL2469.Contig3_All	9	2101	0.5013	115.827	7.85208	Up	0	0
CL143.Contig1_All	5	1146	0.327	74.1819	7.82563	Up	0	0
CL127.Contig3_All	1	227	0.1035	23.2465	7.81124	Up	1.72996e-66	3.23988e-65
Unigene33864_All	1	226	0.0377	8.4422	7.80691	Up	3.42706e-66	6.40612e-65
Unigene32863_All	1	217	0.0436	9.3706	7.74767	Up	1.60885e-63	2.92647e-62
Unigene33634_All	1	210	0.0664	13.8097	7.70028	Up	1.92274e-61	3.38866e-60
CL3284.Contig2_All	5	1037	0.6066	124.506	7.68126	Up	4.60146e-299	3.51003e-297
Unigene12189_All	1	203	0.3342	67.1476	7.65048	Up	2.2954e-59	3.94039e-58
Unigene33869_All	2	399	0.1867	36.8658	7.62542	Up	1.23498e-115	3.70925e-114
Unigene33157_All	1	182	0.1551	27.9356	7.49276	Up	3.8771e-53	6.06264e-52
CL3881.Contig4_All	1	178	0.0276	4.8579	7.45952	Up	5.94468e-52	9.09963e-51
Unigene33581_All	1	166	0.0323	5.3001	7.35834	Up	2.13638e-48	3.09201e-47
Unigene35839_All	1	164	0.1249	20.2794	7.3431	Up	8.35726e-48	1.20166e-46
Unigene1423_All	148	24272	11.268	1828.84	7.34255	Up	0	0
Unigene3513_All	47	7531	3.2967	522.786	7.30905	Up	0	0
Unigene8641_All	15	2400	0.4502	71.2944	7.30708	Up	0	0
CL8558.Contig2_All	48	7649	1.8231	287.512	7.30109	Up	0	0
Unigene33282_All	1	158	0.1684	26.3288	7.28861	Up	4.99856e-46	6.99293e-45
Unigene32542_All	2	311	0.1252	19.2643	7.26555	Up	1.47866e-89	3.60865e-88
CL8352.Contig2_All	5	774	0.3267	50.0529	7.25934	Up	4.07328e-221	2.25448e-219
CL3356.Contig2_All	1	145	0.0506	7.2616	7.16501	Up	3.51884e-42	4.63613e-41
Unigene34039_All	4	576	0.1824	25.9928	7.15486	Up	2.33256e-164	9.84989e-163
Unigene10218_All	6	850	0.2368	33.1948	7.13114	Up	9.05706e-242	5.48764e-240
Unigene36997_All	1	131	0.045	5.8359	7.01889	Up	4.85448e-38	5.92486e-37
CL6352.Contig1_All	10	1305	0.4876	62.9705	7.01283	Up	0	0
CL7304.Contig1_All	2	261	0.191	24.6664	7.01283	Up	9.0866e-75	1.88115e-73
Unigene33802_All	1	130	0.0894	11.4976	7.00684	Up	9.58668e-38	1.16408e-36
[truncated: 14,291 more rows]
