# Supplementary material for: The Transcript Profile of a Traditional Chinese Medicine, Atractylodes lancea, Revealing Its Sesquiterpenoid Biosynthesis of the Major Active Components
Source: PLoS One. 2016 Mar 18;11(3):e0151975. doi: 10.1371/journal.pone.0151975 (PMC4798728; doi:10.1371/journal.pone.0151975)
Supplement: S3 Table — (XLSX) [file pone.0151975.s003.xlsx]

## Sheet: Sheet3
Gene	E.C	GeneID	Length	Nr-annotation	Leaf (FPKM)	Root (FPKM)	Stem (FPKM)
Terpenoid Backbone Biosynthesis
AACT	E.C:2.3.1.9	CL4650.Contig1_All	1726*	acetyl-CoA C-acetyltransferase protein [Camellia oleifera]	5.1914	38.6517	9.9271
		CL4650.Contig2_All	1700	acetyl-CoA C-acetyltransferase protein [Camellia oleifera]	12.119	59.3362	15.099
		Unigene17440_All	262	acetyl-CoA C-acetyltransferase protein [Betula platyphylla]	11.7328	131.142	60.0952
		Unigene19670_All	1397	acetyl-CoA C-acetyltransferase protein [Helianthus annuus]	1.9195	1.3877	4.3093
		Unigene30038_All	1437*	acetyl-CoA C-acetyltransferase protein [Helianthus annuus]	0.8193	0.6978	0.6906
		Unigene32242_All	1058	acetyl-CoA C-acetyltransferase protein [Solanum tuberosum]	0.1855	5.0546	0.2501
		Unigene37070_All	266	acetyl-CoA C-acetyltransferase protein [Hordeum vulgare subsp. vulgare]	0	0	1.9896
		Unigene37273_All	232	acetyl-CoA C-acetyltransferase protein[Hordeum vulgare subsp. vulgare]	0	0	2.5664
HMGS	E.C:2.3.1.10	CL1902.Contig1_All	1764*	putative HMG-CoA synthase 1 [Artemisia annua]	64.9221	67.9077	26.6646
		CL1902.Contig2_All	429	putative HMG-CoA synthase 1 [Artemisia annua]	18.2948	30.3848	2.7757
		CL1902.Contig3_All	1754*	putative HMG-CoA synthase 1 [Artemisia annua]	32.5529	38.8732	7.6942
		CL1902.Contig4_All	342	putative HMG-CoA synthase 1 [Artemisia annua]	4.781	6.2547	0.9672
		CL1902.Contig5_All	412	putative HMG-CoA synthase 1 [Artemisia annua]	10.6361	10.7084	3.0508
		Unigene10969_All	520	putative HMG-CoA synthase 1 [Artemisia annua]	74.0827	92.4283	15.521
HMGR	EC:1.1.1.34	CL1351.Contig1_All	802	3-hydroxy-3-methylglutaryl coenzyme A [Taraxacum kok-saghyz]	0	75.1816	15.1778
		CL1351.Contig2_All	891	3-hydroxy-3-methylglutaryl coenzyme A [Taraxacum kok-saghyz]	0.2202	10.8035	0.2227
		CL1351.Contig3_All	225	3-hydroxy-3-methyl glutaryl CoA reductase [Solanum nigrum]	0	3.2681	0
		CL4261.Contig1_All	1443	3-hydroxy-3-methylglutaryl coenzyme A [Taraxacum kok-saghyz]	0.0453	11.2569	0.5501
		CL4261.Contig2_All	281	PREDICTED: 3-hydroxy-3-methylglutaryl-coenzyme A reductase-like, partial [Cucumis sativus]	0	4.0441	0.2354
		CL4261.Contig3_All	1305	3-hydroxy-3-methylglutaryl coenzyme A [Taraxacum kok-saghyz]	0	17.4672	2.7375
		CL9.Contig1_All	259	3-hydroxy-3-methylglutaryl-coenzyme A reductase 2 [Ligularia fischeri]	1.5152	0.2581	0.2554
		CL9.Contig2_All	2171*	3-hydroxy-3-methylglutaryl coenzyme A reductase [Eleutherococcus senticosus]	0.0603	0.3695	0.1828
		CL9.Contig3_All	1813	3-hydroxy-3-methylglutaryl coenzyme A reductase [Eucommia ulmoides]	0.974	8.849	1.5326
		CL9.Contig4_All	1962*	3-hydroxy-3-methylglutaryl coenzyme A reductase [Eleutherococcus senticosus]	1.1667	4.7358	0.5732
		CL9.Contig5_All	2137*	3-hydro-3-methylglutary CoA reductase [Gentiana macrophylla]	3.1218	15.9218	13.6211
		CL7578.Contig1_All	2093*	3-hydroxy-3-methylglutaryl coenzyme A reductase [Atractylodes lancea]	16.437	30.3413	7.6491
		CL7578.Contig2_All	2392*	3-hydroxy-3-methylglutaryl coenzyme A reductase [Atractylodes lancea]	229.598	179.552	10.0671
		Unigene13920_All	234	PREDICTED: uncharacterized protein LOC100256524 [Vitis vinifera]	1.677	0.5713	2.8271
		Unigene30762_All	275	3-hydro-3-methylglutary CoA reductase [Picea sitchensis]	0	6.5631	0.2406
		Unigene18734_All	2292*	3-hydroxy-3-methylglutaryl coenzyme A reductase [Atractylodes lancea]	10.6439	4.3748	5.9459
MK	E.C:2.7.1.36	Unigene11250_All	388	mevalonate kinase [Platycodon grandiflorus]	4.7199	19.6405	1.705
		Unigene19705_All	1624*	mevalonate kinase [Platycodon grandiflorus]	43.5759	75.614	9.8988
		Unigene9400_All	1323*	PREDICTED: glucuronokinase 1 [Vitis vinifera] >gi|296087590|emb|CBI34846.3| unnamed protein product [Vitis vinifera]	9.9861	9.0948	4.3503
PMK	E.C:2.7.4.2	CL3778.Contig1_All	1806*	phosphomevalonate kinase [Panax ginseng]	7.0981	10.956	10.6962
		CL3778.Contig2_All	1789*	phosphomevalonate kinase [Panax ginseng]	9.1032	47.6782	5.0661
		Unigene20831_All	244	PREDICTED: phosphomevalonate kinase-like [Solanum tuberosum]	2.6805	0.8219	1.3556
MDC	E.C:4.1.1.33	CL4790.Contig1_All	1732	mevalonate decarboxylase [Platycodon grandiflorus]	28.8881	345.31	121.539
		CL4790.Contig2_All	1544	mevalonate decarboxylase [Platycodon grandiflorus]	8.8109	3.4203	1.3282
		CL4790.Contig3_All	1648	mevalonate decarboxylase [Platycodon grandiflorus]	4.2068	0.9735	0.2409
IPPI	E.C:5.3.3.2	CL8287.Contig1_All	1338*	isopentenyl pyrophosphate:dimethyllallyl pyrophosphate isomerase [Lactuca sativa]	13.0515	181.105	86.5753
		CL8287.Contig2_All	872	isopentenyl pyrophosphate:dimethyllallyl pyrophosphate isomerase [Tagetes erecta]	4.5003	61.4038	27.6911
		CL8287.Contig3_All	910	isopentenyl pyrophosphate:dimethyllallyl pyrophosphate isomerase [Tagetes erecta]	5.103	61.4107	29.37
		Unigene2233_All	1128	isopentenyl pyrophosphate:dimethyllallyl pyrophosphate isomerase [Lactuca sativa]	161.481	36.0901	34.016
		Unigene4343_All	1282*	isopentenyl pyrophosphate: dimethyllallyl pyrophosphate isomerase [Oryza sativa Indica Group]	10.9177	8.0821	3.8702
GPPS	E.C:2.5.1.1	CL2128.Contig1_All	1313	geranyl diphosphate synthase [Salvia miltiorrhiza]	3.1382	2.8001	4.9377
		CL2128.Contig2_All	1331	geranyl diphosphate synthase [Salvia miltiorrhiza]	2.5552	0.7533	1.0438
		CL2619.Contig1_All	1399*	geranyl diphosphate synthase [Humulus lupulus]	45.6123	31.3694	6.4677
		CL7398.Contig1_All	1579*	geranyl diphosphate synthase [Salvia miltiorrhiza]	3.5622	3.5138	1.215
		CL7398.Contig2_All	1619*	geranylgeranyl diphosphate synthase [Citrus unshiu]	2.9086	3.2205	4.2088
		Unigene13005_All	1449*	geranylgeranyl diphosphate synthase [Stevia rebaudiana]	3.3853	35.1072	5.1591
FPPS	E.C:2.5.1.1O	CL4474.Contig1_All	1389	farnesyl diphosphate synthase [Aster ageratoides]	170.597	69.8785	27.1003
		CL4474.Contig2_All	1443	farnesyl diphosphate synthase [Tanacetum coccineum]	8.3398	288.51	29.2953
MEP/DOPX pathway
DXPS	E.C:2.2.1.7	CL5460.Contig4_All	2637	1-deoxy-D-xylulose-5-phosphate synthase [Artemisia annua]	193.385	11.0017	8.63
		CL8765.Contig2_All	1247	1-deoxyxylulose 5-phosphate synthase [Chrysanthemum x morifolium]	0.0524	3.7524	0.5836
		CL8765.Contig3_All	2861*	1-deoxyxylulose 5-phosphate synthase [Chrysanthemum x morifolium]	2.0575	1.8925	1.2024
		CL8765.Contig4_All	2631	1-deoxy-D-xylulose 5-phosphate synthase [Stevia rebaudiana]	2.0633	1.9564	1.2824
		CL8765.Contig5_All	2389	1-deoxy-D-xylulose 5-phosphate synthase [Stevia rebaudiana]	1.8343	18.8592	6.7291
		CL8765.Contig6_All	4204	1-deoxyxylulose 5-phosphate synthase [Chrysanthemum x morifolium]	2.1625	0.7473	1.8097
		CL8765.Contig7_All	4449	1-deoxyxylulose 5-phosphate synthase [Chrysanthemum x morifolium]	3.0578	1.1269	1.7398
		Unigene10086_All	2279	1-deoxy-D-xylulose-5-phosphate synthase [Tagetes erecta]	7.9782	0.528	0.029
		Unigene10523_All	2685*	1-deoxyxylulose-5-phosphate synthase, putative [Ricinus communis] >gi|223546820|gb|EEF48318.1| 1-deoxyxylulose-5-phosphate synthase, putative [Ricinus communis]	7.868	4.556	5.9626
		Unigene15742_All	2565	1-deoxy-D-xylulose-5-phosphate synthase [Tagetes erecta]	0	5.7595	27.9838
		Unigene20736_All	1929	1-deoxy-D-xylulose-5-phosphate synthase [Tagetes erecta]	1.1189	0	0
DXR	E.C:1.1.1.267	CL5530.Contig1_All	1815	1-deoxy-D-xylulose-5-phosphate reductoisomerase [Artemisia annua]	84.1424	96.679	29.7425
		CL5530.Contig2_All	2246	1-deoxy-D-xylulose 5-phosphate reductoisomerase [Stevia rebaudiana] >gi|209394881|gb|ACI45244.1| 1-deoxy-D-xylulose 5-phosphate reductoisomerase [Stevia rebaudiana]	814.581	2.3215	2.7982
MCT	E.C:2.7.7.60	CL6136.Contig1_All	1150*	PREDICTED: 2-C-methyl-D-erythritol 4-phosphate cytidylyltransferase, chloroplastic-like [Solanum tuberosum]	34.8063	11.3349	14.4391
		CL6136.Contig2_All	454	4-diphosphocytidyl-2-C-methyl-D-erythritol synthase [Stevia rebaudiana]	0.5762	0.1472	0.1457
CMK	E.C:2.7.1.48	Unigene1081_All	1492	4-diphosphocytidyl-2-C-methyl-D-erythritol kinase [Stevia rebaudiana]	31.4746	19.7583	14.7209
MECPS	E.C.4.6.1.12	Unigene9726_All	972	2C-methyl-D-erythritol 2,4-cyclodiphosphate synthase [Ageratina adenophora]	111.968	37.6872	27.4966
HDS	E.C:1.17.7.1	CL6183.Contig1_All	273	(E)-4-hydroxy-3-methylbut-2-enyl diphosphate synthase [Stevia rebaudiana]	4.7915	3.6729	4.1196
		CL6183.Contig2_All	2603*	(E)-4-hydroxy-3-methylbut-2-enyl diphosphate synthase [Stevia rebaudiana]	181.915	40.0617	51.8466
HDR	EC:1.17.1.2	Unigene5435_All	1790	1-hydroxy-2-methyl-2-(E)-butenyl 4-diphosphate reductase [Tanacetum parthenium]	280.69	75.4732	136.635
Sesquiterpenoids Biosynthesis
GDS	EC:4:2:3:75	CL1748.Contig1_All	1925*	RecName: Full=(-)-germacrene D synthase; AltName: Full=Terpene synthase 5 >gi|391358399|gb|AFM43738.1| terpene synthase 5 [Matricaria chamomilla var. recutita]	1.7668	1.2848	76.4995
		CL1748.Contig2_All	1094	germacrene D synthase [Achillea millefolium]	0	0	3.4468
		CL1748.Contig3_All	1970*	RecName: Full=(-)-germacrene D synthase; AltName: Full=Terpene synthase 5 >gi|391358399|gb|AFM43738.1| terpene synthase 5 [Matricaria chamomilla var. recutita]	5.5112	183.132	5.2387
		CL1748.Contig4_All	1901*	RecName: Full=(-)-germacrene D synthase; AltName: Full=Terpene synthase 5 >gi|391358399|gb|AFM43738.1| terpene synthase 5 [Matricaria chamomilla var. recutita]	65.9202	0.0352	0.0696
		CL1748.Contig5_All	394	RecName: Full=(-)-germacrene D synthase; AltName: Full=Terpene synthase 5 >gi|391358399|gb|AFM43738.1| terpene synthase 5 [Matricaria chamomilla var. recutita]	30.876	0	0
		CL1748.Contig6_All	1966*	germacrene D synthase [Achillea millefolium]	6.7533	0.136	0
		CL1748.Contig7_All	1900	(-)-germacrene D synthase [Solidago canadensis]	0.0688	217.005	21.8312
		CL1748.Contig8_All	1144	RecName: Full=(-)-germacrene D synthase; AltName: Full=Terpene synthase 5 >gi|391358399|gb|AFM43738.1| terpene synthase 5 [Matricaria chamomilla var. recutita]	6.4032	0	0
		CL1748.Contig9_All	2020*	(-)-germacrene D synthase [Solidago canadensis]	0.5828	0	0
		CL1748.Contig10_All	2110*	RecName: Full=(-)-germacrene D synthase; AltName: Full=Terpene synthase 5 >gi|391358399|gb|AFM43738.1| terpene synthase 5 [Matricaria chamomilla var. recutita]	3.7817	0	0
		CL1748.Contig11_All	1942*	RecName: Full=(-)-germacrene D synthase; AltName: Full=Terpene synthase 5 >gi|391358399|gb|AFM43738.1| terpene synthase 5 [Matricaria chamomilla var. recutita]	4.5803	0	0
		CL1748.Contig12_All	302	(+)-germacrene D synthase [Solidago canadensis]	0.2166	71.4949	19.7151
		CL8689.Contig1_All	2220*	germacrene D synthase [Achillea millefolium]	1.5025	342.152	35.3424
		Unigene14966_All	415	germacrene D synthase [Solidago canadensis]	19.0696	1.2886	0
		Unigene20756_All	253	RecName: Full=(-)-germacrene D synthase; AltName: Full=Terpene synthase 5 >gi|391358399|gb|AFM43738.1| terpene synthase 5 [Matricaria chamomilla var. recutita]	33.3483	0	0
		Unigene20757_All	955	germacrene D synthase, partial [Achillea millefolium]	13.2178	0.21	0
		Unigene21327_All	400	germacrene D synthase [Achillea millefolium]	8.1755	0.3342	0
		Unigene21328_All	246	RecName: Full=(-)-germacrene D synthase; AltName: Full=Terpene synthase 5 >gi|391358399|gb|AFM43738.1| terpene synthase 5 [Matricaria chamomilla var. recutita]	11.4324	0.2717	0
		Unigene21329_All	246	germacrene D synthase [Achillea millefolium]	2.6587	0	2.6587
		Unigene33794_All	531	PREDICTED: (-)-germacrene D synthase [Vitis vinifera]	0	125.762	16.1962
		Unigene19439_All	625	PREDICTED: (-)-germacrene D synthase-like [Cucumis sativus]	0.5232	1.1765	2.3287
		Unigene32673_All	277	germacrene D synthase [Achillea millefolium]	0	77.7062	12.1802
		Unigene23621_All	549	PREDICTED: (-)-germacrene D synthase-like [Fragaria vesca subsp. vesca]	10.6028	0	0
GAS	EC:4:2:3:23	CL5528.Contig1_All	1778*	germacrene A synthase LTC1 [Lactuca sativa]	1.5458	22.8339	0.2606
		CL1748.Contig1_All	1925*	germacrene A synthase [Solidago canadensis]	1.7668	1.2848	76.4995
		CL1748.Contig2_All	1094	germacrene A synthase [Solidago canadensis]	0	0	3.4468
		CL1748.Contig3_All	1970*	germacrene A synthase [Solidago canadensis]	5.5112	183.132	5.2387
		CL1748.Contig4_All	1901*	germacrene A synthase [Solidago canadensis]	65.9202	0.0352	0.0696
		CL1748.Contig5_All	394	germacrene A synthase [Solidago canadensis]	30.876	0	0
		CL1748.Contig6_All	1966*	germacrene A synthase [Solidago canadensis]	6.7533	0.136	0
		CL1748.Contig7_All	1900*	germacrene A synthase [Solidago canadensis]	0.0688	217.005	21.8312
		CL1748.Contig8_All	1144	germacrene A synthase [Solidago canadensis]	6.4032	0	0
		CL1748.Contig9_All	2020*	germacrene A synthase [Solidago canadensis]	0.5828	0	0
		CL1748.Contig11_All	1942*	germacrene A synthase [Solidago canadensis]	4.5803	0	0
		CL1748.Contig12_All	302	germacrene A synthase [Solidago canadensis]	0.2166	71.4949	19.7151
		CL8689.Contig1_All	2220*	germacrene A synthase [Solidago canadensis]	1.5025	342.152	35.3424
		Unigene20756_All	253	germacrene A synthase [Solidago canadensis]	33.3483	0	0
		Unigene20757_All	955	germacrene A synthase [Solidago canadensis]	13.2178	0.21	0
		Unigene21328_All	246	germacrene A synthase [Solidago canadensis]	11.4324	0.2717	0
		Unigene25222_All	343	germacrene A synthase LTC1 [Lactuca sativa]	3.0509	0.7796	0
		Unigene32673_All	277	germacrene A synthase [Solidago canadensis]	0	77.7062	12.1802
β-FS	EC:4:2:3:47	CL8689.Contig1_All	2220*	E-beta-farnesene synthase 2 [Artemisia annua]	1.5025	342.152	35.3424
		CL1748.Contig5_All	394	(E)-beta-farnesene synthase [Artemisia annua]	30.876	0	0
		Unigene21327_All	400*	E-beta-farnesene synthase 4 [Artemisia annua]	8.1755	0.3342	0
		Unigene21328_All	246	(E)-beta-farnesene synthase [Artemisia annua]	11.4324	0.2717	0
		Unigene21329_All	246	E-beta-farnesene synthase 4 [Artemisia annua]	2.6587	0	2.6587
		Unigene23621_All	549*	PREDICTED: (E)-beta-farnesene synthase-like [Citrus sinensis]	10.6028	0	0
		Unigene32673_All	277	E-beta-farnesene synthase 3 [Artemisia annua]	0	77.7062	12.1802
QHS1	EC:4:2:3:57	CL1748.Contig1_All	1925*	beta-caryophyllene synthase [Artemisia absinthium]	1.7668	1.2848	76.4995
		CL1748.Contig2_All	1094	beta-caryophyllene synthase [Artemisia absinthium]	0	0	3.4468
		CL1748.Contig3_All	1970*	beta-caryophyllene synthase [Artemisia absinthium]	5.5112	183.132	5.2387
		CL1748.Contig4_All	1901*	beta-caryophyllene synthase [Artemisia absinthium]	65.9202	0.0352	0.0696
		CL1748.Contig5_All	394	E-beta-caryophyllene synthase [Tanacetum parthenium]	30.876	0	0
		CL1748.Contig6_All	1966*	RecName: Full=Beta-caryophyllene synthase >gi|18766934|gb|AAL79181.1| beta-caryophyllene synthase QHS1 [Artemisia annua]	6.7533	0.136	0
		CL1748.Contig7_All	1900	RecName: Full=Beta-caryophyllene synthase >gi|18766934|gb|AAL79181.1| beta-caryophyllene synthase QHS1 [Artemisia annua]	0.0688	217.005	21.8312
		CL1748.Contig9_All	2020*	beta-caryophyllene synthase [Artemisia absinthium]	0.5828	0	0
		CL1748.Contig10_All	2110*	beta-caryophyllene synthase [Artemisia absinthium]	3.7817	0	0
		CL1748.Contig11_All	1942*	RecName: Full=Beta-caryophyllene synthase >gi|18766934|gb|AAL79181.1| beta-caryophyllene synthase QHS1 [Artemisia annua]	4.5803	0	0
		CL1748.Contig12_All	302	E-beta-caryophyllene synthase [Tanacetum parthenium]	0.2166	71.4949	19.7151
		CL8689.Contig1_All	2220*	RecName: Full=Beta-caryophyllene synthase >gi|18766934|gb|AAL79181.1| beta-caryophyllene synthase QHS1 [Artemisia annua]	1.5025	342.152	35.3424
		Unigene14966_All	415	beta-caryophyllene synthase [Artemisia absinthium]	19.0696	1.2886	0
		Unigene20756_All	253	E-beta-caryophyllene synthase [Tanacetum parthenium]	33.3483	0	0
		Unigene20757_All	955	RecName: Full=Beta-caryophyllene synthase >gi|18766934|gb|AAL79181.1| beta-caryophyllene synthase QHS1 [Artemisia annua]	13.2178	0.21	0
		Unigene21328_All	246	RecName: Full=(-)-beta-caryophyllene synthase; AltName: Full=Terpene synthase 1 >gi|391358391|gb|AFM43734.1| terpene synthase 1 [Matricaria chamomilla var. recutita]	11.4324	0.2717	0
		Unigene21329_All	246	RecName: Full=Beta-caryophyllene synthase >gi|18766934|gb|AAL79181.1| beta-caryophyllene synthase QHS1 [Artemisia annua]	2.6587	0	2.6587
		Unigene33794_All	531	beta-caryophyllene synthase [Artemisia absinthium]	0	125.762	16.1962
		Unigene32673_All	277	beta-caryophyllene synthase [Artemisia absinthium]	0	77.7062	12.1802
