# Supplementary material for: The Transcript Profile of a Traditional Chinese Medicine, Atractylodes lancea, Revealing Its Sesquiterpenoid Biosynthesis of the Major Active Components
Source: PLoS One. 2016 Mar 18;11(3):e0151975. doi: 10.1371/journal.pone.0151975 (PMC4798728; doi:10.1371/journal.pone.0151975)
Supplement: S5 Table — (XLSX) [file pone.0151975.s005.xlsx]

## Sheet: CYP450
Query_id	Identity	Score	E_value	Subject_annotation
CL4322.Contig1_All	0.67	319.7	1e-105	cytochrome P450 [Helianthus annuus]
CL4322.Contig1_All	0.6	302.4	7e-99	cytochrome P450 [Helianthus annuus]
CL4322.Contig1_All	0.6	294.7	8e-96	cytochrome P450 [Helianthus annuus]
CL4322.Contig1_All	0.57	284.6	7e-92	CYP71AU1 [Nicotiana tabacum]
CL4322.Contig1_All	0.56	280.8	2e-90	PREDICTED: cytochrome P450 71A2-like [Solanum lycopersicum]
CL4322.Contig1_All	0.55	276.9	8e-89	PREDICTED: cytochrome P450 71A6-like [Solanum tuberosum]
CL4322.Contig1_All	0.55	275.8	2e-88	PREDICTED: cytochrome P450 71A2-like [Solanum lycopersicum]
CL4322.Contig1_All	0.55	275.8	2e-88	PREDICTED: cytochrome P450 71A2-like [Solanum lycopersicum]
CL4322.Contig1_All	0.55	275.8	2e-88	PREDICTED: cytochrome P450 71A2-like [Solanum lycopersicum]
CL4322.Contig1_All	0.56	270.4	2e-86	PREDICTED: cytochrome P450 71A2-like [Solanum lycopersicum]
CL4322.Contig1_All	0.56	269.6	5e-86	PREDICTED: cytochrome P450 71A4-like [Solanum tuberosum]
CL4322.Contig1_All	0.54	267.7	2e-85	PREDICTED: cytochrome P450 71A4 [Vitis vinifera]
CL4322.Contig1_All	0.52	268.5	2e-85	PREDICTED: cytochrome P450 71A22-like [Solanum tuberosum]
CL4322.Contig1_All	0.55	267.3	9e-85	Cytochrome P450, family 71, subfamily A, polypeptide 25, putative [Theobroma cacao]
CL4322.Contig1_All	0.56	266.5	1e-84	PREDICTED: cytochrome P450 71A2-like [Solanum tuberosum]
CL4322.Contig1_All	0.56	265.4	2e-84	PREDICTED: cytochrome P450 71A4-like [Solanum tuberosum]
CL4322.Contig1_All	0.55	264.2	7e-84	PREDICTED: cytochrome P450 71A4-like [Solanum lycopersicum]
CL4322.Contig1_All	0.5	264.6	9e-84	PREDICTED: cytochrome P450 71A8-like [Solanum lycopersicum]
CL4322.Contig1_All	0.54	262.7	2e-83	PREDICTED: cytochrome P450 71A2-like [Solanum tuberosum]
CL4322.Contig2_All	0.67	171.8	1e-50	cytochrome P450 [Helianthus annuus]
CL4322.Contig2_All	0.59	156.4	1e-44	cytochrome P450 [Helianthus annuus]
CL4322.Contig2_All	0.56	148.3	2e-44	PREDICTED: cytochrome P450 71A2-like [Cucumis sativus]
CL4322.Contig2_All	0.58	148.3	5e-43	PREDICTED: cytochrome P450 71A22-like [Fragaria vesca subsp. vesca]
CL4322.Contig2_All	0.59	150.6	1e-42	cytochrome P450 [Helianthus annuus]
CL4322.Contig2_All	0.55	149.4	4e-42	RecName: Full=Psoralen synthase; AltName: Full=Cytochrome P450 CYP71AJ1 >gi|46947673|gb|AAT06911.1| psoralen synthase [Ammi majus]
CL4322.Contig2_All	0.55	147.9	1e-41	RecName: Full=Psoralen synthase; AltName: Full=Cytochrome P450 CYP71AJ2 >gi|140083755|gb|ABO84855.1| cytochrome P450 [Apium graveolens]
CL4322.Contig2_All	0.57	146.7	6e-41	PREDICTED: cytochrome P450 71A6-like [Glycine max]
CL4322.Contig2_All	0.58	145.2	1e-40	cytochrome P450-like protein [Tanacetum cinerariifolium]
CL4322.Contig2_All	0.59	144.8	3e-40	putative cytochrome P450 monooxygenase [Actaea racemosa]
CL4322.Contig2_All	0.6	144.1	6e-40	PREDICTED: cytochrome P450 71A24-like [Glycine max]
CL4322.Contig2_All	0.57	144.1	6e-40	PREDICTED: cytochrome P450 71A1-like [Fragaria vesca subsp. vesca]
CL4322.Contig2_All	0.5	137.9	7e-40	PREDICTED: cytochrome P450 71A21-like, partial [Cucumis sativus]
CL4322.Contig2_All	0.56	142.9	1e-39	PREDICTED: cytochrome P450 71A4-like [Solanum tuberosum]
CL4322.Contig2_All	0.55	142.9	1e-39	PREDICTED: cytochrome P450 71A26-like [Cicer arietinum]
CL4322.Contig2_All	0.55	142.5	1e-39	PREDICTED: cytochrome P450 71A4-like [Solanum tuberosum]
CL4322.Contig2_All	0.55	142.1	2e-39	PREDICTED: cytochrome P450 71A2-like [Solanum tuberosum]
CL4322.Contig2_All	0.58	141.7	2e-39	PREDICTED: cytochrome P450 71A1-like [Glycine max]
CL4322.Contig2_All	0.52	142.1	2e-39	RecName: Full=Cytochrome P450 71A1; AltName: Full=ARP-2; AltName: Full=CYPLXXIA1 >gi|166949|gb|AAA32913.1| cytochrome P-450LXXIA1 (cyp71A1) [Persea americana]
CL4405.Contig1_All	0.58	585.1	0	cytochrome P450 [Helianthus tuberosus]
CL4405.Contig1_All	0.6	582	0	cytochrome P450 mono-oxygenase [Artemisia annua]
CL4405.Contig1_All	0.58	582	0	cytochrome P450 [Helianthus tuberosus]
CL4405.Contig1_All	0.59	573.2	0	Cytochrome P450 [Theobroma cacao]
CL4405.Contig1_All	0.57	571.6	0	Cytochrome P450, putative [Theobroma cacao]
CL4405.Contig1_All	0.58	567.8	0	Cytochrome P450 [Theobroma cacao]
CL4405.Contig1_All	0.57	567.4	0	cytochrome P450 [Populus trichocarpa] >gi|566157627|ref|XP_006386494.1| cytochrome P450 family protein [Populus trichocarpa] >gi|550344851|gb|ERP64291.1| cytochrome P450 family protein [Populus trichocarpa]
CL4405.Contig2_All	0.64	109	5e-30	cytochrome P450 [Populus trichocarpa]
CL4405.Contig2_All	0.66	114.4	7e-30	PREDICTED: cytochrome P450 81D1-like [Citrus sinensis]
CL4405.Contig2_All	0.62	108.2	1e-29	cytochrome P450 [Populus trichocarpa]
CL4405.Contig2_All	0.62	112.8	2e-29	cytochrome P450 [Helianthus tuberosus]
CL4405.Contig2_All	0.62	112.8	2e-29	cytochrome P450 [Helianthus tuberosus]
CL4405.Contig2_All	0.65	112.1	5e-29	cytochrome P450 [Populus trichocarpa]
CL4405.Contig2_All	0.65	112.1	5e-29	cytochrome P450 family protein [Populus trichocarpa] >gi|550323159|gb|ERP52650.1| cytochrome P450 family protein [Populus trichocarpa]
CL4405.Contig2_All	0.64	111.3	8e-29	cytochrome P450 family protein [Populus trichocarpa] >gi|550344840|gb|EEE81698.2| cytochrome P450 family protein [Populus trichocarpa]
CL4405.Contig2_All	0.64	111.3	8e-29	cytochrome P450-like protein [Tanacetum cinerariifolium]
CL4405.Contig2_All	0.6	103.6	1e-28	cytochrome P450 [Populus trichocarpa]
CL4405.Contig2_All	0.61	104.8	2e-28	cytochrome P450 [Populus trichocarpa]
CL4539.Contig1_All	0.57	55.1	3e-07	Cytochrome P450 likeTBP [Medicago truncatula] >gi|355515715|gb|AES97338.1| Cytochrome P450 likeTBP [Medicago truncatula]
CL4539.Contig1_All	0.57	55.1	3e-07	Cytochrome P450 likeTBP [Medicago truncatula] >gi|355515735|gb|AES97358.1| Cytochrome P450 likeTBP [Medicago truncatula]
CL4660.Contig1_All	0.69	498.8	5e-174	putative flavonoid 3&apos;-hydroxylase cytochrome P450 [Artemisia annua]
CL4660.Contig1_All	0.64	486.9	3e-169	putative heme-binding cytochrome P450 [Artemisia annua]
CL4660.Contig1_All	0.53	384.4	7e-129	PREDICTED: cytochrome P450 76C1-like [Vitis vinifera]
CL4660.Contig1_All	0.52	372.9	1e-125	PREDICTED: cytochrome P450 93A3-like, partial [Vitis vinifera]
CL4660.Contig1_All	0.5	370.9	7e-124	PREDICTED: cytochrome P450 93A3-like [Solanum tuberosum]
CL4660.Contig1_All	0.51	365.9	6e-122	PREDICTED: cytochrome P450 93A3-like [Solanum tuberosum]
CL4660.Contig1_All	0.51	364.8	1e-121	PREDICTED: cytochrome P450 93A1-like [Solanum lycopersicum]
CL4660.Contig1_All	0.5	360.9	9e-120	cytochrome P450-like protein [Tanacetum cinerariifolium]
CL4660.Contig1_All	0.49	354.4	3e-117	Cytochrome P450, putative [Theobroma cacao]
CL4660.Contig1_All	0.35	115.2	4e-26	Cytochrome P450, putative [Theobroma cacao]
CL4660.Contig1_All	0.47	345.1	1e-113	cytochrome P450 [Populus trichocarpa]
CL4660.Contig1_All	0.47	342.8	1e-112	cytochrome P450 [Populus trichocarpa]
CL4660.Contig2_All	0.74	824.3	0	putative flavonoid 3&apos;-hydroxylase cytochrome P450 [Artemisia annua]
CL4660.Contig2_All	0.66	728.8	0	putative heme-binding cytochrome P450 [Artemisia annua]
CL4660.Contig2_All	0.54	590.1	0	PREDICTED: cytochrome P450 76C1-like [Vitis vinifera]
CL4660.Contig2_All	0.54	555.4	0	cytochrome P450-like protein [Tanacetum cinerariifolium]
CL4660.Contig2_All	0.53	540.4	0	PREDICTED: cytochrome P450 93A1-like [Solanum lycopersicum]
CL4660.Contig2_All	0.53	533.1	0	PREDICTED: cytochrome P450 93A3-like [Solanum tuberosum]
CL4660.Contig2_All	0.52	532.7	0	PREDICTED: cytochrome P450 93A3-like [Solanum tuberosum]
CL4660.Contig2_All	0.5	518.5	1e-177	Cytochrome P450, putative [Theobroma cacao]
CL4660.Contig2_All	0.47	506.1	7e-173	cytochrome P450, putative [Ricinus communis] >gi|223549492|gb|EEF50980.1| cytochrome P450, putative [Ricinus communis]
CL4660.Contig2_All	0.47	501.5	5e-171	cytochrome P450 [Populus trichocarpa]
CL4660.Contig3_All	0.75	469.2	9e-163	putative flavonoid 3&apos;-hydroxylase cytochrome P450 [Artemisia annua]
CL4660.Contig3_All	0.68	442.2	4e-152	putative heme-binding cytochrome P450 [Artemisia annua]
CL4660.Contig3_All	0.57	377.1	1e-126	PREDICTED: cytochrome P450 76C1-like [Vitis vinifera]
CL4660.Contig3_All	0.59	371.7	2e-124	cytochrome P450-like protein [Tanacetum cinerariifolium]
CL4660.Contig3_All	0.57	365.5	5e-123	PREDICTED: cytochrome P450 93A3-like, partial [Vitis vinifera]
CL4660.Contig3_All	0.54	350.1	5e-116	Cytochrome P450, putative [Theobroma cacao]
CL4660.Contig3_All	0.55	344.7	4e-114	PREDICTED: cytochrome P450 93A1-like [Solanum lycopersicum]
CL4660.Contig3_All	0.53	340.5	2e-112	PREDICTED: cytochrome P450 93A3-like [Solanum tuberosum]
CL4660.Contig3_All	0.55	340.1	4e-112	cytochrome P450, putative [Ricinus communis] >gi|223549492|gb|EEF50980.1| cytochrome P450, putative [Ricinus communis]
CL4660.Contig3_All	0.55	340.1	4e-112	cytochrome P450, putative [Ricinus communis] >gi|223549492|gb|EEF50980.1| cytochrome P450, putative [Ricinus communis]
CL4660.Contig3_All	0.53	335.9	2e-110	cytochrome P450 [Populus trichocarpa]
CL4660.Contig4_All	0.79	194.1	7e-59	putative flavonoid 3&apos;-hydroxylase cytochrome P450 [Artemisia annua]
CL4660.Contig4_All	0.68	169.5	2e-49	putative heme-binding cytochrome P450 [Artemisia annua]
CL4660.Contig4_All	0.55	122.9	4e-32	PREDICTED: cytochrome P450 76C1-like [Vitis vinifera]
CL4660.Contig4_All	0.47	109.8	2e-27	cytochrome P450 [Populus trichocarpa]
CL4660.Contig4_All	0.51	109	7e-27	Cytochrome P450, putative [Theobroma cacao]
CL4660.Contig4_All	0.47	105.9	5e-26	PREDICTED: cytochrome P450 93A1-like [Fragaria vesca subsp. vesca]
CL4660.Contig4_All	0.41	105.1	1e-25	cytochrome P450, putative [Ricinus communis] >gi|223549492|gb|EEF50980.1| cytochrome P450, putative [Ricinus communis]
CL4660.Contig4_All	0.52	103.6	4e-25	Cytochrome P450, putative [Theobroma cacao]
CL4660.Contig4_All	0.46	103.2	5e-25	PREDICTED: cytochrome P450 93A1-like [Fragaria vesca subsp. vesca]
CL4660.Contig4_All	0.5	103.2	5e-25	cytochrome P450-like protein [Tanacetum cinerariifolium]
CL4660.Contig4_All	0.48	100.9	1e-24	Cytochrome P450, putative [Theobroma cacao]
CL4660.Contig5_All	0.74	292.7	5e-96	putative flavonoid 3&apos;-hydroxylase cytochrome P450 [Artemisia annua]
CL4660.Contig5_All	0.65	249.6	3e-79	putative heme-binding cytochrome P450 [Artemisia annua]
CL4660.Contig5_All	0.53	194.9	4e-58	PREDICTED: cytochrome P450 76C1-like [Vitis vinifera]
CL4660.Contig5_All	0.51	174.1	3e-50	cytochrome P450-like protein [Tanacetum cinerariifolium]
CL4660.Contig5_All	0.53	166.4	2e-47	PREDICTED: cytochrome P450 93A3-like [Solanum tuberosum]
CL4660.Contig5_All	0.53	165.6	4e-47	PREDICTED: cytochrome P450 93A3-like [Solanum tuberosum]
CL4660.Contig5_All	0.45	164.1	1e-46	cytochrome P450 [Populus trichocarpa]
CL4660.Contig5_All	0.54	161.4	1e-45	PREDICTED: cytochrome P450 93A1-like [Solanum lycopersicum]
CL4660.Contig6_All	0.6	99.4	2e-24	putative heme-binding cytochrome P450 [Artemisia annua]
CL4660.Contig6_All	0.6	84.7	3e-19	putative flavonoid 3&apos;-hydroxylase cytochrome P450 [Artemisia annua]
CL4660.Contig6_All	0.47	57.8	1e-09	Cytochrome P450, putative [Theobroma cacao]
CL4660.Contig6_All	0.48	70.1	5e-14	Cytochrome P450, putative [Theobroma cacao]
CL4660.Contig6_All	0.5	69.3	9e-14	Cytochrome P450, family 706, subfamily A, polypeptide 6, putative [Theobroma cacao]
CL4660.Contig6_All	0.47	69.3	9e-14	cytochrome P450 family protein [Populus trichocarpa] >gi|550346780|gb|ERP65263.1| cytochrome P450 family protein [Populus trichocarpa]
CL4660.Contig6_All	0.47	67.4	4e-13	cytochrome P450 [Populus trichocarpa]
CL4660.Contig6_All	0.43	67.4	4e-13	PREDICTED: cytochrome P450 93A1-like [Vitis vinifera]
CL4660.Contig6_All	0.45	67	6e-13	cytochrome P450, putative [Ricinus communis] >gi|223549491|gb|EEF50979.1| cytochrome P450, putative [Ricinus communis]
CL4660.Contig6_All	0.44	67	6e-13	PREDICTED: cytochrome P450 93A1-like [Solanum lycopersicum]
CL4660.Contig6_All	0.45	66.2	1e-12	Cytochrome P450, family 706, subfamily A, polypeptide 6, putative [Theobroma cacao]
CL4706.Contig1_All	0.79	119.4	5e-32	cytochrome P450 monooxygenase [Stevia rebaudiana]
CL4706.Contig1_All	0.67	100.5	4e-25	putative taxane 13-alpha-hydroxylase cytochrome P450 [Artemisia annua]
CL4706.Contig1_All	0.57	90.9	1e-23	putative cytochrome P450 [Stenocereus gummosus]
CL4706.Contig1_All	0.64	91.3	1e-21	PREDICTED: LOW QUALITY PROTEIN: cytochrome P450 716B2-like [Vitis vinifera]
CL4706.Contig1_All	0.6	89.7	3e-21	PREDICTED: cytochrome P450 716B2-like [Citrus sinensis]
CL4706.Contig1_All	0.6	88.6	9e-21	cytochrome P450 [Salvia miltiorrhiza]
CL4706.Contig1_All	0.61	88.2	1e-20	PREDICTED: cytochrome P450 716B1-like [Solanum tuberosum]
CL4706.Contig1_All	0.6	86.3	2e-20	PREDICTED: cytochrome P450 716B1-like [Solanum lycopersicum]
CL4706.Contig1_All	0.55	81.6	4e-20	cytochrome P450, putative [Ricinus communis] >gi|223514286|gb|EEF24387.1| cytochrome P450, putative [Ricinus communis]
CL4706.Contig1_All	0.52	82	5e-20	putative cytochrome P450, partial [Aralia elata]
CL4706.Contig1_All	0.58	85.9	8e-20	cytochrome P450 CYP716A17 [Vitis vinifera] >gi|326324799|dbj|BAJ84107.1| Cytochrome P450 [Vitis vinifera]
CL4706.Contig1_All	0.58	85.9	8e-20	cytochrome P450 CYP716A15 [Vitis vinifera] >gi|326324797|dbj|BAJ84106.1| cytochrome P450 [Vitis vinifera]
CL4706.Contig1_All	0.58	85.5	1e-19	PREDICTED: cytochrome P450 716B2 [Vitis vinifera]
CL4706.Contig2_All	0.72	708.8	0	cytochrome P450 monooxygenase [Stevia rebaudiana]
CL4706.Contig2_All	0.64	629.8	0	putative taxane 13-alpha-hydroxylase cytochrome P450 [Artemisia annua]
CL4706.Contig2_All	0.59	563.5	0	PREDICTED: LOW QUALITY PROTEIN: cytochrome P450 716B2-like [Vitis vinifera]
CL4706.Contig2_All	0.55	547	0	PREDICTED: cytochrome P450 716B1-like [Solanum tuberosum]
CL4706.Contig2_All	0.54	526.2	0	PREDICTED: cytochrome P450 716B2-like [Glycine max]
CL4706.Contig2_All	0.55	521.2	9e-180	PREDICTED: cytochrome P450 716B2-like [Glycine max]
CL4706.Contig2_All	0.54	519.6	3e-179	PREDICTED: cytochrome P450 716B2-like isoformX1 [Glycine max]
CL4706.Contig2_All	0.54	518.9	1e-178	PREDICTED: cytochrome P450 716B2-like [Citrus sinensis]
CL4706.Contig2_All	0.53	517.3	2e-178	PREDICTED: cytochrome P450 716B2-like isoform X2 [Solanum tuberosum]
CL4706.Contig2_All	0.53	512.7	1e-176	PREDICTED: cytochrome P450 716B2-like isoform X1 [Solanum tuberosum]
CL4706.Contig2_All	0.53	510.4	1e-175	PREDICTED: cytochrome P450 716B1-like [Cicer arietinum]
CL4706.Contig2_All	0.54	523.9	1e-174	Cytochrome P450 [Medicago truncatula] >gi|355523950|gb|AET04404.1| Cytochrome P450 [Medicago truncatula]
CL4706.Contig2_All	0.52	502.3	1e-172	cytochrome P450, putative [Ricinus communis] >gi|223532628|gb|EEF34414.1| cytochrome P450, putative [Ricinus communis]
CL4706.Contig2_All	0.51	501.5	4e-172	Cytochrome P450 [Theobroma cacao]
CL4706.Contig2_All	0.52	500.7	8e-172	Cytochrome P450 [Theobroma cacao]
CL4864.Contig1_All	0.61	642.1	0	cytochrome P450 monooxygenase [Artemisia annua]
CL4864.Contig1_All	0.57	599	0	PREDICTED: cytochrome P450 82A3-like [Citrus sinensis]
CL4864.Contig1_All	0.57	594.7	0	PREDICTED: LOW QUALITY PROTEIN: cytochrome P450 82A3-like [Vitis vinifera]
CL4864.Contig1_All	0.59	589.7	0	PREDICTED: cytochrome P450 82A3-like [Vitis vinifera]
CL4864.Contig1_All	0.59	587.4	0	PREDICTED: cytochrome P450 82A3-like [Vitis vinifera]
CL4864.Contig1_All	0.56	582	0	PREDICTED: cytochrome P450 82A4-like [Vitis vinifera]
CL4864.Contig1_All	0.55	580.9	0	CYP450 monooxygenase CYP82D62 [Mentha x piperita]
CL4864.Contig1_All	0.56	580.9	0	PREDICTED: cytochrome P450 82A1-like [Glycine max]
CL4864.Contig1_All	0.57	579.3	0	cytochrome P450 [Populus trichocarpa]
CL4864.Contig1_All	0.56	577.8	0	PREDICTED: cytochrome P450 82A3-like [Vitis vinifera]
CL4864.Contig1_All	0.56	573.2	0	Cytochrome P450 [Theobroma cacao]
CL4864.Contig1_All	0.54	572.4	0	PREDICTED: cytochrome P450 82A3-like [Vitis vinifera]
CL4864.Contig1_All	0.58	571.6	0	Cytochrome P450 82A3, putative [Theobroma cacao]
CL4864.Contig1_All	0.54	569.3	0	PREDICTED: cytochrome P450 82A3-like [Vitis vinifera]
CL4864.Contig1_All	0.55	570.1	0	PREDICTED: LOW QUALITY PROTEIN: cytochrome P450 82A4-like [Vitis vinifera]
CL4864.Contig1_All	0.54	568.9	0	PREDICTED: cytochrome P450 82A3-like [Vitis vinifera]
CL4864.Contig1_All	0.53	567	0	PREDICTED: cytochrome P450 82A3-like [Cicer arietinum]
CL4864.Contig2_All	0.73	601.7	0	cytochrome P450 monooxygenase [Artemisia annua]
CL4864.Contig2_All	0.58	481.9	6e-166	PREDICTED: cytochrome P450 82A3-like [Vitis vinifera]
CL4864.Contig2_All	0.56	473.8	1e-162	PREDICTED: cytochrome P450 82A3-like [Vitis vinifera]
CL4864.Contig2_All	0.55	467.6	3e-160	PREDICTED: cytochrome P450 82A3-like [Vitis vinifera]
CL4864.Contig2_All	0.58	466.1	1e-159	PREDICTED: cytochrome P450 82A3-like [Vitis vinifera]
CL4864.Contig2_All	0.55	464.5	1e-158	PREDICTED: LOW QUALITY PROTEIN: cytochrome P450 82A3-like [Vitis vinifera]
CL4864.Contig2_All	0.55	463	1e-158	PREDICTED: cytochrome P450 82A3-like [Vitis vinifera]
CL4864.Contig2_All	0.58	461.5	1e-157	PREDICTED: cytochrome P450 82A3-like [Vitis vinifera]
CL4864.Contig2_All	0.56	458.4	1e-156	cytochrome P450 [Populus trichocarpa]
CL4864.Contig2_All	0.55	458	2e-156	PREDICTED: cytochrome P450 82A4-like [Vitis vinifera]
CL4864.Contig2_All	0.55	456.8	6e-156	PREDICTED: cytochrome P450 82A3-like [Vitis vinifera]
CL4864.Contig2_All	0.54	455.3	2e-155	PREDICTED: cytochrome P450 82A3 [Vitis vinifera]
CL4864.Contig2_All	0.54	453.8	1e-154	Cytochrome P450 82A3, putative [Theobroma cacao]
CL4864.Contig2_All	0.54	453	2e-154	PREDICTED: cytochrome P450 82A4-like [Fragaria vesca subsp. vesca]
CL4864.Contig2_All	0.53	444.5	6e-151	PREDICTED: LOW QUALITY PROTEIN: cytochrome P450 82A4-like [Vitis vinifera]
CL4864.Contig3_All	0.7	510	6e-178	cytochrome P450 monooxygenase [Artemisia annua]
CL4864.Contig3_All	0.57	414.8	1e-140	PREDICTED: cytochrome P450 82A3-like [Vitis vinifera]
CL4864.Contig3_All	0.55	414.1	3e-140	PREDICTED: cytochrome P450 82A3-like [Vitis vinifera]
CL4864.Contig3_All	0.55	408.3	6e-138	PREDICTED: cytochrome P450 82A3-like [Vitis vinifera]
CL4864.Contig3_All	0.55	409.1	7e-138	PREDICTED: LOW QUALITY PROTEIN: cytochrome P450 82A3-like [Vitis vinifera]
CL4864.Contig3_All	0.55	404.8	9e-137	PREDICTED: cytochrome P450 82A3-like [Vitis vinifera]
CL4864.Contig3_All	0.53	403.3	5e-136	PREDICTED: cytochrome P450 82A3-like [Vitis vinifera]
CL4864.Contig3_All	0.57	402.9	8e-136	PREDICTED: cytochrome P450 82A3-like [Vitis vinifera]
CL4864.Contig3_All	0.56	398.7	3e-134	PREDICTED: cytochrome P450 82A4-like [Vitis vinifera]
CL4864.Contig3_All	0.54	395.6	5e-133	PREDICTED: cytochrome P450 82A3 [Vitis vinifera]
CL4864.Contig3_All	0.53	395.6	8e-133	PREDICTED: cytochrome P450 82A4-like [Fragaria vesca subsp. vesca]
CL4864.Contig3_All	0.54	391.7	1e-131	PREDICTED: cytochrome P450 82A3-like [Vitis vinifera]
CL4864.Contig3_All	0.52	389	2e-130	Cytochrome P450 82A3, putative [Theobroma cacao]
CL4864.Contig3_All	0.55	387.5	1e-129	PREDICTED: LOW QUALITY PROTEIN: cytochrome P450 82A4-like [Vitis vinifera]
CL4864.Contig3_All	0.53	386	3e-129	Cytochrome P450 [Theobroma cacao]
CL4864.Contig3_All	0.51	382.1	7e-128	PREDICTED: cytochrome P450 82A3-like [Cicer arietinum]
CL4864.Contig4_All	0.68	720.7	0	cytochrome P450 monooxygenase [Artemisia annua]
CL4864.Contig4_All	0.58	615.1	0	PREDICTED: cytochrome P450 82A3-like [Vitis vinifera]
CL4864.Contig4_All	0.59	614.8	0	PREDICTED: cytochrome P450 82A3-like [Vitis vinifera]
CL4864.Contig4_All	0.57	614	0	PREDICTED: cytochrome P450 82A3-like [Vitis vinifera]
CL4864.Contig4_All	0.59	609.4	0	PREDICTED: LOW QUALITY PROTEIN: cytochrome P450 82A3-like [Vitis vinifera]
CL4864.Contig4_All	0.57	605.5	0	PREDICTED: cytochrome P450 82A3-like [Vitis vinifera]
CL4864.Contig4_All	0.58	604.4	0	PREDICTED: cytochrome P450 82A4-like [Vitis vinifera]
CL4864.Contig4_All	0.58	600.1	0	PREDICTED: cytochrome P450 82A3-like [Vitis vinifera]
CL4864.Contig4_All	0.57	597	0	PREDICTED: cytochrome P450 82A3 [Vitis vinifera]
CL4864.Contig4_All	0.56	592.8	0	PREDICTED: cytochrome P450 82A3-like [Vitis vinifera]
CL4864.Contig4_All	0.57	592.4	0	PREDICTED: LOW QUALITY PROTEIN: cytochrome P450 82A4-like [Vitis vinifera]
CL4864.Contig4_All	0.55	591.3	0	PREDICTED: cytochrome P450 82A3-like [Citrus sinensis]
CL4864.Contig4_All	0.57	589	0	Cytochrome P450 82A3, putative [Theobroma cacao]
CL4864.Contig4_All	0.55	579.3	0	PREDICTED: cytochrome P450 82A4-like [Fragaria vesca subsp. vesca]
CL5151.Contig1_All	0.33	99	3e-20	Cytochrome P450 [Medicago truncatula] >gi|355523410|gb|AET03864.1| Cytochrome P450 [Medicago truncatula]
CL5201.Contig1_All	0.86	833.2	0	RecName: Full=Allene oxide synthase; AltName: Full=Cytochrome P450 74A2; AltName: Full=Rubber particle protein; Short=RPP >gi|206582008|pdb|3DAM|A Chain A, Crystal Structure Of Allene Oxide Synthase >gi|206582009|pdb|3DAN|A Chain A, Crystal Structure Of Allene Oxide Synthase >gi|206582010|pdb|3DBM|A Chain A, Crystal Structure Of Allene Oxide Synthase >gi|198446807|emb|CAA55025.2| rubber particle …
CL5201.Contig1_All	0.66	698	0	cytochrome P450, putative [Ricinus communis] >gi|223551021|gb|EEF52507.1| cytochrome P450, putative [Ricinus communis]
CL5201.Contig2_All	0.65	84.7	2e-18	Cytochrome p450 79a2 [Theobroma cacao]
CL5201.Contig2_All	0.49	77.4	1e-17	cytochrome P450 [Brassica rapa subsp. chinensis]
CL5201.Contig2_All	0.64	79.7	1e-16	cytochrome P450 [Trifolium repens] >gi|170516389|gb|ACB15163.1| cytochrome P450 [Trifolium repens] >gi|170516395|gb|ACB15166.1| cytochrome P450 [Trifolium repens] >gi|170516397|gb|ACB15167.1| cytochrome P450 [Trifolium repens] >gi|170516403|gb|ACB15170.1| cytochrome P450 [Trifolium repens] >gi|170516405|gb|ACB15171.1| cytochrome P450 [Trifolium repens] >gi|170516409|gb|ACB15173.1| cytochrome P450…
CL5201.Contig2_All	0.64	79.7	1e-16	cytochrome P450 [Trifolium repens] >gi|170516373|gb|ACB15155.1| cytochrome P450 [Trifolium repens] >gi|170516375|gb|ACB15156.1| cytochrome P450 [Trifolium repens] >gi|170516407|gb|ACB15172.1| cytochrome P450 [Trifolium repens] >gi|170516413|gb|ACB15175.1| cytochrome P450 [Trifolium repens] >gi|170516415|gb|ACB15176.1| cytochrome P450 [Trifolium repens]
CL5201.Contig2_All	0.64	79.7	1e-16	cytochrome P450 [Trifolium isthmocarpum]
CL5201.Contig2_All	0.64	79.7	1e-16	cytochrome P450 [Trifolium isthmocarpum]
CL5201.Contig2_All	0.64	79.7	1e-16	cytochrome P450 [Trifolium repens]
CL5201.Contig2_All	0.64	79.7	1e-16	cytochrome P450 [Trifolium repens] >gi|170516385|gb|ACB15161.1| cytochrome P450 [Trifolium repens] >gi|170516391|gb|ACB15164.1| cytochrome P450 [Trifolium repens] >gi|170516419|gb|ACB15178.1| cytochrome P450 [Trifolium repens] >gi|170516425|gb|ACB15181.1| cytochrome P450 [Trifolium repens]
CL5201.Contig2_All	0.64	79.7	1e-16	cytochrome P450 [Trifolium repens] >gi|170516401|gb|ACB15169.1| cytochrome P450 [Trifolium repens]
CL5201.Contig2_All	0.64	79.7	1e-16	cytochrome P450 [Trifolium repens]
CL5201.Contig2_All	0.64	79.7	1e-16	cytochrome P450 [Trifolium repens]
CL5201.Contig2_All	0.51	79.7	1e-16	cytochrome P450 79b2 [Brassica rapa subsp. pekinensis]
CL5453.Contig1_All	0.71	760	0	PREDICTED: cytochrome P450 84A1-like [Solanum lycopersicum]
CL5453.Contig1_All	0.7	756.5	0	PREDICTED: cytochrome P450 84A1-like [Solanum tuberosum]
CL5453.Contig1_All	0.71	753.8	0	PREDICTED: cytochrome P450 84A1 [Vitis vinifera]
CL5453.Contig1_All	0.7	750	0	PREDICTED: cytochrome P450 84A1-like [Citrus sinensis]
CL5453.Contig1_All	0.69	746.9	0	coniferylaldehyde 5- hydroxylase [Populus trichocarpa] >gi|566170904|ref|XP_006383141.1| cytochrome P450 family protein [Populus trichocarpa] >gi|550338721|gb|ERP60938.1| cytochrome P450 family protein [Populus trichocarpa]
CL5453.Contig2_All	0.73	772.3	0	PREDICTED: cytochrome P450 84A1-like [Citrus sinensis]
CL5453.Contig2_All	0.73	765	0	PREDICTED: cytochrome P450 84A1 [Vitis vinifera]
CL5453.Contig2_All	0.72	762.3	0	PREDICTED: cytochrome P450 84A1-like [Solanum tuberosum]
CL5453.Contig2_All	0.72	761.1	0	PREDICTED: cytochrome P450 84A1-like [Fragaria vesca subsp. vesca]
CL5453.Contig2_All	0.72	759.2	0	PREDICTED: cytochrome P450 84A1-like [Solanum lycopersicum]
CL5453.Contig2_All	0.7	753.4	0	cytochrome P450 monooxygenase CYP84A16 [Glycine max]
CL5652.Contig1_All	0.72	745.3	0	cytochrome P450 [Helianthus annuus]
CL5652.Contig1_All	0.7	708.4	0	cytochrome P450 [Helianthus annuus]
CL5652.Contig1_All	0.61	657.1	0	Cytochrome P450 93A3 [Theobroma cacao]
CL5652.Contig1_All	0.6	652.1	0	PREDICTED: cytochrome P450 93A2-like [Solanum lycopersicum]
CL5652.Contig1_All	0.6	648.7	0	PREDICTED: cytochrome P450 93A3-like [Solanum tuberosum]
CL5652.Contig1_All	0.6	646.4	0	PREDICTED: cytochrome P450 93A1 [Vitis vinifera]
CL5652.Contig1_All	0.61	644.4	0	PREDICTED: cytochrome P450 93A1-like [Fragaria vesca subsp. vesca]
CL5652.Contig1_All	0.59	614.8	0	PREDICTED: cytochrome P450 93A2-like [Cucumis sativus] >gi|449476499|ref|XP_004154753.1| PREDICTED: cytochrome P450 93A2-like [Cucumis sativus]
CL5652.Contig1_All	0.59	613.6	0	PREDICTED: cytochrome P450 93A3-like [Cicer arietinum]
CL5652.Contig1_All	0.57	613.2	0	PREDICTED: cytochrome P450 93A1-like [Glycine max]
CL5652.Contig1_All	0.58	612.8	0	PREDICTED: cytochrome P450 93A3-like [Citrus sinensis]
CL5652.Contig1_All	0.58	606.7	0	Cytochrome P450 [Medicago truncatula] >gi|355500222|gb|AES81425.1| Cytochrome P450 [Medicago truncatula]
CL5652.Contig1_All	0.56	604	0	PREDICTED: cytochrome P450 93A1-like [Citrus sinensis]
CL5652.Contig1_All	0.57	602.1	0	PREDICTED: cytochrome P450 93A1-like [Fragaria vesca subsp. vesca]
CL5652.Contig2_All	0.63	636.7	0	PREDICTED: cytochrome P450 93A2-like [Solanum lycopersicum]
CL5652.Contig2_All	0.63	631.7	0	Cytochrome P450 93A3 [Theobroma cacao]
CL5652.Contig2_All	0.62	631.7	0	PREDICTED: cytochrome P450 93A3-like [Solanum tuberosum]
CL5652.Contig2_All	0.63	630.9	0	cytochrome P450 [Helianthus annuus]
CL5652.Contig2_All	0.63	630.6	0	PREDICTED: cytochrome P450 93A1-like [Fragaria vesca subsp. vesca]
CL5652.Contig2_All	0.61	618.2	0	PREDICTED: cytochrome P450 93A1 [Vitis vinifera]
CL5652.Contig2_All	0.61	604.7	0	cytochrome P450 [Helianthus annuus]
CL5652.Contig2_All	0.6	591.7	0	PREDICTED: cytochrome P450 93A2-like [Cucumis sativus] >gi|449476499|ref|XP_004154753.1| PREDICTED: cytochrome P450 93A2-like [Cucumis sativus]
CL5652.Contig2_All	0.58	591.3	0	PREDICTED: cytochrome P450 93A1-like [Glycine max]
CL5652.Contig2_All	0.59	585.9	0	PREDICTED: cytochrome P450 93A3-like [Cicer arietinum]
CL5652.Contig2_All	0.57	580.1	0	Cytochrome P450 [Medicago truncatula] >gi|355500222|gb|AES81425.1| Cytochrome P450 [Medicago truncatula]
CL5652.Contig2_All	0.57	575.9	0	PREDICTED: cytochrome P450 93A1-like [Fragaria vesca subsp. vesca]
CL5652.Contig2_All	0.61	574.3	0	PREDICTED: cytochrome P450 93A3-like [Citrus sinensis]
CL5652.Contig3_All	0.72	743.8	0	cytochrome P450 [Helianthus annuus]
CL5652.Contig3_All	0.69	697.6	0	cytochrome P450 [Helianthus annuus]
CL5652.Contig3_All	0.62	654.1	0	Cytochrome P450 93A3 [Theobroma cacao]
CL5652.Contig3_All	0.6	647.5	0	PREDICTED: cytochrome P450 93A2-like [Solanum lycopersicum]
CL5652.Contig3_All	0.6	637.5	0	PREDICTED: cytochrome P450 93A1 [Vitis vinifera]
CL5652.Contig3_All	0.59	636.3	0	PREDICTED: cytochrome P450 93A3-like [Solanum tuberosum]
CL5652.Contig3_All	0.61	635.6	0	PREDICTED: cytochrome P450 93A1-like [Fragaria vesca subsp. vesca]
CL5652.Contig3_All	0.59	613.2	0	PREDICTED: cytochrome P450 93A2-like [Cucumis sativus] >gi|449476499|ref|XP_004154753.1| PREDICTED: cytochrome P450 93A2-like [Cucumis sativus]
CL5652.Contig3_All	0.57	607.1	0	PREDICTED: cytochrome P450 93A1-like [Glycine max]
CL5652.Contig3_All	0.59	602.8	0	PREDICTED: cytochrome P450 93A3-like [Cicer arietinum]
CL5652.Contig3_All	0.58	601.7	0	PREDICTED: cytochrome P450 93A3-like [Citrus sinensis]
CL5652.Contig3_All	0.58	597.4	0	Cytochrome P450 [Medicago truncatula] >gi|355500222|gb|AES81425.1| Cytochrome P450 [Medicago truncatula]
CL5652.Contig3_All	0.56	590.1	0	cytochrome P450 family protein [Populus trichocarpa] >gi|550335549|gb|ERP58844.1| cytochrome P450 family protein [Populus trichocarpa]
CL5652.Contig3_All	0.56	588.6	0	PREDICTED: cytochrome P450 93A1-like [Citrus sinensis]
CL5764.Contig1_All	0.7	100.1	7e-25	cytochrome P450 [Tanacetum cinerariifolium]
CL5764.Contig1_All	0.65	88.6	9e-21	PREDICTED: cytochrome P450 71D11-like [Vitis vinifera]
CL5764.Contig1_All	0.6	87.4	2e-20	RecName: Full=Cytochrome P450 71D13; AltName: Full=(-)-(4S)-Limonene-3-hydroxylase; AltName: Full=Cytochrome P450 isoform PM17 >gi|5524157|gb|AAD44151.1| cytochrome p450 isoform PM17 [Mentha x piperita]
CL5764.Contig1_All	0.58	85.1	1e-19	RecName: Full=Cytochrome P450 71D95; AltName: Full=Limonene-3-hydroxylase >gi|47933782|gb|AAT39473.1| limonene-3-hydroxylase [Mentha spicata]
CL5764.Contig1_All	0.58	85.1	1e-19	RecName: Full=Cytochrome P450 71D95; AltName: Full=(-)-(4S)-Limonene-3-hydroxylase >gi|33439170|gb|AAQ18708.1| limonene-3-hydroxylase [Mentha x gracilis]
CL5764.Contig1_All	0.58	85.1	1e-19	(-)P450 limonene-3-hydroxylase [Mentha canadensis]
CL5764.Contig1_All	0.62	84.7	2e-19	PREDICTED: cytochrome P450 71D11-like [Fragaria vesca subsp. vesca]
CL5764.Contig1_All	0.59	84	4e-19	PREDICTED: cytochrome P450 71D10-like [Vitis vinifera]
CL5764.Contig1_All	0.62	84	4e-19	PREDICTED: cytochrome P450 71D11-like [Fragaria vesca subsp. vesca]
CL5764.Contig1_All	0.55	80.1	5e-19	Cytochrome P450 [Medicago truncatula] >gi|355502865|gb|AES84068.1| Cytochrome P450 [Medicago truncatula]
CL5764.Contig1_All	0.58	83.6	5e-19	RecName: Full=Cytochrome P450 71D15; AltName: Full=(-)-(4S)-Limonene-3-hydroxylase; AltName: Full=Cytochrome P450 isoform PM2 >gi|5524159|gb|AAD44152.1| cytochrome p450 isoform PM2 [Mentha x piperita] >gi|158979019|gb|ABW86882.1| limonene hydroxylase [Mentha x piperita]
CL5764.Contig1_All	0.55	80.1	1e-18	cytochrome P450, putative [Ricinus communis] >gi|223537885|gb|EEF39500.1| cytochrome P450, putative [Ricinus communis]
CL5764.Contig1_All	0.63	82.4	1e-18	PREDICTED: cytochrome P450 71D11-like [Fragaria vesca subsp. vesca]
CL5764.Contig2_All	0.72	737.6	0	cytochrome P450 [Tanacetum cinerariifolium]
CL5764.Contig2_All	0.52	536.2	0	cytochrome P450 [Solanum tuberosum]
CL5764.Contig2_All	0.51	535.4	0	RecName: Full=Premnaspirodiene oxygenase; Short=HPO; AltName: Full=Cytochrome P450 71D55 >gi|151335776|gb|ABS00393.1| cytochrome P450 hydroxylase [Hyoscyamus muticus]
CL5764.Contig2_All	0.51	530.4	0	cytochrome P450 [Panax notoginseng]
CL5764.Contig2_All	0.5	528.9	0	RecName: Full=Costunolide synthase; Short=CiCOS; AltName: Full=Cytochrome P450 71BL3 >gi|334562369|gb|AEG79727.1| costunolide synthase [Cichorium intybus]
CL5764.Contig2_All	0.51	527.7	0	cytochrome P450 [Panax notoginseng]
CL5764.Contig2_All	0.49	527.3	0	RecName: Full=Costunolide synthase; Short=LsCOS; AltName: Full=Cytochrome P450 71BL2 >gi|336462678|gb|AEI59780.1| costunolide synthase [Lactuca sativa]
CL5764.Contig2_All	0.51	526.2	0	cytochrome P450 CYP71D313 [Panax ginseng]
CL5764.Contig2_All	0.51	525.8	0	cytochrome P450 [Nicotiana tabacum]
CL5764.Contig2_All	0.5	525	0	CYP71D51v2 [Nicotiana tabacum] >gi|482680203|gb|AGK30193.1| cytochrome P450 CYP71D51 [Nicotiana tabacum]
CL5764.Contig2_All	0.51	524.2	0	cytochrome P450 [Panax notoginseng]
CL5764.Contig3_All	0.69	712.2	0	cytochrome P450 [Tanacetum cinerariifolium]
CL5764.Contig3_All	0.51	525	0	cytochrome P450 [Solanum tuberosum]
CL5764.Contig3_All	0.51	523.5	1e-180	cytochrome P450 [Nicotiana tabacum]
CL5764.Contig3_All	0.49	522.3	5e-180	RecName: Full=Premnaspirodiene oxygenase; Short=HPO; AltName: Full=Cytochrome P450 71D55 >gi|151335776|gb|ABS00393.1| cytochrome P450 hydroxylase [Hyoscyamus muticus]
CL5764.Contig3_All	0.49	517.7	5e-178	CYP71D51v2 [Nicotiana tabacum] >gi|482680203|gb|AGK30193.1| cytochrome P450 CYP71D51 [Nicotiana tabacum]
CL5764.Contig3_All	0.5	513.5	1e-176	cytochrome P450 [Panax notoginseng]
CL5764.Contig3_All	0.5	513.1	2e-176	cytochrome P450 CYP71D313 [Panax ginseng]
CL5764.Contig3_All	0.49	511.5	6e-176	RecName: Full=Costunolide synthase; Short=CiCOS; AltName: Full=Cytochrome P450 71BL3 >gi|334562369|gb|AEG79727.1| costunolide synthase [Cichorium intybus]
CL5764.Contig3_All	0.5	509.2	6e-175	cytochrome P450 [Panax notoginseng]
CL5764.Contig4_All	0.69	712.2	0	cytochrome P450 [Tanacetum cinerariifolium]
CL5764.Contig4_All	0.51	525	0	cytochrome P450 [Solanum tuberosum]
CL5764.Contig4_All	0.51	523.5	2e-180	cytochrome P450 [Nicotiana tabacum]
CL5764.Contig4_All	0.49	522.3	6e-180	RecName: Full=Premnaspirodiene oxygenase; Short=HPO; AltName: Full=Cytochrome P450 71D55 >gi|151335776|gb|ABS00393.1| cytochrome P450 hydroxylase [Hyoscyamus muticus]
CL5764.Contig4_All	0.49	517.7	6e-178	CYP71D51v2 [Nicotiana tabacum] >gi|482680203|gb|AGK30193.1| cytochrome P450 CYP71D51 [Nicotiana tabacum]
CL5764.Contig4_All	0.5	513.5	2e-176	cytochrome P450 [Panax notoginseng]
CL5764.Contig4_All	0.5	513.1	3e-176	cytochrome P450 CYP71D313 [Panax ginseng]
CL5764.Contig4_All	0.49	511.5	8e-176	RecName: Full=Costunolide synthase; Short=CiCOS; AltName: Full=Cytochrome P450 71BL3 >gi|334562369|gb|AEG79727.1| costunolide synthase [Cichorium intybus]
CL5764.Contig4_All	0.5	509.2	8e-175	cytochrome P450 [Panax notoginseng]
CL6163.Contig1_All	0.64	95.9	8e-26	cytochrome P450, partial [Datura metel]
CL6163.Contig1_All	0.71	102.4	5e-25	Cytochrome P450, putative [Theobroma cacao]
CL6163.Contig1_All	0.73	92	2e-24	cytochrome P450 mono-oxygenase, partial [Artemisia annua]
CL6163.Contig1_All	0.69	99	7e-24	Cytochrome P450 [Theobroma cacao]
CL6163.Contig1_All	0.69	99	7e-24	Cytochrome P450 [Theobroma cacao]
CL6163.Contig1_All	0.64	94.7	8e-24	cytochrome P450 [Populus trichocarpa]
CL6163.Contig1_All	0.67	98.6	1e-23	cytochrome P450 [Helianthus tuberosus]
CL6163.Contig1_All	0.67	98.6	1e-23	cytochrome P450 [Helianthus tuberosus]
CL6163.Contig1_All	0.67	97.8	1e-23	cytochrome P450, putative [Ricinus communis] >gi|223550831|gb|EEF52317.1| cytochrome P450, putative [Ricinus communis]
CL6163.Contig1_All	0.67	97.4	2e-23	cytochrome P450, putative [Ricinus communis] >gi|223550832|gb|EEF52318.1| cytochrome P450, putative [Ricinus communis]
CL6163.Contig1_All	0.66	96.7	4e-23	cytochrome P450 family protein [Populus trichocarpa] >gi|550344841|gb|EEE81699.2| cytochrome P450 family protein [Populus trichocarpa]
CL6163.Contig2_All	0.68	105.5	2e-28	cytochrome P450 [Populus trichocarpa]
CL6163.Contig2_All	0.7	110.2	3e-28	Cytochrome P450, putative [Theobroma cacao]
CL6163.Contig2_All	0.61	100.5	4e-28	cytochrome P450, partial [Datura metel]
CL6163.Contig2_All	0.7	108.2	1e-27	Cytochrome P450 [Theobroma cacao]
CL6163.Contig2_All	0.7	108.2	1e-27	Cytochrome P450 [Theobroma cacao]
CL6163.Contig2_All	0.71	107.8	1e-27	cytochrome P450 family protein [Populus trichocarpa] >gi|550344841|gb|EEE81699.2| cytochrome P450 family protein [Populus trichocarpa]
CL6163.Contig2_All	0.68	98.2	3e-27	cytochrome P450 mono-oxygenase, partial [Artemisia annua]
CL6163.Contig2_All	0.67	106.3	6e-27	cytochrome P450, putative [Ricinus communis] >gi|223550831|gb|EEF52317.1| cytochrome P450, putative [Ricinus communis]
CL6163.Contig2_All	0.67	105.9	8e-27	PREDICTED: cytochrome P450 81D1-like [Citrus sinensis]
CL6163.Contig2_All	0.68	105.5	1e-26	cytochrome P450 [Populus trichocarpa] >gi|566157627|ref|XP_006386494.1| cytochrome P450 family protein [Populus trichocarpa] >gi|550344851|gb|ERP64291.1| cytochrome P450 family protein [Populus trichocarpa]
CL6163.Contig2_All	0.67	104.4	3e-26	cytochrome P450, putative [Ricinus communis] >gi|223550832|gb|EEF52318.1| cytochrome P450, putative [Ricinus communis]
CL6272.Contig1_All	0.57	611.3	0	Cytochrome P450, putative isoform 1 [Theobroma cacao]
CL6272.Contig1_All	0.58	598.6	0	PREDICTED: cytochrome P450 714C2-like [Citrus sinensis]
CL6272.Contig1_All	0.58	597	0	PREDICTED: cytochrome P450 734A2 [Vitis vinifera] >gi|297734649|emb|CBI16700.3| unnamed protein product [Vitis vinifera]
CL6272.Contig1_All	0.58	594	0	PREDICTED: cytochrome P450 734A1-like [Vitis vinifera]
CL6272.Contig1_All	0.56	592	0	PREDICTED: cytochrome P450 714C2-like [Solanum tuberosum]
CL6272.Contig1_All	0.57	587.8	0	PREDICTED: cytochrome P450 734A1-like [Solanum lycopersicum]
CL6272.Contig1_All	0.56	584.7	0	Cytochrome P450, putative [Theobroma cacao]
CL6272.Contig1_All	0.59	583.6	0	Cytochrome P450, putative isoform 2, partial [Theobroma cacao]
CL6272.Contig1_All	0.54	582	0	PREDICTED: cytochrome P450 734A1-like [Cucumis sativus] >gi|449505308|ref|XP_004162431.1| PREDICTED: cytochrome P450 734A1-like [Cucumis sativus]
CL6272.Contig1_All	0.56	572.8	0	Cytochrome P450 isoform 1 [Theobroma cacao]
CL6272.Contig2_All	0.57	611.3	0	Cytochrome P450, putative isoform 1 [Theobroma cacao]
CL6272.Contig2_All	0.58	598.6	0	PREDICTED: cytochrome P450 714C2-like [Citrus sinensis]
CL6272.Contig2_All	0.58	597	0	PREDICTED: cytochrome P450 734A2 [Vitis vinifera] >gi|297734649|emb|CBI16700.3| unnamed protein product [Vitis vinifera]
CL6272.Contig2_All	0.58	594	0	PREDICTED: cytochrome P450 734A1-like [Vitis vinifera]
CL6272.Contig2_All	0.56	592	0	PREDICTED: cytochrome P450 714C2-like [Solanum tuberosum]
CL6272.Contig2_All	0.57	587.8	0	PREDICTED: cytochrome P450 734A1-like [Solanum lycopersicum]
CL6272.Contig2_All	0.56	584.7	0	Cytochrome P450, putative [Theobroma cacao]
CL6272.Contig2_All	0.59	583.6	0	Cytochrome P450, putative isoform 2, partial [Theobroma cacao]
CL6272.Contig2_All	0.54	582	0	PREDICTED: cytochrome P450 734A1-like [Cucumis sativus] >gi|449505308|ref|XP_004162431.1| PREDICTED: cytochrome P450 734A1-like [Cucumis sativus]
CL6272.Contig2_All	0.56	572.8	0	Cytochrome P450 isoform 1 [Theobroma cacao]
CL6706.Contig2_All	0.6	243.8	2e-80	40S ribosomal protein S8 [Phytophthora parasitica P10297]
CL6902.Contig1_All	0.77	819.3	0	cytochrome P450, putative [Ricinus communis] >gi|223544570|gb|EEF46086.1| cytochrome P450, putative [Ricinus communis]
CL6902.Contig1_All	0.76	810.1	0	PREDICTED: cytochrome P450 711A1-like isoform X1 [Solanum tuberosum]
CL6902.Contig1_All	0.73	794.3	0	PREDICTED: cytochrome P450 711A1-like isoform X1 [Cicer arietinum]
CL6902.Contig1_All	0.74	793.5	0	PREDICTED: cytochrome P450 711A1-like [Glycine max]
CL6902.Contig1_All	0.75	787.3	0	hypothetical protein CICLE_v10007948mg [Citrus clementina] >gi|568844033|ref|XP_006475901.1| PREDICTED: cytochrome P450 711A1-like [Citrus sinensis] >gi|557554092|gb|ESR64106.1| hypothetical protein CICLE_v10007948mg [Citrus clementina]
CL6902.Contig1_All	0.72	787.3	0	PREDICTED: cytochrome P450 711A1-like [Glycine max]
CL6902.Contig2_All	0.73	561.2	0	PREDICTED: cytochrome P450 711A1-like isoform X1 [Solanum tuberosum]
CL6902.Contig2_All	0.73	560.8	0	cytochrome P450, putative [Ricinus communis] >gi|223544570|gb|EEF46086.1| cytochrome P450, putative [Ricinus communis]
CL6902.Contig2_All	0.71	550.8	0	hypothetical protein CICLE_v10007948mg [Citrus clementina] >gi|568844033|ref|XP_006475901.1| PREDICTED: cytochrome P450 711A1-like [Citrus sinensis] >gi|557554092|gb|ESR64106.1| hypothetical protein CICLE_v10007948mg [Citrus clementina]
CL6902.Contig2_All	0.7	545.4	0	PREDICTED: cytochrome P450 711A1-like [Glycine max]
CL6902.Contig2_All	0.68	543.1	0	PREDICTED: cytochrome P450 711A1-like isoform X1 [Cicer arietinum]
CL6902.Contig2_All	0.68	539.6	0	PREDICTED: cytochrome P450 711A1-like [Glycine max]
CL6991.Contig1_All	0.84	376.3	4e-126	cytochrome P450, putative [Ricinus communis] >gi|223541290|gb|EEF42841.1| cytochrome P450, putative [Ricinus communis]
CL6991.Contig1_All	0.83	373.6	4e-125	cytochrome P450 [Populus trichocarpa]
CL6991.Contig1_All	0.82	366.7	2e-122	cytochrome P450-type monooxygenase 97C11 [Solanum lycopersicum] >gi|212421882|gb|ACJ25967.1| cytochrome P450-type monooxygenase 97C11 [Solanum lycopersicum] >gi|212421903|gb|ACJ25968.1| cytochrome P450-type monooxygenase 97C11 [Solanum lycopersicum]
CL6991.Contig1_All	0.81	365.9	4e-122	Cytochrome P450 monooxygenase CYP97C10 [Medicago truncatula] >gi|355479490|gb|AES60693.1| Cytochrome P450 monooxygenase CYP97C10 [Medicago truncatula]
CL6991.Contig1_All	0.81	359.8	4e-122	Cytochrome P450 superfamily protein isoform 2 [Theobroma cacao]
CL6991.Contig1_All	0.79	355.1	2e-121	Cytochrom P450 -like protein [Arabidopsis thaliana]
CL6991.Contig2_All	0.8	861.3	0	cytochrome P450-type monooxygenase 97C11 [Solanum lycopersicum] >gi|212421882|gb|ACJ25967.1| cytochrome P450-type monooxygenase 97C11 [Solanum lycopersicum] >gi|212421903|gb|ACJ25968.1| cytochrome P450-type monooxygenase 97C11 [Solanum lycopersicum]
CL6991.Contig2_All	0.85	859.8	0	cytochrome P450, putative [Ricinus communis] >gi|223541290|gb|EEF42841.1| cytochrome P450, putative [Ricinus communis]
CL6991.Contig2_All	0.79	858.2	0	cytochrome P450 [Populus trichocarpa]
CL6991.Contig2_All	0.8	850.9	0	Cytochrome P450 superfamily protein isoform 1 [Theobroma cacao]
CL6991.Contig2_All	0.8	845.9	0	Cytochrome P450 monooxygenase CYP97C10 [Medicago truncatula] >gi|355479490|gb|AES60693.1| Cytochrome P450 monooxygenase CYP97C10 [Medicago truncatula]
CL6991.Contig2_All	0.8	843.2	0	carotene epsilon-monooxygenase [Arabidopsis thaliana] >gi|75292264|sp|Q6TBX7.1|LUT1_ARATH RecName: Full=Carotene epsilon-monooxygenase, chloroplastic; AltName: Full=Cytochrome P450 97C1; AltName: Full=Protein LUTEIN DEFICIENT 1; Flags: Precursor >gi|40218379|gb|AAR83120.1| chloroplast carotenoid epsilon-ring hydroxylase [Arabidopsis thaliana] >gi|332645519|gb|AEE79040.1| carotene epsilon-monooxyg…
CL6991.Contig2_All	0.8	843.2	0	putative cytochrome P450 [Arabidopsis thaliana]
CL7159.Contig1_All	0.66	683.7	0	Cytochrome P450 superfamily protein isoform 1 [Theobroma cacao]
CL7159.Contig1_All	0.63	669.1	0	Cytochrome P450 superfamily protein isoform 2 [Theobroma cacao]
CL7159.Contig1_All	0.59	625.5	0	cytochrome P450 [Populus trichocarpa]
CL7159.Contig2_All	0.7	733	0	Cytochrome P450 superfamily protein isoform 1 [Theobroma cacao]
CL7159.Contig2_All	0.66	718.4	0	Cytochrome P450 superfamily protein isoform 2 [Theobroma cacao]
CL7159.Contig2_All	0.62	669.8	0	cytochrome P450 [Populus trichocarpa]
CL7287.Contig1_All	0.77	484.2	9e-168	PREDICTED: cytochrome P450 734A1-like [Vitis vinifera]
CL7287.Contig1_All	0.74	481.1	2e-166	PREDICTED: cytochrome P450 734A1-like [Solanum tuberosum]
CL7287.Contig1_All	0.77	479.6	6e-166	cytochrome P450, putative [Ricinus communis] >gi|223536227|gb|EEF37879.1| cytochrome P450, putative [Ricinus communis]
CL7287.Contig1_All	0.75	475.3	2e-164	cytochrome P450 enzyme [Pisum sativum]
CL7287.Contig1_All	0.75	475.3	2e-164	PREDICTED: cytochrome P450 734A1-like [Cicer arietinum]
CL7287.Contig1_All	0.75	474.6	4e-164	Cytochrome P450 [Theobroma cacao]
CL7287.Contig1_All	0.76	472.2	3e-163	cytochrome P450 [Populus trichocarpa]
CL7287.Contig1_All	0.73	472.6	6e-163	hypothetical protein CICLE_v10007914mg [Citrus clementina] >gi|568843793|ref|XP_006475783.1| PREDICTED: cytochrome P450 734A1-like [Citrus sinensis] >gi|557554229|gb|ESR64243.1| hypothetical protein CICLE_v10007914mg [Citrus clementina]
CL7287.Contig1_All	0.74	468	1e-161	PREDICTED: cytochrome P450 734A1-like [Glycine max]
CL7287.Contig1_All	0.73	464.5	5e-160	Cytochrome P450 [Medicago truncatula] >gi|355510305|gb|AES91447.1| Cytochrome P450 [Medicago truncatula]
CL7287.Contig1_All	0.71	456.8	4e-157	cytochrome P450 734A1 [Arabidopsis thaliana] >gi|75277931|sp|O48786.1|C734A_ARATH RecName: Full=Cytochrome P450 734A1; AltName: Full=Protein PHYB ACTIVATION-TAGGED SUPPRESSOR 1 >gi|34365751|gb|AAQ65187.1| At2g26710 [Arabidopsis thaliana] >gi|330252784|gb|AEC07878.1| cytochrome P450 734A1 [Arabidopsis thaliana]
CL7287.Contig1_All	0.71	456.1	1e-156	PREDICTED: cytochrome P450 734A1-like [Fragaria vesca subsp. vesca]
CL7287.Contig2_All	0.74	349.4	2e-117	PREDICTED: cytochrome P450 734A1-like [Cicer arietinum]
CL7287.Contig2_All	0.74	348.2	6e-117	cytochrome P450 enzyme [Pisum sativum]
CL7287.Contig2_All	0.76	346.3	3e-116	Cytochrome P450 [Theobroma cacao]
CL7287.Contig2_All	0.72	346.3	7e-116	hypothetical protein CICLE_v10007914mg [Citrus clementina] >gi|568843793|ref|XP_006475783.1| PREDICTED: cytochrome P450 734A1-like [Citrus sinensis] >gi|557554229|gb|ESR64243.1| hypothetical protein CICLE_v10007914mg [Citrus clementina]
CL7287.Contig2_All	0.76	345.5	8e-116	cytochrome P450, putative [Ricinus communis] >gi|223536227|gb|EEF37879.1| cytochrome P450, putative [Ricinus communis]
CL7287.Contig2_All	0.73	343.6	4e-115	Cytochrome P450 [Medicago truncatula] >gi|355510305|gb|AES91447.1| Cytochrome P450 [Medicago truncatula]
CL7287.Contig2_All	0.75	343.2	6e-115	PREDICTED: cytochrome P450 734A1-like [Vitis vinifera]
CL7287.Contig2_All	0.7	343.6	7e-115	PREDICTED: cytochrome P450 734A1-like [Solanum tuberosum]
CL7287.Contig2_All	0.72	340.5	5e-114	cytochrome P450 734A1 [Arabidopsis thaliana] >gi|75277931|sp|O48786.1|C734A_ARATH RecName: Full=Cytochrome P450 734A1; AltName: Full=Protein PHYB ACTIVATION-TAGGED SUPPRESSOR 1 >gi|34365751|gb|AAQ65187.1| At2g26710 [Arabidopsis thaliana] >gi|330252784|gb|AEC07878.1| cytochrome P450 734A1 [Arabidopsis thaliana]
CL7287.Contig2_All	0.73	338.6	3e-113	cytochrome P450 [Populus trichocarpa]
CL7287.Contig2_All	0.72	337.8	6e-113	PREDICTED: cytochrome P450 734A1-like [Glycine max]
CL7287.Contig2_All	0.72	332.8	5e-111	PREDICTED: cytochrome P450 734A1-like [Glycine max]
CL7395.Contig1_All	0.95	984.9	0	cytochrome P450 mono-oxygenase [Artemisia annua]
CL7395.Contig1_All	0.95	981.1	0	cytochrome P450-like protein [Tanacetum cinerariifolium]
CL7395.Contig1_All	0.93	970.3	0	RecName: Full=Trans-cinnamate 4-monooxygenase; AltName: Full=Cinnamic acid 4-hydroxylase; Short=C4H; Short=CA4H; AltName: Full=Cytochrome P450 73; AltName: Full=Cytochrome P450C4H >gi|18859|emb|CAA78982.1| trans-cinnamate 4-monooxygenase [Helianthus tuberosus]
CL7395.Contig1_All	0.93	964.9	0	RecName: Full=Trans-cinnamate 4-monooxygenase; AltName: Full=Cinnamic acid 4-hydroxylase; Short=C4H; Short=CA4H; AltName: Full=Cytochrome P450 73; AltName: Full=Cytochrome P450C4H >gi|642954|gb|AAB42024.1| cinnamic acid 4-hydroxylase [Zinnia violacea]
CL7395.Contig1_All	0.91	939.1	0	RecName: Full=Trans-cinnamate 4-monooxygenase; AltName: Full=Cinnamic acid 4-hydroxylase; Short=C4H; Short=CA4H; AltName: Full=Cytochrome P450 73; AltName: Full=Cytochrome P450C4H >gi|473229|emb|CAA83552.1| cinnamate 4-hydroxylase (CYP73) [Catharanthus roseus]
CL7395.Contig1_All	0.91	936.8	0	RecName: Full=Trans-cinnamate 4-monooxygenase; AltName: Full=Cinnamic acid 4-hydroxylase; Short=C4H; Short=CA4H; AltName: Full=Cytochrome P450 73; AltName: Full=Cytochrome P450C4H >gi|2144269|pir||JC5129 trans-cinnamate 4-monooxygenase (EC 1.14.13.11) A - Japanese aspen x large-toothed aspen >gi|1139561|dbj|BAA11579.1| cinnamic acid 4-hydroxylase [Populus kitakamiensis] >gi|1777370|dbj|BAA11576.1…
CL7395.Contig2_All	0.96	989.6	0	RecName: Full=Trans-cinnamate 4-monooxygenase; AltName: Full=Cinnamic acid 4-hydroxylase; Short=C4H; Short=CA4H; AltName: Full=Cytochrome P450 73; AltName: Full=Cytochrome P450C4H >gi|18859|emb|CAA78982.1| trans-cinnamate 4-monooxygenase [Helianthus tuberosus]
CL7395.Contig2_All	0.96	988.8	0	cytochrome P450 mono-oxygenase [Artemisia annua]
CL7395.Contig2_All	0.95	988	0	cytochrome P450-like protein [Tanacetum cinerariifolium]
CL7395.Contig2_All	0.93	962.6	0	RecName: Full=Trans-cinnamate 4-monooxygenase; AltName: Full=Cinnamic acid 4-hydroxylase; Short=C4H; Short=CA4H; AltName: Full=Cytochrome P450 73; AltName: Full=Cytochrome P450C4H >gi|642954|gb|AAB42024.1| cinnamic acid 4-hydroxylase [Zinnia violacea]
CL7395.Contig2_All	0.91	940.6	0	RecName: Full=Trans-cinnamate 4-monooxygenase; AltName: Full=Cinnamic acid 4-hydroxylase; Short=C4H; Short=CA4H; AltName: Full=Cytochrome P450 73; AltName: Full=Cytochrome P450C4H >gi|473229|emb|CAA83552.1| cinnamate 4-hydroxylase (CYP73) [Catharanthus roseus]
CL7395.Contig2_All	0.91	939.9	0	RecName: Full=Trans-cinnamate 4-monooxygenase; AltName: Full=Cinnamic acid 4-hydroxylase; Short=C4H; Short=CA4H; AltName: Full=Cytochrome P450 73; AltName: Full=Cytochrome P450C4H >gi|2144269|pir||JC5129 trans-cinnamate 4-monooxygenase (EC 1.14.13.11) A - Japanese aspen x large-toothed aspen >gi|1139561|dbj|BAA11579.1| cinnamic acid 4-hydroxylase [Populus kitakamiensis] >gi|1777370|dbj|BAA11576.1…
CL7802.Contig1_All	0.67	54.7	1e-09	cytochrome P450-like TBP protein [Lilium longiflorum]
CL7802.Contig1_All	0.65	26.9	3e-07	cytochrome P450 like_TBP [Nicotiana tabacum]
CL7802.Contig2_All	0.63	77	2e-18	cytochrome P450-like TBP protein [Lilium longiflorum]
CL7802.Contig2_All	0.48	51.2	1e-07	probable cytochrome P450 monooxygenase - maize (fragment)
CL7802.Contig2_All	0.46	48.1	2e-07	putative Cytocrome P450 like protein precursor [Phillyrea latifolia]
CL7802.Contig3_All	0.77	37	9e-11	cytochrome P450 like_TBP [Nicotiana tabacum]
CL7802.Contig3_All	0.67	57	1e-10	cytochrome P450-like TBP protein [Lilium longiflorum]
CL7802.Contig3_All	0.78	38.1	1e-10	probable cytochrome P450 monooxygenase - maize (fragment)
CL7802.Contig3_All	0.77	36.2	6e-09	putative Cytocrome P450 like protein precursor [Phillyrea latifolia]
CL7802.Contig4_All	0.77	37.4	2e-09	cytochrome P450 like_TBP [Nicotiana tabacum]
CL7802.Contig4_All	0.77	36.6	1e-08	putative Cytocrome P450 like protein precursor [Phillyrea latifolia]
CL7802.Contig4_All	0.77	36.6	3e-08	probable cytochrome P450 monooxygenase - maize (fragment)
CL7802.Contig4_All	0.85	29.6	5e-08	cytochrome P450-like TBP protein [Lilium longiflorum]
CL8155.Contig1_All	0.88	929.5	0	Cytochrome P450 98A3 family protein [Populus trichocarpa] >gi|183585157|gb|ACC63870.1| coumaroyl 3-hydroxylase [Populus trichocarpa] >gi|222854836|gb|EEE92383.1| Cytochrome P450 98A3 family protein [Populus trichocarpa]
CL8155.Contig1_All	0.88	928.7	0	PREDICTED: cytochrome P450 98A2-like [Citrus sinensis]
CL8155.Contig1_All	0.86	921.8	0	cytochrome P450, putative [Ricinus communis] >gi|223534481|gb|EEF36182.1| cytochrome P450, putative [Ricinus communis]
CL8155.Contig1_All	0.86	914.8	0	cytochrome P450 monooxygenase CS&apos;3H isoform [Salvia miltiorrhiza]
CL8155.Contig1_All	0.87	914.1	0	PREDICTED: cytochrome P450 98A2 [Vitis vinifera]
CL8155.Contig1_All	0.85	912.9	0	cytochrome P450 monooxygenase CYP98A37 [Medicago truncatula]
CL8155.Contig1_All	0.86	912.5	0	PREDICTED: cytochrome P450 98A2-like [Solanum tuberosum]
CL8155.Contig1_All	0.86	908.7	0	Cytochrome P450, family 98, subfamily A, polypeptide 3 [Theobroma cacao]
CL8155.Contig2_All	0.89	406	0	Cytochrome P450 98A3 family protein [Populus trichocarpa] >gi|183585157|gb|ACC63870.1| coumaroyl 3-hydroxylase [Populus trichocarpa] >gi|222854836|gb|EEE92383.1| Cytochrome P450 98A3 family protein [Populus trichocarpa]
CL8155.Contig2_All	0.89	405.2	0	PREDICTED: cytochrome P450 98A2-like [Citrus sinensis]
CL8155.Contig2_All	0.88	400.6	0	cytochrome P450, putative [Ricinus communis] >gi|223534481|gb|EEF36182.1| cytochrome P450, putative [Ricinus communis]
CL8155.Contig2_All	0.9	412.1	0	cytochrome P450 monooxygenase CS&apos;3H isoform [Salvia miltiorrhiza]
CL8155.Contig2_All	0.87	391.7	0	cytochrome P450 [Coptis japonica var. dissecta]
CL8155.Contig2_All	0.87	396.7	0	PREDICTED: cytochrome P450 98A2 [Vitis vinifera]
CL8155.Contig2_All	0.91	411	0	PREDICTED: cytochrome P450 98A2-like [Solanum tuberosum]
CL8155.Contig2_All	0.9	406	0	cytochrome P450 [Ammi majus]
CL8155.Contig2_All	0.91	408.7	0	PREDICTED: cytochrome P450 98A2-like [Solanum lycopersicum]
CL8155.Contig2_All	0.86	391.3	0	Cytochrome P450, family 98, subfamily A, polypeptide 3 [Theobroma cacao]
CL8284.Contig1_All	0.82	561.2	0	PREDICTED: cytochrome P450 86A2 [Vitis vinifera]
CL8284.Contig1_All	0.8	553.9	0	Cytochrome P450, family 86, subfamily A, polypeptide 8 [Theobroma cacao]
CL8284.Contig1_All	0.79	548.1	0	cytochrome P450, putative [Ricinus communis] >gi|223549719|gb|EEF51207.1| cytochrome P450, putative [Ricinus communis]
CL8284.Contig1_All	0.79	545	0	PREDICTED: cytochrome P450 86A2-like [Solanum tuberosum]
CL8284.Contig1_All	0.8	545.4	0	PREDICTED: cytochrome P450 86A2-like [Solanum lycopersicum]
CL8284.Contig1_All	0.8	544.3	0	cytochrome P450 fatty acid omega-hydroxylase [Petunia x hybrida]
CL8284.Contig1_All	0.8	543.5	0	PREDICTED: cytochrome P450 86A2-like [Solanum tuberosum]
CL8284.Contig1_All	0.78	538.9	0	PREDICTED: cytochrome P450 86A2-like [Solanum lycopersicum]
CL8284.Contig1_All	0.76	534.6	0	PREDICTED: cytochrome P450 86A2-like [Fragaria vesca subsp. vesca]
CL8284.Contig1_All	0.77	533.1	0	PREDICTED: cytochrome P450 86A2 [Vitis vinifera]
CL8284.Contig1_All	0.77	531.2	0	cytochrome P450 family protein [Populus trichocarpa] >gi|550343061|gb|EEE79481.2| cytochrome P450 family protein [Populus trichocarpa]
CL8284.Contig1_All	0.77	527.3	0	hypothetical protein CICLE_v10019633mg [Citrus clementina] >gi|568876109|ref|XP_006491128.1| PREDICTED: cytochrome P450 86A2-like [Citrus sinensis] >gi|557547280|gb|ESR58258.1| hypothetical protein CICLE_v10019633mg [Citrus clementina]
CL8284.Contig1_All	0.77	521.5	0	Cytochrome P450, family 86, subfamily A, polypeptide 8 isoform 1 [Theobroma cacao] >gi|508704037|gb|EOX95933.1| Cytochrome P450, family 86, subfamily A, polypeptide 8 isoform 1 [Theobroma cacao]
CL8284.Contig1_All	0.74	520.8	0	PREDICTED: cytochrome P450 86A8-like [Citrus sinensis]
CL8284.Contig2_All	0.85	904	0	PREDICTED: cytochrome P450 86A2 [Vitis vinifera]
CL8284.Contig2_All	0.81	875.2	0	Cytochrome P450, family 86, subfamily A, polypeptide 8 [Theobroma cacao]
CL8284.Contig2_All	0.79	866.3	0	PREDICTED: cytochrome P450 86A2-like [Solanum lycopersicum]
CL8284.Contig2_All	0.79	864	0	PREDICTED: cytochrome P450 86A2-like [Solanum tuberosum]
CL8284.Contig2_All	0.79	862.1	0	PREDICTED: cytochrome P450 86A2-like [Solanum tuberosum]
CL8284.Contig2_All	0.79	860.5	0	cytochrome P450, putative [Ricinus communis] >gi|223549719|gb|EEF51207.1| cytochrome P450, putative [Ricinus communis]
CL8284.Contig2_All	0.79	857.8	0	cytochrome P450 fatty acid omega-hydroxylase [Petunia x hybrida]
CL8284.Contig2_All	0.79	856.3	0	PREDICTED: cytochrome P450 86A2-like [Solanum lycopersicum]
CL8284.Contig2_All	0.79	847.4	0	cytochrome P450 monooxygenase CYP86A24 [Glycine max]
CL8284.Contig2_All	0.78	847.8	0	PREDICTED: cytochrome P450 86A2-like [Fragaria vesca subsp. vesca]
CL8284.Contig2_All	0.8	843.2	0	PREDICTED: cytochrome P450 86A2 [Vitis vinifera]
CL8284.Contig2_All	0.79	841.6	0	PREDICTED: cytochrome P450 86A8 [Glycine max]
CL8284.Contig2_All	0.78	840.9	0	hypothetical protein CICLE_v10019633mg [Citrus clementina] >gi|568876109|ref|XP_006491128.1| PREDICTED: cytochrome P450 86A2-like [Citrus sinensis] >gi|557547280|gb|ESR58258.1| hypothetical protein CICLE_v10019633mg [Citrus clementina]
CL8284.Contig2_All	0.77	836.3	0	Cytochrome P450, family 86, subfamily A, polypeptide 8 isoform 1 [Theobroma cacao] >gi|508704037|gb|EOX95933.1| Cytochrome P450, family 86, subfamily A, polypeptide 8 isoform 1 [Theobroma cacao]
CL8512.Contig1_All	0.75	90.5	2e-21	PREDICTED: cytochrome P450 716B1-like [Cicer arietinum]
CL8512.Contig1_All	0.77	90.5	2e-21	cytochrome P450, putative [Ricinus communis] >gi|223539215|gb|EEF40808.1| cytochrome P450, putative [Ricinus communis]
CL8512.Contig1_All	0.75	86.7	2e-20	Cytochrome P450, putative [Theobroma cacao]
CL8512.Contig1_All	0.7	85.5	1e-19	PREDICTED: cytochrome P450 716B1-like isoform X1 [Glycine max]
CL8512.Contig1_All	0.7	85.5	1e-19	PREDICTED: cytochrome P450 716B1-like isoform X2 [Glycine max]
CL8512.Contig1_All	0.68	84	5e-19	PREDICTED: cytochrome P450 716B1-like [Fragaria vesca subsp. vesca]
CL8512.Contig2_All	0.76	668.7	0	PREDICTED: cytochrome P450 716B1-like [Cicer arietinum]
CL8512.Contig2_All	0.75	653.3	0	PREDICTED: cytochrome P450 716B1-like isoform X1 [Glycine max]
CL8512.Contig2_All	0.75	645.2	0	cytochrome P450, putative [Ricinus communis] >gi|223539215|gb|EEF40808.1| cytochrome P450, putative [Ricinus communis]
CL8512.Contig2_All	0.67	631.3	0	PREDICTED: cytochrome P450 716B1-like isoform X2 [Glycine max]
CL8512.Contig2_All	0.65	583.2	0	PREDICTED: cytochrome P450 716B1-like [Fragaria vesca subsp. vesca]
CL8512.Contig2_All	0.51	407.1	1e-136	cytochrome P450, putative [Ricinus communis] >gi|223551124|gb|EEF52610.1| cytochrome P450, putative [Ricinus communis]
CL8556.Contig1_All	0.69	710.7	0	cytochrome P450-dependent fatty acid hydroxylase [Nicotiana tabacum]
CL8556.Contig1_All	0.7	698.4	0	PREDICTED: cytochrome P450 94A1-like [Vitis vinifera]
CL8556.Contig1_All	0.69	697.2	0	PREDICTED: cytochrome P450 94A1 [Vitis vinifera] >gi|297735521|emb|CBI17961.3| unnamed protein product [Vitis vinifera]
CL8556.Contig1_All	0.67	688.7	0	cytochrome P450-dependent fatty acid hydroxylase [Nicotiana tabacum]
CL8556.Contig1_All	0.67	687.6	0	PREDICTED: cytochrome P450 94A2-like [Solanum tuberosum]
CL8556.Contig1_All	0.67	686.4	0	cytochrome P450 [Populus trichocarpa] >gi|566173002|ref|XP_006383694.1| cytochrome P450 CYP94A1 family protein [Populus trichocarpa] >gi|550339652|gb|ERP61491.1| cytochrome P450 CYP94A1 family protein [Populus trichocarpa]
CL8556.Contig1_All	0.67	683.3	0	cytochrome P450 CYP94A1 family protein [Populus trichocarpa] >gi|550339654|gb|ERP61493.1| cytochrome P450 CYP94A1 family protein [Populus trichocarpa]
CL8556.Contig1_All	0.69	682.6	0	cytochrome P450, putative [Ricinus communis] >gi|223539839|gb|EEF41419.1| cytochrome P450, putative [Ricinus communis]
CL8556.Contig1_All	0.67	681.8	0	cytochrome P450 [Populus trichocarpa]
CL8556.Contig1_All	0.67	680.2	0	cytochrome P450-dependent fatty acid hydroxylase [Nicotiana tabacum]
CL8556.Contig1_All	0.68	676	0	cytochrome P450 CYP94A1 family protein [Populus trichocarpa] >gi|550344257|gb|EEE80062.2| cytochrome P450 CYP94A1 family protein [Populus trichocarpa]
CL8556.Contig1_All	0.66	675.6	0	cytochrome P450 monooxygenase [Petunia x hybrida]
CL8556.Contig1_All	0.65	672.5	0	PREDICTED: cytochrome P450 94A1-like [Solanum lycopersicum]
CL8556.Contig1_All	0.66	666.8	0	Cytochrome P450 94A1 [Theobroma cacao]
CL8556.Contig1_All	0.65	666	0	PREDICTED: cytochrome P450 94A1-like [Solanum tuberosum]
CL8556.Contig1_All	0.66	661	0	PREDICTED: cytochrome P450 94A1-like [Glycine max]
CL8556.Contig1_All	0.65	660.2	0	cytochrome P450, putative [Ricinus communis] >gi|223539841|gb|EEF41421.1| cytochrome P450, putative [Ricinus communis]
CL8556.Contig1_All	0.66	657.9	0	PREDICTED: cytochrome P450 94A1-like [Glycine max]
CL8556.Contig2_All	0.69	710.7	0	cytochrome P450-dependent fatty acid hydroxylase [Nicotiana tabacum]
CL8556.Contig2_All	0.7	698.4	0	PREDICTED: cytochrome P450 94A1-like [Vitis vinifera]
CL8556.Contig2_All	0.69	697.2	0	PREDICTED: cytochrome P450 94A1 [Vitis vinifera] >gi|297735521|emb|CBI17961.3| unnamed protein product [Vitis vinifera]
CL8556.Contig2_All	0.67	688.7	0	cytochrome P450-dependent fatty acid hydroxylase [Nicotiana tabacum]
CL8556.Contig2_All	0.67	687.6	0	PREDICTED: cytochrome P450 94A2-like [Solanum tuberosum]
CL8556.Contig2_All	0.67	686.4	0	cytochrome P450 [Populus trichocarpa] >gi|566173002|ref|XP_006383694.1| cytochrome P450 CYP94A1 family protein [Populus trichocarpa] >gi|550339652|gb|ERP61491.1| cytochrome P450 CYP94A1 family protein [Populus trichocarpa]
CL8556.Contig2_All	0.67	683.3	0	cytochrome P450 CYP94A1 family protein [Populus trichocarpa] >gi|550339654|gb|ERP61493.1| cytochrome P450 CYP94A1 family protein [Populus trichocarpa]
CL8556.Contig2_All	0.69	682.6	0	cytochrome P450, putative [Ricinus communis] >gi|223539839|gb|EEF41419.1| cytochrome P450, putative [Ricinus communis]
CL8556.Contig2_All	0.67	681.8	0	cytochrome P450 [Populus trichocarpa]
CL8556.Contig2_All	0.67	680.2	0	cytochrome P450-dependent fatty acid hydroxylase [Nicotiana tabacum]
CL8556.Contig2_All	0.68	676	0	cytochrome P450 CYP94A1 family protein [Populus trichocarpa] >gi|550344257|gb|EEE80062.2| cytochrome P450 CYP94A1 family protein [Populus trichocarpa]
CL8556.Contig2_All	0.66	675.6	0	cytochrome P450 monooxygenase [Petunia x hybrida]
CL8556.Contig2_All	0.65	672.5	0	PREDICTED: cytochrome P450 94A1-like [Solanum lycopersicum]
CL8556.Contig2_All	0.66	666.8	0	Cytochrome P450 94A1 [Theobroma cacao]
CL8556.Contig2_All	0.65	666	0	PREDICTED: cytochrome P450 94A1-like [Solanum tuberosum]
CL8556.Contig2_All	0.66	661	0	PREDICTED: cytochrome P450 94A1-like [Glycine max]
CL8556.Contig2_All	0.65	660.2	0	cytochrome P450, putative [Ricinus communis] >gi|223539841|gb|EEF41421.1| cytochrome P450, putative [Ricinus communis]
CL8556.Contig2_All	0.66	657.9	0	PREDICTED: cytochrome P450 94A1-like [Glycine max]
CL8787.Contig1_All	0.72	744.2	0	PREDICTED: cytochrome P450 78A4 isoform 1 [Vitis vinifera]
CL8787.Contig1_All	0.69	731.1	0	PREDICTED: cytochrome P450 78A4 isoform 2 [Vitis vinifera]
CL8787.Contig1_All	0.7	719.2	0	PREDICTED: cytochrome P450 78A5-like [Solanum tuberosum]
CL8787.Contig1_All	0.7	713.8	0	PREDICTED: cytochrome P450 78A4-like [Solanum lycopersicum]
CL8787.Contig1_All	0.69	702.6	0	PREDICTED: cytochrome P450 78A5-like [Glycine max]
CL8787.Contig1_All	0.68	698.4	0	PREDICTED: cytochrome P450 78A3-like [Fragaria vesca subsp. vesca]
CL8787.Contig1_All	0.69	695.3	0	PREDICTED: cytochrome P450 78A5-like [Glycine max]
CL8787.Contig1_All	0.69	692.6	0	PREDICTED: cytochrome P450 78A4 [Vitis vinifera]
CL8787.Contig1_All	0.68	689.5	0	hypothetical protein CICLE_v10031237mg [Citrus clementina] >gi|568861385|ref|XP_006484184.1| PREDICTED: cytochrome P450 78A5-like [Citrus sinensis] >gi|557540146|gb|ESR51190.1| hypothetical protein CICLE_v10031237mg [Citrus clementina]
CL8787.Contig1_All	0.65	681.8	0	PREDICTED: cytochrome P450 78A3-like [Cucumis sativus]
CL8787.Contig1_All	0.65	679.5	0	PREDICTED: LOW QUALITY PROTEIN: cytochrome P450 78A3-like [Cucumis sativus]
CL8787.Contig1_All	0.67	676.8	0	Cytochrome P450, family 78, subfamily A, polypeptide 5 [Theobroma cacao]
CL8787.Contig1_All	0.72	672.9	0	PREDICTED: cytochrome P450 78A5-like [Citrus sinensis]
CL8787.Contig1_All	0.72	663.7	0	cytochrome P450, putative [Ricinus communis] >gi|223546236|gb|EEF47738.1| cytochrome P450, putative [Ricinus communis]
CL8787.Contig1_All	0.64	662.9	0	PREDICTED: cytochrome P450 78A3-like [Cucumis sativus]
CL8787.Contig2_All	0.75	631.7	0	PREDICTED: cytochrome P450 78A4 isoform 1 [Vitis vinifera]
CL8787.Contig2_All	0.75	626.3	0	PREDICTED: cytochrome P450 78A5-like [Solanum tuberosum]
CL8787.Contig2_All	0.73	617.5	0	cytochrome P450, putative [Ricinus communis] >gi|223546236|gb|EEF47738.1| cytochrome P450, putative [Ricinus communis]
CL8787.Contig2_All	0.71	618.6	0	PREDICTED: cytochrome P450 78A4 isoform 2 [Vitis vinifera]
CL8787.Contig2_All	0.73	614.8	0	PREDICTED: cytochrome P450 78A4-like [Solanum lycopersicum]
CL8787.Contig2_All	0.73	612.8	0	PREDICTED: cytochrome P450 78A3-like [Cicer arietinum]
CL8787.Contig2_All	0.72	612.5	0	Cytochrome P450, family 78, subfamily A, polypeptide 5 [Theobroma cacao]
CL8787.Contig2_All	0.7	608.6	0	PREDICTED: cytochrome P450 78A5-like [Citrus sinensis]
CL8787.Contig2_All	0.73	609.8	0	PREDICTED: cytochrome P450 78A4 [Vitis vinifera]
CL8787.Contig2_All	0.73	609.4	0	PREDICTED: cytochrome P450 78A5-like [Glycine max]
CL8787.Contig2_All	0.73	609	0	PREDICTED: cytochrome P450 78A5-like [Glycine max]
CL8787.Contig2_All	0.72	608.6	0	hypothetical protein CICLE_v10031237mg [Citrus clementina] >gi|568861385|ref|XP_006484184.1| PREDICTED: cytochrome P450 78A5-like [Citrus sinensis] >gi|557540146|gb|ESR51190.1| hypothetical protein CICLE_v10031237mg [Citrus clementina]
CL8787.Contig2_All	0.72	606.7	0	Cytochrome P450 78A11 [Medicago truncatula] >gi|355515470|gb|AES97093.1| Cytochrome P450 78A11 [Medicago truncatula]
CL8787.Contig2_All	0.73	605.1	0	PREDICTED: cytochrome P450 78A5-like [Glycine max]
CL8787.Contig2_All	0.7	600.5	0	PREDICTED: cytochrome P450 78A5-like [Glycine max]
CL8904.Contig1_All	0.66	126.3	5e-37	Cytochrome P450 82C4, putative isoform 2 [Theobroma cacao]
CL8904.Contig1_All	0.66	126.3	2e-33	Cytochrome P450 82C4, putative isoform 1 [Theobroma cacao]
CL8904.Contig2_All	0.63	117.5	2e-33	Cytochrome P450 82C4, putative isoform 2 [Theobroma cacao]
CL8904.Contig2_All	0.63	117.5	5e-30	Cytochrome P450 82C4, putative isoform 1 [Theobroma cacao]
CL8939.Contig1_All	0.64	69.7	7e-14	Cytochrome P450 likeTBP [Medicago truncatula] >gi|355515715|gb|AES97338.1| Cytochrome P450 likeTBP [Medicago truncatula]
CL8939.Contig1_All	0.64	69.7	7e-14	Cytochrome P450 likeTBP [Medicago truncatula] >gi|355515735|gb|AES97358.1| Cytochrome P450 likeTBP [Medicago truncatula]
CL8939.Contig1_All	0.67	61.6	3e-11	probable cytochrome P450 monooxygenase - maize (fragment)
CL8939.Contig2_All	0.55	84	1e-18	Cytochrome P450 likeTBP [Medicago truncatula] >gi|355515715|gb|AES97338.1| Cytochrome P450 likeTBP [Medicago truncatula]
CL8939.Contig2_All	0.55	84	1e-18	Cytochrome P450 likeTBP [Medicago truncatula] >gi|355515735|gb|AES97358.1| Cytochrome P450 likeTBP [Medicago truncatula]
CL8939.Contig2_All	0.67	69.7	5e-14	probable cytochrome P450 monooxygenase - maize (fragment)
CL8939.Contig3_All	0.64	69.7	4e-13	Cytochrome P450 likeTBP [Medicago truncatula] >gi|355515715|gb|AES97338.1| Cytochrome P450 likeTBP [Medicago truncatula]
CL8939.Contig3_All	0.64	69.7	4e-13	Cytochrome P450 likeTBP [Medicago truncatula] >gi|355515735|gb|AES97358.1| Cytochrome P450 likeTBP [Medicago truncatula]
CL8939.Contig3_All	0.71	61.2	2e-10	probable cytochrome P450 monooxygenase - maize (fragment)
CL8939.Contig3_All	0.74	55.8	8e-10	cytochrome P450 monooxygenase [Pyrus communis]
Unigene331_All	0.78	937.6	0	cytochrome P450, putative [Ricinus communis] >gi|223548570|gb|EEF50061.1| cytochrome P450, putative [Ricinus communis]
Unigene331_All	0.77	930.2	0	cytochrome P450-type monooxygenase 97A29 [Solanum lycopersicum] >gi|212421921|gb|ACJ25969.1| cytochrome P450-type monooxygenase 97A29 [Solanum lycopersicum] >gi|215398067|gb|ACJ65304.1| cytochrome P450-type monooxygenase 97A29 [Solanum lycopersicum]
Unigene331_All	0.78	906	0	Cytochrome P450 97B2 isoform 2 [Theobroma cacao]
Unigene331_All	0.81	904.4	0	Cytochrome P450, family 97, subfamily A, polypeptide 3 isoform 3, partial [Theobroma cacao]
Unigene331_All	0.81	904.4	0	Cytochrome P450, family 97, subfamily A, polypeptide 3 isoform 1 [Theobroma cacao]
Unigene331_All	0.75	901.4	0	Cytochrome P450 [Medicago truncatula] >gi|87162770|gb|ABD28565.1| E-class P450, group I [Medicago truncatula] >gi|355499133|gb|AES80336.1| Cytochrome P450 [Medicago truncatula]
Unigene331_All	0.78	895.2	0	cytochrome P450, putative [Arabidopsis thaliana]
Unigene331_All	0.78	895.2	0	protein LUTEIN DEFICIENT 5 [Arabidopsis thaliana] >gi|75305716|sp|Q93VK5.1|LUT5_ARATH RecName: Full=Protein LUTEIN DEFICIENT 5, chloroplastic; AltName: Full=Cytochrome P450 97A3; Flags: Precursor >gi|15912337|gb|AAL08302.1| At1g31800/68069_m00159 [Arabidopsis thaliana] >gi|16648793|gb|AAL25587.1| At1g31800/68069_m00159 [Arabidopsis thaliana] >gi|22655378|gb|AAM98281.1| At1g31800/68069_m00159 [Ara…
Unigene507_All	0.72	464.2	4e-161	Cytochrome P450 superfamily protein [Theobroma cacao]
Unigene507_All	0.66	419.5	4e-144	cytochrome P450 like protein [Arabidopsis thaliana] >gi|7270586|emb|CAB80304.1| cytochrome P450 like protein [Arabidopsis thaliana]
Unigene507_All	0.66	419.5	4e-143	cytochrome P450 [Arabidopsis thaliana]
Unigene507_All	0.66	419.5	4e-143	3-epi-6-deoxocathasterone 23-monooxygenase [Arabidopsis thaliana] >gi|150421525|sp|Q9M066.3|C90C1_ARATH RecName: Full=3-epi-6-deoxocathasterone 23-monooxygenase; AltName: Full=Cytochrome P450 90C1; AltName: Full=Protein ROTUNDIFOLIA 3 >gi|115646893|gb|ABJ17155.1| At4g36380 [Arabidopsis thaliana] >gi|332661249|gb|AEE86649.1| 3-epi-6-deoxocathasterone 23-monooxygenase [Arabidopsis thaliana]
Unigene507_All	0.66	418.7	8e-143	cytochrome P450 [Arabidopsis thaliana]
Unigene596_All	0.65	392.1	3e-133	cytochrome P450 mono-oxygenase [Artemisia annua]
Unigene596_All	0.61	356.3	2e-119	cytochrome P450 mono-oxygenase [Artemisia annua]
Unigene596_All	0.53	307.8	3e-100	PREDICTED: cytochrome P450 83B1-like [Citrus sinensis]
Unigene596_All	0.54	305.1	2e-99	PREDICTED: cytochrome P450 83B1 [Vitis vinifera]
Unigene596_All	0.55	303.1	1e-98	PREDICTED: cytochrome P450 83B1-like [Vitis vinifera]
Unigene596_All	0.53	301.6	6e-98	PREDICTED: cytochrome P450 83B1 [Vitis vinifera] >gi|147832399|emb|CAN64422.1| hypothetical protein VITISV_032274 [Vitis vinifera]
Unigene596_All	0.54	300.8	1e-97	PREDICTED: cytochrome P450 71A1 [Vitis vinifera]
Unigene596_All	0.51	298.1	1e-96	PREDICTED: cytochrome P450 83B1-like [Citrus sinensis]
Unigene596_All	0.54	297.7	2e-96	PREDICTED: cytochrome P450 83B1-like isoform X1 [Glycine max]
Unigene596_All	0.51	296.2	1e-95	hypothetical protein CICLE_v10027382mg [Citrus clementina] >gi|568820722|ref|XP_006464855.1| PREDICTED: cytochrome P450 71A1-like [Citrus sinensis] >gi|557529929|gb|ESR41179.1| hypothetical protein CICLE_v10027382mg [Citrus clementina]
Unigene596_All	0.52	295	2e-95	Cytochrome P450 [Theobroma cacao]
Unigene596_All	0.54	294.3	3e-95	PREDICTED: cytochrome P450 83B1-like [Solanum lycopersicum]
Unigene596_All	0.52	294.3	4e-95	PREDICTED: cytochrome P450 83B1 [Vitis vinifera]
Unigene596_All	0.53	294.3	5e-95	PREDICTED: cytochrome P450 83B1-like [Glycine max]
Unigene678_All	0.56	99.8	6e-23	PREDICTED: cytochrome P450 704C1-like [Vitis vinifera]
Unigene800_All	0.86	66.6	7e-13	cytochrome P450 mono-oxygenase [Artemisia annua]
Unigene800_All	0.83	65.1	2e-12	cytochrome P450 [Helianthus tuberosus]
Unigene800_All	0.83	65.1	2e-12	cytochrome P450 [Helianthus tuberosus]
Unigene800_All	0.71	55.5	3e-10	cytochrome P450, partial [Datura metel]
Unigene800_All	0.74	57.8	1e-09	Cytochrome P450 [Theobroma cacao]
Unigene800_All	0.74	57.8	1e-09	Cytochrome P450 [Theobroma cacao]
Unigene800_All	0.74	57.4	1e-09	Cytochrome P450, putative [Theobroma cacao]
Unigene800_All	0.68	49.7	5e-08	cytochrome P450 mono-oxygenase, partial [Artemisia annua]
Unigene800_All	0.66	52.8	6e-08	cytochrome P450 [Coptis japonica var. dissecta]
Unigene809_All	0.34	77.8	7e-15	cytochrome P450 71B10 family protein [Populus trichocarpa] >gi|550318714|gb|ERP49986.1| cytochrome P450 71B10 family protein [Populus trichocarpa]
Unigene1265_All	0.71	765.8	0	PREDICTED: cytochrome P450 704C1-like [Vitis vinifera]
Unigene1265_All	0.68	733.8	0	PREDICTED: cytochrome P450 704C1-like isoform X1 [Citrus sinensis] >gi|568874336|ref|XP_006490272.1| PREDICTED: cytochrome P450 704C1-like isoform X1 [Citrus sinensis] >gi|568875244|ref|XP_006490718.1| PREDICTED: cytochrome P450 704C1-like isoform X1 [Citrus sinensis]
Unigene1265_All	0.7	701.4	0	Cytochrome P450 704C1 [Theobroma cacao]
Unigene1265_All	0.6	627.9	0	PREDICTED: cytochrome P450 704C1-like [Setaria italica]
Unigene1265_All	0.61	626.3	0	PREDICTED: cytochrome P450 704C1-like isoform X1 [Citrus sinensis]
Unigene1265_All	0.61	625.2	0	cytochrome P450 family protein [Populus trichocarpa] >gi|222860844|gb|EEE98386.1| cytochrome P450 family protein [Populus trichocarpa]
Unigene1265_All	0.58	624.8	0	PREDICTED: cytochrome P450 704C1-like [Brachypodium distachyon]
Unigene1265_All	0.58	620.5	0	PREDICTED: cytochrome P450 704C1-like [Oryza brachyantha]
Unigene1265_All	0.59	618.2	0	PREDICTED: cytochrome P450 704C1-like [Fragaria vesca subsp. vesca]
Unigene1265_All	0.59	618.2	0	Cytochrome P450 704C1 [Aegilops tauschii]
Unigene1265_All	0.58	617.5	0	PREDICTED: cytochrome P450 704C1-like [Brachypodium distachyon]
Unigene1265_All	0.6	617.1	0	PREDICTED: cytochrome P450 704C1 [Vitis vinifera]
Unigene1265_All	0.73	610.5	0	PREDICTED: cytochrome P450 704C1-like isoform X2 [Citrus sinensis] >gi|568874338|ref|XP_006490273.1| PREDICTED: cytochrome P450 704C1-like isoform X2 [Citrus sinensis] >gi|568875246|ref|XP_006490719.1| PREDICTED: cytochrome P450 704C1-like isoform X2 [Citrus sinensis]
Unigene1265_All	0.6	611.7	0	PREDICTED: cytochrome P450 704C1-like [Solanum tuberosum]
Unigene1265_All	0.6	610.9	0	PREDICTED: cytochrome P450 704C1-like [Fragaria vesca subsp. vesca]
Unigene1331_All	0.65	628.2	0	cytochrome P450 family protein [Populus trichocarpa] >gi|550319274|gb|ERP50442.1| cytochrome P450 family protein [Populus trichocarpa]
Unigene1331_All	0.65	626.3	0	cytochrome P450 [Populus trichocarpa]
Unigene1331_All	0.67	622.9	0	Cytochrome P450 superfamily protein isoform 1 [Theobroma cacao]
Unigene1331_All	0.64	611.3	0	cytochrome P450 family protein [Arabidopsis lyrata subsp. lyrata] >gi|297333320|gb|EFH63738.1| cytochrome P450 family protein [Arabidopsis lyrata subsp. lyrata]
Unigene1331_All	0.62	597	0	Cytochrome P450 superfamily protein [Arabidopsis thaliana] >gi|332197324|gb|AEE35445.1| Cytochrome P450 superfamily protein [Arabidopsis thaliana]
Unigene1875_All	0.68	245	1e-77	cytochrome P450 [Helianthus annuus]
Unigene1875_All	0.61	237.7	1e-74	cytochrome P450 [Helianthus annuus]
Unigene1875_All	0.65	236.1	5e-74	cytochrome P450 mono-oxygenase [Artemisia annua]
Unigene1875_All	0.59	228.4	5e-71	cytochrome P450 CYP72A129 [Panax ginseng]
Unigene1875_All	0.6	211.8	1e-64	cytochrome P450 monooxygenase CYP72A59 [Medicago truncatula]
Unigene1875_All	0.6	211.1	2e-64	cytochrome P450 monooxygenase [Medicago truncatula]
Unigene1884_All	0.23	50.1	3e-06	Cytochrome P450 [Medicago truncatula] >gi|355502768|gb|AES83971.1| Cytochrome P450 [Medicago truncatula]
Unigene2236_All	0.7	660.6	0	cytochrome P450 family protein [Populus trichocarpa] >gi|222843873|gb|EEE81420.1| cytochrome P450 family protein [Populus trichocarpa]
Unigene2236_All	0.67	645.2	0	PREDICTED: cytochrome P450 716B1-like [Fragaria vesca subsp. vesca]
Unigene2236_All	0.65	603.6	0	cytochrome P450, family 718 [Arabidopsis thaliana] >gi|111074222|gb|ABH04484.1| At2g42850 [Arabidopsis thaliana] >gi|330255083|gb|AEC10177.1| cytochrome P450, family 718 [Arabidopsis thaliana]
Unigene2236_All	0.81	98.6	1e-20	cytochrome P450, putative [Ricinus communis] >gi|223540431|gb|EEF42000.1| cytochrome P450, putative [Ricinus communis]
Unigene2366_All	0.74	735.3	0	Cytochrome P450, family 88, subfamily A, polypeptide 3 isoform 1 [Theobroma cacao]
Unigene2366_All	0.72	711.8	0	Cytochrome P450, family 88, subfamily A, polypeptide 3 isoform 1 [Theobroma cacao]
Unigene2487_All	0.7	731.5	0	PREDICTED: cytochrome P450 93A1-like [Solanum tuberosum]
Unigene2487_All	0.7	726.1	0	PREDICTED: cytochrome P450 93A1-like [Solanum lycopersicum]
Unigene2487_All	0.67	716.1	0	PREDICTED: cytochrome P450 93A1-like [Solanum lycopersicum]
Unigene2487_All	0.66	709.9	0	PREDICTED: cytochrome P450 93A1-like [Vitis vinifera]
Unigene2487_All	0.65	688.3	0	cytochrome P450 family protein [Populus trichocarpa] >gi|550346780|gb|ERP65263.1| cytochrome P450 family protein [Populus trichocarpa]
Unigene2487_All	0.65	684.1	0	cytochrome P450, putative [Ricinus communis] >gi|223549491|gb|EEF50979.1| cytochrome P450, putative [Ricinus communis]
Unigene2512_All	0.22	36.2	1e-08	Cytochrome P450 [Medicago truncatula] >gi|355502768|gb|AES83971.1| Cytochrome P450 [Medicago truncatula]
Unigene2562_All	0.6	309.3	3e-101	Cytochrome P450 94A1 [Medicago truncatula] >gi|355490475|gb|AES71678.1| Cytochrome P450 94A1 [Medicago truncatula]
Unigene2562_All	0.59	308.5	5e-101	PREDICTED: cytochrome P450 94A2-like [Cicer arietinum]
Unigene2562_All	0.57	307.8	7e-101	PREDICTED: cytochrome P450 94A1-like [Citrus sinensis]
Unigene2562_All	0.58	306.2	1e-100	cytochrome P450, putative [Ricinus communis] >gi|223550311|gb|EEF51798.1| cytochrome P450, putative [Ricinus communis]
Unigene2562_All	0.57	305.4	5e-100	PREDICTED: cytochrome P450 94A2-like [Citrus sinensis]
Unigene2562_All	0.58	305.4	8e-100	cytochrome P450 family protein [Populus trichocarpa] >gi|222847361|gb|EEE84908.1| cytochrome P450 family protein [Populus trichocarpa]
Unigene2562_All	0.59	303.5	4e-99	cytochrome P450, putative [Ricinus communis] >gi|223549423|gb|EEF50911.1| cytochrome P450, putative [Ricinus communis]
Unigene2562_All	0.57	302	9e-99	PREDICTED: cytochrome P450 94A1-like [Solanum tuberosum]
Unigene2562_All	0.57	301.6	2e-98	PREDICTED: cytochrome P450 94A2-like [Glycine max] >gi|356506776|ref|XP_003522152.1| PREDICTED: cytochrome P450 94A2-like [Glycine max]
Unigene2562_All	0.57	301.2	2e-98	PREDICTED: cytochrome P450 94A2-like [Glycine max]
Unigene2562_All	0.57	300.8	4e-98	Cytochrome P450 94A2 [Theobroma cacao]
Unigene2562_All	0.57	300.8	6e-98	PREDICTED: cytochrome P450 94A1-like [Solanum tuberosum]
Unigene2562_All	0.57	299.7	8e-98	PREDICTED: cytochrome P450 94A1-like [Solanum tuberosum]
Unigene2562_All	0.57	297	8e-97	PREDICTED: cytochrome P450 94A1-like [Solanum lycopersicum]
Unigene2578_All	0.6	56.2	7e-07	Cytochrome P450 [Medicago truncatula] >gi|355502768|gb|AES83971.1| Cytochrome P450 [Medicago truncatula]
Unigene2633_All	0.68	680.6	0	RecName: Full=7-ethoxycoumarin O-deethylase; Short=ECOD; AltName: Full=Cytochrome P450 76B1; AltName: Full=Phenylurea dealkylase >gi|2370230|emb|CAA71054.1| 7-ethoxycoumarin O-deethylase [Helianthus tuberosus]
Unigene2633_All	0.65	654.8	0	RecName: Full=Geraniol 8-hydroxylase; AltName: Full=Cytochrome P450 76B6; AltName: Full=Geraniol 10-hydroxylase; Short=CrG10H >gi|17065916|emb|CAC80883.1| geraniol 10-hydroxylase [Catharanthus roseus]
Unigene2633_All	0.63	642.1	0	RecName: Full=Geraniol 8-hydroxylase; AltName: Full=Cytochrome P450 76B10; AltName: Full=Geraniol 10-hydroxylase; Short=SmG10H >gi|269838629|gb|ACZ48680.1| geraniol 10-hydroxylase [Swertia mussotii]
Unigene2633_All	0.58	605.5	0	cytochrome P450 [Petunia x hybrida]
Unigene2922_All	0.92	82	6e-17	cytochrome P450 family protein [Populus trichocarpa] >gi|550332686|gb|EEE89622.2| cytochrome P450 family protein [Populus trichocarpa]
Unigene2922_All	0.89	79.3	5e-16	PREDICTED: cytochrome P450 704C1-like [Solanum tuberosum]
Unigene2922_All	0.87	79.3	5e-16	Cytochrome P450, family 704, subfamily B, polypeptide 1 isoform 1 [Theobroma cacao]
Unigene2922_All	0.87	79.3	5e-16	Cytochrome P450, family 704, subfamily B, polypeptide 1 isoform 2 [Theobroma cacao]
Unigene2922_All	0.71	65.5	3e-11	PREDICTED: cytochrome P450 704C1-like [Glycine max]
Unigene2922_All	0.89	79.3	5e-16	PREDICTED: cytochrome P450 704C1-like [Solanum lycopersicum]
Unigene2922_All	0.89	79.3	5e-16	cytochrome P450 [Capsicum annuum]
Unigene2922_All	0.79	72	1e-13	Cytochrome P450 [Medicago truncatula] >gi|355510715|gb|AES91857.1| Cytochrome P450 [Medicago truncatula]
Unigene2922_All	0.89	79.3	5e-16	PREDICTED: cytochrome P450 704C1-like [Citrus sinensis]
Unigene2922_All	0.92	82	6e-17	cytochrome P450, putative [Ricinus communis] >gi|223538350|gb|EEF39957.1| cytochrome P450, putative [Ricinus communis]
Unigene2922_All	0.89	80.1	3e-16	PREDICTED: cytochrome P450 704C1-like [Vitis vinifera]
Unigene2922_All	0.82	72.4	1e-13	PREDICTED: cytochrome P450 704C1-like [Cicer arietinum]
Unigene2922_All	0.79	72	1e-13	Cytochrome P450 [Medicago truncatula] >gi|355513235|gb|AES94858.1| Cytochrome P450 [Medicago truncatula]
Unigene2922_All	0.84	75.9	9e-15	PREDICTED: cytochrome P450 704C1-like [Cucumis sativus] >gi|449527894|ref|XP_004170943.1| PREDICTED: LOW QUALITY PROTEIN: cytochrome P450 704C1-like [Cucumis sativus]
Unigene2922_All	0.87	77	3e-15	PREDICTED: cytochrome P450 704C1-like [Fragaria vesca subsp. vesca]
Unigene4040_All	0.6	611.3	0	cytochrome P450 [Helianthus annuus]
Unigene4040_All	0.52	521.9	3e-180	PREDICTED: cytochrome P450 71A4-like [Solanum lycopersicum]
Unigene4040_All	0.5	516.5	4e-178	PREDICTED: cytochrome P450 71A2-like [Solanum tuberosum]
Unigene4040_All	0.51	514.2	3e-177	PREDICTED: cytochrome P450 71A4-like [Solanum tuberosum]
Unigene4040_All	0.5	509.2	3e-175	PREDICTED: cytochrome P450 71A4-like [Solanum tuberosum]
Unigene4040_All	0.49	509.2	3e-175	PREDICTED: cytochrome P450 71A24-like [Cicer arietinum]
Unigene4040_All	0.49	508.8	5e-175	PREDICTED: cytochrome P450 71A2-like [Solanum tuberosum]
Unigene4040_All	0.5	508.4	1e-174	Cytochrome P450, family 71, subfamily A, polypeptide 25, putative [Theobroma cacao]
Unigene4040_All	0.51	506.1	6e-174	PREDICTED: cytochrome P450 71A4-like [Solanum tuberosum]
Unigene4040_All	0.52	504.6	1e-173	cytochrome P450 [Helianthus annuus]
Unigene4040_All	0.52	504.2	3e-173	RecName: Full=Cytochrome P450 71A2; AltName: Full=CYPLXXIA2; AltName: Full=Cytochrome P-450EG4 >gi|408140|emb|CAA50645.1| P450 hydroxylase [Solanum melongena] >gi|441185|dbj|BAA03635.1| Cytochrome P-450EG4 [Solanum melongena]
Unigene4040_All	0.49	503.8	4e-173	PREDICTED: cytochrome P450 71A2-like [Solanum lycopersicum]
Unigene4040_All	0.51	502.3	1e-172	PREDICTED: cytochrome P450 71A2-like [Solanum lycopersicum]
Unigene4040_All	0.51	502.3	1e-172	PREDICTED: cytochrome P450 71A4-like [Solanum tuberosum]
Unigene4040_All	0.51	501.9	3e-172	cytochrome P450, putative [Ricinus communis] >gi|223550412|gb|EEF51899.1| cytochrome P450, putative [Ricinus communis]
Unigene4040_All	0.51	501.1	4e-172	PREDICTED: cytochrome P450 71A4-like [Solanum tuberosum]
Unigene4040_All	0.49	500.7	9e-172	RecName: Full=Cytochrome P450 71A4; AltName: Full=CYPLXXIA4; AltName: Full=Cytochrome P-450EG2 >gi|402224|emb|CAA50312.1| P450 hydroxylase [Solanum melongena]
Unigene4040_All	0.5	500.4	1e-171	PREDICTED: cytochrome P450 71A4-like [Solanum tuberosum]
Unigene4040_All	0.5	500.4	1e-171	cytochrome P450, putative [Ricinus communis] >gi|223550409|gb|EEF51896.1| cytochrome P450, putative [Ricinus communis]
Unigene4443_All	0.55	562.8	0	Cytochrome P450 [Theobroma cacao]
Unigene4443_All	0.54	558.1	0	cytochrome P450 [Populus trichocarpa] >gi|566157627|ref|XP_006386494.1| cytochrome P450 family protein [Populus trichocarpa] >gi|550344851|gb|ERP64291.1| cytochrome P450 family protein [Populus trichocarpa]
Unigene4443_All	0.55	556.2	0	cytochrome P450, putative [Ricinus communis] >gi|223550831|gb|EEF52317.1| cytochrome P450, putative [Ricinus communis]
Unigene4443_All	0.55	554.7	0	cytochrome P450 family protein [Populus trichocarpa] >gi|550344841|gb|EEE81699.2| cytochrome P450 family protein [Populus trichocarpa]
Unigene4443_All	0.54	547	0	cytochrome P450 [Panax notoginseng]
Unigene4443_All	0.54	546.6	0	PREDICTED: cytochrome P450 81D1-like [Solanum tuberosum]
Unigene4443_All	0.53	545.4	0	Cytochrome P450 [Theobroma cacao]
Unigene4443_All	0.54	545	0	Cytochrome P450 [Theobroma cacao]
Unigene4443_All	0.53	544.7	0	PREDICTED: cytochrome P450 81D1-like [Solanum lycopersicum]
Unigene4443_All	0.53	538.5	0	PREDICTED: cytochrome P450 81D1-like [Fragaria vesca subsp. vesca]
Unigene4459_All	0.76	802.4	0	PREDICTED: cytochrome P450 710A1-like [Vitis vinifera]
Unigene4459_All	0.74	764.2	0	PREDICTED: cytochrome P450 710A1-like [Cicer arietinum]
Unigene4459_All	0.71	758.8	0	PREDICTED: cytochrome P450 710A1-like [Solanum tuberosum]
Unigene4459_All	0.73	749.6	0	cytochrome P450 monooxygenase CYP710A15 [Medicago truncatula]
Unigene4459_All	0.72	747.3	0	PREDICTED: cytochrome P450 710A1-like [Cucumis sativus] >gi|449505904|ref|XP_004162600.1| PREDICTED: cytochrome P450 710A1-like [Cucumis sativus]
Unigene4459_All	0.73	749.6	0	Cytochrome P450 monooxygenase CYP710A15 [Medicago truncatula] >gi|355482996|gb|AES64199.1| Cytochrome P450 monooxygenase CYP710A15 [Medicago truncatula]
Unigene4459_All	0.7	733.4	0	PREDICTED: cytochrome P450 710A1-like [Glycine max]
Unigene4459_All	0.72	732.6	0	cytochrome P450 family protein [Populus trichocarpa] >gi|222848961|gb|EEE86508.1| cytochrome P450 family protein [Populus trichocarpa]
Unigene4459_All	0.71	728	0	Cytochrome P450, family 710, subfamily A, polypeptide 1 [Theobroma cacao]
Unigene4459_All	0.7	726.1	0	PREDICTED: cytochrome P450 710A1-like [Glycine max]
Unigene4459_All	0.71	718.4	0	PREDICTED: cytochrome P450 710A1-like [Citrus sinensis]
Unigene4518_All	0.64	694.1	0	PREDICTED: cytochrome P450 94A1-like [Cucumis sativus]
Unigene4518_All	0.64	691.4	0	PREDICTED: cytochrome P450 94A1 [Vitis vinifera]
Unigene4518_All	0.64	691	0	PREDICTED: cytochrome P450 94A1-like [Cucumis sativus]
Unigene4518_All	0.63	690.3	0	Cytochrome P450, putative [Theobroma cacao]
Unigene4518_All	0.64	689.5	0	cytochrome P450, putative [Ricinus communis] >gi|223541340|gb|EEF42891.1| cytochrome P450, putative [Ricinus communis]
Unigene4518_All	0.63	688.3	0	PREDICTED: cytochrome P450 94A1-like [Citrus sinensis]
Unigene4518_All	0.65	685.6	0	cytochrome P450 family protein [Populus trichocarpa] >gi|550320713|gb|ERP51487.1| cytochrome P450 family protein [Populus trichocarpa]
Unigene4518_All	0.64	676.4	0	PREDICTED: cytochrome P450 94A2-like [Solanum tuberosum]
Unigene4518_All	0.63	669.8	0	Cytochrome P450 [Medicago truncatula] >gi|355499870|gb|AES81073.1| Cytochrome P450 [Medicago truncatula]
Unigene4518_All	0.63	666.4	0	PREDICTED: cytochrome P450 94A2-like isoform 1 [Solanum lycopersicum]
Unigene4518_All	0.61	666.4	0	PREDICTED: cytochrome P450 94A1-like [Citrus sinensis]
Unigene4518_All	0.62	652.5	0	PREDICTED: cytochrome P450 94A1 [Glycine max]
Unigene4518_All	0.6	641	0	PREDICTED: cytochrome P450 94A1-like [Fragaria vesca subsp. vesca]
Unigene4518_All	0.62	636.7	0	putative cytochrome P450 family protein [Populus trichocarpa] >gi|550335356|gb|EEE91477.2| putative cytochrome P450 family protein [Populus trichocarpa]
Unigene4518_All	0.61	638.3	0	PREDICTED: cytochrome P450 94A1-like [Citrus sinensis]
Unigene4518_All	0.57	614.4	0	PREDICTED: cytochrome P450 94A1-like [Fragaria vesca subsp. vesca]
Unigene4545_All	0.55	567	0	cytochrome P450-like protein [Tanacetum cinerariifolium]
Unigene4545_All	0.49	474.2	1e-160	Cytochrome P450, family 71, subfamily B, polypeptide 34, putative isoform 3 [Theobroma cacao]
Unigene4545_All	0.49	474.2	2e-160	Cytochrome P450, family 71, subfamily B, polypeptide 34, putative isoform 1 [Theobroma cacao]
Unigene4545_All	0.49	473	2e-160	cytochrome P450 [Coptis japonica var. dissecta]
Unigene4545_All	0.48	471.1	1e-159	cytochrome P450 [Helianthus annuus]
Unigene4545_All	0.44	445.7	1e-149	cytochrome P450, putative [Ricinus communis] >gi|223537531|gb|EEF39156.1| cytochrome P450, putative [Ricinus communis]
Unigene4545_All	0.44	438.7	8e-147	PREDICTED: cytochrome P450 71B35-like isoform 2 [Vitis vinifera]
Unigene4545_All	0.44	438.3	1e-146	Cytochrome P450, family 71, subfamily B, polypeptide 36, putative [Theobroma cacao]
Unigene4545_All	0.46	436.8	5e-146	PREDICTED: cytochrome P450 71B34-like [Vitis vinifera]
Unigene4545_All	0.46	436.4	7e-146	PREDICTED: cytochrome P450 71B35-like [Vitis vinifera]
Unigene4667_All	0.7	165.2	3e-50	Cytochrome P450 82C4, putative isoform 2 [Theobroma cacao]
Unigene4742_All	0.92	57.8	1e-09	cytochrome P450 monooxygenase [Stevia rebaudiana]
Unigene4742_All	0.88	54.3	1e-08	putative taxane 13-alpha-hydroxylase cytochrome P450 [Artemisia annua]
Unigene4742_All	0.81	48.5	1e-06	cytochrome P450 CYP716A17 [Vitis vinifera] >gi|326324799|dbj|BAJ84107.1| Cytochrome P450 [Vitis vinifera]
Unigene4742_All	0.81	48.5	1e-06	cytochrome P450 CYP716A15 [Vitis vinifera] >gi|326324797|dbj|BAJ84106.1| cytochrome P450 [Vitis vinifera]
Unigene4938_All	0.67	124.4	3e-32	cytochrome P450 monooxygenase [Sesamum indicum]
Unigene4938_All	0.62	111.7	3e-30	cytochrome P450 subunit CYP72A13 [Helianthus annuus]
Unigene4938_All	0.63	118.6	4e-30	cytochrome P450 mono-oxygenase [Artemisia annua]
Unigene4938_All	0.61	110.9	6e-30	cytochrome P450 subunit CYP72A13 [Helianthus annuus] >gi|328797058|gb|AEB40570.1| cytochrome P450 subunit CYP72A13 [Helianthus annuus]
Unigene4938_All	0.61	110.9	8e-30	cytochrome P450 subunit CYP72A13 [Helianthus annuus] >gi|328796966|gb|AEB40524.1| cytochrome P450 subunit CYP72A13 [Helianthus annuus]
Unigene4938_All	0.61	110.9	8e-30	cytochrome P450 subunit CYP72A13 [Helianthus argophyllus] >gi|328796922|gb|AEB40502.1| cytochrome P450 subunit CYP72A13 [Helianthus argophyllus]
Unigene4938_All	0.61	110.9	9e-30	cytochrome P450 subunit CYP72A13 [Helianthus annuus]
Unigene4938_All	0.61	110.9	9e-30	cytochrome P450 subunit CYP72A13 [Helianthus annuus] >gi|328797002|gb|AEB40542.1| cytochrome P450 subunit CYP72A13 [Helianthus annuus]
Unigene4938_All	0.61	110.9	9e-30	cytochrome P450 subunit CYP72A13 [Helianthus argophyllus] >gi|328796934|gb|AEB40508.1| cytochrome P450 subunit CYP72A13 [Helianthus argophyllus]
Unigene4938_All	0.61	110.9	1e-29	cytochrome P450 subunit CYP72A13 [Helianthus annuus] >gi|328796954|gb|AEB40518.1| cytochrome P450 subunit CYP72A13 [Helianthus annuus]
Unigene4938_All	0.61	110.9	1e-29	cytochrome P450 subunit CYP72A13 [Helianthus annuus] >gi|328797032|gb|AEB40557.1| cytochrome P450 subunit CYP72A13 [Helianthus annuus]
Unigene4938_All	0.61	110.9	1e-29	cytochrome P450 subunit CYP72A13 [Helianthus argophyllus] >gi|328796930|gb|AEB40506.1| cytochrome P450 subunit CYP72A13 [Helianthus argophyllus]
Unigene4938_All	0.61	110.9	1e-29	cytochrome P450 subunit CYP72A13 [Helianthus argophyllus] >gi|328796926|gb|AEB40504.1| cytochrome P450 subunit CYP72A13 [Helianthus argophyllus]
Unigene4938_All	0.61	110.9	1e-29	cytochrome P450 subunit CYP72A13 [Helianthus annuus] >gi|328797006|gb|AEB40544.1| cytochrome P450 subunit CYP72A13 [Helianthus annuus] >gi|328797018|gb|AEB40550.1| cytochrome P450 subunit CYP72A13 [Helianthus annuus] >gi|328797020|gb|AEB40551.1| cytochrome P450 subunit CYP72A13 [Helianthus annuus]
Unigene4938_All	0.61	110.9	1e-29	cytochrome P450 subunit CYP72A13 [Helianthus annuus] >gi|328796994|gb|AEB40538.1| cytochrome P450 subunit CYP72A13 [Helianthus annuus]
Unigene4938_All	0.61	110.9	1e-29	cytochrome P450 subunit CYP72A13 [Helianthus annuus] >gi|328797014|gb|AEB40548.1| cytochrome P450 subunit CYP72A13 [Helianthus annuus] >gi|328797034|gb|AEB40558.1| cytochrome P450 subunit CYP72A13 [Helianthus annuus] >gi|328797036|gb|AEB40559.1| cytochrome P450 subunit CYP72A13 [Helianthus annuus]
Unigene4938_All	0.61	110.9	1e-29	cytochrome P450 subunit CYP72A13 [Helianthus annuus] >gi|328797044|gb|AEB40563.1| cytochrome P450 subunit CYP72A13 [Helianthus annuus]
Unigene5028_All	0.73	131	4e-35	cytochrome P450 monooxygenase [Stevia rebaudiana]
Unigene5028_All	0.7	122.1	1e-31	putative taxane 13-alpha-hydroxylase cytochrome P450 [Artemisia annua]
Unigene5028_All	0.56	108.2	1e-26	PREDICTED: cytochrome P450 716B1-like [Solanum tuberosum]
Unigene5028_All	0.55	102.4	2e-25	PREDICTED: cytochrome P450 716B1-like [Solanum lycopersicum]
Unigene5028_All	0.61	104	3e-25	PREDICTED: LOW QUALITY PROTEIN: cytochrome P450 716B2-like [Vitis vinifera]
Unigene5028_All	0.58	100.9	5e-24	PREDICTED: cytochrome P450 716B1-like [Cicer arietinum]
Unigene5028_All	0.55	99	2e-23	CYP450 716-like protein (mitochondrion) [Ginkgo biloba]
Unigene5028_All	0.54	98.2	3e-23	PREDICTED: cytochrome P450 716B2-like isoform X2 [Glycine max]
Unigene5028_All	0.54	98.2	5e-23	PREDICTED: cytochrome P450 716B2-like isoformX1 [Glycine max]
Unigene5028_All	0.54	97.4	9e-23	PREDICTED: cytochrome P450 716B2-like [Glycine max]
Unigene5028_All	0.57	97.4	9e-23	RecName: Full=Cytochrome P450 716B1; AltName: Full=Cytochrome P450 CYPA1 >gi|59800274|gb|AAX07436.1| cytochrome P450 CYPA1 [Picea sitchensis]
Unigene5028_All	0.53	97.1	1e-22	PREDICTED: cytochrome P450 716B2-like [Solanum tuberosum]
Unigene5028_All	0.56	97.1	1e-22	Cytochrome P450 [Medicago truncatula] >gi|355523950|gb|AET04404.1| Cytochrome P450 [Medicago truncatula]
Unigene5028_All	0.56	95.9	3e-22	cytochrome P450 monooxygenase CYP716A12 [Medicago truncatula]
Unigene5131_All	0.6	254.2	1e-80	cytochrome P450 [Populus trichocarpa]
Unigene5131_All	0.57	248.4	3e-78	PREDICTED: cytochrome P450 734A1-like [Citrus sinensis]
Unigene5131_All	0.58	248.4	4e-78	PREDICTED: cytochrome P450 734A1-like [Solanum lycopersicum]
Unigene5131_All	0.56	246.1	2e-77	Cytochrome P450, family 721, subfamily A, polypeptide 1, putative [Theobroma cacao]
Unigene5131_All	0.58	242.7	5e-76	PREDICTED: cytochrome P450 734A1-like [Fragaria vesca subsp. vesca]
Unigene5131_All	0.55	241.9	1e-75	PREDICTED: cytochrome P450 734A1-like [Solanum tuberosum]
Unigene5131_All	0.56	240.7	2e-75	PREDICTED: cytochrome P450 734A1-like [Cucumis sativus]
Unigene5131_All	0.57	238.8	1e-74	PREDICTED: cytochrome P450 734A1-like [Fragaria vesca subsp. vesca]
Unigene5131_All	0.53	231.5	1e-71	PREDICTED: cytochrome P450 734A1 isoform 1 [Vitis vinifera]
Unigene5131_All	0.53	230.3	3e-70	cytochrome P450, putative [Ricinus communis] >gi|223551056|gb|EEF52542.1| cytochrome P450, putative [Ricinus communis]
Unigene5131_All	0.52	227.3	4e-70	PREDICTED: cytochrome P450 734A1 isoform 2 [Vitis vinifera]
Unigene5131_All	0.51	226.1	1e-69	PREDICTED: LOW QUALITY PROTEIN: cytochrome P450 734A1-like [Vitis vinifera]
Unigene5131_All	0.53	223.8	1e-68	PREDICTED: cytochrome P450 734A1-like [Citrus sinensis]
Unigene5131_All	0.52	223	2e-68	Cytochrome P450 [Medicago truncatula] >gi|355500399|gb|AES81602.1| Cytochrome P450 [Medicago truncatula]
Unigene5274_All	0.76	500.7	4e-175	RecName: Full=Allene oxide synthase; AltName: Full=Cytochrome P450 74A2; AltName: Full=Rubber particle protein; Short=RPP >gi|206582008|pdb|3DAM|A Chain A, Crystal Structure Of Allene Oxide Synthase >gi|206582009|pdb|3DAN|A Chain A, Crystal Structure Of Allene Oxide Synthase >gi|206582010|pdb|3DBM|A Chain A, Crystal Structure Of Allene Oxide Synthase >gi|198446807|emb|CAA55025.2| rubber particle …
Unigene5274_All	0.61	449.1	4e-154	cytochrome P450, putative [Ricinus communis] >gi|223551021|gb|EEF52507.1| cytochrome P450, putative [Ricinus communis]
CL10.Contig1_All	0.86	866.3	0	cytochrome p450 51 family protein [Populus trichocarpa] >gi|222846614|gb|EEE84161.1| cytochrome p450 51 family protein [Populus trichocarpa]
CL10.Contig1_All	0.86	865.1	0	Cytochrome p450 51g1 [Theobroma cacao]
CL10.Contig1_All	0.86	862.4	0	cytochrome p450 51 family protein [Populus trichocarpa] >gi|222841176|gb|EEE78723.1| cytochrome p450 51 family protein [Populus trichocarpa]
CL10.Contig1_All	0.85	850.5	0	cytochrome P450, putative [Ricinus communis] >gi|223548641|gb|EEF50132.1| cytochrome P450, putative [Ricinus communis]
CL10.Contig1_All	0.85	850.1	0	cytochrome P450 monooxygenase CYP51G1 [Medicago truncatula]
CL10.Contig1_All	0.85	842.8	0	cytochrome P450 monooxygenase CYP51G1 [Glycine max]
CL10.Contig2_All	0.82	830.5	0	Cytochrome p450 51g1 [Theobroma cacao]
CL10.Contig2_All	0.82	828.2	0	cytochrome p450 51 family protein [Populus trichocarpa] >gi|222846614|gb|EEE84161.1| cytochrome p450 51 family protein [Populus trichocarpa]
CL10.Contig2_All	0.82	824.7	0	cytochrome P450, putative [Ricinus communis] >gi|223548641|gb|EEF50132.1| cytochrome P450, putative [Ricinus communis]
CL10.Contig2_All	0.81	824.3	0	cytochrome p450 51 family protein [Populus trichocarpa] >gi|222841176|gb|EEE78723.1| cytochrome p450 51 family protein [Populus trichocarpa]
CL10.Contig2_All	0.81	819.7	0	cytochrome P450 monooxygenase CYP51G1 [Medicago truncatula]
CL10.Contig2_All	0.82	816.6	0	cytochrome P450 monooxygenase CYP51G1 [Glycine max]
CL10.Contig3_All	0.86	866.3	0	cytochrome p450 51 family protein [Populus trichocarpa] >gi|222846614|gb|EEE84161.1| cytochrome p450 51 family protein [Populus trichocarpa]
CL10.Contig3_All	0.86	865.1	0	Cytochrome p450 51g1 [Theobroma cacao]
CL10.Contig3_All	0.86	862.4	0	cytochrome p450 51 family protein [Populus trichocarpa] >gi|222841176|gb|EEE78723.1| cytochrome p450 51 family protein [Populus trichocarpa]
CL10.Contig3_All	0.85	850.5	0	cytochrome P450, putative [Ricinus communis] >gi|223548641|gb|EEF50132.1| cytochrome P450, putative [Ricinus communis]
CL10.Contig3_All	0.85	850.1	0	cytochrome P450 monooxygenase CYP51G1 [Medicago truncatula]
CL10.Contig3_All	0.85	842.8	0	cytochrome P450 monooxygenase CYP51G1 [Glycine max]
CL127.Contig3_All	0.69	38.1	4e-25	Cytochrome P450 likeTBP [Medicago truncatula] >gi|355515735|gb|AES97358.1| Cytochrome P450 likeTBP [Medicago truncatula]
CL127.Contig3_All	0.69	38.1	4e-25	Cytochrome P450 likeTBP [Medicago truncatula] >gi|355515715|gb|AES97338.1| Cytochrome P450 likeTBP [Medicago truncatula]
CL138.Contig1_All	0.84	867.1	0	cytochrome P450 mono-oxygenase [Artemisia annua]
CL138.Contig1_All	0.8	816.6	0	cytochrome P450 [Helianthus tuberosus]
CL138.Contig1_All	0.79	814.7	0	cytochrome P450 [Helianthus tuberosus]
CL138.Contig1_All	0.69	686.4	0	cytochrome P450-like protein [Tanacetum cinerariifolium]
CL138.Contig1_All	0.63	644.4	0	cytochrome P450 [Populus trichocarpa] >gi|566157627|ref|XP_006386494.1| cytochrome P450 family protein [Populus trichocarpa] >gi|550344851|gb|ERP64291.1| cytochrome P450 family protein [Populus trichocarpa]
CL138.Contig1_All	0.62	635.6	0	CYP81B2v1 [Nicotiana tabacum] >gi|158635852|dbj|BAF91366.1| cytochrome P450 [Nicotiana tabacum]
CL138.Contig1_All	0.62	634	0	cytochrome P450 family protein [Populus trichocarpa] >gi|550344841|gb|EEE81699.2| cytochrome P450 family protein [Populus trichocarpa]
CL138.Contig1_All	0.62	633.6	0	Cytochrome P450 [Theobroma cacao]
CL138.Contig1_All	0.61	631.7	0	cytochrome P450, putative [Ricinus communis] >gi|223550831|gb|EEF52317.1| cytochrome P450, putative [Ricinus communis]
CL138.Contig1_All	0.61	627.9	0	Cytochrome P450 [Theobroma cacao]
CL138.Contig2_All	0.72	421.8	1e-144	cytochrome P450-like protein [Tanacetum cinerariifolium]
CL138.Contig2_All	0.72	421	4e-144	cytochrome P450 [Helianthus tuberosus]
CL138.Contig2_All	0.75	420.6	5e-144	cytochrome P450 mono-oxygenase [Artemisia annua]
CL138.Contig2_All	0.72	421	6e-144	cytochrome P450 [Helianthus tuberosus]
CL138.Contig2_All	0.64	371.7	7e-125	cytochrome P450, putative [Ricinus communis] >gi|223550831|gb|EEF52317.1| cytochrome P450, putative [Ricinus communis]
CL138.Contig2_All	0.64	370.9	2e-124	CYP81B2v1 [Nicotiana tabacum] >gi|158635852|dbj|BAF91366.1| cytochrome P450 [Nicotiana tabacum]
CL138.Contig2_All	0.63	364.4	6e-122	cytochrome P450 [Populus trichocarpa] >gi|566157627|ref|XP_006386494.1| cytochrome P450 family protein [Populus trichocarpa] >gi|550344851|gb|ERP64291.1| cytochrome P450 family protein [Populus trichocarpa]
CL138.Contig2_All	0.63	364	8e-122	Cytochrome P450 [Theobroma cacao]
CL138.Contig2_All	0.62	362.5	3e-121	Cytochrome P450 [Theobroma cacao]
CL138.Contig2_All	0.65	361.3	5e-121	cytochrome P450 family protein [Populus trichocarpa] >gi|550344840|gb|EEE81698.2| cytochrome P450 family protein [Populus trichocarpa]
CL138.Contig3_All	0.76	139.4	5e-39	cytochrome P450 mono-oxygenase [Artemisia annua]
CL138.Contig3_All	0.69	122.5	1e-32	cytochrome P450 [Helianthus tuberosus]
CL138.Contig3_All	0.69	122.5	1e-32	cytochrome P450 [Helianthus tuberosus]
CL138.Contig3_All	0.62	113.6	1e-29	cytochrome P450-like protein [Tanacetum cinerariifolium]
CL138.Contig3_All	0.56	97.8	1e-23	PREDICTED: cytochrome P450 81D1-like [Fragaria vesca subsp. vesca]
CL138.Contig3_All	0.55	95.9	5e-23	cytochrome P450, putative [Ricinus communis] >gi|223550831|gb|EEF52317.1| cytochrome P450, putative [Ricinus communis]
CL138.Contig3_All	0.54	94	2e-22	Cytochrome P450 [Theobroma cacao]
CL138.Contig4_All	0.85	130.2	9e-36	cytochrome P450 mono-oxygenase [Artemisia annua]
CL138.Contig4_All	0.81	118.2	2e-31	cytochrome P450 [Helianthus tuberosus]
CL138.Contig4_All	0.81	118.2	2e-31	cytochrome P450 [Helianthus tuberosus]
CL138.Contig4_All	0.66	99	2e-24	cytochrome P450-like protein [Tanacetum cinerariifolium]
CL138.Contig4_All	0.67	94.7	7e-23	Cytochrome P450 [Theobroma cacao]
CL138.Contig4_All	0.68	93.6	2e-22	cytochrome P450 [Panax notoginseng]
CL138.Contig4_All	0.62	92.8	3e-22	PREDICTED: cytochrome P450 81D1-like [Fragaria vesca subsp. vesca]
CL138.Contig4_All	0.65	92.4	5e-22	Cytochrome P450 [Theobroma cacao]
CL277.Contig1_All	0.67	636	0	cytochrome P450 [Populus trichocarpa]
CL277.Contig1_All	0.63	626.3	0	cytochrome P450 CYP74C9 [Petunia integrifolia subsp. inflata] >gi|85720843|gb|ABC75839.1| cytochrome P450 CYP74C9 [Petunia integrifolia subsp. inflata]
CL277.Contig1_All	0.65	618.6	0	cytochrome P450 [Prunus dulcis]
CL277.Contig2_All	0.77	178.7	1e-53	cytochrome P450 [Populus trichocarpa]
CL380.Contig1_All	0.45	59.7	3e-09	PREDICTED: cytochrome P450 716B1-like [Cicer arietinum]
CL380.Contig1_All	0.42	57.4	2e-08	PREDICTED: cytochrome P450 716B1-like isoform X1 [Glycine max]
CL380.Contig1_All	0.42	57.4	2e-08	PREDICTED: cytochrome P450 716B1-like isoform X2 [Glycine max]
CL380.Contig1_All	0.47	52.4	1e-06	cytochrome P450, putative [Ricinus communis] >gi|223539215|gb|EEF40808.1| cytochrome P450, putative [Ricinus communis]
CL380.Contig2_All	0.51	55.8	1e-07	PREDICTED: cytochrome P450 716B1-like [Cicer arietinum]
CL380.Contig2_All	0.47	53.5	6e-07	PREDICTED: cytochrome P450 716B1-like isoform X1 [Glycine max]
CL380.Contig2_All	0.47	53.5	6e-07	PREDICTED: cytochrome P450 716B1-like isoform X2 [Glycine max]
CL380.Contig2_All	0.5	51.6	2e-06	cytochrome P450, putative [Ricinus communis] >gi|223539215|gb|EEF40808.1| cytochrome P450, putative [Ricinus communis]
Unigene5528_All	0.82	278.9	3e-90	RecName: Full=Allene oxide synthase; AltName: Full=Cytochrome P450 74A2; AltName: Full=Rubber particle protein; Short=RPP >gi|206582008|pdb|3DAM|A Chain A, Crystal Structure Of Allene Oxide Synthase >gi|206582009|pdb|3DAN|A Chain A, Crystal Structure Of Allene Oxide Synthase >gi|206582010|pdb|3DBM|A Chain A, Crystal Structure Of Allene Oxide Synthase >gi|198446807|emb|CAA55025.2| rubber particle …
Unigene5528_All	0.8	278.1	3e-89	RecName: Full=Allene oxide synthase, chloroplastic; AltName: Full=Cytochrome P450 74A; AltName: Full=Hydroperoxide dehydrase; Flags: Precursor >gi|404866|gb|AAA03353.1| allene oxide synthase [Linum usitatissimum]
Unigene5528_All	0.78	263.8	1e-87	cytochrome P450 allene oxide synthase [Populus deltoides]
Unigene5528_All	0.78	263.8	1e-87	cytochrome P450 allene oxide synthase [Populus balsamifera]
Unigene5528_All	0.77	263.1	1e-87	cytochrome P450 allene oxide synthase, partial [Populus laurifolia]
Unigene5528_All	0.77	262.3	5e-87	cytochrome P450 allene oxide synthase [Populus nigra]
Unigene5528_All	0.73	256.5	3e-85	cytochrome P450 monooxygenase CYP74A3 [Glycine max]
Unigene5528_All	0.78	263.8	1e-84	cytochrome P450 allene oxide synthase [Populus trichocarpa]
Unigene5528_All	0.78	261.5	6e-83	cytochrome P450 [Panax notoginseng]
Unigene5753_All	0.51	79	5e-17	PREDICTED: cytochrome P450 82A3-like [Vitis vinifera]
Unigene5753_All	0.55	75.9	6e-16	P450 mono-oxygenase [Stevia rebaudiana]
Unigene5753_All	0.47	74.7	9e-16	cytochrome P450 [Populus trichocarpa]
Unigene5753_All	0.55	75.1	1e-15	cytochrome P450, putative [Ricinus communis] >gi|223551012|gb|EEF52498.1| cytochrome P450, putative [Ricinus communis]
Unigene5753_All	0.46	72.4	1e-15	cytochrome P450 [Populus trichocarpa]
Unigene5753_All	0.46	71.2	3e-15	cytochrome P450 [Populus trichocarpa]
Unigene5753_All	0.47	70.1	8e-15	putative cytochrome P450 family protein, partial [Populus trichocarpa] >gi|550323341|gb|ERP52824.1| putative cytochrome P450 family protein, partial [Populus trichocarpa]
Unigene5753_All	0.46	72.4	1e-14	cytochrome P450 [Populus trichocarpa]
Unigene5753_All	0.46	71.6	1e-14	cytochrome P450 [Populus trichocarpa]
Unigene5753_All	0.56	71.2	2e-14	cytochrome P450-like protein [Tanacetum cinerariifolium]
Unigene5753_All	0.52	71.2	2e-14	cytochrome P450, putative [Ricinus communis] >gi|223551009|gb|EEF52495.1| cytochrome P450, putative [Ricinus communis]
Unigene5753_All	0.49	67.4	5e-13	PREDICTED: cytochrome P450 82C4 [Vitis vinifera]
Unigene5753_All	0.51	66.6	1e-12	hypothetical protein CICLE_v10000809mg [Citrus clementina] >gi|568834841|ref|XP_006471502.1| PREDICTED: cytochrome P450 82C4-like [Citrus sinensis] >gi|557534834|gb|ESR45952.1| hypothetical protein CICLE_v10000809mg [Citrus clementina]
Unigene5753_All	0.53	64.7	1e-12	cytochrome P450 [Populus trichocarpa]
Unigene5753_All	0.48	66.2	1e-12	PREDICTED: cytochrome P450 82C4 [Vitis vinifera]
Unigene6109_All	0.67	405.6	6e-137	PREDICTED: cytochrome P450 76A2 [Vitis vinifera]
Unigene6109_All	0.66	404.1	3e-136	cytochrome P450 [Populus trichocarpa]
Unigene6109_All	0.65	402.9	8e-136	cytochrome P450 [Populus trichocarpa]
Unigene6109_All	0.6	348.2	3e-109	Cytochrome P450 [Theobroma cacao]
Unigene6109_All	0.65	397.5	9e-134	PREDICTED: cytochrome P450 76A2-like [Solanum tuberosum]
Unigene6109_All	0.65	394.8	1e-132	cytochrome P450 [Populus trichocarpa]
Unigene6109_All	0.64	391.3	2e-131	PREDICTED: cytochrome P450 76A2-like [Solanum lycopersicum]
Unigene6109_All	0.64	390.2	1e-130	cytochrome P450, putative [Ricinus communis] >gi|223531932|gb|EEF33746.1| cytochrome P450, putative [Ricinus communis]
Unigene6109_All	0.64	385.6	4e-129	PREDICTED: cytochrome P450 76A2-like [Citrus sinensis]
Unigene6109_All	0.63	375.6	8e-125	PREDICTED: cytochrome P450 76A2-like [Fragaria vesca subsp. vesca]
Unigene6109_All	0.61	364	1e-120	PREDICTED: cytochrome P450 76A2-like [Glycine max]
Unigene6109_All	0.61	359	1e-118	cytochrome P450, putative [Ricinus communis] >gi|223531933|gb|EEF33747.1| cytochrome P450, putative [Ricinus communis]
Unigene6172_All	0.6	639.4	0	PREDICTED: cytochrome P450 86B1-like [Solanum tuberosum]
Unigene6172_All	0.62	632.1	0	PREDICTED: cytochrome P450 86B1 [Vitis vinifera]
Unigene6172_All	0.59	627.5	0	PREDICTED: cytochrome P450 86B1-like [Solanum lycopersicum]
Unigene6172_All	0.58	625.2	0	PREDICTED: cytochrome P450 86B1-like [Solanum lycopersicum]
Unigene6172_All	0.59	610.5	0	PREDICTED: cytochrome P450 86B1 [Vitis vinifera]
Unigene6172_All	0.59	606.3	0	PREDICTED: cytochrome P450 86B1 [Vitis vinifera]
Unigene6172_All	0.58	605.1	0	hypothetical protein CICLE_v10025412mg [Citrus clementina] >gi|568819922|ref|XP_006464489.1| PREDICTED: cytochrome P450 86B1-like [Citrus sinensis] >gi|568885163|ref|XP_006495173.1| PREDICTED: cytochrome P450 86B1-like [Citrus sinensis] >gi|557529977|gb|ESR41227.1| hypothetical protein CICLE_v10025412mg [Citrus clementina]
Unigene6172_All	0.57	575.5	0	Cytochrome P450 [Theobroma cacao]
Unigene6172_All	0.54	571.2	0	PREDICTED: cytochrome P450 86B1-like [Solanum lycopersicum]
Unigene6172_All	0.55	566.6	0	cytochrome P450, putative [Ricinus communis] >gi|223531300|gb|EEF33140.1| cytochrome P450, putative [Ricinus communis]
Unigene6172_All	0.53	555.1	0	cytochrome P450 [Populus trichocarpa] >gi|566207542|ref|XP_006374652.1| cytochrome P450 family protein [Populus trichocarpa] >gi|550322695|gb|ERP52449.1| cytochrome P450 family protein [Populus trichocarpa]
Unigene6172_All	0.53	555.1	0	cytochrome P450 [Populus trichocarpa]
Unigene6172_All	0.53	535.8	0	PREDICTED: LOW QUALITY PROTEIN: cytochrome P450 86B1-like [Cucumis sativus]
Unigene6172_All	0.51	528.1	0	PREDICTED: cytochrome P450 86B1-like [Cucumis sativus]
Unigene6172_All	0.51	524.6	0	PREDICTED: cytochrome P450 86B1-like [Cucumis sativus]
Unigene6194_All	0.26	54.7	2e-07	Cytochrome P450 [Medicago truncatula] >gi|355502768|gb|AES83971.1| Cytochrome P450 [Medicago truncatula]
Unigene6207_All	0.49	50.8	7e-19	Cytochrome P450 likeTBP [Medicago truncatula] >gi|355515735|gb|AES97358.1| Cytochrome P450 likeTBP [Medicago truncatula]
Unigene6207_All	0.49	50.8	7e-19	Cytochrome P450 likeTBP [Medicago truncatula] >gi|355515715|gb|AES97338.1| Cytochrome P450 likeTBP [Medicago truncatula]
Unigene6445_All	0.68	693.7	0	PREDICTED: cytochrome P450 714A1-like [Solanum tuberosum]
Unigene6445_All	0.64	688.7	0	PREDICTED: cytochrome P450 714A1-like [Glycine max]
Unigene6445_All	0.65	686.8	0	hypothetical protein CICLE_v10031065mg [Citrus clementina] >gi|568865490|ref|XP_006486107.1| PREDICTED: cytochrome P450 714A1-like [Citrus sinensis] >gi|557538179|gb|ESR49223.1| hypothetical protein CICLE_v10031065mg [Citrus clementina]
Unigene6445_All	0.62	681.4	0	PREDICTED: cytochrome P450 734A1 [Vitis vinifera] >gi|297736650|emb|CBI25521.3| unnamed protein product [Vitis vinifera]
Unigene6445_All	0.68	676	0	cytochrome P450 [Populus trichocarpa]
Unigene6445_All	0.68	675.6	0	cytochrome P450 family protein [Populus trichocarpa] >gi|550317095|gb|ERP49139.1| cytochrome P450 family protein [Populus trichocarpa]
Unigene6445_All	0.63	674.1	0	cytochrome P450, putative [Ricinus communis] >gi|223545305|gb|EEF46810.1| cytochrome P450, putative [Ricinus communis]
Unigene6445_All	0.64	670.6	0	PREDICTED: cytochrome P450 734A1-like [Fragaria vesca subsp. vesca]
Unigene6445_All	0.63	668.7	0	Cytochrome P450, family 714, subfamily A, polypeptide 1, putative isoform 1 [Theobroma cacao]
Unigene6445_All	0.64	663.7	0	Cytochrome P450, family 714, subfamily A, polypeptide 1 [Theobroma cacao]
Unigene6445_All	0.62	654.4	0	Cytochrome P450 [Medicago truncatula] >gi|355491501|gb|AES72704.1| Cytochrome P450 [Medicago truncatula]
Unigene6445_All	0.63	622.5	0	Cytochrome P450, family 714, subfamily A, polypeptide 1 isoform 3, partial [Theobroma cacao]
Unigene6445_All	0.63	616.7	0	Cytochrome P450, family 714, subfamily A, polypeptide 1, putative isoform 4, partial [Theobroma cacao]
Unigene6445_All	0.62	614.4	0	Cytochrome P450, family 714, subfamily A, polypeptide 1, putative isoform 2, partial [Theobroma cacao]
Unigene6445_All	0.59	610.1	0	cytochrome P450, putative [Ricinus communis] >gi|223544305|gb|EEF45826.1| cytochrome P450, putative [Ricinus communis]
Unigene6597_All	0.6	620.2	0	PREDICTED: cytochrome P450 94A1-like [Citrus sinensis]
Unigene6597_All	0.6	619	0	Cytochrome P450 94A2 [Theobroma cacao]
Unigene6597_All	0.64	615.5	0	PREDICTED: cytochrome P450 94A1-like [Vitis vinifera]
Unigene6597_All	0.59	609	0	cytochrome P450, family 94, subfamily B, polypeptide 3 [Arabidopsis thaliana] >gi|6523083|emb|CAB62341.1| cytochrome P450-like protein [Arabidopsis thaliana] >gi|51536434|gb|AAU05455.1| At3g48520 [Arabidopsis thaliana] >gi|53828589|gb|AAU94404.1| At3g48520 [Arabidopsis thaliana] >gi|110740781|dbj|BAE98488.1| cytochrome P450 like protein [Arabidopsis thaliana] >gi|332644905|gb|AEE78426.1| cytochro…
Unigene6597_All	0.62	605.9	0	cytochrome P450, putative [Ricinus communis] >gi|223550311|gb|EEF51798.1| cytochrome P450, putative [Ricinus communis]
Unigene6597_All	0.59	600.1	0	cytochrome P450-like protein [Arabidopsis thaliana]
Unigene6597_All	0.6	598.6	0	PREDICTED: cytochrome P450 94A1-like [Solanum tuberosum]
Unigene6597_All	0.58	598.6	0	cytochrome P450, family 94, subfamily B, polypeptide 1 [Arabidopsis thaliana] >gi|9758286|dbj|BAB08810.1| cytochrome P450-like protein [Arabidopsis thaliana] >gi|77024778|gb|ABA61323.1| cytochrome P450 CYP94B1 [Arabidopsis thaliana] >gi|332010367|gb|AED97750.1| cytochrome P450, family 94, subfamily B, polypeptide 1 [Arabidopsis thaliana]
Unigene6597_All	0.6	595.9	0	PREDICTED: cytochrome P450 94A1-like [Solanum lycopersicum]
Unigene6597_All	0.6	595.1	0	PREDICTED: cytochrome P450 94A1-like [Solanum lycopersicum]
Unigene6597_All	0.62	593.6	0	PREDICTED: cytochrome P450 94A1-like [Solanum lycopersicum]
Unigene6597_All	0.59	593.6	0	cytochrome P450 A [Capsicum annuum]
Unigene7067_All	0.49	95.9	1e-20	Cytochrome P450 likeTBP [Medicago truncatula] >gi|355515715|gb|AES97338.1| Cytochrome P450 likeTBP [Medicago truncatula]
Unigene7067_All	0.49	95.9	1e-20	Cytochrome P450 likeTBP [Medicago truncatula] >gi|355515735|gb|AES97358.1| Cytochrome P450 likeTBP [Medicago truncatula]
Unigene7093_All	0.51	69.7	2e-13	Cytochrome P450 likeTBP [Medicago truncatula] >gi|355515715|gb|AES97338.1| Cytochrome P450 likeTBP [Medicago truncatula]
Unigene7093_All	0.51	69.7	2e-13	Cytochrome P450 likeTBP [Medicago truncatula] >gi|355515735|gb|AES97358.1| Cytochrome P450 likeTBP [Medicago truncatula]
Unigene7093_All	0.71	57.4	4e-09	probable cytochrome P450 monooxygenase - maize (fragment)
Unigene7923_All	0.7	48.1	9e-06	Cytochrome P450 likeTBP [Medicago truncatula] >gi|355515715|gb|AES97338.1| Cytochrome P450 likeTBP [Medicago truncatula]
Unigene7923_All	0.7	48.1	9e-06	Cytochrome P450 likeTBP [Medicago truncatula] >gi|355515735|gb|AES97358.1| Cytochrome P450 likeTBP [Medicago truncatula]
Unigene8064_All	0.59	62.4	1e-10	Cytochrome P450 likeTBP [Medicago truncatula] >gi|355515735|gb|AES97358.1| Cytochrome P450 likeTBP [Medicago truncatula]
Unigene8064_All	0.57	58.5	3e-09	Cytochrome P450 likeTBP [Medicago truncatula] >gi|355515715|gb|AES97338.1| Cytochrome P450 likeTBP [Medicago truncatula]
Unigene8147_All	0.68	105.5	1e-26	RecName: Full=Geraniol 8-hydroxylase; AltName: Full=Cytochrome P450 76B6; AltName: Full=Geraniol 10-hydroxylase; Short=CrG10H >gi|17065916|emb|CAC80883.1| geraniol 10-hydroxylase [Catharanthus roseus]
Unigene8147_All	0.64	102.4	1e-25	RecName: Full=Geraniol 8-hydroxylase; AltName: Full=Cytochrome P450 76B10; AltName: Full=Geraniol 10-hydroxylase; Short=SmG10H >gi|269838629|gb|ACZ48680.1| geraniol 10-hydroxylase [Swertia mussotii]
Unigene8147_All	0.61	97.4	1e-23	cytochrome P450 [Petunia x hybrida]
Unigene8147_All	0.63	95.1	6e-23	cytochrome P450 [Ammi majus]
Unigene8315_All	0.69	755	0	cytochrome P450 mono-oxygenase [Artemisia annua]
Unigene8315_All	0.64	691	0	cytochrome P450 CYP72A129 [Panax ginseng]
Unigene8315_All	0.65	676	0	cytochrome P450 [Helianthus annuus]
Unigene8315_All	0.61	657.5	0	cytochrome P450 monooxygenase [Sesamum indicum]
Unigene8315_All	0.61	652.9	0	cytochrome P450 monooxygenase [Medicago truncatula]
Unigene8315_All	0.61	652.5	0	cytochrome P450 monooxygenase CYP72A59 [Medicago truncatula]
Unigene8316_All	0.67	733.4	0	cytochrome P450 mono-oxygenase [Artemisia annua]
Unigene8316_All	0.63	675.6	0	cytochrome P450 CYP72A129 [Panax ginseng]
Unigene8316_All	0.64	660.6	0	cytochrome P450 [Helianthus annuus]
Unigene8316_All	0.59	638.3	0	cytochrome P450 monooxygenase [Sesamum indicum]
Unigene8316_All	0.59	636	0	cytochrome P450 monooxygenase [Medicago truncatula]
Unigene8316_All	0.59	635.6	0	cytochrome P450 monooxygenase CYP72A59 [Medicago truncatula]
Unigene8401_All	0.56	526.2	0	PREDICTED: cytochrome P450 716B1-like [Citrus sinensis]
Unigene8401_All	0.54	526.6	0	cytochrome P450 [Populus trichocarpa]
Unigene8401_All	0.54	523.9	0	Cytochrome P450 [Theobroma cacao]
Unigene8401_All	0.53	522.3	0	PREDICTED: cytochrome P450 716B1-like [Fragaria vesca subsp. vesca]
Unigene8401_All	0.54	520.8	1e-180	cytochrome P450 [Populus trichocarpa]
Unigene8401_All	0.55	518.5	1e-179	PREDICTED: cytochrome P450 716B1-like [Fragaria vesca subsp. vesca]
Unigene8401_All	0.54	515.4	1e-178	PREDICTED: cytochrome P450 716B1-like [Fragaria vesca subsp. vesca]
Unigene8401_All	0.53	513.1	3e-177	PREDICTED: cytochrome P450 716B1-like [Solanum tuberosum]
Unigene8401_All	0.52	509.6	3e-176	PREDICTED: cytochrome P450 716B1-like [Vitis vinifera]
Unigene8401_All	0.51	499.6	2e-172	PREDICTED: LOW QUALITY PROTEIN: cytochrome P450 716B2-like [Vitis vinifera]
Unigene8708_All	0.57	637.1	0	putative flavonoid 3&apos;-hydroxylase cytochrome P450 [Artemisia annua]
Unigene8708_All	0.56	618.2	0	PREDICTED: cytochrome P450 76C1-like [Vitis vinifera]
Unigene8708_All	0.55	578.6	0	cytochrome P450-like protein [Tanacetum cinerariifolium]
Unigene8708_All	0.52	563.5	0	putative heme-binding cytochrome P450 [Artemisia annua]
Unigene8708_All	0.53	558.1	0	Cytochrome P450, putative [Theobroma cacao]
Unigene8708_All	0.54	553.1	0	PREDICTED: cytochrome P450 93A1-like [Solanum lycopersicum]
Unigene8708_All	0.54	553.1	0	PREDICTED: cytochrome P450 93A3-like [Solanum tuberosum]
Unigene8708_All	0.54	552.7	0	PREDICTED: cytochrome P450 93A3-like [Solanum tuberosum]
Unigene8708_All	0.52	547.4	0	cytochrome P450 [Populus trichocarpa]
Unigene8708_All	0.51	547.4	0	cytochrome P450, putative [Ricinus communis] >gi|223549492|gb|EEF50980.1| cytochrome P450, putative [Ricinus communis]
Unigene8708_All	0.52	548.1	0	Cytochrome P450, putative [Theobroma cacao]
Unigene8708_All	0.52	541.6	0	PREDICTED: cytochrome P450 93A1-like [Vitis vinifera]
Unigene9017_All	0.8	52	2e-08	cytochrome P450 monooxygenase [Pyrus communis]
Unigene9017_All	0.49	53.9	1e-07	cytochrome P450 like_TBP [Nicotiana tabacum]
Unigene9274_All	0.74	235.7	1e-74	Cytochrome P450 superfamily protein [Theobroma cacao]
Unigene9274_All	0.72	232.6	1e-73	cytochrome P450, putative [Ricinus communis] >gi|223539182|gb|EEF40775.1| cytochrome P450, putative [Ricinus communis]
Unigene9274_All	0.69	211.8	9e-66	cytochrome P450 like protein [Arabidopsis thaliana] >gi|7270586|emb|CAB80304.1| cytochrome P450 like protein [Arabidopsis thaliana]
Unigene9329_All	0.59	599	0	cytochrome P450, putative [Ricinus communis] >gi|223550841|gb|EEF52327.1| cytochrome P450, putative [Ricinus communis]
Unigene9329_All	0.57	587.8	0	Cytochrome P450, family 81, subfamily D, polypeptide 8 [Theobroma cacao]
Unigene9329_All	0.57	581.6	0	cytochrome P450, putative [Ricinus communis] >gi|223535776|gb|EEF37438.1| cytochrome P450, putative [Ricinus communis]
Unigene9329_All	0.56	580.5	0	PREDICTED: cytochrome P450 81F1-like [Fragaria vesca subsp. vesca]
Unigene9466_All	0.72	745.3	0	cytochrome P450-like protein [Tanacetum cinerariifolium]
Unigene9466_All	0.54	530.4	0	cytochrome P450 [Populus trichocarpa] >gi|566157627|ref|XP_006386494.1| cytochrome P450 family protein [Populus trichocarpa] >gi|550344851|gb|ERP64291.1| cytochrome P450 family protein [Populus trichocarpa]
Unigene9466_All	0.52	523.5	1e-180	cytochrome P450 family protein [Populus trichocarpa] >gi|550344841|gb|EEE81699.2| cytochrome P450 family protein [Populus trichocarpa]
Unigene9466_All	0.52	515.8	1e-177	cytochrome P450, putative [Ricinus communis] >gi|223550831|gb|EEF52317.1| cytochrome P450, putative [Ricinus communis]
Unigene9466_All	0.52	512.3	4e-176	cytochrome P450 mono-oxygenase [Artemisia annua]
Unigene9466_All	0.52	507.3	3e-174	Cytochrome P450 [Theobroma cacao]
Unigene9466_All	0.49	495.4	1e-169	cytochrome P450 family protein [Populus trichocarpa] >gi|550323160|gb|EEE99019.2| cytochrome P450 family protein [Populus trichocarpa]
Unigene9881_All	0.54	103.2	2e-25	Cytochrome P450 [Medicago truncatula] >gi|355523950|gb|AET04404.1| Cytochrome P450 [Medicago truncatula]
Unigene9881_All	0.49	94	4e-22	Cytochrome P450 [Medicago truncatula] >gi|355502768|gb|AES83971.1| Cytochrome P450 [Medicago truncatula]
Unigene9956_All	0.69	120.9	3e-32	PREDICTED: cytochrome P450 94A1 [Vitis vinifera]
Unigene9956_All	0.64	114.4	7e-30	PREDICTED: cytochrome P450 94A2-like [Citrus sinensis]
Unigene9956_All	0.66	114	1e-29	PREDICTED: cytochrome P450 94A1-like [Solanum tuberosum]
Unigene9956_All	0.74	112.8	3e-29	PREDICTED: cytochrome P450 94A2-like [Cicer arietinum]
Unigene9956_All	0.75	111.3	1e-28	cytochrome P450-like protein [Arabidopsis thaliana]
Unigene9956_All	0.75	111.3	1e-28	cytochrome P450, family 94, subfamily B, polypeptide 1 [Arabidopsis thaliana] >gi|9758286|dbj|BAB08810.1| cytochrome P450-like protein [Arabidopsis thaliana] >gi|77024778|gb|ABA61323.1| cytochrome P450 CYP94B1 [Arabidopsis thaliana] >gi|332010367|gb|AED97750.1| cytochrome P450, family 94, subfamily B, polypeptide 1 [Arabidopsis thaliana]
Unigene9956_All	0.8	109.8	4e-28	Cytochrome P450 94A1 [Medicago truncatula] >gi|355490475|gb|AES71678.1| Cytochrome P450 94A1 [Medicago truncatula]
Unigene9956_All	0.6	109.4	5e-28	PREDICTED: cytochrome P450 94A1-like [Citrus sinensis]
Unigene9956_All	0.62	109.4	5e-28	cytochrome P450, putative [Ricinus communis] >gi|223549423|gb|EEF50911.1| cytochrome P450, putative [Ricinus communis]
Unigene9956_All	0.64	109.4	5e-28	PREDICTED: cytochrome P450 94A1-like [Glycine max]
Unigene9973_All	0.63	99.4	1e-24	PREDICTED: cytochrome P450 734A1-like [Fragaria vesca subsp. vesca]
Unigene9973_All	0.6	99.4	1e-24	PREDICTED: cytochrome P450 734A1-like [Fragaria vesca subsp. vesca]
Unigene9973_All	0.61	98.6	2e-24	Cytochrome P450 [Theobroma cacao]
Unigene9973_All	0.6	97.4	6e-24	PREDICTED: cytochrome P450 734A1-like [Citrus sinensis]
Unigene9973_All	0.61	96.7	1e-23	Cytochrome P450, putative [Theobroma cacao]
Unigene9973_All	0.61	96.3	1e-23	PREDICTED: cytochrome P450 734A1-like [Solanum lycopersicum]
Unigene9973_All	0.63	95.9	2e-23	PREDICTED: cytochrome P450 734A1-like [Citrus sinensis]
Unigene9993_All	0.57	84.7	1e-18	PREDICTED: cytochrome P450 71A1 [Vitis vinifera]
Unigene9993_All	0.62	82.4	7e-18	cytochrome P450 [Panax ginseng]
Unigene9993_All	0.6	82.4	7e-18	PREDICTED: cytochrome P450 71A1-like [Fragaria vesca subsp. vesca]
Unigene9993_All	0.58	82	9e-18	PREDICTED: cytochrome P450 71A1-like [Fragaria vesca subsp. vesca]
Unigene9993_All	0.62	81.6	1e-17	cytochrome P450 CYP736A12 [Panax ginseng]
Unigene9993_All	0.57	80.9	2e-17	PREDICTED: cytochrome P450 71A1-like [Fragaria vesca subsp. vesca]
Unigene9993_All	0.55	80.9	2e-17	PREDICTED: cytochrome P450 71A1-like [Fragaria vesca subsp. vesca]
Unigene9993_All	0.56	80.5	3e-17	PREDICTED: cytochrome P450 71B10-like [Solanum lycopersicum]
Unigene9993_All	0.56	80.1	4e-17	PREDICTED: cytochrome P450 71A1-like [Solanum tuberosum]
Unigene9993_All	0.57	78.6	5e-17	Cytochrome P450 [Medicago truncatula] >gi|355524862|gb|AET05316.1| Cytochrome P450 [Medicago truncatula]
Unigene9993_All	0.56	79	1e-16	PREDICTED: cytochrome P450 71A1-like [Fragaria vesca subsp. vesca]
Unigene9993_All	0.53	79	1e-16	PREDICTED: cytochrome P450 71A1-like [Fragaria vesca subsp. vesca]
Unigene9993_All	0.59	79	1e-16	PREDICTED: LOW QUALITY PROTEIN: cytochrome P450 71A1-like [Vitis vinifera]
Unigene9993_All	0.53	79	1e-16	Cytochrome P450 superfamily protein, putative isoform 2 [Theobroma cacao]
Unigene9993_All	0.53	79	1e-16	Cytochrome P450 superfamily protein, putative isoform 1 [Theobroma cacao]
Unigene9993_All	0.57	78.6	1e-16	PREDICTED: cytochrome P450 71A1 [Vitis vinifera]
Unigene9993_All	0.53	74.3	5e-15	PREDICTED: cytochrome P450 750A1-like [Glycine max]
Unigene10119_All	0.6	100.9	7e-25	cytochrome P450 CYP74C9 [Petunia integrifolia subsp. inflata] >gi|85720843|gb|ABC75839.1| cytochrome P450 CYP74C9 [Petunia integrifolia subsp. inflata]
Unigene10119_All	0.51	93.6	2e-22	cytochrome P450 [Populus trichocarpa]
Unigene10119_All	0.53	87.8	3e-20	cytochrome P450 CYP74C4 [Solanum lycopersicum] >gi|19310992|gb|AAL86702.1|AF461042_1 cytochrome P450 CYP74C4 [Solanum lycopersicum]
Unigene10119_All	0.46	83.2	1e-18	9-divinyl ether synthase-like [Solanum lycopersicum] >gi|25991603|gb|AAN76867.1|AF454634_1 cytochrome P450 CYP74C3 [Solanum lycopersicum]
Unigene10285_All	0.67	719.2	0	cytochrome P450 mono-oxygenase [Artemisia annua]
Unigene10285_All	0.56	597	0	cytochrome P450 monooxygenase CYP72A59 [Medicago truncatula]
Unigene10285_All	0.55	596.3	0	cytochrome P450 monooxygenase [Medicago truncatula]
Unigene10285_All	0.55	582.4	0	cytochrome P450 monooxygenase [Glycyrrhiza uralensis]
Unigene10412_All	0.73	310.8	3e-98	cytochrome P450-like protein [Tanacetum cinerariifolium]
Unigene10412_All	0.68	310.5	5e-98	P450 mono-oxygenase [Stevia rebaudiana]
Unigene10412_All	0.64	294.7	4e-92	PREDICTED: cytochrome P450 82A3-like [Solanum tuberosum]
Unigene10412_All	0.7	293.1	2e-91	Cytochrome P450 [Theobroma cacao]
Unigene10412_All	0.64	295.8	3e-90	PREDICTED: cytochrome P450 82A3 [Vitis vinifera]
Unigene10412_All	0.69	295.8	6e-90	Cytochrome P450 82A3, putative [Theobroma cacao]
Unigene10412_All	0.63	289.3	8e-90	Cytochrome P450 82A3, putative isoform 2 [Theobroma cacao]
Unigene10412_All	0.6	288.1	1e-89	PREDICTED: cytochrome P450 82A3-like [Solanum tuberosum]
Unigene10412_All	0.6	287.7	2e-89	PREDICTED: cytochrome P450 82A3-like [Solanum lycopersicum]
Unigene10412_All	0.68	288.1	3e-89	PREDICTED: cytochrome P450 82A4-like [Solanum lycopersicum]
Unigene10412_All	0.61	286.2	1e-88	PREDICTED: cytochrome P450 82A3-like [Solanum tuberosum]
Unigene10412_All	0.66	284.6	1e-88	PREDICTED: cytochrome P450 82A3-like [Fragaria vesca subsp. vesca]
Unigene10412_All	0.6	283.5	1e-87	PREDICTED: cytochrome P450 82C4-like [Solanum lycopersicum]
Unigene10412_All	0.63	273.5	3e-87	cytochrome P-450-like protein [Vitis vinifera]
Unigene10412_All	0.66	276.2	4e-87	cytochrome P450 [Populus trichocarpa]
Unigene10412_All	0.63	289.3	4e-87	Cytochrome P450 82A3, putative isoform 1 [Theobroma cacao]
Unigene10473_All	0.29	81.3	7e-16	Cytochrome P450 [Medicago truncatula] >gi|355502768|gb|AES83971.1| Cytochrome P450 [Medicago truncatula]
Unigene10606_All	0.8	858.6	0	Cytochrome P450, family 86, subfamily B, polypeptide 1 isoform 1 [Theobroma cacao] >gi|508707223|gb|EOX99119.1| Cytochrome P450, family 86, subfamily B, polypeptide 1 isoform 1 [Theobroma cacao] >gi|508707224|gb|EOX99120.1| Cytochrome P450, family 86, subfamily B, polypeptide 1 isoform 1 [Theobroma cacao]
Unigene10606_All	0.78	855.5	0	PREDICTED: cytochrome P450 86B1 [Vitis vinifera]
Unigene10606_All	0.77	831.2	0	PREDICTED: cytochrome P450 86B1-like [Solanum tuberosum]
Unigene10606_All	0.77	831.2	0	PREDICTED: cytochrome P450 86B1-like [Solanum lycopersicum]
Unigene10606_All	0.76	829.7	0	PREDICTED: cytochrome P450 86B1-like [Citrus sinensis]
Unigene10606_All	0.76	820.5	0	PREDICTED: cytochrome P450 86B1-like [Glycine max]
Unigene10606_All	0.76	812	0	cytochrome P450, putative [Ricinus communis] >gi|223536987|gb|EEF38624.1| cytochrome P450, putative [Ricinus communis]
Unigene10606_All	0.71	801.6	0	Cytochrome P450 [Medicago truncatula] >gi|355508310|gb|AES89452.1| Cytochrome P450 [Medicago truncatula]
Unigene10606_All	0.75	798.5	0	CYP86B1 [Arabidopsis lyrata subsp. lyrata] >gi|297319951|gb|EFH50373.1| CYP86B1 [Arabidopsis lyrata subsp. lyrata]
Unigene10606_All	0.72	794.3	0	cytochrome P450 86B1 [Arabidopsis thaliana] >gi|75309222|sp|Q9FMY1.1|C86B1_ARATH RecName: Full=Cytochrome P450 86B1 >gi|13549071|gb|AAK29622.1|AF345898_1 CYP86B1 [Arabidopsis thaliana] >gi|10177808|dbj|BAB11174.1| cytochrome P450-like protein [Arabidopsis thaliana] >gi|25083267|gb|AAN72056.1| cytochrome P450-like protein [Arabidopsis thaliana] >gi|332005748|gb|AED93131.1| cytochrome P450 86B1 [Ar…
Unigene10606_All	0.73	788.9	0	PREDICTED: cytochrome P450 86B1-like [Fragaria vesca subsp. vesca]
Unigene10606_All	0.72	787.3	0	PREDICTED: cytochrome P450 86B1-like [Cucumis sativus]
Unigene10890_All	0.55	150.6	1e-41	cytochrome P450 family protein [Populus trichocarpa] >gi|222843873|gb|EEE81420.1| cytochrome P450 family protein [Populus trichocarpa]
Unigene10890_All	0.54	137.9	1e-36	cytochrome P450, family 718 [Arabidopsis thaliana] >gi|111074222|gb|ABH04484.1| At2g42850 [Arabidopsis thaliana] >gi|330255083|gb|AEC10177.1| cytochrome P450, family 718 [Arabidopsis thaliana]
Unigene10890_All	0.5	131	1e-36	Cytochrome P450 [Theobroma cacao]
Unigene10890_All	0.49	127.1	9e-33	PREDICTED: cytochrome P450 716B1-like [Fragaria vesca subsp. vesca]
Unigene11128_All	0.38	65.5	8e-12	Cytochrome P450 likeTBP [Medicago truncatula] >gi|355515735|gb|AES97358.1| Cytochrome P450 likeTBP [Medicago truncatula]
Unigene11128_All	0.67	64.7	1e-11	Cytochrome P450 likeTBP [Medicago truncatula] >gi|355515715|gb|AES97338.1| Cytochrome P450 likeTBP [Medicago truncatula]
Unigene12043_All	0.69	571.6	0	cytochrome P450, putative [Ricinus communis] >gi|223531932|gb|EEF33746.1| cytochrome P450, putative [Ricinus communis]
Unigene12043_All	0.69	564.7	0	PREDICTED: cytochrome P450 76A2-like [Solanum tuberosum]
Unigene12043_All	0.7	563.9	0	PREDICTED: cytochrome P450 76A2-like [Solanum lycopersicum]
Unigene12043_All	0.68	558.1	0	cytochrome P450 [Populus trichocarpa]
Unigene12043_All	0.67	554.3	0	cytochrome P450 [Populus trichocarpa]
Unigene12043_All	0.69	552.4	0	PREDICTED: cytochrome P450 76A2-like [Citrus sinensis]
Unigene12043_All	0.68	547.4	0	cytochrome P450 [Populus trichocarpa]
Unigene12043_All	0.64	520	4e-175	Cytochrome P450 [Theobroma cacao]
Unigene12043_All	0.68	540	0	cytochrome P450, putative [Ricinus communis] >gi|223531933|gb|EEF33747.1| cytochrome P450, putative [Ricinus communis]
Unigene12043_All	0.65	526.2	0	PREDICTED: cytochrome P450 76A2-like [Glycine max]
Unigene12043_All	0.67	522.7	0	PREDICTED: cytochrome P450 76A2-like [Fragaria vesca subsp. vesca]
Unigene12043_All	0.65	520.4	0	Cytochrome P450 [Medicago truncatula] >gi|355481903|gb|AES63106.1| Cytochrome P450 [Medicago truncatula]
Unigene12113_All	0.46	174.9	1e-50	cytochrome P450 [Panax ginseng]
Unigene12113_All	0.46	171.4	2e-49	cytochrome P450 CYP736A12 [Panax ginseng]
Unigene12113_All	0.45	168.3	4e-48	PREDICTED: LOW QUALITY PROTEIN: cytochrome P450 71D10-like [Vitis vinifera]
Unigene12113_All	0.46	168.3	4e-48	cytochrome P450 [Pyrus communis]
Unigene12113_All	0.44	166.4	2e-47	PREDICTED: cytochrome P450 71D10 [Vitis vinifera]
Unigene12113_All	0.47	165.6	4e-47	PREDICTED: LOW QUALITY PROTEIN: cytochrome P450 71A1-like [Vitis vinifera]
Unigene12113_All	0.44	162.5	6e-46	PREDICTED: cytochrome P450 71A1-like [Vitis vinifera]
Unigene12113_All	0.41	153.3	2e-41	PREDICTED: cytochrome P450 750A1-like [Glycine max]
Unigene12113_All	0.4	161	2e-45	PREDICTED: cytochrome P450 71A1-like [Glycine max]
Unigene12113_All	0.45	158.7	1e-44	PREDICTED: cytochrome P450 71A1-like [Solanum lycopersicum]
Unigene12113_All	0.41	158.7	1e-44	PREDICTED: cytochrome P450 71A1-like [Fragaria vesca subsp. vesca]
Unigene12113_All	0.45	158.3	3e-44	Cytochrome P450 [Medicago truncatula] >gi|357490765|ref|XP_003615670.1| Cytochrome P450 [Medicago truncatula] >gi|355517000|gb|AES98623.1| Cytochrome P450 [Medicago truncatula] >gi|355517005|gb|AES98628.1| Cytochrome P450 [Medicago truncatula]
Unigene12210_All	0.72	730.3	0	PREDICTED: cytochrome P450 78A5-like [Citrus sinensis]
Unigene12210_All	0.69	700.7	0	PREDICTED: cytochrome P450 78A4-like [Vitis vinifera]
Unigene12210_All	0.67	671.4	0	PREDICTED: cytochrome P450 78A3-like [Cucumis sativus]
Unigene12210_All	0.68	671.4	0	cytochrome P450, putative [Ricinus communis] >gi|223545971|gb|EEF47474.1| cytochrome P450, putative [Ricinus communis]
Unigene12210_All	0.65	669.8	0	PREDICTED: cytochrome P450 78A5-like [Solanum tuberosum]
Unigene12210_All	0.65	663.7	0	PREDICTED: cytochrome P450 78A4-like [Solanum lycopersicum]
Unigene12210_All	0.64	659.4	0	PREDICTED: cytochrome P450 78A4-like [Fragaria vesca subsp. vesca]
Unigene12210_All	0.64	651.7	0	PREDICTED: cytochrome P450 78A5-like [Glycine max]
Unigene12210_All	0.64	646.7	0	PREDICTED: cytochrome P450 78A5-like [Glycine max]
Unigene12210_All	0.63	639.4	0	PREDICTED: cytochrome P450 78A5-like [Glycine max]
Unigene12210_All	0.64	638.3	0	PREDICTED: cytochrome P450 78A4-like [Cicer arietinum]
Unigene12210_All	0.69	621.3	0	PREDICTED: cytochrome P450 78A3-like [Cucumis sativus]
Unigene12210_All	0.6	553.9	0	PREDICTED: cytochrome P450 78A4 [Vitis vinifera]
Unigene12741_All	0.79	776.9	0	PREDICTED: cytochrome P450 90B1-like [Vitis vinifera]
Unigene12741_All	0.77	766.9	0	cytochrome P450 probable campestanol to 6-deoxocathasterone or 6-oxocampestanol to cathasterone [Populus trichocarpa]
Unigene12741_All	0.76	760.8	0	PREDICTED: cytochrome P450 90B1-like [Glycine max]
Unigene12741_All	0.76	756.5	0	PREDICTED: cytochrome P450 90B1-like isoform X1 [Glycine max]
Unigene12741_All	0.75	746.5	0	Cytochrome P450 superfamily protein isoform 1 [Theobroma cacao]
Unigene12741_All	0.75	745.3	0	PREDICTED: cytochrome P450 90B1-like isoform X1 [Cicer arietinum]
Unigene12741_All	0.75	744.6	0	PREDICTED: cytochrome P450 90B1-like isoform X2 [Cicer arietinum]
Unigene12741_All	0.75	741.5	0	PREDICTED: cytochrome P450 90B1-like [Solanum tuberosum]
Unigene12741_All	0.76	740.7	0	cytochrome P450, putative [Ricinus communis] >gi|223539281|gb|EEF40874.1| cytochrome P450, putative [Ricinus communis]
Unigene12741_All	0.75	740.7	0	cytochrome P450 enzyme [Pisum sativum]
Unigene12741_All	0.74	740	0	cytochrome P450 90B1-like [Solanum lycopersicum] >gi|119224824|dbj|BAF41219.1| cytochrome P450 [Solanum lycopersicum]
Unigene13036_All	0.65	171.4	1e-52	cytochrome P450, putative [Ricinus communis] >gi|223549500|gb|EEF50988.1| cytochrome P450, putative [Ricinus communis]
Unigene13036_All	0.65	179.9	2e-52	cytochrome P450-like protein [Tanacetum cinerariifolium]
Unigene13036_All	0.65	171.4	5e-52	cytochrome P450, putative [Ricinus communis] >gi|223549494|gb|EEF50982.1| cytochrome P450, putative [Ricinus communis]
Unigene13036_All	0.62	174.1	2e-51	Cytochrome P450, putative [Theobroma cacao]
Unigene13036_All	0.63	175.6	2e-51	PREDICTED: cytochrome P450 93A3-like, partial [Vitis vinifera]
Unigene13036_All	0.65	174.1	3e-50	PREDICTED: cytochrome P450 76C1-like [Vitis vinifera]
Unigene13036_All	0.64	170.6	6e-49	cytochrome P450, putative [Ricinus communis] >gi|223549492|gb|EEF50980.1| cytochrome P450, putative [Ricinus communis]
Unigene13036_All	0.61	169.5	4e-47	Cytochrome P450, putative [Theobroma cacao]
Unigene13036_All	0.62	168.7	3e-48	cytochrome P450 [Populus trichocarpa]
Unigene13641_All	0.67	688.7	0	cytochrome P450-dependent fatty acid hydroxylase [Nicotiana tabacum]
Unigene13641_All	0.65	668.7	0	cytochrome P450-dependent fatty acid hydroxylase [Nicotiana tabacum]
Unigene13641_All	0.66	665.6	0	cytochrome P450-dependent fatty acid hydroxylase [Nicotiana tabacum]
Unigene13641_All	0.67	664.8	0	PREDICTED: cytochrome P450 94A1-like [Vitis vinifera]
Unigene13641_All	0.67	658.7	0	PREDICTED: cytochrome P450 94A1 [Vitis vinifera] >gi|297735521|emb|CBI17961.3| unnamed protein product [Vitis vinifera]
Unigene13641_All	0.64	657.1	0	cytochrome P450 monooxygenase [Petunia x hybrida]
Unigene13641_All	0.63	649.8	0	cytochrome P450 [Populus trichocarpa] >gi|566173002|ref|XP_006383694.1| cytochrome P450 CYP94A1 family protein [Populus trichocarpa] >gi|550339652|gb|ERP61491.1| cytochrome P450 CYP94A1 family protein [Populus trichocarpa]
Unigene13641_All	0.64	646.7	0	PREDICTED: cytochrome P450 94A1-like [Solanum lycopersicum]
Unigene13641_All	0.63	646	0	cytochrome P450 CYP94A1 family protein [Populus trichocarpa] >gi|550339654|gb|ERP61493.1| cytochrome P450 CYP94A1 family protein [Populus trichocarpa]
Unigene13641_All	0.63	644.4	0	cytochrome P450 [Populus trichocarpa]
Unigene13641_All	0.63	643.3	0	PREDICTED: cytochrome P450 94A2-like [Solanum tuberosum]
Unigene13641_All	0.63	641.3	0	PREDICTED: cytochrome P450 94A1-like [Glycine max]
Unigene13641_All	0.62	641	0	Cytochrome P450 94A1 [Theobroma cacao]
Unigene13641_All	0.65	640.6	0	cytochrome P450, putative [Ricinus communis] >gi|223539839|gb|EEF41419.1| cytochrome P450, putative [Ricinus communis]
Unigene13641_All	0.62	639.8	0	cytochrome P450-dependent fatty acid hydroxylase [Vicia sativa]
Unigene13641_All	0.65	639.8	0	cytochrome P450 CYP94A1 family protein [Populus trichocarpa] >gi|550344257|gb|EEE80062.2| cytochrome P450 CYP94A1 family protein [Populus trichocarpa]
Unigene13641_All	0.63	638.6	0	PREDICTED: cytochrome P450 94A1-like [Glycine max]
Unigene13641_All	0.63	634.4	0	PREDICTED: cytochrome P450 94A1-like [Solanum tuberosum]
Unigene13647_All	0.91	954.1	0	cytochrome P450 monooxygenase [Artemisia annua]
Unigene13647_All	0.77	833.2	0	PREDICTED: cytochrome P450 98A2-like [Solanum lycopersicum]
Unigene13647_All	0.77	827.4	0	PREDICTED: cytochrome P450 98A2-like [Solanum tuberosum]
Unigene13647_All	0.77	827	0	hydroxylase-like cytochrome P450 CASS [Camptotheca acuminata]
Unigene13647_All	0.78	820.5	0	CYP98A33v1 [Nicotiana tabacum]
Unigene13647_All	0.77	819.3	0	cytochrome P450 [Coptis japonica var. dissecta]
Unigene13647_All	0.76	819.3	0	CYP98A33v1 [Nicotiana tabacum]
Unigene13647_All	0.76	817.4	0	cytochrome P450, putative [Ricinus communis] >gi|223534481|gb|EEF36182.1| cytochrome P450, putative [Ricinus communis]
Unigene13647_All	0.76	817	0	PREDICTED: cytochrome P450 98A2-like [Citrus sinensis]
Unigene13647_All	0.74	813.9	0	Cytochrome P450, family 98, subfamily A, polypeptide 3 [Theobroma cacao]
Unigene13760_All	0.58	190.3	7e-53	PREDICTED: cytochrome P450 82A3-like [Vitis vinifera]
Unigene13760_All	0.55	183.3	1e-50	P450 mono-oxygenase [Stevia rebaudiana]
Unigene13760_All	0.58	183	2e-50	cytochrome P450, putative [Ricinus communis] >gi|223551012|gb|EEF52498.1| cytochrome P450, putative [Ricinus communis]
Unigene13760_All	0.53	183	3e-49	PREDICTED: cytochrome P450 82A3 [Vitis vinifera]
Unigene13760_All	0.52	168.7	1e-48	cytochrome P450 [Populus trichocarpa]
Unigene13760_All	0.58	177.6	2e-48	cytochrome P450, putative [Ricinus communis] >gi|223551009|gb|EEF52495.1| cytochrome P450, putative [Ricinus communis]
Unigene13760_All	0.51	167.2	4e-48	putative cytochrome P450 family protein, partial [Populus trichocarpa] >gi|550323341|gb|ERP52824.1| putative cytochrome P450 family protein, partial [Populus trichocarpa]
Unigene13760_All	0.58	167.5	5e-48	cytochrome P450 [Populus trichocarpa]
Unigene13760_All	0.6	176	7e-48	cytochrome P450-like protein [Tanacetum cinerariifolium]
Unigene13760_All	0.51	165.6	2e-47	cytochrome P450 [Populus trichocarpa]
Unigene13760_All	0.51	162.2	1e-46	putative cytochrome P450, partial [Aralia elata]
Unigene13760_All	0.54	171.8	3e-46	PREDICTED: cytochrome P450 82C4-like [Citrus sinensis]
Unigene13760_All	0.58	171.4	3e-46	cytochrome P450 [Coptis japonica var. dissecta]
Unigene13760_All	0.52	165.6	9e-46	cytochrome P450 [Populus trichocarpa]
Unigene13760_All	0.5	165.2	1e-45	cytochrome P450 [Populus trichocarpa]
Unigene13760_All	0.53	169.9	1e-45	hypothetical protein CICLE_v10000845mg [Citrus clementina] >gi|568834843|ref|XP_006471503.1| PREDICTED: cytochrome P450 82A3-like [Citrus sinensis] >gi|557534836|gb|ESR45954.1| hypothetical protein CICLE_v10000845mg [Citrus clementina]
Unigene13973_All	0.54	95.9	3e-24	cytochrome P450 [Populus trichocarpa]
Unigene13973_All	0.45	84	3e-19	Cytochrome P450 family protein, expressed [Oryza sativa Japonica Group]
Unigene13973_All	0.45	84	6e-19	Cytochrome P450 family protein, expressed [Oryza sativa Japonica Group]
Unigene13973_All	0.45	84	7e-19	Cytochrome P450 family protein, expressed [Oryza sativa Japonica Group]
Unigene13973_All	0.4	79	4e-17	TPA: putative cytochrome P450 superfamily protein [Zea mays]
Unigene14864_All	0.69	677.2	0	cytochrome P450 [Panax notoginseng]
Unigene14864_All	0.66	642.1	0	cytochrome P450, putative [Ricinus communis] >gi|223531205|gb|EEF33051.1| cytochrome P450, putative [Ricinus communis]
Unigene14932_All	0.51	427.6	6e-145	cytochrome P450-like protein [Tanacetum cinerariifolium]
Unigene14932_All	0.53	424.1	1e-143	putative flavonoid 3&apos;-hydroxylase cytochrome P450 [Artemisia annua]
Unigene14932_All	0.51	409.8	6e-138	PREDICTED: cytochrome P450 76C1-like [Vitis vinifera]
Unigene14932_All	0.5	407.1	7e-137	putative heme-binding cytochrome P450 [Artemisia annua]
Unigene14932_All	0.51	394.8	2e-132	PREDICTED: cytochrome P450 93A3-like [Solanum tuberosum]
Unigene14932_All	0.51	392.9	1e-131	PREDICTED: cytochrome P450 93A3-like [Solanum tuberosum]
Unigene14932_All	0.5	388.7	6e-130	PREDICTED: cytochrome P450 93A1-like [Solanum lycopersicum]
Unigene14932_All	0.47	377.1	3e-125	cytochrome P450, putative [Ricinus communis] >gi|223549492|gb|EEF50980.1| cytochrome P450, putative [Ricinus communis]
Unigene14932_All	0.47	375.6	1e-124	PREDICTED: cytochrome P450 93A1-like [Fragaria vesca subsp. vesca]
Unigene14932_All	0.46	369.8	2e-122	cytochrome P450 [Populus trichocarpa]
Unigene14932_All	0.46	367.5	2e-121	cytochrome P450 [Populus trichocarpa]
Unigene14932_All	0.46	366.7	3e-121	PREDICTED: cytochrome P450 93A1-like [Fragaria vesca subsp. vesca]
Unigene14932_All	0.46	365.2	1e-120	cytochrome P450 [Populus trichocarpa]
Unigene14932_All	0.46	365.5	1e-120	Cytochrome P450, putative [Theobroma cacao]
Unigene15124_All	0.7	415.2	1e-142	PREDICTED: cytochrome P450 734A1-like [Solanum tuberosum]
Unigene15124_All	0.7	413.7	9e-142	PREDICTED: cytochrome P450 734A1-like [Solanum lycopersicum]
Unigene15124_All	0.68	404.1	3e-138	PREDICTED: cytochrome P450 734A1 isoform 2 [Vitis vinifera]
Unigene15124_All	0.68	404.1	3e-138	PREDICTED: cytochrome P450 734A1 isoform 1 [Vitis vinifera]
Unigene15124_All	0.68	398.3	7e-136	PREDICTED: cytochrome P450 734A1-like [Citrus sinensis]
Unigene15124_All	0.67	397.5	1e-135	cytochrome P450 [Populus trichocarpa]
Unigene15124_All	0.67	396.7	2e-135	PREDICTED: LOW QUALITY PROTEIN: cytochrome P450 734A1-like [Vitis vinifera]
Unigene15124_All	0.65	394	3e-134	PREDICTED: cytochrome P450 734A1 [Vitis vinifera]
Unigene15124_All	0.65	389.8	1e-132	PREDICTED: cytochrome P450 734A1-like [Solanum lycopersicum]
Unigene15124_All	0.57	127.9	2e-31	cytochrome P450, putative [Ricinus communis] >gi|223551056|gb|EEF52542.1| cytochrome P450, putative [Ricinus communis]
Unigene15124_All	0.66	389	3e-132	PREDICTED: cytochrome P450 734A1-like isoform X1 [Glycine max] >gi|571477340|ref|XP_006587244.1| PREDICTED: cytochrome P450 734A1-like isoform X2 [Glycine max] >gi|571477342|ref|XP_006587245.1| PREDICTED: cytochrome P450 734A1-like isoform X3 [Glycine max]
Unigene15124_All	0.65	386.3	3e-131	PREDICTED: cytochrome P450 734A1-like [Fragaria vesca subsp. vesca]
Unigene15124_All	0.65	386	4e-131	PREDICTED: cytochrome P450 734A1 [Vitis vinifera]
Unigene15134_All	0.83	872.1	0	cytochrome P450, putative [Ricinus communis] >gi|223544096|gb|EEF45621.1| cytochrome P450, putative [Ricinus communis]
Unigene15134_All	0.78	832.8	0	cytochrome P450 family protein [Populus trichocarpa] >gi|550339073|gb|ERP61259.1| cytochrome P450 family protein [Populus trichocarpa]
Unigene15134_All	0.78	832	0	cytochrome P450 [Populus trichocarpa]
Unigene15134_All	0.78	826.2	0	Cytochrome P450, family 735, subfamily A, polypeptide 1 [Theobroma cacao]
Unigene15134_All	0.76	821.2	0	cytochrome P450 family protein [Populus trichocarpa] >gi|222848124|gb|EEE85671.1| cytochrome P450 family protein [Populus trichocarpa]
Unigene15752_All	0.59	633.6	0	PREDICTED: cytochrome P450 94A1-like [Citrus sinensis]
Unigene15752_All	0.6	629	0	cytochrome P450, putative [Ricinus communis] >gi|223533600|gb|EEF35338.1| cytochrome P450, putative [Ricinus communis]
Unigene15752_All	0.47	484.6	9e-165	TPA: putative cytochrome P450 superfamily protein [Zea mays]
Unigene15752_All	0.47	481.5	1e-163	PREDICTED: cytochrome P450 94A2-like [Setaria italica]
Unigene15752_All	0.48	463.8	4e-157	PREDICTED: cytochrome P450 94A1 [Vitis vinifera]
Unigene15752_All	0.46	464.9	5e-157	PREDICTED: cytochrome P450 94A1-like [Brachypodium distachyon]
Unigene15752_All	0.47	461.8	3e-156	Cytochrome P450 [Medicago truncatula] >gi|355499870|gb|AES81073.1| Cytochrome P450 [Medicago truncatula]
Unigene15752_All	0.46	455.7	4e-154	PREDICTED: cytochrome P450 94A1 [Glycine max]
Unigene15752_All	0.47	454.1	2e-153	PREDICTED: cytochrome P450 94A1-like [Citrus sinensis]
Unigene15752_All	0.48	453.8	3e-153	Cytochrome P450, putative [Theobroma cacao]
Unigene15752_All	0.46	449.1	2e-151	cytochrome P450 family protein [Populus trichocarpa] >gi|550320713|gb|ERP51487.1| cytochrome P450 family protein [Populus trichocarpa]
Unigene15752_All	0.47	449.1	2e-151	PREDICTED: cytochrome P450 94A1-like [Citrus sinensis]
Unigene16519_All	0.58	601.3	0	cytochrome P450, putative [Ricinus communis] >gi|223550832|gb|EEF52318.1| cytochrome P450, putative [Ricinus communis]
Unigene16519_All	0.57	592.4	0	Cytochrome P450, putative [Theobroma cacao]
Unigene16519_All	0.55	585.5	0	PREDICTED: cytochrome P450 81D1-like [Fragaria vesca subsp. vesca]
Unigene16519_All	0.56	583.2	0	cytochrome P450, putative [Ricinus communis] >gi|223550831|gb|EEF52317.1| cytochrome P450, putative [Ricinus communis]
Unigene16559_All	0.52	89.7	1e-39	PREDICTED: cytochrome P450 71D10-like [Cicer arietinum]
Unigene16559_All	0.53	90.1	1e-39	PREDICTED: cytochrome P450 71D10-like [Cicer arietinum]
Unigene16559_All	0.49	83.2	4e-39	Cytochrome P450 [Medicago truncatula] >gi|355519039|gb|AET00663.1| Cytochrome P450 [Medicago truncatula]
Unigene16559_All	0.56	79.7	5e-39	CYP71D51v2 [Nicotiana tabacum] >gi|482680203|gb|AGK30193.1| cytochrome P450 CYP71D51 [Nicotiana tabacum]
Unigene16559_All	0.45	72.4	1e-38	cytochrome P450, putative [Ricinus communis] >gi|223538000|gb|EEF39613.1| cytochrome P450, putative [Ricinus communis]
Unigene16559_All	0.52	86.3	1e-38	PREDICTED: cytochrome P450 71D10-like [Cicer arietinum]
Unigene16559_All	0.49	72	2e-38	PREDICTED: cytochrome P450 71D8-like [Glycine max]
Unigene16559_All	0.56	77.8	4e-38	RecName: Full=Premnaspirodiene oxygenase; Short=HPO; AltName: Full=Cytochrome P450 71D55 >gi|151335776|gb|ABS00393.1| cytochrome P450 hydroxylase [Hyoscyamus muticus]
Unigene16559_All	0.49	76.6	6e-38	PREDICTED: cytochrome P450 71D8-like [Cicer arietinum]
Unigene16559_All	0.55	74.7	8e-38	cytochrome P450 [Solanum tuberosum]
Unigene16559_All	0.49	82.8	2e-37	cytochrome P450 monooxygenase CYP71D64 [Medicago truncatula]
Unigene16559_All	0.49	82.8	2e-37	Cytochrome P450 71D10 [Medicago truncatula] >gi|355519041|gb|AET00665.1| Cytochrome P450 71D10 [Medicago truncatula]
Unigene16559_All	0.49	75.1	4e-37	PREDICTED: cytochrome P450 71D8-like [Glycine max]
Unigene16559_All	0.53	73.6	4e-37	PREDICTED: cytochrome P450 71D8-like [Glycine max]
Unigene16559_All	0.53	73.6	4e-37	PREDICTED: cytochrome P450 71D8-like [Glycine max] >gi|356533236|ref|XP_003535172.1| PREDICTED: cytochrome P450 71D8-like [Glycine max] >gi|356537385|ref|XP_003537208.1| PREDICTED: cytochrome P450 71D8-like [Glycine max]
Unigene16790_All	0.82	896.7	0	PREDICTED: cytochrome P450 86A2-like [Cicer arietinum]
Unigene16790_All	0.82	895.6	0	Cytochrome P450, family 86, subfamily A, polypeptide 8 isoform 1 [Theobroma cacao] >gi|508704037|gb|EOX95933.1| Cytochrome P450, family 86, subfamily A, polypeptide 8 isoform 1 [Theobroma cacao]
Unigene16790_All	0.82	894	0	hypothetical protein CICLE_v10019633mg [Citrus clementina] >gi|568876109|ref|XP_006491128.1| PREDICTED: cytochrome P450 86A2-like [Citrus sinensis] >gi|557547280|gb|ESR58258.1| hypothetical protein CICLE_v10019633mg [Citrus clementina]
Unigene16790_All	0.82	893.3	0	PREDICTED: cytochrome P450 86A2-like [Solanum lycopersicum]
Unigene16790_All	0.82	891.7	0	PREDICTED: cytochrome P450 86A2-like [Solanum tuberosum]
Unigene16790_All	0.81	886.3	0	Cytochrome P450 fatty acid omega-hydroxylase [Medicago truncatula] >gi|355521588|gb|AET02042.1| Cytochrome P450 fatty acid omega-hydroxylase [Medicago truncatula]
Unigene16790_All	0.81	885.6	0	PREDICTED: cytochrome P450 86A8-like [Glycine max]
Unigene16790_All	0.82	882.9	0	PREDICTED: cytochrome P450 86A8-like [Glycine max]
Unigene16790_All	0.82	882.9	0	PREDICTED: cytochrome P450 86A2 [Vitis vinifera]
Unigene16790_All	0.8	878.2	0	cytochrome P450 family protein [Populus trichocarpa] >gi|222861575|gb|EEE99117.1| cytochrome P450 family protein [Populus trichocarpa]
Unigene16790_All	0.8	876.7	0	PREDICTED: cytochrome P450 86A2-like [Fragaria vesca subsp. vesca]
Unigene16790_All	0.8	867.8	0	PREDICTED: cytochrome P450 86A2 [Vitis vinifera]
Unigene16790_All	0.79	863.2	0	PREDICTED: cytochrome P450 86A2-like [Cucumis sativus] >gi|449495315|ref|XP_004159797.1| PREDICTED: cytochrome P450 86A2-like [Cucumis sativus]
Unigene16790_All	0.78	852.4	0	cytochrome P450, family 86, subfamily A, polypeptide 8 [Arabidopsis thaliana] >gi|75278877|sp|O80823.1|C86A8_ARATH RecName: Full=Cytochrome P450 86A8; AltName: Full=Protein LACERATA >gi|15485188|emb|CAC67445.1| CYP86A8 protein [Arabidopsis thaliana] >gi|17473520|gb|AAL38383.1| At2g45970/F4I18.5 [Arabidopsis thaliana] >gi|25090198|gb|AAN72250.1| At2g45970/F4I18.5 [Arabidopsis thaliana] >gi|3302555…
Unigene16856_All	0.5	488	1e-167	cytochrome P450, putative [Ricinus communis] >gi|223537295|gb|EEF38926.1| cytochrome P450, putative [Ricinus communis]
Unigene16856_All	0.5	485	2e-166	Cytochrome P450 [Theobroma cacao]
Unigene16856_All	0.49	478.8	5e-164	cytochrome P450, putative [Ricinus communis] >gi|223537959|gb|EEF39572.1| cytochrome P450, putative [Ricinus communis]
Unigene16856_All	0.5	479.6	1e-163	PREDICTED: LOW QUALITY PROTEIN: cytochrome P450 71D10-like [Vitis vinifera]
Unigene16856_All	0.5	474.9	7e-162	Cytochrome P450 71D10, putative [Theobroma cacao]
Unigene16856_All	0.49	471.1	1e-160	Cytochrome P450 71D10, putative [Theobroma cacao]
Unigene16856_All	0.48	470.3	2e-160	CYP71D51v2 [Nicotiana tabacum] >gi|482680203|gb|AGK30193.1| cytochrome P450 CYP71D51 [Nicotiana tabacum]
Unigene16856_All	0.49	468.4	5e-160	cytochrome P450 [Populus trichocarpa]
Unigene16856_All	0.51	469.5	5e-160	PREDICTED: cytochrome P450 71D8-like [Glycine max]
Unigene16856_All	0.48	468.8	5e-160	RecName: Full=Premnaspirodiene oxygenase; Short=HPO; AltName: Full=Cytochrome P450 71D55 >gi|151335776|gb|ABS00393.1| cytochrome P450 hydroxylase [Hyoscyamus muticus]
Unigene16856_All	0.48	470.3	9e-160	PREDICTED: cytochrome P450 71D8-like [Glycine max]
Unigene16856_All	0.47	467.2	2e-159	hypothetical protein CICLE_v10010293mg [Citrus clementina] >gi|568841968|ref|XP_006474926.1| PREDICTED: cytochrome P450 71D10-like [Citrus sinensis] >gi|557555777|gb|ESR65791.1| hypothetical protein CICLE_v10010293mg [Citrus clementina]
Unigene16856_All	0.48	467.6	2e-159	CYP71D51v1 [Nicotiana tabacum]
Unigene16856_All	0.48	468	2e-159	PREDICTED: cytochrome P450 71D11-like [Glycine max]
Unigene16978_All	0.54	531.6	0	cytochrome P450 [Helianthus annuus]
Unigene16978_All	0.55	531.2	0	PREDICTED: cytochrome P450 86B1-like [Solanum tuberosum]
Unigene16978_All	0.55	518.1	3e-179	PREDICTED: cytochrome P450 86B1-like [Solanum tuberosum]
Unigene16978_All	0.52	517.7	1e-178	PREDICTED: cytochrome P450 86B1-like [Solanum tuberosum]
Unigene16978_All	0.54	511.9	1e-176	PREDICTED: cytochrome P450 86B1-like [Solanum lycopersicum]
Unigene16978_All	0.52	496.5	1e-170	PREDICTED: cytochrome P450 86B1-like [Solanum tuberosum]
Unigene16978_All	0.5	495	6e-170	PREDICTED: cytochrome P450 86B1-like [Solanum lycopersicum]
Unigene16978_All	0.5	493.8	1e-169	PREDICTED: cytochrome P450 86B1-like [Solanum tuberosum]
Unigene16978_All	0.5	491.9	9e-169	PREDICTED: cytochrome P450 86B1-like [Solanum lycopersicum]
Unigene16978_All	0.5	488.8	1e-167	PREDICTED: cytochrome P450 86B1-like [Solanum tuberosum]
Unigene16978_All	0.52	487.6	3e-167	PREDICTED: cytochrome P450 86B1-like [Solanum tuberosum]
Unigene16978_All	0.5	485.7	2e-166	hypothetical protein CICLE_v10025412mg [Citrus clementina] >gi|568819922|ref|XP_006464489.1| PREDICTED: cytochrome P450 86B1-like [Citrus sinensis] >gi|568885163|ref|XP_006495173.1| PREDICTED: cytochrome P450 86B1-like [Citrus sinensis] >gi|557529977|gb|ESR41227.1| hypothetical protein CICLE_v10025412mg [Citrus clementina]
Unigene16978_All	0.51	479.9	5e-164	PREDICTED: cytochrome P450 86B1-like [Solanum lycopersicum]
Unigene16978_All	0.49	473.8	1e-161	PREDICTED: cytochrome P450 86B1 [Vitis vinifera]
Unigene16978_All	0.49	473	2e-161	cytochrome P450, putative [Ricinus communis] >gi|223531300|gb|EEF33140.1| cytochrome P450, putative [Ricinus communis]
Unigene16978_All	0.5	472.2	4e-161	PREDICTED: cytochrome P450 86B1 [Vitis vinifera]
Unigene16978_All	0.5	471.5	8e-161	PREDICTED: cytochrome P450 86B1 [Vitis vinifera]
Unigene17134_All	0.83	149.1	3e-41	cytochrome P450 monooxygenase [Stevia rebaudiana]
Unigene17134_All	0.69	126.7	7e-33	putative taxane 13-alpha-hydroxylase cytochrome P450 [Artemisia annua]
Unigene17134_All	0.63	111.3	3e-27	PREDICTED: LOW QUALITY PROTEIN: cytochrome P450 716B2-like [Vitis vinifera]
Unigene17134_All	0.52	99	9e-23	PREDICTED: cytochrome P450 716B1-like [Solanum tuberosum]
Unigene17134_All	0.53	99	9e-23	PREDICTED: cytochrome P450 716B2-like isoform X2 [Solanum tuberosum]
Unigene17134_All	0.52	96.7	1e-22	PREDICTED: cytochrome P450 716B1-like [Solanum lycopersicum]
Unigene17134_All	0.52	94.4	4e-21	PREDICTED: cytochrome P450 716B2-like isoform X1 [Solanum tuberosum]
Unigene17134_All	0.53	87.4	7e-21	cytochrome P450 [Populus trichocarpa]
Unigene17134_All	0.51	89.7	1e-19	cytochrome P450, putative [Ricinus communis] >gi|223537359|gb|EEF38988.1| cytochrome P450, putative [Ricinus communis]
Unigene17134_All	0.49	87	1e-18	PREDICTED: cytochrome P450 716B2-like [Glycine max]
Unigene17134_All	0.49	87	1e-18	PREDICTED: cytochrome P450 716B2-like isoformX1 [Glycine max]
Unigene17134_All	0.48	86.7	2e-18	PREDICTED: cytochrome P450 716B1-like [Cicer arietinum]
Unigene17134_All	0.51	86.3	2e-18	PREDICTED: cytochrome P450 716B2-like isoform X2 [Glycine max]
Unigene17134_All	0.48	85.9	4e-18	PREDICTED: cytochrome P450 716B2-like [Glycine max]
Unigene17161_All	0.67	721.9	0	PREDICTED: cytochrome P450 734A1-like [Solanum lycopersicum]
Unigene17161_All	0.56	596.3	0	PREDICTED: cytochrome P450 734A1-like [Fragaria vesca subsp. vesca]
Unigene17161_All	0.53	590.1	0	PREDICTED: cytochrome P450 734A1-like [Fragaria vesca subsp. vesca]
Unigene17161_All	0.56	587.4	0	cytochrome P450 CYP749A20 [Panax ginseng]
Unigene17161_All	0.53	584.3	0	PREDICTED: cytochrome P450 734A1-like [Citrus sinensis]
Unigene17161_All	0.56	583.9	0	PREDICTED: cytochrome P450 734A1-like [Solanum tuberosum]
Unigene17161_All	0.55	581.3	0	Cytochrome P450, putative [Theobroma cacao]
Unigene17257_All	0.7	729.9	0	PREDICTED: cytochrome P450 71A1-like [Solanum tuberosum]
Unigene17257_All	0.69	721.5	0	cytochrome P450, putative [Ricinus communis] >gi|223546063|gb|EEF47566.1| cytochrome P450, putative [Ricinus communis]
Unigene17257_All	0.68	713.8	0	Cytochrome P450 family protein [Theobroma cacao]
Unigene17257_All	0.7	704.9	0	cytochrome P450 71 family protein [Solanum lycopersicum] >gi|255762735|gb|ACU33178.1| cytochrome P450 71 family protein [Solanum lycopersicum]
Unigene17257_All	0.61	623.2	0	PREDICTED: LOW QUALITY PROTEIN: cytochrome P450 71A1-like [Vitis vinifera]
Unigene17257_All	0.54	546.2	0	PREDICTED: cytochrome P450 71A1-like isoform X1 [Citrus sinensis]
Unigene17257_All	0.55	540	0	Cytochrome P450 family protein, expressed [Oryza sativa Japonica Group]
Unigene17257_All	0.56	535.8	0	PREDICTED: cytochrome P450 71A9-like [Brachypodium distachyon]
Unigene17257_All	0.55	532.7	0	PREDICTED: cytochrome P450 71A1-like [Setaria italica]
Unigene17257_All	0.56	528.9	0	PREDICTED: cytochrome P450 71A1-like [Setaria italica]
Unigene17257_All	0.54	525.4	3e-180	putative cytochrome P450 superfamily protein [Zea mays]
Unigene17257_All	0.49	492.3	2e-167	PREDICTED: cytochrome P450 71A1-like [Citrus sinensis]
Unigene17257_All	0.48	489.2	2e-166	Cytochrome P450 71A1 [Theobroma cacao]
Unigene17257_All	0.49	485.7	5e-165	PREDICTED: cytochrome P450 71A1-like [Fragaria vesca subsp. vesca]
Unigene17364_All	0.79	114	7e-30	cytochrome P450 mono-oxygenase [Artemisia annua]
Unigene17364_All	0.77	113.6	1e-29	CYP81B36 [Scoparia dulcis]
Unigene17364_All	0.75	108.2	1e-29	cytochrome P450 [Populus trichocarpa]
Unigene17364_All	0.77	109.8	2e-28	cytochrome P450 [Helianthus tuberosus]
Unigene17364_All	0.77	109.8	2e-28	cytochrome P450 [Helianthus tuberosus]
Unigene17364_All	0.72	109	4e-28	cytochrome P450 [Populus trichocarpa] >gi|566157627|ref|XP_006386494.1| cytochrome P450 family protein [Populus trichocarpa] >gi|550344851|gb|ERP64291.1| cytochrome P450 family protein [Populus trichocarpa]
Unigene17364_All	0.74	108.6	6e-28	cytochrome P450-like protein [Tanacetum cinerariifolium]
Unigene17364_All	0.72	107.8	1e-27	CYP81B2v1 [Nicotiana tabacum] >gi|158635852|dbj|BAF91366.1| cytochrome P450 [Nicotiana tabacum]
Unigene17364_All	0.72	107.8	1e-27	CYP81B2v2 [Nicotiana tabacum]
Unigene17364_All	0.71	107.1	2e-27	cytochrome P450 family protein [Populus trichocarpa] >gi|550344841|gb|EEE81699.2| cytochrome P450 family protein [Populus trichocarpa]
Unigene17364_All	0.71	103.6	4e-26	cytochrome P450 family protein [Populus trichocarpa] >gi|550323160|gb|EEE99019.2| cytochrome P450 family protein [Populus trichocarpa]
Unigene17364_All	0.71	103.2	6e-26	cytochrome P450 [Populus trichocarpa]
Unigene17364_All	0.71	103.2	6e-26	cytochrome P450 family protein [Populus trichocarpa] >gi|550323159|gb|ERP52650.1| cytochrome P450 family protein [Populus trichocarpa]
Unigene17630_All	0.8	773.1	0	cytochrome P450 CYP85A1 [Nicotiana tabacum]
Unigene17630_All	0.79	769.2	0	cytochrome P450 [Populus trichocarpa] >gi|566213124|ref|XP_006373390.1| brassinosteroid-6-oxidase family protein [Populus trichocarpa] >gi|550320212|gb|ERP51187.1| brassinosteroid-6-oxidase family protein [Populus trichocarpa]
Unigene17630_All	0.79	766.9	0	PREDICTED: cytochrome P450 85A1-like [Solanum tuberosum]
Unigene17630_All	0.78	766.9	0	hypothetical protein CICLE_v10011662mg [Citrus clementina] >gi|568857747|ref|XP_006482426.1| PREDICTED: cytochrome P450 85A-like [Citrus sinensis] >gi|557533000|gb|ESR44183.1| hypothetical protein CICLE_v10011662mg [Citrus clementina]
Unigene17630_All	0.8	765.4	0	PREDICTED: cytochrome P450 85A-like [Glycine max]
Unigene17630_All	0.8	763.5	0	PREDICTED: cytochrome P450 85A-like [Glycine max]
Unigene17630_All	0.79	762.3	0	PREDICTED: cytochrome P450 85A-like [Fragaria vesca subsp. vesca]
Unigene17630_All	0.78	759.6	0	cytochrome P450 85A1 [Solanum lycopersicum] >gi|5921933|sp|Q43147.1|C85A1_SOLLC RecName: Full=Cytochrome P450 85A1; AltName: Full=C6-oxidase; AltName: Full=Dwarf protein >gi|1421741|gb|AAB17070.1| cytochrome P450 homolog [Solanum lycopersicum] >gi|89146808|gb|ABD62343.1| 6-deoxocastasterone oxidase [Solanum lycopersicum] >gi|89146810|gb|ABD62344.1| 6-deoxocastasterone oxidase [Solanum lycopersicu…
Unigene17630_All	0.78	751.9	0	PREDICTED: cytochrome P450 85A-like [Cucumis sativus]
Unigene17630_All	0.77	751.5	0	PREDICTED: cytochrome P450 85A-like [Cicer arietinum]
Unigene17630_All	0.77	751.5	0	RecName: Full=Cytochrome P450 85A; AltName: Full=C6-oxidase
Unigene17638_All	0.68	693.3	0	PREDICTED: cytochrome P450 94A1-like [Fragaria vesca subsp. vesca]
Unigene17638_All	0.69	691.4	0	cytochrome P450, putative [Ricinus communis] >gi|223531470|gb|EEF33302.1| cytochrome P450, putative [Ricinus communis]
Unigene17638_All	0.67	679.9	0	PREDICTED: cytochrome P450 94A1 [Vitis vinifera] >gi|147835182|emb|CAN76753.1| hypothetical protein VITISV_011074 [Vitis vinifera]
Unigene17638_All	0.66	677.9	0	PREDICTED: cytochrome P450 94A1-like [Citrus sinensis]
Unigene17638_All	0.66	677.2	0	PREDICTED: cytochrome P450 94A1-like [Citrus sinensis]
Unigene17638_All	0.66	675.2	0	Cytochrome P450 94A1 [Theobroma cacao]
Unigene17638_All	0.66	671.8	0	cytochrome P450 family protein [Populus trichocarpa] >gi|550331742|gb|EEE86860.2| cytochrome P450 family protein [Populus trichocarpa]
Unigene17638_All	0.66	666	0	PREDICTED: cytochrome P450 94A1-like [Glycine max]
Unigene17638_All	0.66	664.8	0	PREDICTED: cytochrome P450 94A1-like [Cicer arietinum]
Unigene17638_All	0.66	664.8	0	Cytochrome P450 94A1 [Medicago truncatula] >gi|84514169|gb|ABC59093.1| cytochrome P450 monooxygenase CYP94C9 [Medicago truncatula] >gi|355507278|gb|AES88420.1| Cytochrome P450 94A1 [Medicago truncatula]
Unigene17638_All	0.67	664.1	0	PREDICTED: cytochrome P450 94A2-like [Glycine max]
Unigene17638_All	0.64	656	0	cytochrome P450 family protein [Populus trichocarpa] >gi|550341397|gb|ERP62426.1| cytochrome P450 family protein [Populus trichocarpa]
Unigene17638_All	0.64	656	0	cytochrome P450 [Populus trichocarpa]
Unigene17638_All	0.64	656	0	PREDICTED: cytochrome P450 94A1-like [Vitis vinifera]
Unigene17638_All	0.65	647.5	0	cytochrome P450 [Panax notoginseng]
Unigene17638_All	0.65	647.5	0	Cytochrome P450 94A1 [Theobroma cacao]
Unigene18146_All	0.67	62	1e-08	cytochrome P450 [Populus trichocarpa]
Unigene18146_All	0.64	61.6	1e-08	cytochrome P450 [Panax notoginseng]
Unigene18402_All	0.6	142.1	3e-39	Cytochrome P450, family 71, subfamily A, polypeptide 25, putative [Theobroma cacao]
Unigene18402_All	0.59	141	5e-39	cytochrome P450 [Helianthus annuus]
Unigene18402_All	0.55	138.7	4e-38	PREDICTED: cytochrome P450 71A2-like [Solanum lycopersicum]
Unigene18402_All	0.54	136	4e-37	PREDICTED: cytochrome P450 71A6-like [Solanum tuberosum]
Unigene18402_All	0.54	136	4e-37	PREDICTED: cytochrome P450 71A2-like [Solanum lycopersicum]
Unigene18402_All	0.52	129.8	6e-36	PREDICTED: cytochrome P450 71A22-like [Fragaria vesca subsp. vesca]
Unigene18402_All	0.53	131.3	2e-35	CYP71A22 [Arabidopsis lyrata subsp. lyrata] >gi|297321731|gb|EFH52152.1| CYP71A22 [Arabidopsis lyrata subsp. lyrata]
Unigene18402_All	0.51	130.2	6e-35	PREDICTED: cytochrome P450 71A4-like [Solanum tuberosum]
Unigene18402_All	0.52	129.8	8e-35	PREDICTED: cytochrome P450 71A4-like [Solanum tuberosum]
Unigene18402_All	0.54	128.6	2e-34	CYP71A22 [Arabidopsis lyrata subsp. lyrata] >gi|297321733|gb|EFH52154.1| CYP71A22 [Arabidopsis lyrata subsp. lyrata]
Unigene18402_All	0.53	128.3	2e-34	cytochrome P450 [Helianthus annuus]
Unigene18402_All	0.5	128.3	3e-34	PREDICTED: cytochrome P450 71A2-like [Solanum lycopersicum]
Unigene18460_All	0.77	191.4	2e-57	cytochrome P450 monooxygenase [Artemisia annua]
Unigene18460_All	0.67	169.1	1e-48	CYP450 monooxygenase CYP82D33 [Ocimum basilicum]
Unigene18460_All	0.66	161.8	4e-46	CYP450 monooxygenase CYP82D62 [Mentha x piperita]
Unigene18460_All	0.61	160.2	2e-45	PREDICTED: cytochrome P450 82A3-like [Citrus sinensis]
Unigene18460_All	0.63	159.5	3e-45	PREDICTED: cytochrome P450 82A3-like [Solanum lycopersicum]
Unigene18460_All	0.59	148.3	8e-45	cytochrome P450 [Populus trichocarpa]
Unigene18460_All	0.64	157.9	1e-44	PREDICTED: cytochrome P450 82A3-like [Solanum tuberosum]
Unigene18460_All	0.59	148.3	1e-44	cytochrome P450 [Populus trichocarpa]
Unigene18460_All	0.59	157.1	3e-44	cytochrome P450, putative [Ricinus communis] >gi|223551006|gb|EEF52492.1| cytochrome P450, putative [Ricinus communis]
Unigene18460_All	0.61	156.8	3e-44	Cytochrome P450 [Theobroma cacao]
Unigene18460_All	0.59	148.7	5e-44	PREDICTED: cytochrome P450 82A3-like [Cucumis sativus]
Unigene18460_All	0.63	156.4	6e-44	Cytochrome P450, putative [Theobroma cacao]
Unigene18476_All	0.55	578.6	0	cytochrome P450 monooxygenase CYP72A59 [Medicago truncatula]
Unigene18476_All	0.54	575.5	0	cytochrome P450 [Coptis japonica var. dissecta]
Unigene18476_All	0.55	572.4	0	cytochrome P450 CYP72A129 [Panax ginseng]
Unigene19142_All	0.78	1109.8	0	cytochrome P450, putative [Ricinus communis] >gi|223547135|gb|EEF48632.1| cytochrome P450, putative [Ricinus communis]
Unigene19224_All	0.71	275	2e-89	cytochrome P450 [Tanacetum cinerariifolium]
Unigene19224_All	0.49	196.8	5e-59	cytochrome P450 [Panax notoginseng]
Unigene19224_All	0.5	196.4	8e-59	cytochrome P450 CYP71D313 [Panax ginseng]
Unigene19224_All	0.5	195.3	2e-58	cytochrome P450 [Panax notoginseng]
Unigene19224_All	0.45	185.3	1e-54	cytochrome P450 [Panax notoginseng]
Unigene19224_All	0.44	184.1	4e-54	cytochrome P450-dependent monooxygenase-like protein [Ammi majus]
Unigene19224_All	0.46	183.7	6e-54	P450 mono-oxygenase [Zingiber zerumbet]
Unigene19224_All	0.47	183.3	7e-54	cytochrome P450 [Nicotiana tabacum]
Unigene19224_All	0.45	182.2	2e-53	cytochrome P450 [Panax notoginseng]
Unigene19224_All	0.43	179.9	1e-52	RecName: Full=Costunolide synthase; Short=LsCOS; AltName: Full=Cytochrome P450 71BL2 >gi|336462678|gb|AEI59780.1| costunolide synthase [Lactuca sativa]
Unigene19224_All	0.43	178.7	4e-52	RecName: Full=Costunolide synthase; Short=CiCOS; AltName: Full=Cytochrome P450 71BL3 >gi|334562369|gb|AEG79727.1| costunolide synthase [Cichorium intybus]
Unigene19373_All	0.33	220.3	1e-61	Cytochrome P450 [Medicago truncatula] >gi|355523950|gb|AET04404.1| Cytochrome P450 [Medicago truncatula]
Unigene19741_All	0.71	732.2	0	cytochrome P450 monooxygenase [Petunia x hybrida]
Unigene19741_All	0.7	728	0	PREDICTED: cytochrome P450 704C1-like [Solanum tuberosum]
Unigene19741_All	0.7	725.7	0	PREDICTED: cytochrome P450 704C1 [Vitis vinifera]
Unigene19741_All	0.69	723.8	0	PREDICTED: cytochrome P450 704C1-like [Solanum lycopersicum]
Unigene19741_All	0.69	722.6	0	Cytochrome P450 family protein [Theobroma cacao]
Unigene19741_All	0.68	720.3	0	PREDICTED: cytochrome P450 704C1-like [Solanum tuberosum]
Unigene19741_All	0.69	719.9	0	PREDICTED: cytochrome P450 704C1-like [Vitis vinifera] >gi|296089092|emb|CBI38795.3| unnamed protein product [Vitis vinifera]
Unigene19741_All	0.69	719.2	0	hypothetical protein CICLE_v10019805mg [Citrus clementina] >gi|568875748|ref|XP_006490952.1| PREDICTED: cytochrome P450 704C1-like [Citrus sinensis] >gi|557547481|gb|ESR58459.1| hypothetical protein CICLE_v10019805mg [Citrus clementina]
Unigene19741_All	0.68	717.2	0	PREDICTED: cytochrome P450 704C1-like [Solanum tuberosum]
Unigene19741_All	0.7	713.8	0	PREDICTED: cytochrome P450 704C1-like [Vitis vinifera]
Unigene19741_All	0.67	708	0	PREDICTED: cytochrome P450 704C1 isoform 1 [Glycine max]
Unigene19741_All	0.68	706.4	0	PREDICTED: cytochrome P450 704C1-like [Solanum tuberosum] >gi|565345395|ref|XP_006339782.1| PREDICTED: cytochrome P450 704C1-like [Solanum tuberosum]
Unigene19741_All	0.68	704.5	0	Cytochrome P450 family protein [Theobroma cacao]
Unigene19741_All	0.66	703.4	0	PREDICTED: cytochrome P450 704C1-like [Cicer arietinum]
Unigene19741_All	0.67	703	0	PREDICTED: cytochrome P450 704C1-like [Solanum lycopersicum]
Unigene19812_All	0.82	946	0	PREDICTED: cytochrome P450 97B2, chloroplastic [Vitis vinifera] >gi|296087528|emb|CBI34117.3| unnamed protein product [Vitis vinifera]
Unigene19812_All	0.8	925.6	0	Cytochrome P450 97B2, chloroplastic isoform 2 [Theobroma cacao]
Unigene19812_All	0.83	924.1	0	PREDICTED: cytochrome P450 97B2, chloroplastic-like [Solanum lycopersicum]
Unigene19812_All	0.82	923.3	0	Cytochrome P450 [Medicago truncatula] >gi|355512309|gb|AES93932.1| Cytochrome P450 [Medicago truncatula]
Unigene19812_All	0.8	922.2	0	PREDICTED: cytochrome P450 97B2, chloroplastic-like [Solanum tuberosum]
Unigene19812_All	0.82	920.6	0	PREDICTED: cytochrome P450 97B2, chloroplastic-like [Citrus sinensis]
Unigene19812_All	0.83	918.7	0	cytochrome P450, putative [Ricinus communis] >gi|223540243|gb|EEF41816.1| cytochrome P450, putative [Ricinus communis]
Unigene19812_All	0.78	914.1	0	cytochrome P450 97B2, chloroplastic [Glycine max] >gi|5915855|sp|O48921.1|C97B2_SOYBN RecName: Full=Cytochrome P450 97B2, chloroplastic; Flags: Precursor >gi|2738996|gb|AAB94586.1| CYP97B2p [Glycine max]
Unigene19812_All	0.74	910.2	0	Cytochrome P450 97B2 isoform 1 [Theobroma cacao]
Unigene19812_All	0.82	905.2	0	PREDICTED: cytochrome P450 97B2, chloroplastic-like [Fragaria vesca subsp. vesca]
Unigene19812_All	0.82	904	0	PREDICTED: cytochrome P450 97B2, chloroplastic-like [Cucumis sativus]
Unigene19812_All	0.82	901.7	0	PREDICTED: cytochrome P450 97B2, chloroplastic-like [Cucumis sativus]
Unigene19812_All	0.76	895.6	0	PREDICTED: cytochrome P450 97B2, chloroplastic-like [Setaria italica]
Unigene19812_All	0.81	885.9	0	PREDICTED: cytochrome P450 97B2, chloroplastic-like [Oryza brachyantha]
Unigene19910_All	0.57	587.4	0	PREDICTED: cytochrome P450 82A3 [Vitis vinifera]
Unigene19910_All	0.54	578.6	0	cytochrome P450-like protein [Tanacetum cinerariifolium]
Unigene19910_All	0.54	572.4	0	PREDICTED: cytochrome P450 82A3-like [Vitis vinifera]
Unigene19910_All	0.52	562	0	PREDICTED: cytochrome P450 82A3-like [Solanum tuberosum]
Unigene19910_All	0.55	562	0	Cytochrome P450 82A3, putative isoform 2 [Theobroma cacao]
Unigene19910_All	0.55	561.6	0	Cytochrome P450 [Theobroma cacao]
Unigene19910_All	0.58	556.2	0	cytochrome P450 [Populus trichocarpa]
Unigene19910_All	0.52	555.4	0	PREDICTED: cytochrome P450 82A3-like [Solanum tuberosum]
Unigene19910_All	0.53	555.4	0	P450 mono-oxygenase [Stevia rebaudiana]
Unigene19910_All	0.5	113.6	3e-24	Cytochrome P450 82A3, putative [Theobroma cacao]
Unigene19910_All	0.53	548.1	0	Cytochrome P450, putative [Theobroma cacao]
Unigene19910_All	0.52	547	0	PREDICTED: cytochrome P450 82A3-like [Citrus sinensis]
Unigene19910_All	0.53	545.4	0	hypothetical protein CICLE_v10000846mg [Citrus clementina] >gi|568834808|ref|XP_006471494.1| PREDICTED: cytochrome P450 82A3-like [Citrus sinensis] >gi|557534826|gb|ESR45944.1| hypothetical protein CICLE_v10000846mg [Citrus clementina]
Unigene19910_All	0.52	545	0	PREDICTED: cytochrome P450 82C4-like [Citrus sinensis]
Unigene19910_All	0.52	544.3	0	PREDICTED: cytochrome P450 82C4-like [Citrus sinensis]
Unigene19910_All	0.53	543.9	0	PREDICTED: cytochrome P450 82C4-like [Citrus sinensis]
Unigene19910_All	0.55	542.3	0	PREDICTED: cytochrome P450 82A3-like [Fragaria vesca subsp. vesca]
Unigene20205_All	0.57	139.4	5e-38	pentatricopeptide repeat-containing protein [Arabidopsis thaliana] >gi|223635653|sp|B3H4P1.1|PP450_ARATH RecName: Full=Pentatricopeptide repeat-containing protein At5g66631 >gi|332010859|gb|AED98242.1| pentatricopeptide repeat-containing protein [Arabidopsis thaliana]
Unigene20328_All	0.65	80.1	2e-17	PREDICTED: cytochrome P450 94A1-like [Vitis vinifera]
Unigene20328_All	0.63	79.7	3e-17	PREDICTED: cytochrome P450 94A2-like [Citrus sinensis]
Unigene20328_All	0.68	79.3	4e-17	PREDICTED: cytochrome P450 94A1-like [Solanum tuberosum]
Unigene20328_All	0.61	79	5e-17	cytochrome P450, putative [Ricinus communis] >gi|223550311|gb|EEF51798.1| cytochrome P450, putative [Ricinus communis]
Unigene20328_All	0.55	75.9	7e-16	PREDICTED: cytochrome P450 94A1-like [Solanum lycopersicum]
Unigene20328_All	0.59	75.9	7e-16	PREDICTED: cytochrome P450 94A1 [Vitis vinifera]
Unigene20328_All	0.6	75.5	1e-15	Cytochrome P450 94A2 [Theobroma cacao]
Unigene20328_All	0.6	75.5	1e-15	PREDICTED: cytochrome P450 94A1-like [Fragaria vesca subsp. vesca]
Unigene20328_All	0.58	75.5	1e-15	Cytochrome P450 94A1 [Medicago truncatula] >gi|355490475|gb|AES71678.1| Cytochrome P450 94A1 [Medicago truncatula]
Unigene20328_All	0.58	75.1	1e-15	PREDICTED: cytochrome P450 94A1-like [Solanum lycopersicum]
Unigene20328_All	0.58	74.7	1e-15	PREDICTED: cytochrome P450 94A2-like [Cicer arietinum]
Unigene20328_All	0.63	74.3	2e-15	PREDICTED: cytochrome P450 94A1-like [Solanum lycopersicum]
Unigene20328_All	0.56	73.9	3e-15	PREDICTED: cytochrome P450 94A1-like [Solanum tuberosum]
Unigene20522_All	0.8	855.1	0	hypothetical protein CICLE_v10030097mg [Citrus clementina] >gi|568870612|ref|XP_006488493.1| PREDICTED: cytochrome P450 86A1-like [Citrus sinensis] >gi|557526973|gb|ESR38279.1| hypothetical protein CICLE_v10030097mg [Citrus clementina]
Unigene20522_All	0.81	854.4	0	PREDICTED: cytochrome P450 86A1 [Vitis vinifera]
Unigene20522_All	0.8	840.5	0	Cytochrome P450 86A1 family protein [Populus trichocarpa] >gi|550348172|gb|EEE84625.2| Cytochrome P450 86A1 family protein [Populus trichocarpa]
Unigene20522_All	0.79	835.9	0	cytochrome P450, putative [Ricinus communis] >gi|223535044|gb|EEF36726.1| cytochrome P450, putative [Ricinus communis]
Unigene20522_All	0.79	832	0	Cytochrome P450 86A1 family protein [Populus trichocarpa] >gi|222850525|gb|EEE88072.1| Cytochrome P450 86A1 family protein [Populus trichocarpa]
Unigene20522_All	0.79	822.8	0	Cytochrome P450, family 86, subfamily A, polypeptide 1 [Theobroma cacao]
Unigene20522_All	0.77	821.2	0	PREDICTED: cytochrome P450 86A1-like [Fragaria vesca subsp. vesca]
Unigene20522_All	0.77	817.8	0	PREDICTED: cytochrome P450 86A1-like [Solanum lycopersicum]
Unigene20522_All	0.79	814.7	0	cytochrome P450 [Arabidopsis lyrata subsp. lyrata] >gi|297308277|gb|EFH38894.1| cytochrome P450 [Arabidopsis lyrata subsp. lyrata]
Unigene20522_All	0.78	808.1	0	cytochrome P450 [Arabidopsis thaliana] >gi|28058874|gb|AAO29963.1| cytochrome P450 [Arabidopsis thaliana]
Unigene20522_All	0.78	808.1	0	cytochrome P450 86A1 [Arabidopsis thaliana] >gi|13878905|sp|P48422.2|C86A1_ARATH RecName: Full=Cytochrome P450 86A1; AltName: Full=CYPLXXXVI; AltName: Full=P450-dependent fatty acid omega-hydroxylase; AltName: Full=Protein HYDROXYLASE OF ROOT SUBERIZED TISSUE >gi|9759219|dbj|BAB09631.1| cytochrome P450 [Arabidopsis thaliana] >gi|332009728|gb|AED97111.1| cytochrome P450 86A1 [Arabidopsis thaliana]
Unigene20522_All	0.78	805.1	0	cytochrome p450 [Arabidopsis thaliana]
Unigene20522_All	0.77	801.6	0	cytochrome P450 [Linum usitatissimum]
Unigene20522_All	0.78	798.9	0	cytochrome P450 [Arabidopsis lyrata subsp. lyrata] >gi|297329386|gb|EFH59805.1| cytochrome P450 [Arabidopsis lyrata subsp. lyrata]
Unigene20631_All	0.63	673.3	0	PREDICTED: cytochrome P450 734A1-like [Solanum tuberosum]
Unigene20631_All	0.63	653.3	0	PREDICTED: cytochrome P450 734A1-like [Solanum lycopersicum]
Unigene20631_All	0.58	639.8	0	PREDICTED: cytochrome P450 734A1-like [Fragaria vesca subsp. vesca]
Unigene20631_All	0.59	632.9	0	PREDICTED: cytochrome P450 734A1-like [Citrus sinensis]
Unigene20631_All	0.58	629.4	0	cytochrome P450 CYP749A20 [Panax ginseng]
Unigene20631_All	0.6	626.3	0	PREDICTED: cytochrome P450 734A1-like [Fragaria vesca subsp. vesca]
Unigene20631_All	0.57	625.9	0	PREDICTED: cytochrome P450 734A1-like [Fragaria vesca subsp. vesca]
Unigene20631_All	0.59	617.5	0	cytochrome P450, putative [Ricinus communis] >gi|223549217|gb|EEF50706.1| cytochrome P450, putative [Ricinus communis]
Unigene20732_All	0.66	524.2	1e-179	Cytochrome P450 [Medicago truncatula] >gi|355517141|gb|AES98764.1| Cytochrome P450 [Medicago truncatula]
Unigene20733_All	0.64	524.6	4e-179	Cytochrome P450 [Medicago truncatula] >gi|355517141|gb|AES98764.1| Cytochrome P450 [Medicago truncatula]
Unigene20789_All	0.45	441	2e-148	RecName: Full=Probable (S)-N-methylcoclaurine 3&apos;-hydroxylase isozyme 2; AltName: Full=Cytochrome P450 80B2 >gi|9971208|dbj|BAB12433.1| (S)-N-methylcoclaurine-3&apos;-hydroxylase [Coptis japonica]
Unigene20978_All	0.26	51.6	1e-06	Cytochrome P450 [Medicago truncatula] >gi|355502768|gb|AES83971.1| Cytochrome P450 [Medicago truncatula]
Unigene20985_All	0.75	469.2	9e-162	putative flavonoid 3&apos;-hydroxylase cytochrome P450 [Artemisia annua]
Unigene20985_All	0.68	442.2	4e-151	putative heme-binding cytochrome P450 [Artemisia annua]
Unigene20985_All	0.57	377.1	1e-125	PREDICTED: cytochrome P450 76C1-like [Vitis vinifera]
Unigene20985_All	0.59	371.7	1e-123	cytochrome P450-like protein [Tanacetum cinerariifolium]
Unigene20985_All	0.57	365.5	4e-122	PREDICTED: cytochrome P450 93A3-like, partial [Vitis vinifera]
Unigene20985_All	0.54	350.1	4e-115	Cytochrome P450, putative [Theobroma cacao]
Unigene20985_All	0.54	343.2	1e-112	PREDICTED: cytochrome P450 93A1-like [Solanum lycopersicum]
Unigene20985_All	0.55	340.1	3e-111	cytochrome P450, putative [Ricinus communis] >gi|223549492|gb|EEF50980.1| cytochrome P450, putative [Ricinus communis]
Unigene20985_All	0.53	339	7e-111	PREDICTED: cytochrome P450 93A3-like [Solanum tuberosum]
Unigene20985_All	0.55	337	3e-110	PREDICTED: cytochrome P450 93A3-like [Solanum tuberosum]
Unigene20985_All	0.53	335.9	1e-109	cytochrome P450 [Populus trichocarpa]
Unigene21068_All	0.8	129.8	1e-35	cytochrome P450 [Tanacetum cinerariifolium]
Unigene21068_All	0.7	111.7	4e-32	cytochrome P450 [Artemisia vulgaris]
Unigene21068_All	0.67	112.8	2e-29	cytochrome P450 [Nicotiana tabacum]
Unigene21068_All	0.7	111.7	6e-29	PREDICTED: cytochrome P450 71D8-like [Glycine max]
Unigene21068_All	0.66	110.9	1e-28	PREDICTED: cytochrome P450 71D10-like [Glycine max]
Unigene21068_All	0.7	110.5	1e-28	cytochrome P450 CYP71D313 [Panax ginseng]
Unigene21068_All	0.7	110.5	1e-28	cytochrome P450 [Panax notoginseng]
Unigene21068_All	0.67	110.2	2e-28	cytochrome P450 [Solanum tuberosum]
Unigene21122_All	0.85	356.3	2e-119	Cytochrome P450, family 86, subfamily A, polypeptide 8 [Theobroma cacao]
Unigene21122_All	0.84	353.6	2e-118	PREDICTED: cytochrome P450 86A2 [Vitis vinifera]
Unigene21122_All	0.83	346.7	9e-116	cytochrome P450 monooxygenase CYP86A24 [Glycine max]
Unigene21122_All	0.83	346.3	1e-115	PREDICTED: cytochrome P450 86A2-like [Fragaria vesca subsp. vesca]
Unigene21122_All	0.83	344.4	8e-115	Cytochrome P450, family 86, subfamily A, polypeptide 8 isoform 1 [Theobroma cacao] >gi|508704037|gb|EOX95933.1| Cytochrome P450, family 86, subfamily A, polypeptide 8 isoform 1 [Theobroma cacao]
Unigene21122_All	0.81	342	5e-114	PREDICTED: cytochrome P450 86A8 [Glycine max]
Unigene21122_All	0.81	341.3	8e-114	PREDICTED: cytochrome P450 86A2-like [Cicer arietinum]
Unigene21122_All	0.81	341.3	1e-113	PREDICTED: cytochrome P450 86A2-like [Solanum tuberosum]
Unigene21122_All	0.81	342	1e-113	cytochrome P450 family protein [Populus trichocarpa] >gi|222861575|gb|EEE99117.1| cytochrome P450 family protein [Populus trichocarpa]
Unigene21122_All	0.81	340.1	3e-113	PREDICTED: cytochrome P450 86A2-like [Solanum lycopersicum]
Unigene21122_All	0.79	337.4	5e-112	hypothetical protein CICLE_v10019633mg [Citrus clementina] >gi|568876109|ref|XP_006491128.1| PREDICTED: cytochrome P450 86A2-like [Citrus sinensis] >gi|557547280|gb|ESR58258.1| hypothetical protein CICLE_v10019633mg [Citrus clementina]
Unigene21122_All	0.8	335.9	2e-111	PREDICTED: cytochrome P450 86A2-like [Cicer arietinum]
Unigene21122_All	0.79	336.3	2e-111	PREDICTED: cytochrome P450 86A2-like [Fragaria vesca subsp. vesca]
Unigene21122_All	0.79	335.1	4e-111	Cytochrome P450 fatty acid omega-hydroxylase [Medicago truncatula] >gi|355521588|gb|AET02042.1| Cytochrome P450 fatty acid omega-hydroxylase [Medicago truncatula]
Unigene21533_All	0.56	561.2	0	PREDICTED: cytochrome P450 76C4-like [Vitis vinifera]
Unigene21533_All	0.56	558.5	0	PREDICTED: LOW QUALITY PROTEIN: cytochrome P450 76C4-like [Vitis vinifera]
Unigene21533_All	0.56	557	0	PREDICTED: cytochrome P450 76C4 [Vitis vinifera]
Unigene21533_All	0.57	556.2	0	PREDICTED: LOW QUALITY PROTEIN: cytochrome P450 76C4-like [Vitis vinifera]
Unigene21533_All	0.58	555.1	0	PREDICTED: cytochrome P450 76C1-like [Vitis vinifera]
Unigene21533_All	0.55	555.1	0	PREDICTED: cytochrome P450 76C4 [Vitis vinifera]
Unigene21533_All	0.58	553.9	0	PREDICTED: cytochrome P450 76C4 [Vitis vinifera]
Unigene21533_All	0.57	549.7	0	cytochrome P450 family protein [Populus trichocarpa] >gi|550345063|gb|EEE80580.2| cytochrome P450 family protein [Populus trichocarpa]
Unigene21533_All	0.54	546.2	0	cytochrome P450 [Verbena x hybrida]
Unigene21533_All	0.55	543.9	0	cytochrome P450 monooxygenase isoform I [Sesamum indicum]
Unigene21533_All	0.56	543.5	0	cytochrome P450 family protein [Populus trichocarpa] >gi|550345061|gb|EEE80578.2| cytochrome P450 family protein [Populus trichocarpa]
Unigene21533_All	0.53	529.2	0	Cytochrome P450, putative [Theobroma cacao]
Unigene22082_All	0.79	240.3	7e-77	cytochrome P450 [Populus trichocarpa]
Unigene22082_All	0.75	238	6e-76	cytochrome P450, putative [Ricinus communis] >gi|223542145|gb|EEF43689.1| cytochrome P450, putative [Ricinus communis]
Unigene22082_All	0.72	235.7	4e-75	cytochrome P450 [Populus trichocarpa] >gi|566166561|ref|XP_006384409.1| cytochrome P450 family protein [Populus trichocarpa] >gi|550341027|gb|ERP62206.1| cytochrome P450 family protein [Populus trichocarpa]
Unigene22083_All	0.63	65.9	1e-12	cytochrome P450 [Panax notoginseng]
Unigene22083_All	0.57	58.9	3e-10	cytochrome P450 [Populus trichocarpa]
Unigene22083_All	0.57	57.4	1e-09	cytochrome P450, putative [Ricinus communis] >gi|223550915|gb|EEF52401.1| cytochrome P450, putative [Ricinus communis]
Unigene22083_All	0.53	55.1	7e-09	cytochrome P450 [Populus trichocarpa] >gi|566166561|ref|XP_006384409.1| cytochrome P450 family protein [Populus trichocarpa] >gi|550341027|gb|ERP62206.1| cytochrome P450 family protein [Populus trichocarpa]
Unigene22312_All	0.55	220.7	1e-67	Cytochrome p450 79a2, putative [Theobroma cacao]
Unigene22312_All	0.56	211.1	3e-64	RecName: Full=Valine N-monooxygenase 1; AltName: Full=Cytochrome P450 79D1 >gi|6739527|gb|AAF27289.1|AF140613_1 N-hydroxylating cytochrome P450 [Manihot esculenta]
Unigene22312_All	0.56	210.3	7e-64	N-hydroxylating cytochrome P450 CYP79D1 [Manihot esculenta]
Unigene22312_All	0.54	209.5	1e-63	RecName: Full=Isoleucine N-monooxygenase 1; AltName: Full=Cytochrome P450 79D3 >gi|47156049|gb|AAT11920.1| cytochrome P450 [Lotus japonicus]
Unigene22312_All	0.53	208.8	1e-63	cytochrome P450 [Trifolium repens]
Unigene22312_All	0.53	208.8	1e-63	cytochrome P450 [Trifolium repens] >gi|170516389|gb|ACB15163.1| cytochrome P450 [Trifolium repens] >gi|170516395|gb|ACB15166.1| cytochrome P450 [Trifolium repens] >gi|170516397|gb|ACB15167.1| cytochrome P450 [Trifolium repens] >gi|170516403|gb|ACB15170.1| cytochrome P450 [Trifolium repens] >gi|170516405|gb|ACB15171.1| cytochrome P450 [Trifolium repens] >gi|170516409|gb|ACB15173.1| cytochrome P450…
Unigene22312_All	0.53	208.8	1e-63	cytochrome P450 [Trifolium repens] >gi|170516433|gb|ACB15185.1| cytochrome P450 [Trifolium repens] >gi|170516435|gb|ACB15186.1| cytochrome P450 [Trifolium repens]
Unigene22312_All	0.53	208.8	1e-63	cytochrome P450 [Trifolium repens] >gi|170516385|gb|ACB15161.1| cytochrome P450 [Trifolium repens] >gi|170516391|gb|ACB15164.1| cytochrome P450 [Trifolium repens] >gi|170516419|gb|ACB15178.1| cytochrome P450 [Trifolium repens] >gi|170516425|gb|ACB15181.1| cytochrome P450 [Trifolium repens]
Unigene22312_All	0.53	208.8	1e-63	cytochrome P450 [Trifolium repens] >gi|170516379|gb|ACB15158.1| cytochrome P450 [Trifolium repens] >gi|170516383|gb|ACB15160.1| cytochrome P450 [Trifolium repens]
Unigene22312_All	0.53	208.8	1e-63	cytochrome P450 [Trifolium repens]
Unigene22312_All	0.53	208.8	1e-63	cytochrome P450 [Trifolium repens]
Unigene22312_All	0.53	207.6	3e-63	cytochrome P450 [Trifolium repens] >gi|170516373|gb|ACB15155.1| cytochrome P450 [Trifolium repens] >gi|170516375|gb|ACB15156.1| cytochrome P450 [Trifolium repens] >gi|170516407|gb|ACB15172.1| cytochrome P450 [Trifolium repens] >gi|170516413|gb|ACB15175.1| cytochrome P450 [Trifolium repens] >gi|170516415|gb|ACB15176.1| cytochrome P450 [Trifolium repens]
Unigene22312_All	0.53	207.6	4e-63	cytochrome P450 [Trifolium repens] >gi|170516401|gb|ACB15169.1| cytochrome P450 [Trifolium repens]
Unigene22312_All	0.53	207.2	5e-63	cytochrome P450 [Trifolium repens]
Unigene22313_All	0.63	208	1e-64	Cytochrome p450 79a2 [Theobroma cacao]
Unigene22313_All	0.63	209.9	3e-64	Cytochrome p450 79a2 [Theobroma cacao]
Unigene22313_All	0.63	207.6	2e-63	Cytochrome p450 79a2 [Theobroma cacao]
Unigene22313_All	0.62	204.9	3e-62	Cytochrome p450 79a2 [Theobroma cacao]
Unigene22313_All	0.6	203.4	5e-62	cytochrome P450 [Hordeum vulgare subsp. vulgare]
Unigene22384_All	0.8	285.8	1e-96	40S ribosomal protein S2 [Phytophthora parasitica P1569] >gi|567961613|gb|ETK87153.1| 40S ribosomal protein S2 [Phytophthora parasitica] >gi|567990340|gb|ETL40572.1| 40S ribosomal protein S2 [Phytophthora parasitica] >gi|568019574|gb|ETL93718.1| 40S ribosomal protein S2 [Phytophthora parasitica] >gi|568049990|gb|ETM46955.1| 40S ribosomal protein S2 [Phytophthora parasitica] >gi|570327997|gb|ETO75…
Unigene22651_All	0.71	190.7	7e-58	cytochrome P450-like protein [Tanacetum cinerariifolium]
Unigene22651_All	0.68	179.5	1e-53	cytochrome P450 mono-oxygenase [Artemisia annua]
Unigene22651_All	0.64	168.7	3e-49	cytochrome P450 [Helianthus tuberosus]
Unigene22651_All	0.6	166	2e-48	cytochrome P450 family protein [Populus trichocarpa] >gi|550323160|gb|EEE99019.2| cytochrome P450 family protein [Populus trichocarpa]
Unigene22651_All	0.62	164.1	1e-47	cytochrome P450 [Helianthus tuberosus]
Unigene22651_All	0.6	161	1e-46	Cytochrome P450 [Theobroma cacao]
Unigene22655_All	0.71	766.5	0	cytochrome P450-like protein [Tanacetum cinerariifolium]
Unigene22655_All	0.51	530	0	putative flavonoid 3&apos;-hydroxylase cytochrome P450 [Artemisia annua]
Unigene22655_All	0.49	511.1	4e-175	PREDICTED: cytochrome P450 76C1-like [Vitis vinifera]
Unigene22655_All	0.49	502.3	1e-171	putative heme-binding cytochrome P450 [Artemisia annua]
Unigene22655_All	0.47	493.4	2e-168	cytochrome P450 [Populus trichocarpa]
Unigene22655_All	0.47	490	5e-167	PREDICTED: cytochrome P450 93A1-like [Fragaria vesca subsp. vesca]
Unigene22655_All	0.47	488.4	2e-166	PREDICTED: cytochrome P450 93A1-like [Fragaria vesca subsp. vesca]
Unigene22655_All	0.47	483.8	1e-164	cytochrome P450, putative [Ricinus communis] >gi|223549492|gb|EEF50980.1| cytochrome P450, putative [Ricinus communis]
Unigene22655_All	0.48	482.6	3e-164	PREDICTED: cytochrome P450 93A1-like [Solanum lycopersicum]
Unigene22655_All	0.49	481.9	6e-164	PREDICTED: cytochrome P450 93A3-like [Solanum tuberosum]
Unigene22655_All	0.47	477.6	3e-162	PREDICTED: cytochrome P450 93A3-like [Solanum tuberosum]
Unigene23011_All	0.54	65.5	2e-12	PREDICTED: cytochrome P450 716B1-like [Cicer arietinum]
Unigene23011_All	0.48	60.5	1e-10	PREDICTED: cytochrome P450 716B1-like isoform X1 [Glycine max]
Unigene23011_All	0.48	60.5	1e-10	PREDICTED: cytochrome P450 716B1-like isoform X2 [Glycine max]
Unigene23011_All	0.49	56.6	3e-09	cytochrome P450, putative [Ricinus communis] >gi|223539215|gb|EEF40808.1| cytochrome P450, putative [Ricinus communis]
Unigene23011_All	0.41	54.3	2e-08	PREDICTED: cytochrome P450 716B1-like [Fragaria vesca subsp. vesca]
Unigene23215_All	0.62	647.1	0	PREDICTED: cytochrome P450 82C4-like [Solanum tuberosum]
Unigene23215_All	0.61	638.6	0	PREDICTED: cytochrome P450 82C4-like [Solanum lycopersicum]
Unigene23215_All	0.62	636.3	0	PREDICTED: cytochrome P450 82C4-like [Solanum tuberosum]
Unigene23215_All	0.6	631.3	0	Cytochrome P450 [Theobroma cacao]
Unigene23215_All	0.61	631.3	0	cytochrome P450, putative [Ricinus communis] >gi|223529339|gb|EEF31307.1| cytochrome P450, putative [Ricinus communis]
Unigene23215_All	0.6	604.7	0	cytochrome P450 [Populus trichocarpa] >gi|566201011|ref|XP_006376421.1| cytochrome P450 family protein [Populus trichocarpa] >gi|550325697|gb|ERP54218.1| cytochrome P450 family protein [Populus trichocarpa]
Unigene23215_All	0.57	592.4	0	hypothetical protein CICLE_v10019727mg [Citrus clementina] >gi|568851079|ref|XP_006479221.1| PREDICTED: cytochrome P450 82G1-like isoform X1 [Citrus sinensis] >gi|568851081|ref|XP_006479222.1| PREDICTED: cytochrome P450 82G1-like isoform X2 [Citrus sinensis] >gi|557545812|gb|ESR56790.1| hypothetical protein CICLE_v10019727mg [Citrus clementina]
Unigene23215_All	0.56	586.6	0	hypothetical protein CICLE_v10019706mg [Citrus clementina] >gi|568851083|ref|XP_006479223.1| PREDICTED: cytochrome P450 82G1-like [Citrus sinensis] >gi|557545811|gb|ESR56789.1| hypothetical protein CICLE_v10019706mg [Citrus clementina]
Unigene23215_All	0.53	556.6	0	PREDICTED: cytochrome P450 82C4 [Vitis vinifera]
Unigene23215_All	0.53	556.2	0	PREDICTED: cytochrome P450 82C2-like [Glycine max]
Unigene23215_All	0.54	555.1	0	PREDICTED: cytochrome P450 82C4-like [Vitis vinifera]
Unigene23215_All	0.53	555.1	0	PREDICTED: cytochrome P450 82C2-like [Glycine max]
Unigene23215_All	0.53	552.4	0	PREDICTED: cytochrome P450 82C4-like [Vitis vinifera]
Unigene23215_All	0.52	551.6	0	Cytochrome P450 82A3, putative isoform 2 [Theobroma cacao]
Unigene23263_All	0.7	64.3	7e-14	cytochrome P450 [Catharanthus roseus]
Unigene23263_All	0.78	67.8	3e-13	Cytochrome P450 monooxygenase CYP89A28 [Medicago truncatula] >gi|355482385|gb|AES63588.1| Cytochrome P450 monooxygenase CYP89A28 [Medicago truncatula]
Unigene23263_All	0.75	63.2	5e-13	cytochrome P450 [Populus trichocarpa]
Unigene23263_All	0.74	66.2	1e-12	PREDICTED: cytochrome P450 89A2-like isoform 1 [Fragaria vesca subsp. vesca] >gi|470128403|ref|XP_004300131.1| PREDICTED: cytochrome P450 89A2-like isoform 2 [Fragaria vesca subsp. vesca]
Unigene23263_All	0.75	65.9	1e-12	Cytochrome P450 89A2 [Medicago truncatula] >gi|355482378|gb|AES63581.1| Cytochrome P450 89A2 [Medicago truncatula]
Unigene23263_All	0.75	65.1	2e-12	cytochrome P450, putative [Ricinus communis] >gi|223536761|gb|EEF38402.1| cytochrome P450, putative [Ricinus communis]
Unigene23263_All	0.75	64.7	3e-12	Cytochrome P450 monooxygenase CYP89A28 [Medicago truncatula] >gi|355482381|gb|AES63584.1| Cytochrome P450 monooxygenase CYP89A28 [Medicago truncatula]
Unigene23263_All	0.75	64.3	5e-12	Cytochrome P450 monooxygenase CYP89A28 [Medicago truncatula] >gi|355482380|gb|AES63583.1| Cytochrome P450 monooxygenase CYP89A28 [Medicago truncatula]
Unigene23263_All	0.75	64.3	5e-12	PREDICTED: cytochrome P450 89A2-like isoform 1 [Vitis vinifera] >gi|359490004|ref|XP_003634012.1| PREDICTED: cytochrome P450 89A2-like isoform 2 [Vitis vinifera] >gi|359490006|ref|XP_003634013.1| PREDICTED: cytochrome P450 89A2-like isoform 3 [Vitis vinifera] >gi|359490008|ref|XP_003634014.1| PREDICTED: cytochrome P450 89A2-like isoform 4 [Vitis vinifera]
Unigene23263_All	0.75	63.9	7e-12	PREDICTED: cytochrome P450 89A2-like [Cicer arietinum]
Unigene23263_All	0.71	63.9	7e-12	PREDICTED: cytochrome P450 89A2-like [Citrus sinensis]
Unigene23263_All	0.72	63.9	7e-12	PREDICTED: cytochrome P450 89A2-like [Citrus sinensis]
Unigene23288_All	0.81	123.6	1e-33	cytochrome P450 monooxygenase [Stevia rebaudiana]
Unigene23288_All	0.77	114.4	5e-30	PREDICTED: cytochrome P450 716B2-like [Citrus sinensis]
Unigene23288_All	0.72	112.1	3e-29	PREDICTED: LOW QUALITY PROTEIN: cytochrome P450 716B2-like [Vitis vinifera]
Unigene23288_All	0.77	112.1	3e-29	putative taxane 13-alpha-hydroxylase cytochrome P450 [Artemisia annua]
Unigene23288_All	0.71	110.9	8e-29	cytochrome P450 [Salvia miltiorrhiza]
Unigene23288_All	0.7	110.9	8e-29	cytochrome P450, putative [Ricinus communis] >gi|223547681|gb|EEF49174.1| cytochrome P450, putative [Ricinus communis]
Unigene23288_All	0.72	110.5	1e-28	cytochrome P450, putative [Ricinus communis] >gi|223532628|gb|EEF34414.1| cytochrome P450, putative [Ricinus communis]
Unigene23288_All	0.67	106.7	3e-28	PREDICTED: cytochrome P450 716B2 isoform X2 [Glycine max]
Unigene23288_All	0.67	109.4	3e-28	PREDICTED: cytochrome P450 716B2-like [Vitis vinifera]
Unigene23426_All	0.93	89	8e-21	cytochrome P450 [Populus trichocarpa]
Unigene23426_All	0.89	87	3e-20	cytochrome P450, putative [Ricinus communis] >gi|223541290|gb|EEF42841.1| cytochrome P450, putative [Ricinus communis]
Unigene23426_All	0.91	84.7	2e-19	cytochrome P450-type monooxygenase 97C11 [Solanum lycopersicum] >gi|212421882|gb|ACJ25967.1| cytochrome P450-type monooxygenase 97C11 [Solanum lycopersicum] >gi|212421903|gb|ACJ25968.1| cytochrome P450-type monooxygenase 97C11 [Solanum lycopersicum]
Unigene23426_All	0.87	82.4	1e-18	Cytochrome P450 superfamily protein isoform 2 [Theobroma cacao]
Unigene23426_All	0.8	82.4	1e-18	Cytochrome P450 monooxygenase CYP97C10 [Medicago truncatula] >gi|355479490|gb|AES60693.1| Cytochrome P450 monooxygenase CYP97C10 [Medicago truncatula]
Unigene23426_All	0.87	82.4	1e-18	Cytochrome P450 superfamily protein isoform 1 [Theobroma cacao]
Unigene24057_All	0.45	85.1	5e-19	Cytochrome P450 [Medicago truncatula] >gi|355523950|gb|AET04404.1| Cytochrome P450 [Medicago truncatula]
Unigene24057_All	0.38	76.6	4e-16	Cytochrome P450 [Medicago truncatula] >gi|355502768|gb|AES83971.1| Cytochrome P450 [Medicago truncatula]
Unigene24934_All	0.41	59.7	1e-10	Cytochrome P450 [Medicago truncatula] >gi|355523950|gb|AET04404.1| Cytochrome P450 [Medicago truncatula]
Unigene24935_All	0.67	142.5	4e-39	cytochrome P450-like protein [Tanacetum cinerariifolium]
Unigene24935_All	0.65	131	8e-35	putative flavonoid 3&apos;-hydroxylase cytochrome P450 [Artemisia annua]
Unigene24935_All	0.62	128.3	3e-34	PREDICTED: cytochrome P450 93A3-like, partial [Vitis vinifera]
Unigene24935_All	0.61	124.4	4e-33	Cytochrome P450, putative [Theobroma cacao]
Unigene24935_All	0.6	125.2	1e-32	PREDICTED: cytochrome P450 76C1-like [Vitis vinifera]
Unigene24935_All	0.59	120.2	1e-30	Cytochrome P450, putative [Theobroma cacao]
Unigene24935_All	0.59	121.3	2e-31	cytochrome P450 [Populus trichocarpa]
Unigene24935_All	0.6	119.8	1e-30	PREDICTED: cytochrome P450 93A1-like [Solanum lycopersicum]
Unigene24935_All	0.59	118.2	3e-30	PREDICTED: cytochrome P450 93A1-like [Solanum lycopersicum]
Unigene24935_All	0.55	112.1	4e-30	cytochrome P450, putative [Ricinus communis] >gi|223549500|gb|EEF50988.1| cytochrome P450, putative [Ricinus communis]
Unigene24935_All	0.58	117.9	5e-30	PREDICTED: cytochrome P450 93A1-like [Solanum tuberosum]
Unigene25593_All	0.48	75.9	4e-16	Cytochrome P450 [Medicago truncatula] >gi|355523950|gb|AET04404.1| Cytochrome P450 [Medicago truncatula]
Unigene25593_All	0.43	68.9	1e-13	Cytochrome P450 [Medicago truncatula] >gi|355502768|gb|AES83971.1| Cytochrome P450 [Medicago truncatula]
Unigene25673_All	0.67	70.5	6e-14	PREDICTED: cytochrome P450 76C1-like [Vitis vinifera]
Unigene25673_All	0.7	70.1	8e-14	putative flavonoid 3&apos;-hydroxylase cytochrome P450 [Artemisia annua]
Unigene25673_All	0.62	69.3	1e-13	Cytochrome P450, putative [Theobroma cacao]
Unigene25673_All	0.64	68.6	3e-13	cytochrome P450-like protein [Tanacetum cinerariifolium]
Unigene25673_All	0.6	67	1e-12	Cytochrome P450, putative [Theobroma cacao]
Unigene25673_All	0.62	64.7	6e-12	PREDICTED: cytochrome P450 93A1-like [Solanum lycopersicum]
Unigene25673_All	0.62	64.7	6e-12	PREDICTED: cytochrome P450 93A1-like [Solanum lycopersicum]
Unigene25673_All	0.67	64.3	9e-12	PREDICTED: cytochrome P450 93A3-like, partial [Vitis vinifera]
Unigene25730_All	0.79	198.7	1e-61	Cytochrome P450, putative [Theobroma cacao]
Unigene25730_All	0.8	198	4e-61	cytochrome P450 probable 6-deoxoteasterone to 3-dehydro 6-deoxoteasterone or teasterone to 3-dehydro teasterone [Populus trichocarpa]
Unigene25730_All	0.79	197.2	1e-60	cytochrome P450, putative [Ricinus communis] >gi|223533224|gb|EEF34980.1| cytochrome P450, putative [Ricinus communis]
Unigene25730_All	0.8	195.7	3e-60	cytochrome P450 probable 6-deoxoteasterone to 3-dehydro 6-deoxoteasterone or teasterone to 3-dehydro teasterone [Populus trichocarpa] >gi|566150041|ref|XP_002298408.2| cytochrome P450 family protein [Populus trichocarpa] >gi|550347749|gb|EEE83213.2| cytochrome P450 family protein [Populus trichocarpa]
Unigene25730_All	0.77	187.6	1e-56	cytochrome P450 CYP90D18 [Bupleurum chinense]
Unigene25730_All	0.72	184.5	1e-55	3-epi-6-deoxocathasterone 23-monooxygenase [Arabidopsis thaliana] >gi|75306559|sp|Q94IA6.1|C90D1_ARATH RecName: Full=3-epi-6-deoxocathasterone 23-monooxygenase; AltName: Full=Cytochrome P450 90D1 >gi|14971017|dbj|BAB62109.1| CYP90D [Arabidopsis thaliana] >gi|332641883|gb|AEE75404.1| 3-epi-6-deoxocathasterone 23-monooxygenase [Arabidopsis thaliana]
Unigene26649_All	0.56	89	9e-21	Cytochrome P450 79B2 family protein [Populus trichocarpa] >gi|550340386|gb|EEE85592.2| Cytochrome P450 79B2 family protein [Populus trichocarpa]
Unigene26649_All	0.6	87	1e-20	cytochrome P450, putative [Ricinus communis] >gi|223537269|gb|EEF38900.1| cytochrome P450, putative [Ricinus communis]
Unigene26649_All	0.56	86.7	6e-20	cytochrome P450 [Populus trichocarpa]
Unigene26649_All	0.57	86.3	8e-20	cytochrome P450 [Populus trichocarpa]
Unigene26649_All	0.57	86.3	8e-20	cytochrome P450 [Populus trichocarpa]
Unigene26649_All	0.57	86.3	8e-20	cytochrome P450 [Populus trichocarpa]
Unigene26649_All	0.6	85.5	9e-20	cytochrome P450, putative [Ricinus communis] >gi|223537266|gb|EEF38897.1| cytochrome P450, putative [Ricinus communis]
Unigene26649_All	0.55	84.3	4e-19	RecName: Full=Isoleucine N-monooxygenase 2; AltName: Full=Cytochrome P450 79D4 >gi|47156051|gb|AAT11921.1| cytochrome P450 [Lotus japonicus]
Unigene26649_All	0.55	84	5e-19	RecName: Full=Isoleucine N-monooxygenase 1; AltName: Full=Cytochrome P450 79D3 >gi|47156049|gb|AAT11920.1| cytochrome P450 [Lotus japonicus]
Unigene27014_All	0.45	59.7	1e-10	pentatricopeptide repeat-containing protein [Arabidopsis thaliana] >gi|223635653|sp|B3H4P1.1|PP450_ARATH RecName: Full=Pentatricopeptide repeat-containing protein At5g66631 >gi|332010859|gb|AED98242.1| pentatricopeptide repeat-containing protein [Arabidopsis thaliana]
Unigene27019_All	0.6	128.6	3e-36	40S ribosomal protein S2 [Phytophthora parasitica P1569] >gi|567961613|gb|ETK87153.1| 40S ribosomal protein S2 [Phytophthora parasitica] >gi|567990340|gb|ETL40572.1| 40S ribosomal protein S2 [Phytophthora parasitica] >gi|568019574|gb|ETL93718.1| 40S ribosomal protein S2 [Phytophthora parasitica] >gi|568049990|gb|ETM46955.1| 40S ribosomal protein S2 [Phytophthora parasitica] >gi|570327997|gb|ETO75…
Unigene27683_All	0.53	89.4	2e-21	cytochrome P450, putative [Ricinus communis] >gi|223537269|gb|EEF38900.1| cytochrome P450, putative [Ricinus communis]
Unigene27683_All	0.55	89.4	7e-21	Cytochrome p450 79a2, putative [Theobroma cacao]
Unigene28224_All	0.58	76.3	2e-16	Cytochrome P450 [Medicago truncatula] >gi|355502768|gb|AES83971.1| Cytochrome P450 [Medicago truncatula]
Unigene28292_All	0.74	500.7	6e-176	cytochrome P450 probable 6-deoxoteasterone to 3-dehydro 6-deoxoteasterone or teasterone to 3-dehydro teasterone [Populus trichocarpa] >gi|566150041|ref|XP_002298408.2| cytochrome P450 family protein [Populus trichocarpa] >gi|550347749|gb|EEE83213.2| cytochrome P450 family protein [Populus trichocarpa]
Unigene28292_All	0.73	500.7	7e-176	cytochrome P450 probable 6-deoxoteasterone to 3-dehydro 6-deoxoteasterone or teasterone to 3-dehydro teasterone [Populus trichocarpa]
Unigene28292_All	0.73	489.2	5e-171	cytochrome P450, putative [Ricinus communis] >gi|223533224|gb|EEF34980.1| cytochrome P450, putative [Ricinus communis]
Unigene28292_All	0.72	481.9	3e-168	cytochrome P450 enzyme [Pisum sativum]
Unigene28292_All	0.72	472.6	5e-164	cytochrome P450 CYP90D18 [Bupleurum chinense]
Unigene28292_All	0.7	477.6	1e-163	cytochrome p450 [Cucumis melo subsp. melo]
Unigene28520_All	0.36	51.2	7e-07	cytochrome P450 71B10 family protein [Populus trichocarpa] >gi|550318714|gb|ERP49986.1| cytochrome P450 71B10 family protein [Populus trichocarpa]
Unigene29151_All	0.82	136.3	4e-38	cytochrome P450 monooxygenase [Stevia rebaudiana]
Unigene29151_All	0.78	135.6	9e-38	putative taxane 13-alpha-hydroxylase cytochrome P450 [Artemisia annua]
Unigene29151_All	0.68	118.6	6e-35	putative cytochrome P450, partial [Aralia elata]
Unigene29151_All	0.71	126.3	2e-34	Cytochrome P450 [Theobroma cacao]
Unigene29151_All	0.69	123.2	3e-33	PREDICTED: cytochrome P450 716B1-like [Solanum tuberosum]
Unigene29151_All	0.75	122.9	4e-33	PREDICTED: cytochrome P450 716B2-like isoform X2 [Solanum tuberosum]
Unigene29151_All	0.75	122.9	5e-33	PREDICTED: cytochrome P450 716B2-like isoform X1 [Solanum tuberosum]
Unigene29151_All	0.66	115.5	5e-33	PREDICTED: cytochrome P450 716B2-like [Solanum lycopersicum]
Unigene29151_All	0.7	122.5	7e-33	PREDICTED: cytochrome P450 716B2 [Vitis vinifera]
Unigene29151_All	0.74	122.1	9e-33	cytochrome P450, putative [Ricinus communis] >gi|223547681|gb|EEF49174.1| cytochrome P450, putative [Ricinus communis]
Unigene29151_All	0.67	122.1	9e-33	cytochrome P450 CYP716A17 [Vitis vinifera] >gi|326324799|dbj|BAJ84107.1| Cytochrome P450 [Vitis vinifera]
Unigene29151_All	0.68	121.7	1e-32	cytochrome P450 [Salvia miltiorrhiza]
Unigene29211_All	0.49	50.8	1e-16	Cytochrome P450 likeTBP [Medicago truncatula] >gi|355515735|gb|AES97358.1| Cytochrome P450 likeTBP [Medicago truncatula]
Unigene29211_All	0.49	50.8	1e-16	Cytochrome P450 likeTBP [Medicago truncatula] >gi|355515715|gb|AES97338.1| Cytochrome P450 likeTBP [Medicago truncatula]
Unigene29256_All	0.87	125.9	5e-37	cytochrome P450 family 707 subfamily A polypeptide 3 [Lepidium sativum]
Unigene29256_All	0.9	132.9	6e-37	cytochrome P450 family protein [Populus trichocarpa] >gi|550341923|gb|ERP62952.1| cytochrome P450 family protein [Populus trichocarpa]
Unigene29256_All	0.86	132.1	1e-36	cytochrome P450 [Arabidopsis thaliana] >gi|7268718|emb|CAB78925.1| cytochrome P450 [Arabidopsis thaliana]
Unigene29256_All	0.86	132.1	1e-36	abscisic acid 8&apos;-hydroxylase 1 [Arabidopsis thaliana] >gi|75306306|sp|Q949P1.1|ABAH1_ARATH RecName: Full=Abscisic acid 8&apos;-hydroxylase 1; Short=ABA 8&apos;-hydroxylase 1; AltName: Full=Cytochrome P450 707A1 >gi|46401564|dbj|BAD16629.1| cytochrome P450 monooxygenase [Arabidopsis thaliana] >gi|332658762|gb|AEE84162.1| abscisic acid 8&apos;-hydroxylase 1 [Arabidopsis thaliana]
Unigene29317_All	0.53	110.2	9e-28	putative flavonoid 3&apos;-hydroxylase cytochrome P450 [Artemisia annua]
Unigene29317_All	0.51	107.5	9e-27	putative heme-binding cytochrome P450 [Artemisia annua]
Unigene29317_All	0.52	105.1	6e-26	PREDICTED: cytochrome P450 76C1-like [Vitis vinifera]
Unigene29317_All	0.53	102.1	7e-25	cytochrome P450-like protein [Tanacetum cinerariifolium]
Unigene29317_All	0.48	94.4	4e-22	PREDICTED: cytochrome P450 93A1-like [Fragaria vesca subsp. vesca]
Unigene29317_All	0.57	90.1	1e-20	cytochrome P450, family 706, subfamily A, polypeptide 6 [Arabidopsis thaliana] >gi|51536592|gb|AAU05534.1| At4g12320 [Arabidopsis thaliana] >gi|332657714|gb|AEE83114.1| cytochrome P450, family 706, subfamily A, polypeptide 6 [Arabidopsis thaliana]
Unigene29317_All	0.52	89.7	1e-20	PREDICTED: cytochrome P450 93A3-like [Solanum tuberosum]
Unigene29317_All	0.46	88.2	7e-20	Cytochrome P450, putative [Theobroma cacao]
Unigene29317_All	0.45	87.8	8e-20	PREDICTED: cytochrome P450 93A1-like [Fragaria vesca subsp. vesca]
Unigene29361_All	0.73	230.7	1e-72	cytochrome P450 mono-oxygenase [Artemisia annua]
Unigene29466_All	0.64	525.4	4e-179	Cytochrome P450 [Medicago truncatula] >gi|355517141|gb|AES98764.1| Cytochrome P450 [Medicago truncatula]
Unigene29500_All	0.73	67.8	2e-15	cytochrome P450 monooxygenase [Pyrus communis]
Unigene29500_All	0.65	71.6	1e-14	Cytochrome P450 likeTBP [Medicago truncatula] >gi|355515715|gb|AES97338.1| Cytochrome P450 likeTBP [Medicago truncatula]
Unigene29500_All	0.65	71.6	1e-14	Cytochrome P450 likeTBP [Medicago truncatula] >gi|355515735|gb|AES97358.1| Cytochrome P450 likeTBP [Medicago truncatula]
Unigene29500_All	0.8	66.6	4e-13	probable cytochrome P450 monooxygenase - maize (fragment)
Unigene29500_All	0.83	62.4	2e-11	cytochrome P450 like_TBP [Nicotiana tabacum]
Unigene29541_All	0.63	47.4	2e-06	cytochrome P450-like TBP protein [Lilium longiflorum]
Unigene29555_All	0.28	81.3	1e-15	Cytochrome P450 [Medicago truncatula] >gi|355502768|gb|AES83971.1| Cytochrome P450 [Medicago truncatula]
Unigene29576_All	0.83	136.7	3e-37	cytochrome P450 mono-oxygenase [Artemisia annua]
Unigene29576_All	0.74	121.3	1e-34	cytochrome P450 [Populus trichocarpa]
Unigene29576_All	0.74	119.4	5e-34	cytochrome P450 [Populus trichocarpa] >gi|566194742|ref|XP_006377695.1| cytochrome P450 family protein [Populus trichocarpa] >gi|550328075|gb|ERP55492.1| cytochrome P450 family protein [Populus trichocarpa]
Unigene29608_All	0.7	140.6	3e-39	PREDICTED: cytochrome P450 94A1-like [Solanum lycopersicum]
Unigene29608_All	0.67	137.5	5e-38	PREDICTED: cytochrome P450 94A1-like [Citrus sinensis]
Unigene29608_All	0.67	137.5	5e-38	PREDICTED: cytochrome P450 94A1-like isoform X1 [Citrus sinensis]
Unigene29608_All	0.67	137.1	1e-37	Cytochrome P450 94A1 [Theobroma cacao]
Unigene29608_All	0.66	135.2	3e-37	PREDICTED: cytochrome P450 94A1-like, partial [Cucumis sativus] >gi|449523581|ref|XP_004168802.1| PREDICTED: cytochrome P450 94A1-like, partial [Cucumis sativus]
Unigene29608_All	0.64	133.7	2e-36	PREDICTED: cytochrome P450 94A1-like [Glycine max]
Unigene29608_All	0.63	132.5	3e-36	cytochrome P450, putative [Ricinus communis] >gi|223526580|gb|EEF28834.1| cytochrome P450, putative [Ricinus communis]
Unigene29608_All	0.65	132.1	4e-36	PREDICTED: cytochrome P450 94A1-like [Solanum tuberosum]
Unigene29608_All	0.65	132.1	1e-35	PREDICTED: cytochrome P450 94A1-like [Solanum tuberosum]
Unigene29608_All	0.64	131	1e-35	PREDICTED: cytochrome P450 94A1-like [Cicer arietinum]
Unigene29608_All	0.63	130.6	1e-35	Cytochrome P450 [Medicago truncatula] >gi|355485826|gb|AES67029.1| Cytochrome P450 [Medicago truncatula]
Unigene29608_All	0.62	129	7e-35	PREDICTED: cytochrome P450 94A1 [Vitis vinifera]
Unigene29608_All	0.64	128.3	1e-34	cytochrome P450 [Panax notoginseng]
Unigene29608_All	0.64	128.3	1e-34	PREDICTED: cytochrome P450 94A1-like [Citrus sinensis]
Unigene29646_All	0.71	271.2	1e-87	Cytochrome P450 94A1 [Theobroma cacao]
Unigene29646_All	0.72	268.9	3e-87	PREDICTED: cytochrome P450 94A1 [Vitis vinifera]
Unigene29646_All	0.7	265	1e-85	cytochrome P450, putative [Ricinus communis] >gi|223526580|gb|EEF28834.1| cytochrome P450, putative [Ricinus communis]
Unigene29646_All	0.69	256.5	2e-82	PREDICTED: cytochrome P450 94A1 [Vitis vinifera] >gi|147835182|emb|CAN76753.1| hypothetical protein VITISV_011074 [Vitis vinifera]
Unigene29646_All	0.7	256.1	3e-82	PREDICTED: cytochrome P450 94A1-like [Solanum lycopersicum]
Unigene29646_All	0.66	257.3	3e-82	PREDICTED: cytochrome P450 94A1-like [Glycine max]
Unigene29646_All	0.68	250.4	5e-80	PREDICTED: cytochrome P450 94A1-like [Solanum tuberosum]
Unigene29646_All	0.69	252.7	1e-79	PREDICTED: cytochrome P450 94A1-like [Solanum tuberosum]
Unigene29646_All	0.64	249.2	1e-79	Cytochrome P450 [Theobroma cacao]
Unigene29646_All	0.66	247.3	1e-78	PREDICTED: cytochrome P450 94A1-like [Citrus sinensis]
Unigene29646_All	0.63	246.9	1e-78	PREDICTED: cytochrome P450 94A1-like [Citrus sinensis]
Unigene29646_All	0.66	245	2e-78	PREDICTED: cytochrome P450 94A1-like isoform X2 [Citrus sinensis]
Unigene29739_All	0.71	86.7	1e-19	cytochrome P450-like protein [Tanacetum cinerariifolium]
Unigene29739_All	0.75	86.3	1e-19	putative flavonoid 3&apos;-hydroxylase cytochrome P450 [Artemisia annua]
Unigene29739_All	0.6	79.7	2e-17	Cytochrome P450, putative [Theobroma cacao]
Unigene29739_All	0.61	79.7	3e-17	PREDICTED: cytochrome P450 76C1-like [Vitis vinifera]
Unigene29739_All	0.65	77.8	1e-16	PREDICTED: cytochrome P450 93A3-like, partial [Vitis vinifera]
Unigene29739_All	0.64	77.8	1e-16	PREDICTED: cytochrome P450 93A1-like [Solanum lycopersicum]
Unigene29739_All	0.62	77.8	1e-16	PREDICTED: cytochrome P450 93A1-like [Solanum lycopersicum]
Unigene29739_All	0.62	77.8	1e-16	PREDICTED: cytochrome P450 93A1-like [Solanum lycopersicum]
Unigene29739_All	0.59	75.9	7e-16	Cytochrome P450, putative [Theobroma cacao]
Unigene29780_All	0.53	96.3	3e-23	PREDICTED: cytochrome P450 716B1-like [Fragaria vesca subsp. vesca]
Unigene29780_All	0.52	96.3	3e-23	cytochrome P450, putative [Ricinus communis] >gi|223537781|gb|EEF39399.1| cytochrome P450, putative [Ricinus communis]
Unigene29780_All	0.54	96.3	3e-23	cytochrome P450 [Populus trichocarpa]
Unigene29780_All	0.51	95.1	9e-23	PREDICTED: cytochrome P450 716B1-like [Fragaria vesca subsp. vesca]
Unigene29780_All	0.53	95.1	9e-23	Cytochrome P450 [Theobroma cacao]
Unigene29780_All	0.53	92.8	6e-22	cytochrome P450 [Populus trichocarpa]
Unigene29780_All	0.49	92	1e-21	PREDICTED: cytochrome P450 716B1-like [Vitis vinifera]
Unigene29780_All	0.48	91.7	1e-21	PREDICTED: cytochrome P450 716B1-like [Cicer arietinum]
Unigene29780_All	0.5	90.9	3e-21	PREDICTED: cytochrome P450 716B1-like [Fragaria vesca subsp. vesca]
Unigene29780_All	0.51	89	1e-20	Cytochrome P450 [Theobroma cacao]
Unigene29892_All	0.67	165.6	2e-48	cytochrome P450 mono-oxygenase [Artemisia annua]
Unigene29892_All	0.6	150.6	1e-42	cytochrome P450 [Helianthus annuus]
Unigene29892_All	0.56	138.7	3e-38	cytochrome P450 [Helianthus annuus]
Unigene29892_All	0.52	132.1	9e-36	cytochrome P450 CYP72A129 [Panax ginseng]
Unigene29892_All	0.5	120.9	1e-34	putative cytochrome P450 72A, partial [Aralia elata]
Unigene29892_All	0.5	122.9	2e-32	cytochrome P450 monooxygenase [Medicago truncatula]
Unigene29921_All	0.67	223	1e-69	PREDICTED: cytochrome P450 94A1 [Vitis vinifera]
Unigene29921_All	0.67	221.5	6e-69	PREDICTED: cytochrome P450 94A1-like [Solanum lycopersicum]
Unigene29921_All	0.62	217.2	6e-67	Cytochrome P450 94A1 [Theobroma cacao]
Unigene29921_All	0.67	213.8	1e-66	PREDICTED: cytochrome P450 94A1-like isoform X2 [Citrus sinensis]
Unigene29921_All	0.64	214.5	3e-66	cytochrome P450, putative [Ricinus communis] >gi|223526580|gb|EEF28834.1| cytochrome P450, putative [Ricinus communis]
Unigene29921_All	0.67	213.8	6e-66	PREDICTED: cytochrome P450 94A1-like isoform X1 [Citrus sinensis]
Unigene29921_All	0.67	214.2	6e-66	PREDICTED: cytochrome P450 94A1-like [Cicer arietinum]
Unigene29921_All	0.63	213.8	8e-66	Cytochrome P450 94A1 [Theobroma cacao]
Unigene29921_All	0.65	213.4	9e-66	PREDICTED: cytochrome P450 94A1-like [Citrus sinensis]
Unigene29921_All	0.67	211.5	4e-65	cytochrome P450, putative [Ricinus communis] >gi|223531470|gb|EEF33302.1| cytochrome P450, putative [Ricinus communis]
Unigene29921_All	0.65	211.1	6e-65	PREDICTED: cytochrome P450 94A1-like [Fragaria vesca subsp. vesca]
Unigene29921_All	0.65	206.8	2e-63	PREDICTED: cytochrome P450 94A1-like [Solanum tuberosum]
Unigene29921_All	0.63	206.8	3e-63	Cytochrome P450 [Theobroma cacao]
Unigene29997_All	0.63	58.9	5e-11	cytochrome P450-like TBP protein [Lilium longiflorum]
Unigene29997_All	0.76	57	1e-10	cytochrome P450 like_TBP [Citrullus lanatus]
Unigene29997_All	0.76	57	2e-10	putative Cytocrome P450 like protein precursor [Phillyrea latifolia]
Unigene29997_All	0.67	21.9	1e-09	probable cytochrome P450 monooxygenase - maize (fragment)
Unigene29997_All	0.41	25.4	5e-09	cytochrome P450 like_TBP [Nicotiana tabacum]
Unigene30010_All	0.73	763.1	0	PREDICTED: cytochrome P450 82C4 [Vitis vinifera] >gi|302142392|emb|CBI19595.3| unnamed protein product [Vitis vinifera]
Unigene30010_All	0.71	746.1	0	PREDICTED: cytochrome P450 82C4-like [Citrus sinensis]
Unigene30010_All	0.69	721.5	0	PREDICTED: cytochrome P450 82C4-like [Glycine max]
Unigene30010_All	0.68	709.5	0	Cytochrome P450, family 82, subfamily C, polypeptide 4 [Theobroma cacao]
Unigene30010_All	0.66	706.8	0	PREDICTED: cytochrome P450 82C4-like [Solanum tuberosum]
Unigene30010_All	0.65	696	0	PREDICTED: cytochrome P450 82C4-like [Solanum lycopersicum]
Unigene30010_All	0.63	665.6	0	cytochrome P450, family 82, subfamily C, polypeptide 4 [Arabidopsis thaliana] >gi|75314129|sp|Q9SZ46.1|C82C4_ARATH RecName: Full=Cytochrome P450 82C4 >gi|2827641|emb|CAA16595.1| Cytochrome P450-like protein [Arabidopsis thaliana] >gi|7270098|emb|CAB79912.1| Cytochrome P450-like protein [Arabidopsis thaliana] >gi|332660581|gb|AEE85981.1| cytochrome P450, family 82, subfamily C, polypeptide 4 [Arab…
Unigene30010_All	0.61	645.6	0	cytochrome P450, family 82, subfamily C, polypeptide 2 [Arabidopsis thaliana] >gi|75278027|sp|O49394.2|C82C2_ARATH RecName: Full=Cytochrome P450 82C2 >gi|2827638|emb|CAA16592.1| Cytochrome P450-like protein [Arabidopsis thaliana] >gi|7270101|emb|CAB79915.1| Cytochrome P450-like protein [Arabidopsis thaliana] >gi|332660584|gb|AEE85984.1| cytochrome P450, family 82, subfamily C, polypeptide 2 [Arab…
Unigene30010_All	0.62	639	0	cytochrome P450, putative [Ricinus communis] >gi|223550999|gb|EEF52485.1| cytochrome P450, putative [Ricinus communis]
Unigene30010_All	0.6	631.7	0	cytochrome P450, putative [Ricinus communis] >gi|223550998|gb|EEF52484.1| cytochrome P450, putative [Ricinus communis]
Unigene30010_All	0.59	600.9	0	cytochrome P450, family 82, subfamily C, polypeptide 3 [Arabidopsis thaliana] >gi|75278028|sp|O49396.3|C82C3_ARATH RecName: Full=Cytochrome P450 82C3 >gi|4678706|emb|CAA16594.2| cytochrome P450-like protein [Arabidopsis thaliana] >gi|7270099|emb|CAB79913.1| cytochrome P450-like protein [Arabidopsis thaliana] >gi|332660582|gb|AEE85982.1| cytochrome P450, family 82, subfamily C, polypeptide 3 [Arab…
Unigene30010_All	0.56	572	0	PREDICTED: cytochrome P450 82C4 [Vitis vinifera] >gi|147794787|emb|CAN66846.1| hypothetical protein VITISV_002367 [Vitis vinifera]
Unigene30044_All	0.66	670.2	0	PREDICTED: cytochrome P450 76A2-like [Citrus sinensis]
Unigene30044_All	0.56	94.4	2e-18	Cytochrome P450 76A2 [Theobroma cacao]
Unigene30044_All	0.64	652.1	0	PREDICTED: cytochrome P450 76A2-like [Glycine max]
Unigene30044_All	0.63	651	0	cytochrome P450 [Petunia x hybrida]
Unigene30044_All	0.65	650.2	0	PREDICTED: cytochrome P450 76A2-like [Vitis vinifera]
Unigene30044_All	0.63	644	0	cytochrome P450, putative [Ricinus communis] >gi|223531934|gb|EEF33748.1| cytochrome P450, putative [Ricinus communis]
Unigene30044_All	0.64	644	0	PREDICTED: cytochrome P450 76A2 [Vitis vinifera]
Unigene30044_All	0.62	631.7	0	PREDICTED: cytochrome P450 76A2-like [Solanum tuberosum]
Unigene30044_All	0.62	631.7	0	PREDICTED: cytochrome P450 76A2-like [Solanum lycopersicum]
Unigene30044_All	0.62	630.6	0	PREDICTED: cytochrome P450 76A2-like [Cicer arietinum]
Unigene30044_All	0.6	626.3	0	PREDICTED: cytochrome P450 76A2-like [Solanum tuberosum]
Unigene30044_All	0.63	625.2	0	PREDICTED: cytochrome P450 76A2-like [Fragaria vesca subsp. vesca]
Unigene30044_All	0.6	618.2	0	PREDICTED: cytochrome P450 76A2-like [Solanum lycopersicum]
Unigene30044_All	0.59	618.2	0	PREDICTED: cytochrome P450 76A2-like [Solanum tuberosum]
Unigene30128_All	0.74	65.5	3e-11	Cytochrome P450 likeTBP [Medicago truncatula] >gi|355515715|gb|AES97338.1| Cytochrome P450 likeTBP [Medicago truncatula]
Unigene30128_All	0.74	65.5	3e-11	Cytochrome P450 likeTBP [Medicago truncatula] >gi|355515735|gb|AES97358.1| Cytochrome P450 likeTBP [Medicago truncatula]
Unigene30129_All	0.78	71.6	2e-14	Cytochrome P450 likeTBP [Medicago truncatula] >gi|355515715|gb|AES97338.1| Cytochrome P450 likeTBP [Medicago truncatula]
Unigene30129_All	0.78	71.6	2e-14	Cytochrome P450 likeTBP [Medicago truncatula] >gi|355515735|gb|AES97358.1| Cytochrome P450 likeTBP [Medicago truncatula]
Unigene30144_All	0.55	577.4	0	RecName: Full=Premnaspirodiene oxygenase; Short=HPO; AltName: Full=Cytochrome P450 71D55 >gi|151335776|gb|ABS00393.1| cytochrome P450 hydroxylase [Hyoscyamus muticus]
Unigene30144_All	0.54	564.3	0	cytochrome P450 [Solanum tuberosum]
Unigene30144_All	0.55	562.4	0	RecName: Full=Cytochrome P450 71AV8; AltName: Full=(+)-Valencene oxidase >gi|306415509|gb|ADM86719.1| valencene oxidase [Cichorium intybus]
Unigene30144_All	0.54	561.6	0	CYP71D51v2 [Nicotiana tabacum] >gi|482680203|gb|AGK30193.1| cytochrome P450 CYP71D51 [Nicotiana tabacum]
Unigene30144_All	0.54	557.4	0	P450 monooxygenase [Artemisia annua]
Unigene30144_All	0.54	557.4	0	cytochrome P450 monooxygenase CYP71AV2 [Artemisia maritima]
Unigene30144_All	0.55	557.8	0	PREDICTED: cytochrome P450 71D8-like [Glycine max]
Unigene30144_All	0.54	552.7	0	putative cytochrome P450 monooxygenase CYP71AV1 [Artemisia chamaemelifolia]
Unigene30144_All	0.52	552.4	0	hypothetical protein CICLE_v10010293mg [Citrus clementina] >gi|568841968|ref|XP_006474926.1| PREDICTED: cytochrome P450 71D10-like [Citrus sinensis] >gi|557555777|gb|ESR65791.1| hypothetical protein CICLE_v10010293mg [Citrus clementina]
Unigene30176_All	0.68	124.8	4e-33	PREDICTED: cytochrome P450 78A4 isoform 1 [Vitis vinifera]
Unigene30176_All	0.68	124.8	4e-33	PREDICTED: cytochrome P450 78A4 isoform 2 [Vitis vinifera]
Unigene30176_All	0.66	114.4	2e-29	PREDICTED: cytochrome P450 78A3-like [Fragaria vesca subsp. vesca]
Unigene30176_All	0.62	112.5	1e-28	PREDICTED: cytochrome P450 78A5-like [Glycine max]
Unigene30176_All	0.62	111.3	3e-28	PREDICTED: cytochrome P450 78A5-like [Glycine max]
Unigene30176_All	0.62	107.8	5e-27	PREDICTED: cytochrome P450 78A4-like [Solanum lycopersicum]
Unigene30176_All	0.58	102.4	1e-26	cytochrome P-450, 3&apos; partial; 38886-39601 [Arabidopsis thaliana]
Unigene30176_All	0.6	106.3	2e-26	PREDICTED: cytochrome P450 78A5-like [Solanum tuberosum]
Unigene30176_All	0.58	102.4	5e-25	cytochrome P450, family 78, subfamily A, polypeptide 10 [Arabidopsis thaliana] >gi|91806081|gb|ABE65769.1| cytochrome P450 family protein [Arabidopsis thaliana] >gi|332197430|gb|AEE35551.1| cytochrome P450, family 78, subfamily A, polypeptide 10 [Arabidopsis thaliana]
Unigene30176_All	0.6	102.1	7e-25	PREDICTED: cytochrome P450 78A3-like [Cucumis sativus]
Unigene30176_All	0.57	100.5	2e-24	CYP78A10 [Arabidopsis lyrata subsp. lyrata] >gi|297334806|gb|EFH65224.1| CYP78A10 [Arabidopsis lyrata subsp. lyrata]
Unigene30176_All	0.56	99.8	4e-24	PREDICTED: LOW QUALITY PROTEIN: cytochrome P450 78A3-like [Cucumis sativus]
Unigene30176_All	0.57	97.1	4e-23	PREDICTED: cytochrome P450 78A4 [Vitis vinifera]
Unigene30210_All	0.68	703.4	0	Cytochrome P450, family 715, subfamily A, polypeptide 1 [Theobroma cacao]
Unigene30210_All	0.63	667.5	0	PREDICTED: cytochrome P450 714C2-like [Solanum tuberosum]
Unigene30210_All	0.63	666.4	0	PREDICTED: cytochrome P450 734A1-like [Fragaria vesca subsp. vesca]
Unigene30210_All	0.64	659.1	0	cytochrome P450 [Linum usitatissimum]
Unigene30210_All	0.63	657.5	0	putative cytochrome P450 protein [Linum usitatissimum]
Unigene30210_All	0.65	654.4	0	PREDICTED: cytochrome P450 714C2-like [Solanum tuberosum]
Unigene30210_All	0.63	647.5	0	Cytochrome P450 [Medicago truncatula] >gi|355481325|gb|AES62528.1| Cytochrome P450 [Medicago truncatula]
Unigene30210_All	0.62	641.3	0	Cytochrome P450 [Medicago truncatula] >gi|355481326|gb|AES62529.1| Cytochrome P450 [Medicago truncatula]
Unigene30227_All	0.65	689.5	0	PREDICTED: cytochrome P450 84A1 [Vitis vinifera]
Unigene30227_All	0.64	673.7	0	PREDICTED: cytochrome P450 84A1-like [Citrus sinensis]
Unigene30227_All	0.65	670.6	0	cytochrome P450 monooxygenase CYP84A16 [Glycine max]
Unigene30227_All	0.64	669.1	0	coniferylaldehyde 5- hydroxylase [Populus trichocarpa] >gi|566170904|ref|XP_006383141.1| cytochrome P450 family protein [Populus trichocarpa] >gi|550338721|gb|ERP60938.1| cytochrome P450 family protein [Populus trichocarpa]
Unigene30227_All	0.64	666.8	0	PREDICTED: cytochrome P450 84A1-like [Glycine max]
Unigene30227_All	0.64	666.4	0	cytochrome p450-dependent monooxygenase [Brassica napus]
Unigene30227_All	0.65	665.6	0	cytochrome P450 5-hydroxylase for coniferaldehyde, coniferyl alcohol and ferulic acid [Populus trichocarpa]
Unigene30271_All	0.58	594.3	0	Cytochrome P450, family 71, subfamily A, polypeptide 25, putative [Theobroma cacao]
Unigene30271_All	0.59	578.2	0	PREDICTED: cytochrome P450 71A2-like [Solanum lycopersicum]
Unigene30271_All	0.57	578.6	0	cytochrome P450, putative [Ricinus communis] >gi|223550408|gb|EEF51895.1| cytochrome P450, putative [Ricinus communis]
Unigene30271_All	0.58	577.8	0	PREDICTED: cytochrome P450 71A2-like [Solanum tuberosum]
Unigene30271_All	0.58	577.4	0	PREDICTED: cytochrome P450 71A2-like [Solanum tuberosum]
Unigene30271_All	0.57	577.4	0	cytochrome P450 [Nepeta racemosa]
Unigene30271_All	0.58	578.6	0	PREDICTED: LOW QUALITY PROTEIN: cytochrome P450 71A4-like [Vitis vinifera]
Unigene30271_All	0.57	574.7	0	PREDICTED: cytochrome P450 71A25-like [Fragaria vesca subsp. vesca]
Unigene30271_All	0.58	571.6	0	PREDICTED: cytochrome P450 71A2-like isoform 1 [Vitis vinifera]
Unigene30271_All	0.57	569.7	0	cytochrome P450 [Helianthus annuus]
Unigene30271_All	0.56	568.9	0	PREDICTED: cytochrome P450 71A4-like [Solanum tuberosum]
Unigene30271_All	0.55	567.8	0	PREDICTED: cytochrome P450 71A2-like [Solanum lycopersicum]
Unigene30271_All	0.55	565.5	0	PREDICTED: cytochrome P450 71A6-like [Solanum tuberosum]
Unigene30271_All	0.56	565.1	0	PREDICTED: cytochrome P450 71A4-like [Solanum tuberosum]
Unigene30271_All	0.55	559.3	0	PREDICTED: cytochrome P450 71A4-like [Solanum tuberosum]
Unigene30271_All	0.55	558.9	0	PREDICTED: cytochrome P450 71A2-like [Solanum lycopersicum]
Unigene30428_All	0.68	170.6	1e-54	putative cytochrome P450 716A, partial [Aralia elata]
Unigene30428_All	0.73	174.9	2e-52	cytochrome P450, putative [Ricinus communis] >gi|223532628|gb|EEF34414.1| cytochrome P450, putative [Ricinus communis]
Unigene30428_All	0.69	173.7	9e-52	cytochrome P450 [Panax quinquefolius]
Unigene30428_All	0.69	173.7	9e-52	cytochrome P450 CYP716A47 [Panax ginseng]
Unigene30428_All	0.69	173.7	9e-52	cytochrome P450 CYP716A47 [Panax ginseng]
Unigene30428_All	0.69	173.7	1e-51	cytochrome P450 [Panax notoginseng]
Unigene30428_All	0.73	172.6	2e-51	cytochrome P450, putative [Ricinus communis] >gi|223547681|gb|EEF49174.1| cytochrome P450, putative [Ricinus communis]
Unigene30428_All	0.7	171.4	6e-51	Cytochrome P450 [Theobroma cacao]
Unigene30428_All	0.71	170.6	1e-50	Cytochrome P450 [Theobroma cacao]
Unigene30428_All	0.69	170.2	1e-50	Cytochrome P450 [Theobroma cacao]
Unigene30428_All	0.67	169.5	3e-50	PREDICTED: cytochrome P450 716B2 [Vitis vinifera]
Unigene30428_All	0.7	169.1	5e-50	PREDICTED: cytochrome P450 716B2 [Glycine max]
Unigene30428_All	0.69	168.3	1e-49	PREDICTED: cytochrome P450 716B2-like [Glycine max]
Unigene30428_All	0.67	166.4	6e-49	PREDICTED: cytochrome P450 716B2-like [Vitis vinifera]
Unigene30485_All	0.65	97.1	2e-26	cytochrome P450 A, partial [Helianthus annuus] >gi|390430569|gb|AFL91102.1| cytochrome P450 A, partial [Helianthus annuus]
Unigene30485_All	0.65	97.1	3e-26	cytochrome P450 A, partial [Helianthus annuus] >gi|390430563|gb|AFL91099.1| cytochrome P450 A, partial [Helianthus annuus] >gi|390430565|gb|AFL91100.1| cytochrome P450 A, partial [Helianthus annuus] >gi|390430571|gb|AFL91103.1| cytochrome P450 A, partial [Helianthus annuus] >gi|390430573|gb|AFL91104.1| cytochrome P450 A, partial [Helianthus annuus] >gi|390430575|gb|AFL91105.1| cytochrome P450 A, …
Unigene30485_All	0.63	86.7	2e-22	cytochrome P450 A, partial [Helianthus annuus]
Unigene30485_All	0.6	92	6e-22	RecName: Full=Cytochrome P450 71A8 >gi|493475|emb|CAA83941.1| cytochrome P-450 oxidase [Mentha x piperita]
Unigene30485_All	0.6	88.6	1e-20	Cytochrome P450, family 71, subfamily A, polypeptide 25, putative [Theobroma cacao]
Unigene30485_All	0.6	87	3e-20	PREDICTED: cytochrome P450 71A24-like [Cicer arietinum]
Unigene30485_All	0.58	86.7	5e-20	PREDICTED: cytochrome P450 71A4 [Vitis vinifera]
Unigene30485_All	0.57	86.7	5e-20	PREDICTED: cytochrome P450 71A2-like [Solanum tuberosum]
Unigene30485_All	0.57	86.7	5e-20	PREDICTED: cytochrome P450 71A2-like [Solanum lycopersicum]
Unigene30485_All	0.58	86.7	5e-20	PREDICTED: cytochrome P450 71A4-like [Solanum tuberosum]
Unigene30485_All	0.58	86.3	7e-20	PREDICTED: cytochrome P450 71A4-like [Solanum tuberosum]
Unigene30485_All	0.56	85.5	1e-19	PREDICTED: cytochrome P450 71A6-like [Glycine max]
Unigene30485_All	0.57	84.7	2e-19	PREDICTED: LOW QUALITY PROTEIN: cytochrome P450 71A22-like [Cucumis sativus]
Unigene30485_All	0.57	84.7	2e-19	PREDICTED: cytochrome P450 71A22-like [Cucumis sativus]
Unigene30485_All	0.57	84.7	2e-19	PREDICTED: cytochrome P450 71A26-like [Cicer arietinum]
Unigene30485_All	0.54	84.3	3e-19	PREDICTED: cytochrome P450 71A24-like [Fragaria vesca subsp. vesca]
Unigene30573_All	0.62	110.2	3e-28	PREDICTED: cytochrome P450 93A3-like [Solanum tuberosum]
Unigene30573_All	0.6	105.1	2e-26	PREDICTED: cytochrome P450 93A3-like [Solanum tuberosum]
Unigene30573_All	0.6	102.1	2e-25	PREDICTED: cytochrome P450 93A1-like [Solanum lycopersicum]
Unigene30573_All	0.59	100.9	7e-25	cytochrome P450, family 706, subfamily A, polypeptide 4 [Arabidopsis thaliana] >gi|5281041|emb|CAB45977.1| flavonoid 3&apos;, 5&apos;-hydroxylase-like protein [Arabidopsis thaliana] >gi|7267931|emb|CAB78273.1| flavonoid 3&apos;, 5&apos;-hydroxylase-like protein [Arabidopsis thaliana] >gi|332657712|gb|AEE83112.1| cytochrome P450, family 706, subfamily A, polypeptide 4 [Arabidopsis thaliana]
Unigene30573_All	0.59	100.5	1e-24	cytochrome P450, family 706, subfamily A, polypeptide 6 [Arabidopsis thaliana] >gi|51536592|gb|AAU05534.1| At4g12320 [Arabidopsis thaliana] >gi|332657714|gb|AEE83114.1| cytochrome P450, family 706, subfamily A, polypeptide 6 [Arabidopsis thaliana]
Unigene30573_All	0.57	100.5	1e-24	cytochrome P450-like protein [Tanacetum cinerariifolium]
Unigene30573_All	0.57	99	3e-24	putative cytochrome P450 [Matthiola incana]
Unigene30573_All	0.57	99	3e-24	CYP706A4 [Arabidopsis lyrata subsp. lyrata] >gi|297320598|gb|EFH51020.1| CYP706A4 [Arabidopsis lyrata subsp. lyrata]
Unigene30573_All	0.52	96.7	2e-23	putative heme-binding cytochrome P450 [Artemisia annua]
Unigene30573_All	0.55	96.3	3e-23	PREDICTED: cytochrome P450 76C1-like [Vitis vinifera]
Unigene30591_All	0.56	63.9	1e-11	Cytochrome P450 [Medicago truncatula] >gi|355489353|gb|AES70556.1| Cytochrome P450 [Medicago truncatula]
Unigene30656_All	0.66	209.9	4e-65	Cytochrome P450 [Theobroma cacao]
Unigene30656_All	0.68	209.5	6e-65	cytochrome P450, putative [Ricinus communis] >gi|223537781|gb|EEF39399.1| cytochrome P450, putative [Ricinus communis]
Unigene30656_All	0.65	208.4	1e-64	PREDICTED: cytochrome P450 716B1-like [Citrus sinensis]
Unigene30656_All	0.68	204.5	5e-63	PREDICTED: cytochrome P450 716B1-like [Cicer arietinum]
Unigene30656_All	0.64	195.7	8e-62	Cytochrome P450 716B1 [Aegilops tauschii]
Unigene30656_All	0.62	191.8	1e-61	Cytochrome P450 716B1 [Aegilops tauschii]
Unigene30656_All	0.65	201.4	1e-61	PREDICTED: cytochrome P450 716B1-like [Solanum tuberosum]
Unigene30656_All	0.67	200.7	1e-61	PREDICTED: cytochrome P450 716B1-like [Fragaria vesca subsp. vesca]
Unigene30656_All	0.64	200.7	1e-61	PREDICTED: cytochrome P450 716B1-like [Fragaria vesca subsp. vesca]
Unigene30656_All	0.64	198.7	1e-60	cytochrome P450 [Populus trichocarpa]
Unigene30656_All	0.63	198.4	1e-60	cytochrome P450 [Populus trichocarpa]
Unigene30969_All	0.72	61.2	1e-12	cytochrome P450 mono-oxygenase, partial [Artemisia annua]
Unigene30969_All	0.73	65.1	3e-12	cytochrome P450, partial [Panax notoginseng]
Unigene30969_All	0.71	64.7	4e-12	cytochrome P450 78A3p family protein [Populus trichocarpa] >gi|222861660|gb|EEE99202.1| cytochrome P450 78A3p family protein [Populus trichocarpa]
Unigene30969_All	0.69	64.7	4e-12	cytochrome P450 78A3p family protein [Populus trichocarpa] >gi|222843149|gb|EEE80696.1| cytochrome P450 78A3p family protein [Populus trichocarpa]
Unigene30969_All	0.74	63.2	1e-11	RecName: Full=Cytochrome P450 78A3 >gi|2739008|gb|AAB94592.1| CYP78A3p [Glycine max]
Unigene30969_All	0.74	63.2	1e-11	PREDICTED: cytochrome P450 78A3-like [Glycine max]
Unigene30969_All	0.72	63.2	1e-11	Cytochrome P450, family 78, subfamily A, polypeptide 6 [Theobroma cacao]
Unigene30969_All	0.7	62.4	3e-11	PREDICTED: cytochrome P450 78A3-like [Glycine max]
Unigene30969_All	0.72	62	4e-11	PREDICTED: cytochrome P450 78A3-like [Glycine max]
Unigene30969_All	0.67	62	4e-11	PREDICTED: cytochrome P450 78A3-like [Cicer arietinum]
Unigene30969_All	0.7	61.6	5e-11	Cytochrome P450 78A3 [Theobroma cacao]
Unigene30969_All	0.7	60.1	1e-10	PREDICTED: cytochrome P450 78A3-like [Solanum tuberosum]
Unigene30969_All	0.68	59.7	2e-10	cytochrome P450, putative [Ricinus communis] >gi|223541898|gb|EEF43444.1| cytochrome P450, putative [Ricinus communis]
Unigene30969_All	0.66	59.3	3e-10	PREDICTED: cytochrome P450 78A3 [Vitis vinifera]
Unigene31477_All	0.49	469.5	3e-159	cytochrome P450, putative [Ricinus communis] >gi|223535776|gb|EEF37438.1| cytochrome P450, putative [Ricinus communis]
Unigene31477_All	0.49	469.2	4e-159	cytochrome P450, putative [Ricinus communis] >gi|223550841|gb|EEF52327.1| cytochrome P450, putative [Ricinus communis]
Unigene31477_All	0.49	468.4	1e-158	cytochrome P450, putative [Ricinus communis] >gi|223537300|gb|EEF38931.1| cytochrome P450, putative [Ricinus communis]
Unigene31749_All	0.78	772.7	0	PREDICTED: cytochrome P450 87A3 [Vitis vinifera]
Unigene31749_All	0.77	763.5	0	PREDICTED: cytochrome P450 87A3-like [Solanum tuberosum]
Unigene31749_All	0.75	763.1	0	cytochrome P450 family protein [Populus trichocarpa] >gi|222846815|gb|EEE84362.1| cytochrome P450 family protein [Populus trichocarpa]
Unigene31749_All	0.76	762.7	0	PREDICTED: cytochrome P450 87A3-like [Citrus sinensis]
Unigene31749_All	0.78	758.4	0	PREDICTED: cytochrome P450 87A3-like [Solanum lycopersicum]
Unigene31749_All	0.75	757.7	0	cytochrome P450 family protein [Populus trichocarpa] >gi|222840998|gb|EEE78545.1| cytochrome P450 family protein [Populus trichocarpa]
Unigene31749_All	0.75	755.4	0	PREDICTED: cytochrome P450 87A3-like [Glycine max]
Unigene31749_All	0.77	746.5	0	Cytochrome P450, family 87, subfamily A, polypeptide 2 [Theobroma cacao]
Unigene31749_All	0.75	745.7	0	PREDICTED: cytochrome P450 87A3-like [Glycine max]
Unigene31749_All	0.74	744.6	0	PREDICTED: cytochrome P450 87A3-like isoform X1 [Cicer arietinum]
Unigene31749_All	0.73	737.6	0	Cytochrome P450 [Medicago truncatula] >gi|355512475|gb|AES94098.1| Cytochrome P450 [Medicago truncatula]
Unigene31749_All	0.73	735.7	0	cytochrome P450, family 87, subfamily A, polypeptide 2 [Arabidopsis thaliana] >gi|38603842|gb|AAR24666.1| At1g12740 [Arabidopsis thaliana] >gi|332190798|gb|AEE28919.1| cytochrome P450, family 87, subfamily A, polypeptide 2 [Arabidopsis thaliana]
Unigene31749_All	0.75	733.4	0	PREDICTED: cytochrome P450 87A3-like [Cucumis sativus] >gi|449519609|ref|XP_004166827.1| PREDICTED: cytochrome P450 87A3-like [Cucumis sativus]
Unigene32218_All	0.86	121.7	1e-31	abscisic acid 8&apos;-hydroxylase 3 [Arabidopsis thaliana] >gi|75309080|sp|Q9FH76.1|ABAH3_ARATH RecName: Full=Abscisic acid 8&apos;-hydroxylase 3; Short=ABA 8&apos;-hydroxylase 3; AltName: Full=Cytochrome P450 707A3 >gi|10177005|dbj|BAB10255.1| cytochrome P450 [Arabidopsis thaliana] >gi|18086490|gb|AAL57698.1| AT5g45340/K9E15_12 [Arabidopsis thaliana] >gi|20857158|gb|AAM26703.1| AT5g45340/K9E15_1…
Unigene32443_All	0.45	52.4	5e-08	PREDICTED: cytochrome P450 76C4 [Vitis vinifera]
Unigene32443_All	0.43	51.2	1e-07	PREDICTED: cytochrome P450 76C4 [Vitis vinifera]
Unigene32443_All	0.41	50.8	1e-07	Cytochrome P450 family protein [Oryza sativa Japonica Group]
Unigene32443_All	0.4	50.8	1e-07	Cytochrome P450 family protein, expressed [Oryza sativa Japonica Group]
Unigene32443_All	0.37	47	4e-06	Cytochrome P450 family protein, expressed [Oryza sativa Japonica Group]
Unigene32443_All	0.37	47	4e-06	Putative cytochrome P450 [Oryza sativa Japonica Group] >gi|22711545|gb|AAN04180.2| Putative cytochrome P450 [Oryza sativa Japonica Group]
Unigene32443_All	0.41	49.3	6e-07	PREDICTED: LOW QUALITY PROTEIN: cytochrome P450 76C4-like [Vitis vinifera]
Unigene32443_All	0.42	49.3	6e-07	cytochrome P450 family protein [Populus trichocarpa] >gi|550345063|gb|EEE80580.2| cytochrome P450 family protein [Populus trichocarpa]
Unigene32443_All	0.42	48.9	9e-07	cytochrome P450 family protein [Populus trichocarpa] >gi|550345061|gb|EEE80578.2| cytochrome P450 family protein [Populus trichocarpa]
Unigene32514_All	0.66	82.8	1e-18	cytochrome P450 monooxygenase [Artemisia annua]
Unigene32514_All	0.56	73.2	3e-15	PREDICTED: cytochrome P450 82A3-like [Vitis vinifera]
Unigene32514_All	0.5	71.2	1e-14	PREDICTED: LOW QUALITY PROTEIN: cytochrome P450 82C2-like [Vitis vinifera]
Unigene32514_All	0.53	70.5	2e-14	cytochrome P450 [Coptis japonica var. dissecta]
Unigene32514_All	0.55	70.5	2e-14	PREDICTED: cytochrome P450 82A3-like [Vitis vinifera]
Unigene32514_All	0.57	70.5	2e-14	PREDICTED: cytochrome P450 82A3-like [Vitis vinifera]
Unigene32514_All	0.54	68.6	1e-13	PREDICTED: LOW QUALITY PROTEIN: cytochrome P450 82A3-like [Vitis vinifera]
Unigene32514_All	0.54	67	4e-13	cytochrome P450 CYP82D47 [Panax ginseng]
Unigene32514_All	0.52	67	4e-13	PREDICTED: cytochrome P450 82A3-like [Vitis vinifera]
Unigene32514_All	0.57	67	4e-13	cytochrome P450 [Populus trichocarpa]
[truncated: 1,242 more rows]

## Sheet: Sheet1
Query_id	Identity	Score	E_value	Subject_annotation
CL4322.Contig1_All	0.67	319.7	1e-105	cytochrome P450 [Helianthus annuus]
CL4322.Contig2_All	0.67	171.8	1e-50	cytochrome P450 [Helianthus annuus]
CL4405.Contig1_All	0.58	585.1	0	cytochrome P450 [Helianthus tuberosus]
CL4405.Contig2_All	0.61	104.8	2e-28	cytochrome P450 [Populus trichocarpa]
CL4539.Contig1_All	0.57	55.1	3e-07	Cytochrome P450 likeTBP [Medicago truncatula] >gi|355515715|gb|AES97338.1| Cytochrome P450 likeTBP [Medicago truncatula]
CL4660.Contig1_All	0.69	498.8	5e-174	putative flavonoid 3&apos;-hydroxylase cytochrome P450 [Artemisia annua]
CL4660.Contig2_All	0.47	501.5	5e-171	cytochrome P450 [Populus trichocarpa]
CL4660.Contig3_All	0.75	469.2	9e-163	putative flavonoid 3&apos;-hydroxylase cytochrome P450 [Artemisia annua]
CL4660.Contig4_All	0.48	100.9	1e-24	Cytochrome P450, putative [Theobroma cacao]
CL4660.Contig5_All	0.74	292.7	5e-96	putative flavonoid 3&apos;-hydroxylase cytochrome P450 [Artemisia annua]
CL4660.Contig6_All	0.45	66.2	1e-12	Cytochrome P450, family 706, subfamily A, polypeptide 6, putative [Theobroma cacao]
CL4706.Contig1_All	0.79	119.4	5e-32	cytochrome P450 monooxygenase [Stevia rebaudiana]
CL4706.Contig2_All	0.52	500.7	8e-172	Cytochrome P450 [Theobroma cacao]
CL4864.Contig1_All	0.61	642.1	0	cytochrome P450 monooxygenase [Artemisia annua]
CL4864.Contig2_All	0.53	444.5	6e-151	PREDICTED: LOW QUALITY PROTEIN: cytochrome P450 82A4-like [Vitis vinifera]
CL4864.Contig3_All	0.7	510	6e-178	cytochrome P450 monooxygenase [Artemisia annua]
CL4864.Contig4_All	0.55	579.3	0	PREDICTED: cytochrome P450 82A4-like [Fragaria vesca subsp. vesca]
CL5151.Contig1_All	0.33	99	3e-20	Cytochrome P450 [Medicago truncatula] >gi|355523410|gb|AET03864.1| Cytochrome P450 [Medicago truncatula]
CL5201.Contig1_All	0.86	833.2	0	RecName: Full=Allene oxide synthase; AltName: Full=Cytochrome P450 74A2; AltName: Full=Rubber particle protein; Short=RPP >gi|206582008|pdb|3DAM|A Chain A, Crystal Structure Of Allene Oxide Synthase >gi|206582009|pdb|3DAN|A Chain A, Crystal Structure Of Allene Oxide Synthase >gi|206582010|pdb|3DBM|A Chain A, Crystal Structure Of Allene Oxide Synthase >gi|198446807|emb|CAA55025.2| rubber particle …
CL5201.Contig2_All	0.51	79.7	1e-16	cytochrome P450 79b2 [Brassica rapa subsp. pekinensis]
CL5453.Contig1_All	0.71	760	0	PREDICTED: cytochrome P450 84A1-like [Solanum lycopersicum]
CL5453.Contig2_All	0.7	753.4	0	cytochrome P450 monooxygenase CYP84A16 [Glycine max]
CL5652.Contig1_All	0.72	745.3	0	cytochrome P450 [Helianthus annuus]
CL5652.Contig2_All	0.61	574.3	0	PREDICTED: cytochrome P450 93A3-like [Citrus sinensis]
CL5652.Contig3_All	0.72	743.8	0	cytochrome P450 [Helianthus annuus]
CL5652.Contig3_All	0.56	588.6	0	PREDICTED: cytochrome P450 93A1-like [Citrus sinensis]
CL5764.Contig1_All	0.7	100.1	7e-25	cytochrome P450 [Tanacetum cinerariifolium]
CL5764.Contig2_All	0.51	524.2	0	cytochrome P450 [Panax notoginseng]
CL5764.Contig3_All	0.69	712.2	0	cytochrome P450 [Tanacetum cinerariifolium]
CL5764.Contig4_All	0.5	509.2	8e-175	cytochrome P450 [Panax notoginseng]
CL6163.Contig1_All	0.64	95.9	8e-26	cytochrome P450, partial [Datura metel]
CL6163.Contig2_All	0.67	104.4	3e-26	cytochrome P450, putative [Ricinus communis] >gi|223550832|gb|EEF52318.1| cytochrome P450, putative [Ricinus communis]
CL6272.Contig1_All	0.57	611.3	0	Cytochrome P450, putative isoform 1 [Theobroma cacao]
CL6272.Contig2_All	0.56	572.8	0	Cytochrome P450 isoform 1 [Theobroma cacao]
CL6706.Contig2_All	0.6	243.8	2e-80	40S ribosomal protein S8 [Phytophthora parasitica P10297]
CL6902.Contig1_All	0.77	819.3	0	cytochrome P450, putative [Ricinus communis] >gi|223544570|gb|EEF46086.1| cytochrome P450, putative [Ricinus communis]
CL6902.Contig2_All	0.68	539.6	0	PREDICTED: cytochrome P450 711A1-like [Glycine max]
CL6991.Contig1_All	0.84	376.3	4e-126	cytochrome P450, putative [Ricinus communis] >gi|223541290|gb|EEF42841.1| cytochrome P450, putative [Ricinus communis]
CL6991.Contig2_All	0.8	843.2	0	putative cytochrome P450 [Arabidopsis thaliana]
CL7159.Contig1_All	0.66	683.7	0	Cytochrome P450 superfamily protein isoform 1 [Theobroma cacao]
CL7159.Contig2_All	0.62	669.8	0	cytochrome P450 [Populus trichocarpa]
CL7287.Contig1_All	0.77	484.2	9e-168	PREDICTED: cytochrome P450 734A1-like [Vitis vinifera]
CL7287.Contig2_All	0.72	332.8	5e-111	PREDICTED: cytochrome P450 734A1-like [Glycine max]
CL7395.Contig1_All	0.95	984.9	0	cytochrome P450 mono-oxygenase [Artemisia annua]
CL7802.Contig2_All	0.46	48.1	2e-07	putative Cytocrome P450 like protein precursor [Phillyrea latifolia]
CL7802.Contig3_All	0.77	37	9e-11	cytochrome P450 like_TBP [Nicotiana tabacum]
CL7802.Contig4_All	0.85	29.6	5e-08	cytochrome P450-like TBP protein [Lilium longiflorum]
CL8155.Contig1_All	0.88	929.5	0	Cytochrome P450 98A3 family protein [Populus trichocarpa] >gi|183585157|gb|ACC63870.1| coumaroyl 3-hydroxylase [Populus trichocarpa] >gi|222854836|gb|EEE92383.1| Cytochrome P450 98A3 family protein [Populus trichocarpa]
CL8155.Contig2_All	0.86	391.3	0	Cytochrome P450, family 98, subfamily A, polypeptide 3 [Theobroma cacao]
CL8284.Contig1_All	0.82	561.2	0	PREDICTED: cytochrome P450 86A2 [Vitis vinifera]
CL8284.Contig2_All	0.77	836.3	0	Cytochrome P450, family 86, subfamily A, polypeptide 8 isoform 1 [Theobroma cacao] >gi|508704037|gb|EOX95933.1| Cytochrome P450, family 86, subfamily A, polypeptide 8 isoform 1 [Theobroma cacao]
CL8512.Contig1_All	0.75	90.5	2e-21	PREDICTED: cytochrome P450 716B1-like [Cicer arietinum]
CL8512.Contig2_All	0.51	407.1	1e-136	cytochrome P450, putative [Ricinus communis] >gi|223551124|gb|EEF52610.1| cytochrome P450, putative [Ricinus communis]
CL8556.Contig1_All	0.69	710.7	0	cytochrome P450-dependent fatty acid hydroxylase [Nicotiana tabacum]
CL8556.Contig2_All	0.66	657.9	0	PREDICTED: cytochrome P450 94A1-like [Glycine max]
CL8787.Contig1_All	0.72	744.2	0	PREDICTED: cytochrome P450 78A4 isoform 1 [Vitis vinifera]
CL8787.Contig2_All	0.7	600.5	0	PREDICTED: cytochrome P450 78A5-like [Glycine max]
CL8904.Contig1_All	0.66	126.3	5e-37	Cytochrome P450 82C4, putative isoform 2 [Theobroma cacao]
CL8904.Contig2_All	0.63	117.5	5e-30	Cytochrome P450 82C4, putative isoform 1 [Theobroma cacao]
CL8939.Contig1_All	0.64	69.7	7e-14	Cytochrome P450 likeTBP [Medicago truncatula] >gi|355515715|gb|AES97338.1| Cytochrome P450 likeTBP [Medicago truncatula]
CL8939.Contig2_All	0.67	69.7	5e-14	probable cytochrome P450 monooxygenase - maize (fragment)
CL8939.Contig3_All	0.64	69.7	4e-13	Cytochrome P450 likeTBP [Medicago truncatula] >gi|355515715|gb|AES97338.1| Cytochrome P450 likeTBP [Medicago truncatula]
Unigene331_All	0.78	937.6	0	cytochrome P450, putative [Ricinus communis] >gi|223548570|gb|EEF50061.1| cytochrome P450, putative [Ricinus communis]
Unigene507_All	0.72	464.2	4e-161	Cytochrome P450 superfamily protein [Theobroma cacao]
Unigene596_All	0.65	392.1	3e-133	cytochrome P450 mono-oxygenase [Artemisia annua]
Unigene678_All	0.56	99.8	6e-23	PREDICTED: cytochrome P450 704C1-like [Vitis vinifera]
Unigene800_All	0.86	66.6	7e-13	cytochrome P450 mono-oxygenase [Artemisia annua]
Unigene809_All	0.34	77.8	7e-15	cytochrome P450 71B10 family protein [Populus trichocarpa] >gi|550318714|gb|ERP49986.1| cytochrome P450 71B10 family protein [Populus trichocarpa]
Unigene1265_All	0.71	765.8	0	PREDICTED: cytochrome P450 704C1-like [Vitis vinifera]
Unigene1331_All	0.65	628.2	0	cytochrome P450 family protein [Populus trichocarpa] >gi|550319274|gb|ERP50442.1| cytochrome P450 family protein [Populus trichocarpa]
Unigene1875_All	0.68	245	1e-77	cytochrome P450 [Helianthus annuus]
Unigene1884_All	0.23	50.1	3e-06	Cytochrome P450 [Medicago truncatula] >gi|355502768|gb|AES83971.1| Cytochrome P450 [Medicago truncatula]
Unigene2236_All	0.7	660.6	0	cytochrome P450 family protein [Populus trichocarpa] >gi|222843873|gb|EEE81420.1| cytochrome P450 family protein [Populus trichocarpa]
Unigene2487_All	0.7	731.5	0	PREDICTED: cytochrome P450 93A1-like [Solanum tuberosum]
Unigene2512_All	0.22	36.2	1e-08	Cytochrome P450 [Medicago truncatula] >gi|355502768|gb|AES83971.1| Cytochrome P450 [Medicago truncatula]
Unigene2562_All	0.6	309.3	3e-101	Cytochrome P450 94A1 [Medicago truncatula] >gi|355490475|gb|AES71678.1| Cytochrome P450 94A1 [Medicago truncatula]
Unigene2578_All	0.6	56.2	7e-07	Cytochrome P450 [Medicago truncatula] >gi|355502768|gb|AES83971.1| Cytochrome P450 [Medicago truncatula]
Unigene2633_All	0.68	680.6	0	RecName: Full=7-ethoxycoumarin O-deethylase; Short=ECOD; AltName: Full=Cytochrome P450 76B1; AltName: Full=Phenylurea dealkylase >gi|2370230|emb|CAA71054.1| 7-ethoxycoumarin O-deethylase [Helianthus tuberosus]
Unigene2922_All	0.92	82	6e-17	cytochrome P450 family protein [Populus trichocarpa] >gi|550332686|gb|EEE89622.2| cytochrome P450 family protein [Populus trichocarpa]
Unigene4040_All	0.6	611.3	0	cytochrome P450 [Helianthus annuus]
Unigene4443_All	0.55	562.8	0	Cytochrome P450 [Theobroma cacao]
Unigene4459_All	0.76	802.4	0	PREDICTED: cytochrome P450 710A1-like [Vitis vinifera]
Unigene4518_All	0.64	694.1	0	PREDICTED: cytochrome P450 94A1-like [Cucumis sativus]
Unigene4545_All	0.55	567	0	cytochrome P450-like protein [Tanacetum cinerariifolium]
Unigene4667_All	0.7	165.2	3e-50	Cytochrome P450 82C4, putative isoform 2 [Theobroma cacao]
Unigene4742_All	0.92	57.8	1e-09	cytochrome P450 monooxygenase [Stevia rebaudiana]
Unigene4938_All	0.67	124.4	3e-32	cytochrome P450 monooxygenase [Sesamum indicum]
Unigene5028_All	0.73	131	4e-35	cytochrome P450 monooxygenase [Stevia rebaudiana]
Unigene5131_All	0.6	254.2	1e-80	cytochrome P450 [Populus trichocarpa]
Unigene5274_All	0.76	500.7	4e-175	RecName: Full=Allene oxide synthase; AltName: Full=Cytochrome P450 74A2; AltName: Full=Rubber particle protein; Short=RPP >gi|206582008|pdb|3DAM|A Chain A, Crystal Structure Of Allene Oxide Synthase >gi|206582009|pdb|3DAN|A Chain A, Crystal Structure Of Allene Oxide Synthase >gi|206582010|pdb|3DBM|A Chain A, Crystal Structure Of Allene Oxide Synthase >gi|198446807|emb|CAA55025.2| rubber particle …
CL10.Contig1_All	0.86	866.3	0	cytochrome p450 51 family protein [Populus trichocarpa] >gi|222846614|gb|EEE84161.1| cytochrome p450 51 family protein [Populus trichocarpa]
CL10.Contig2_All	0.82	816.6	0	cytochrome P450 monooxygenase CYP51G1 [Glycine max]
CL127.Contig3_All	0.69	38.1	4e-25	Cytochrome P450 likeTBP [Medicago truncatula] >gi|355515715|gb|AES97338.1| Cytochrome P450 likeTBP [Medicago truncatula]
CL138.Contig1_All	0.84	867.1	0	cytochrome P450 mono-oxygenase [Artemisia annua]
CL138.Contig2_All	0.65	361.3	5e-121	cytochrome P450 family protein [Populus trichocarpa] >gi|550344840|gb|EEE81698.2| cytochrome P450 family protein [Populus trichocarpa]
CL138.Contig3_All	0.76	139.4	5e-39	cytochrome P450 mono-oxygenase [Artemisia annua]
CL138.Contig4_All	0.65	92.4	5e-22	Cytochrome P450 [Theobroma cacao]
CL277.Contig1_All	0.67	636	0	cytochrome P450 [Populus trichocarpa]
CL277.Contig2_All	0.77	178.7	1e-53	cytochrome P450 [Populus trichocarpa]
CL380.Contig1_All	0.45	59.7	3e-09	PREDICTED: cytochrome P450 716B1-like [Cicer arietinum]
CL380.Contig1_All	0.42	57.4	2e-08	PREDICTED: cytochrome P450 716B1-like isoform X1 [Glycine max]
CL380.Contig2_All	0.5	51.6	2e-06	cytochrome P450, putative [Ricinus communis] >gi|223539215|gb|EEF40808.1| cytochrome P450, putative [Ricinus communis]
Unigene5528_All	0.82	278.9	3e-90	RecName: Full=Allene oxide synthase; AltName: Full=Cytochrome P450 74A2; AltName: Full=Rubber particle protein; Short=RPP >gi|206582008|pdb|3DAM|A Chain A, Crystal Structure Of Allene Oxide Synthase >gi|206582009|pdb|3DAN|A Chain A, Crystal Structure Of Allene Oxide Synthase >gi|206582010|pdb|3DBM|A Chain A, Crystal Structure Of Allene Oxide Synthase >gi|198446807|emb|CAA55025.2| rubber particle …
Unigene5753_All	0.51	79	5e-17	PREDICTED: cytochrome P450 82A3-like [Vitis vinifera]
Unigene6109_All	0.67	405.6	6e-137	PREDICTED: cytochrome P450 76A2 [Vitis vinifera]
Unigene6172_All	0.6	639.4	0	PREDICTED: cytochrome P450 86B1-like [Solanum tuberosum]
Unigene6194_All	0.26	54.7	2e-07	Cytochrome P450 [Medicago truncatula] >gi|355502768|gb|AES83971.1| Cytochrome P450 [Medicago truncatula]
Unigene6207_All	0.49	50.8	7e-19	Cytochrome P450 likeTBP [Medicago truncatula] >gi|355515735|gb|AES97358.1| Cytochrome P450 likeTBP [Medicago truncatula]
Unigene6445_All	0.68	693.7	0	PREDICTED: cytochrome P450 714A1-like [Solanum tuberosum]
Unigene6597_All	0.6	620.2	0	PREDICTED: cytochrome P450 94A1-like [Citrus sinensis]
Unigene7067_All	0.49	95.9	1e-20	Cytochrome P450 likeTBP [Medicago truncatula] >gi|355515715|gb|AES97338.1| Cytochrome P450 likeTBP [Medicago truncatula]
Unigene7093_All	0.51	69.7	2e-13	Cytochrome P450 likeTBP [Medicago truncatula] >gi|355515715|gb|AES97338.1| Cytochrome P450 likeTBP [Medicago truncatula]
Unigene7093_All	0.71	57.4	4e-09	probable cytochrome P450 monooxygenase - maize (fragment)
Unigene7923_All	0.7	48.1	9e-06	Cytochrome P450 likeTBP [Medicago truncatula] >gi|355515715|gb|AES97338.1| Cytochrome P450 likeTBP [Medicago truncatula]
Unigene8064_All	0.57	58.5	3e-09	Cytochrome P450 likeTBP [Medicago truncatula] >gi|355515715|gb|AES97338.1| Cytochrome P450 likeTBP [Medicago truncatula]
Unigene8147_All	0.68	105.5	1e-26	RecName: Full=Geraniol 8-hydroxylase; AltName: Full=Cytochrome P450 76B6; AltName: Full=Geraniol 10-hydroxylase; Short=CrG10H >gi|17065916|emb|CAC80883.1| geraniol 10-hydroxylase [Catharanthus roseus]
Unigene8315_All	0.69	755	0	cytochrome P450 mono-oxygenase [Artemisia annua]
Unigene8316_All	0.67	733.4	0	cytochrome P450 mono-oxygenase [Artemisia annua]
Unigene8401_All	0.56	526.2	0	PREDICTED: cytochrome P450 716B1-like [Citrus sinensis]
Unigene8708_All	0.57	637.1	0	putative flavonoid 3&apos;-hydroxylase cytochrome P450 [Artemisia annua]
Unigene9017_All	0.8	52	2e-08	cytochrome P450 monooxygenase [Pyrus communis]
Unigene9274_All	0.74	235.7	1e-74	Cytochrome P450 superfamily protein [Theobroma cacao]
Unigene9329_All	0.59	599	0	cytochrome P450, putative [Ricinus communis] >gi|223550841|gb|EEF52327.1| cytochrome P450, putative [Ricinus communis]
Unigene9466_All	0.72	745.3	0	cytochrome P450-like protein [Tanacetum cinerariifolium]
Unigene9881_All	0.54	103.2	2e-25	Cytochrome P450 [Medicago truncatula] >gi|355523950|gb|AET04404.1| Cytochrome P450 [Medicago truncatula]
Unigene9956_All	0.69	120.9	3e-32	PREDICTED: cytochrome P450 94A1 [Vitis vinifera]
Unigene9973_All	0.63	99.4	1e-24	PREDICTED: cytochrome P450 734A1-like [Fragaria vesca subsp. vesca]
Unigene9993_All	0.57	84.7	1e-18	PREDICTED: cytochrome P450 71A1 [Vitis vinifera]
Unigene10119_All	0.6	100.9	7e-25	cytochrome P450 CYP74C9 [Petunia integrifolia subsp. inflata] >gi|85720843|gb|ABC75839.1| cytochrome P450 CYP74C9 [Petunia integrifolia subsp. inflata]
Unigene10285_All	0.67	719.2	0	cytochrome P450 mono-oxygenase [Artemisia annua]
Unigene10412_All	0.73	310.8	3e-98	cytochrome P450-like protein [Tanacetum cinerariifolium]
Unigene10473_All	0.29	81.3	7e-16	Cytochrome P450 [Medicago truncatula] >gi|355502768|gb|AES83971.1| Cytochrome P450 [Medicago truncatula]
Unigene10606_All	0.8	858.6	0	Cytochrome P450, family 86, subfamily B, polypeptide 1 isoform 1 [Theobroma cacao] >gi|508707223|gb|EOX99119.1| Cytochrome P450, family 86, subfamily B, polypeptide 1 isoform 1 [Theobroma cacao] >gi|508707224|gb|EOX99120.1| Cytochrome P450, family 86, subfamily B, polypeptide 1 isoform 1 [Theobroma cacao]
Unigene10890_All	0.55	150.6	1e-41	cytochrome P450 family protein [Populus trichocarpa] >gi|222843873|gb|EEE81420.1| cytochrome P450 family protein [Populus trichocarpa]
Unigene11128_All	0.38	65.5	8e-12	Cytochrome P450 likeTBP [Medicago truncatula] >gi|355515735|gb|AES97358.1| Cytochrome P450 likeTBP [Medicago truncatula]
Unigene12043_All	0.69	571.6	0	cytochrome P450, putative [Ricinus communis] >gi|223531932|gb|EEF33746.1| cytochrome P450, putative [Ricinus communis]
Unigene12113_All	0.46	174.9	1e-50	cytochrome P450 [Panax ginseng]
Unigene12210_All	0.72	730.3	0	PREDICTED: cytochrome P450 78A5-like [Citrus sinensis]
Unigene12741_All	0.79	776.9	0	PREDICTED: cytochrome P450 90B1-like [Vitis vinifera]
Unigene13036_All	0.65	171.4	1e-52	cytochrome P450, putative [Ricinus communis] >gi|223549500|gb|EEF50988.1| cytochrome P450, putative [Ricinus communis]
Unigene13641_All	0.67	688.7	0	cytochrome P450-dependent fatty acid hydroxylase [Nicotiana tabacum]
Unigene13647_All	0.91	954.1	0	cytochrome P450 monooxygenase [Artemisia annua]
Unigene13760_All	0.58	190.3	7e-53	PREDICTED: cytochrome P450 82A3-like [Vitis vinifera]
Unigene13973_All	0.54	95.9	3e-24	cytochrome P450 [Populus trichocarpa]
Unigene14864_All	0.69	677.2	0	cytochrome P450 [Panax notoginseng]
Unigene14932_All	0.51	427.6	6e-145	cytochrome P450-like protein [Tanacetum cinerariifolium]
Unigene15124_All	0.7	415.2	1e-142	PREDICTED: cytochrome P450 734A1-like [Solanum tuberosum]
Unigene15134_All	0.83	872.1	0	cytochrome P450, putative [Ricinus communis] >gi|223544096|gb|EEF45621.1| cytochrome P450, putative [Ricinus communis]
Unigene15752_All	0.59	633.6	0	PREDICTED: cytochrome P450 94A1-like [Citrus sinensis]
Unigene16519_All	0.58	601.3	0	cytochrome P450, putative [Ricinus communis] >gi|223550832|gb|EEF52318.1| cytochrome P450, putative [Ricinus communis]
Unigene16559_All	0.53	73.6	4e-37	PREDICTED: cytochrome P450 71D8-like [Glycine max] >gi|356533236|ref|XP_003535172.1| PREDICTED: cytochrome P450 71D8-like [Glycine max] >gi|356537385|ref|XP_003537208.1| PREDICTED: cytochrome P450 71D8-like [Glycine max]
Unigene16790_All	0.82	896.7	0	PREDICTED: cytochrome P450 86A2-like [Cicer arietinum]
Unigene16856_All	0.48	468	2e-159	PREDICTED: cytochrome P450 71D11-like [Glycine max]
Unigene16978_All	0.54	531.6	0	cytochrome P450 [Helianthus annuus]
Unigene17134_All	0.48	85.9	4e-18	PREDICTED: cytochrome P450 716B2-like [Glycine max]
Unigene17161_All	0.67	721.9	0	PREDICTED: cytochrome P450 734A1-like [Solanum lycopersicum]
Unigene17257_All	0.49	485.7	5e-165	PREDICTED: cytochrome P450 71A1-like [Fragaria vesca subsp. vesca]
Unigene17364_All	0.79	114	7e-30	cytochrome P450 mono-oxygenase [Artemisia annua]
Unigene17630_All	0.77	751.5	0	RecName: Full=Cytochrome P450 85A; AltName: Full=C6-oxidase
Unigene17638_All	0.68	693.3	0	PREDICTED: cytochrome P450 94A1-like [Fragaria vesca subsp. vesca]
Unigene18146_All	0.64	61.6	1e-08	cytochrome P450 [Panax notoginseng]
Unigene18402_All	0.6	142.1	3e-39	Cytochrome P450, family 71, subfamily A, polypeptide 25, putative [Theobroma cacao]
Unigene18460_All	0.63	156.4	6e-44	Cytochrome P450, putative [Theobroma cacao]
Unigene18476_All	0.55	578.6	0	cytochrome P450 monooxygenase CYP72A59 [Medicago truncatula]
Unigene19142_All	0.78	1109.8	0	cytochrome P450, putative [Ricinus communis] >gi|223547135|gb|EEF48632.1| cytochrome P450, putative [Ricinus communis]
Unigene19224_All	0.71	275	2e-89	cytochrome P450 [Tanacetum cinerariifolium]
Unigene19373_All	0.33	220.3	1e-61	Cytochrome P450 [Medicago truncatula] >gi|355523950|gb|AET04404.1| Cytochrome P450 [Medicago truncatula]
Unigene19741_All	0.71	732.2	0	cytochrome P450 monooxygenase [Petunia x hybrida]
Unigene19812_All	0.81	885.9	0	PREDICTED: cytochrome P450 97B2, chloroplastic-like [Oryza brachyantha]
Unigene19910_All	0.57	587.4	0	PREDICTED: cytochrome P450 82A3 [Vitis vinifera]
Unigene20205_All	0.57	139.4	5e-38	pentatricopeptide repeat-containing protein [Arabidopsis thaliana] >gi|223635653|sp|B3H4P1.1|PP450_ARATH RecName: Full=Pentatricopeptide repeat-containing protein At5g66631 >gi|332010859|gb|AED98242.1| pentatricopeptide repeat-containing protein [Arabidopsis thaliana]
Unigene20328_All	0.65	80.1	2e-17	PREDICTED: cytochrome P450 94A1-like [Vitis vinifera]
Unigene20522_All	0.78	798.9	0	cytochrome P450 [Arabidopsis lyrata subsp. lyrata] >gi|297329386|gb|EFH59805.1| cytochrome P450 [Arabidopsis lyrata subsp. lyrata]
Unigene20631_All	0.63	673.3	0	PREDICTED: cytochrome P450 734A1-like [Solanum tuberosum]
Unigene20732_All	0.66	524.2	1e-179	Cytochrome P450 [Medicago truncatula] >gi|355517141|gb|AES98764.1| Cytochrome P450 [Medicago truncatula]
Unigene20733_All	0.64	524.6	4e-179	Cytochrome P450 [Medicago truncatula] >gi|355517141|gb|AES98764.1| Cytochrome P450 [Medicago truncatula]
Unigene20789_All	0.45	441	2e-148	RecName: Full=Probable (S)-N-methylcoclaurine 3&apos;-hydroxylase isozyme 2; AltName: Full=Cytochrome P450 80B2 >gi|9971208|dbj|BAB12433.1| (S)-N-methylcoclaurine-3&apos;-hydroxylase [Coptis japonica]
Unigene20978_All	0.26	51.6	1e-06	Cytochrome P450 [Medicago truncatula] >gi|355502768|gb|AES83971.1| Cytochrome P450 [Medicago truncatula]
Unigene20985_All	0.75	469.2	9e-162	putative flavonoid 3&apos;-hydroxylase cytochrome P450 [Artemisia annua]
Unigene21068_All	0.67	110.2	2e-28	cytochrome P450 [Solanum tuberosum]
Unigene21122_All	0.85	356.3	2e-119	Cytochrome P450, family 86, subfamily A, polypeptide 8 [Theobroma cacao]
Unigene21533_All	0.53	529.2	0	Cytochrome P450, putative [Theobroma cacao]
Unigene22082_All	0.79	240.3	7e-77	cytochrome P450 [Populus trichocarpa]
Unigene22083_All	0.53	55.1	7e-09	cytochrome P450 [Populus trichocarpa] >gi|566166561|ref|XP_006384409.1| cytochrome P450 family protein [Populus trichocarpa] >gi|550341027|gb|ERP62206.1| cytochrome P450 family protein [Populus trichocarpa]
Unigene22312_All	0.55	220.7	1e-67	Cytochrome p450 79a2, putative [Theobroma cacao]
Unigene22313_All	0.6	203.4	5e-62	cytochrome P450 [Hordeum vulgare subsp. vulgare]
Unigene22384_All	0.8	285.8	1e-96	40S ribosomal protein S2 [Phytophthora parasitica P1569] >gi|567961613|gb|ETK87153.1| 40S ribosomal protein S2 [Phytophthora parasitica] >gi|567990340|gb|ETL40572.1| 40S ribosomal protein S2 [Phytophthora parasitica] >gi|568019574|gb|ETL93718.1| 40S ribosomal protein S2 [Phytophthora parasitica] >gi|568049990|gb|ETM46955.1| 40S ribosomal protein S2 [Phytophthora parasitica] >gi|570327997|gb|ETO75…
Unigene22651_All	0.71	190.7	7e-58	cytochrome P450-like protein [Tanacetum cinerariifolium]
Unigene22655_All	0.47	477.6	3e-162	PREDICTED: cytochrome P450 93A3-like [Solanum tuberosum]
Unigene23011_All	0.54	65.5	2e-12	PREDICTED: cytochrome P450 716B1-like [Cicer arietinum]
Unigene23215_All	0.52	551.6	0	Cytochrome P450 82A3, putative isoform 2 [Theobroma cacao]
Unigene23263_All	0.7	64.3	7e-14	cytochrome P450 [Catharanthus roseus]
Unigene23288_All	0.67	109.4	3e-28	PREDICTED: cytochrome P450 716B2-like [Vitis vinifera]
Unigene23426_All	0.93	89	8e-21	cytochrome P450 [Populus trichocarpa]
Unigene24057_All	0.38	76.6	4e-16	Cytochrome P450 [Medicago truncatula] >gi|355502768|gb|AES83971.1| Cytochrome P450 [Medicago truncatula]
Unigene24934_All	0.41	59.7	1e-10	Cytochrome P450 [Medicago truncatula] >gi|355523950|gb|AET04404.1| Cytochrome P450 [Medicago truncatula]
Unigene24935_All	0.67	142.5	4e-39	cytochrome P450-like protein [Tanacetum cinerariifolium]
Unigene25593_All	0.43	68.9	1e-13	Cytochrome P450 [Medicago truncatula] >gi|355502768|gb|AES83971.1| Cytochrome P450 [Medicago truncatula]
Unigene25673_All	0.67	70.5	6e-14	PREDICTED: cytochrome P450 76C1-like [Vitis vinifera]
Unigene25730_All	0.72	184.5	1e-55	3-epi-6-deoxocathasterone 23-monooxygenase [Arabidopsis thaliana] >gi|75306559|sp|Q94IA6.1|C90D1_ARATH RecName: Full=3-epi-6-deoxocathasterone 23-monooxygenase; AltName: Full=Cytochrome P450 90D1 >gi|14971017|dbj|BAB62109.1| CYP90D [Arabidopsis thaliana] >gi|332641883|gb|AEE75404.1| 3-epi-6-deoxocathasterone 23-monooxygenase [Arabidopsis thaliana]
Unigene26649_All	0.56	89	9e-21	Cytochrome P450 79B2 family protein [Populus trichocarpa] >gi|550340386|gb|EEE85592.2| Cytochrome P450 79B2 family protein [Populus trichocarpa]
Unigene27014_All	0.45	59.7	1e-10	pentatricopeptide repeat-containing protein [Arabidopsis thaliana] >gi|223635653|sp|B3H4P1.1|PP450_ARATH RecName: Full=Pentatricopeptide repeat-containing protein At5g66631 >gi|332010859|gb|AED98242.1| pentatricopeptide repeat-containing protein [Arabidopsis thaliana]
Unigene27019_All	0.6	128.6	3e-36	40S ribosomal protein S2 [Phytophthora parasitica P1569] >gi|567961613|gb|ETK87153.1| 40S ribosomal protein S2 [Phytophthora parasitica] >gi|567990340|gb|ETL40572.1| 40S ribosomal protein S2 [Phytophthora parasitica] >gi|568019574|gb|ETL93718.1| 40S ribosomal protein S2 [Phytophthora parasitica] >gi|568049990|gb|ETM46955.1| 40S ribosomal protein S2 [Phytophthora parasitica] >gi|570327997|gb|ETO75…
Unigene27683_All	0.53	89.4	2e-21	cytochrome P450, putative [Ricinus communis] >gi|223537269|gb|EEF38900.1| cytochrome P450, putative [Ricinus communis]
Unigene28224_All	0.58	76.3	2e-16	Cytochrome P450 [Medicago truncatula] >gi|355502768|gb|AES83971.1| Cytochrome P450 [Medicago truncatula]
Unigene28292_All	0.74	500.7	6e-176	cytochrome P450 probable 6-deoxoteasterone to 3-dehydro 6-deoxoteasterone or teasterone to 3-dehydro teasterone [Populus trichocarpa] >gi|566150041|ref|XP_002298408.2| cytochrome P450 family protein [Populus trichocarpa] >gi|550347749|gb|EEE83213.2| cytochrome P450 family protein [Populus trichocarpa]
Unigene28520_All	0.36	51.2	7e-07	cytochrome P450 71B10 family protein [Populus trichocarpa] >gi|550318714|gb|ERP49986.1| cytochrome P450 71B10 family protein [Populus trichocarpa]
Unigene29151_All	0.82	136.3	4e-38	cytochrome P450 monooxygenase [Stevia rebaudiana]
Unigene29256_All	0.86	132.1	1e-36	abscisic acid 8&apos;-hydroxylase 1 [Arabidopsis thaliana] >gi|75306306|sp|Q949P1.1|ABAH1_ARATH RecName: Full=Abscisic acid 8&apos;-hydroxylase 1; Short=ABA 8&apos;-hydroxylase 1; AltName: Full=Cytochrome P450 707A1 >gi|46401564|dbj|BAD16629.1| cytochrome P450 monooxygenase [Arabidopsis thaliana] >gi|332658762|gb|AEE84162.1| abscisic acid 8&apos;-hydroxylase 1 [Arabidopsis thaliana]
Unigene29317_All	0.53	110.2	9e-28	putative flavonoid 3&apos;-hydroxylase cytochrome P450 [Artemisia annua]
Unigene29361_All	0.73	230.7	1e-72	cytochrome P450 mono-oxygenase [Artemisia annua]
Unigene29466_All	0.64	525.4	4e-179	Cytochrome P450 [Medicago truncatula] >gi|355517141|gb|AES98764.1| Cytochrome P450 [Medicago truncatula]
Unigene29500_All	0.73	67.8	2e-15	cytochrome P450 monooxygenase [Pyrus communis]
Unigene29541_All	0.63	47.4	2e-06	cytochrome P450-like TBP protein [Lilium longiflorum]
Unigene29555_All	0.28	81.3	1e-15	Cytochrome P450 [Medicago truncatula] >gi|355502768|gb|AES83971.1| Cytochrome P450 [Medicago truncatula]
Unigene29576_All	0.83	136.7	3e-37	cytochrome P450 mono-oxygenase [Artemisia annua]
Unigene29608_All	0.7	140.6	3e-39	PREDICTED: cytochrome P450 94A1-like [Solanum lycopersicum]
Unigene29646_All	0.66	245	2e-78	PREDICTED: cytochrome P450 94A1-like isoform X2 [Citrus sinensis]
Unigene29739_All	0.71	86.7	1e-19	cytochrome P450-like protein [Tanacetum cinerariifolium]
Unigene29780_All	0.51	89	1e-20	Cytochrome P450 [Theobroma cacao]
Unigene29892_All	0.67	165.6	2e-48	cytochrome P450 mono-oxygenase [Artemisia annua]
Unigene29921_All	0.63	206.8	3e-63	Cytochrome P450 [Theobroma cacao]
Unigene29997_All	0.63	58.9	5e-11	cytochrome P450-like TBP protein [Lilium longiflorum]
Unigene30010_All	0.59	600.9	0	cytochrome P450, family 82, subfamily C, polypeptide 3 [Arabidopsis thaliana] >gi|75278028|sp|O49396.3|C82C3_ARATH RecName: Full=Cytochrome P450 82C3 >gi|4678706|emb|CAA16594.2| cytochrome P450-like protein [Arabidopsis thaliana] >gi|7270099|emb|CAB79913.1| cytochrome P450-like protein [Arabidopsis thaliana] >gi|332660582|gb|AEE85982.1| cytochrome P450, family 82, subfamily C, polypeptide 3 [Arab…
Unigene30044_All	0.59	618.2	0	PREDICTED: cytochrome P450 76A2-like [Solanum tuberosum]
Unigene30128_All	0.74	65.5	3e-11	Cytochrome P450 likeTBP [Medicago truncatula] >gi|355515715|gb|AES97338.1| Cytochrome P450 likeTBP [Medicago truncatula]
Unigene30129_All	0.78	71.6	2e-14	Cytochrome P450 likeTBP [Medicago truncatula] >gi|355515735|gb|AES97358.1| Cytochrome P450 likeTBP [Medicago truncatula]
Unigene30144_All	0.55	577.4	0	RecName: Full=Premnaspirodiene oxygenase; Short=HPO; AltName: Full=Cytochrome P450 71D55 >gi|151335776|gb|ABS00393.1| cytochrome P450 hydroxylase [Hyoscyamus muticus]
Unigene30176_All	0.57	97.1	4e-23	PREDICTED: cytochrome P450 78A4 [Vitis vinifera]
Unigene30210_All	0.68	703.4	0	Cytochrome P450, family 715, subfamily A, polypeptide 1 [Theobroma cacao]
Unigene30227_All	0.65	665.6	0	cytochrome P450 5-hydroxylase for coniferaldehyde, coniferyl alcohol and ferulic acid [Populus trichocarpa]
Unigene30271_All	0.58	594.3	0	Cytochrome P450, family 71, subfamily A, polypeptide 25, putative [Theobroma cacao]
Unigene30428_All	0.67	166.4	6e-49	PREDICTED: cytochrome P450 716B2-like [Vitis vinifera]
Unigene30485_All	0.65	97.1	2e-26	cytochrome P450 A, partial [Helianthus annuus] >gi|390430569|gb|AFL91102.1| cytochrome P450 A, partial [Helianthus annuus]
Unigene30573_All	0.55	96.3	3e-23	PREDICTED: cytochrome P450 76C1-like [Vitis vinifera]
Unigene30591_All	0.56	63.9	1e-11	Cytochrome P450 [Medicago truncatula] >gi|355489353|gb|AES70556.1| Cytochrome P450 [Medicago truncatula]
Unigene30656_All	0.66	209.9	4e-65	Cytochrome P450 [Theobroma cacao]
Unigene30969_All	0.66	59.3	3e-10	PREDICTED: cytochrome P450 78A3 [Vitis vinifera]
Unigene31477_All	0.49	469.5	3e-159	cytochrome P450, putative [Ricinus communis] >gi|223535776|gb|EEF37438.1| cytochrome P450, putative [Ricinus communis]
Unigene31749_All	0.75	733.4	0	PREDICTED: cytochrome P450 87A3-like [Cucumis sativus] >gi|449519609|ref|XP_004166827.1| PREDICTED: cytochrome P450 87A3-like [Cucumis sativus]
Unigene32218_All	0.86	121.7	1e-31	abscisic acid 8&apos;-hydroxylase 3 [Arabidopsis thaliana] >gi|75309080|sp|Q9FH76.1|ABAH3_ARATH RecName: Full=Abscisic acid 8&apos;-hydroxylase 3; Short=ABA 8&apos;-hydroxylase 3; AltName: Full=Cytochrome P450 707A3 >gi|10177005|dbj|BAB10255.1| cytochrome P450 [Arabidopsis thaliana] >gi|18086490|gb|AAL57698.1| AT5g45340/K9E15_12 [Arabidopsis thaliana] >gi|20857158|gb|AAM26703.1| AT5g45340/K9E15_1…
Unigene32443_All	0.45	52.4	5e-08	PREDICTED: cytochrome P450 76C4 [Vitis vinifera]
Unigene32514_All	0.53	66.6	6e-13	PREDICTED: cytochrome P450 82A3-like [Vitis vinifera]
Unigene32544_All	0.67	138.7	1e-36	P450 mono-oxygenase [Stevia rebaudiana]
Unigene32545_All	0.69	126.7	3e-32	PREDICTED: cytochrome P450 82A3-like [Citrus sinensis]
Unigene32578_All	0.66	524.2	1e-178	Cytochrome P450 [Medicago truncatula] >gi|355517141|gb|AES98764.1| Cytochrome P450 [Medicago truncatula]
Unigene32579_All	0.64	524.6	8e-178	Cytochrome P450 [Medicago truncatula] >gi|355517141|gb|AES98764.1| Cytochrome P450 [Medicago truncatula]
Unigene32607_All	0.64	49.3	3e-07	cytochrome P450 monooxygenase, partial [Artemisia annua]
Unigene32608_All	0.72	48.9	6e-06	cytochrome P450 [Populus trichocarpa]
Unigene32609_All	0.68	122.1	1e-31	putative flavonoid 3&apos;-hydroxylase cytochrome P450 [Artemisia annua]
Unigene32736_All	0.36	109.4	8e-26	PREDICTED: cytochrome P450 71A1-like [Citrus sinensis]
Unigene32809_All	0.7	483	2e-168	PREDICTED: cytochrome P450 704C1-like [Glycine max]
Unigene32894_All	0.28	115.5	7e-26	cytochrome P450, putative [Ricinus communis] >gi|223530472|gb|EEF32356.1| cytochrome P450, putative [Ricinus communis]
CL406.Contig1_All	0.72	408.3	7e-140	PREDICTED: cytochrome P450 734A1-like [Vitis vinifera]
CL406.Contig2_All	0.73	262.7	1e-84	PREDICTED: cytochrome P450 734A1-like [Glycine max]
CL483.Contig1_All	0.56	142.9	1e-39	cytochrome P450 [Helianthus annuus]
CL483.Contig2_All	0.46	400.6	9e-132	cytochrome P450 [Papaver somniferum]
CL483.Contig3_All	0.4	104.4	1e-25	cytochrome P450-like protein [Tanacetum cinerariifolium]
CL483.Contig4_All	0.41	78.2	1e-16	cytochrome P450, putative [Ricinus communis] >gi|223537531|gb|EEF39156.1| cytochrome P450, putative [Ricinus communis]
CL619.Contig1_All	0.72	787.7	0	cytochrome P450 [Helianthus annuus]
CL619.Contig2_All	0.58	637.1	0	cytochrome P450 monooxygenase [Medicago truncatula]
CL671.Contig1_All	0.65	622.5	0	cytochrome P450, putative [Ricinus communis] >gi|223541898|gb|EEF43444.1| cytochrome P450, putative [Ricinus communis]
CL671.Contig2_All	0.64	652.9	0	PREDICTED: cytochrome P450 78A3-like [Solanum lycopersicum]
CL773.Contig1_All	0.58	151.4	1e-42	PREDICTED: cytochrome P450 71A2-like isoform 1 [Vitis vinifera]
CL773.Contig2_All	0.51	524.6	3e-180	PREDICTED: cytochrome P450 71A25-like [Fragaria vesca subsp. vesca]
CL773.Contig3_All	0.51	322	1e-104	Cytochrome P450, family 71, subfamily A, polypeptide 25, putative [Theobroma cacao]
CL773.Contig4_All	0.48	290.8	2e-90	PREDICTED: cytochrome P450 71A6-like [Solanum tuberosum]
Unigene33315_All	0.63	204.9	1e-62	cytochrome P450 CYP736A12 [Panax ginseng]
Unigene33460_All	0.33	93.2	1e-19	PREDICTED: cytochrome P450 86B1-like isoform X2 [Glycine max]
Unigene33531_All	0.24	111.7	2e-24	Cytochrome P450 [Medicago truncatula] >gi|355512162|gb|AES93785.1| Cytochrome P450 [Medicago truncatula]
Unigene33728_All	0.5	147.9	5e-41	Cytochrome P450 [Medicago truncatula] >gi|355498795|gb|AES79998.1| Cytochrome P450 [Medicago truncatula]
Unigene33729_All	0.54	130.6	3e-35	cytochrome P450 monooxygenase isoform I [Sesamum indicum]
Unigene33898_All	0.62	46.6	3e-21	Cytochrome P450 likeTBP [Medicago truncatula] >gi|355515715|gb|AES97338.1| Cytochrome P450 likeTBP [Medicago truncatula]
Unigene34116_All	0.32	48.5	9e-06	cytochrome P450, putative [Phytophthora infestans T30-4] >gi|262095768|gb|EEY53820.1| cytochrome P450, putative [Phytophthora infestans T30-4]
Unigene34186_All	0.89	183.3	9e-56	putative taxadiene 5-alpha-hydroxylase cytochrome P450 [Artemisia annua]
Unigene34194_All	0.37	69.3	9e-13	Cytochrome P450 [Medicago truncatula] >gi|355502768|gb|AES83971.1| Cytochrome P450 [Medicago truncatula]
Unigene34417_All	0.66	60.5	9e-11	PREDICTED: cytochrome P450 83B1-like [Solanum tuberosum]
Unigene34418_All	0.35	87	1e-18	cytochrome P450, putative [Ricinus communis] >gi|223537888|gb|EEF39503.1| cytochrome P450, putative [Ricinus communis]
Unigene34561_All	0.67	110.2	2e-30	cytochrome P450 [Populus trichocarpa]
Unigene34585_All	0.74	234.6	4e-74	PREDICTED: cytochrome P450 704C1-like [Solanum lycopersicum]
Unigene34809_All	0.43	85.9	7e-20	Cytochrome P450 81D1 [Aegilops tauschii]
Unigene35055_All	0.39	104.8	5e-24	putative cytochrome P450 superfamily protein [Zea mays] >gi|194689126|gb|ACF78647.1| unknown [Zea mays] >gi|223972899|gb|ACN30637.1| unknown [Zea mays] >gi|223973673|gb|ACN31024.1| unknown [Zea mays] >gi|238010720|gb|ACR36395.1| unknown [Zea mays] >gi|238011756|gb|ACR36913.1| unknown [Zea mays] >gi|414880089|tpg|DAA57220.1| TPA: putative cytochrome P450 superfamily protein [Zea mays]
Unigene35100_All	0.34	63.2	3e-11	PREDICTED: cytochrome P450 734A5-like [Setaria italica]
Unigene35404_All	0.65	124.8	1e-33	PREDICTED: cytochrome P450 81D1-like [Solanum tuberosum]
Unigene35445_All	0.36	92.8	1e-21	PREDICTED: cytochrome P450 83B1-like isoform X1 [Glycine max] >gi|571444153|ref|XP_006576429.1| PREDICTED: cytochrome P450 83B1-like isoform X2 [Glycine max]
Unigene35824_All	0.56	64.7	6e-12	cytochrome P450 [Populus trichocarpa]
Unigene36455_All	0.33	56.6	5e-09	cytochrome P450, putative [Arabidopsis thaliana]
Unigene36488_All	0.36	47.4	8e-06	Cytochrome P450, family 82, subfamily C, polypeptide 4 [Theobroma cacao]
Unigene36622_All	0.49	71.6	1e-14	Cytochrome P450 [Medicago truncatula] >gi|355523950|gb|AET04404.1| Cytochrome P450 [Medicago truncatula]
Unigene36648_All	0.49	75.9	1e-17	putative cytochrome P450, partial [Lolium perenne]
Unigene36648_All	0.49	75.9	1e-15	putative cytochrome P450 [Lolium rigidum]
Unigene36743_All	0.57	99.8	2e-24	PREDICTED: LOW QUALITY PROTEIN: cytochrome P450 71D10-like [Vitis vinifera]
Unigene36836_All	0.64	109	3e-27	cytochrome P450 enzyme [Pisum sativum]
Unigene37038_All	0.68	96.7	6e-24	PREDICTED: cytochrome P450 704C1-like isoform X2 [Citrus sinensis] >gi|568874338|ref|XP_006490273.1| PREDICTED: cytochrome P450 704C1-like isoform X2 [Citrus sinensis] >gi|568875246|ref|XP_006490719.1| PREDICTED: cytochrome P450 704C1-like isoform X2 [Citrus sinensis]
Unigene37136_All	0.36	87	2e-18	Cytochrome P450 97B2, chloroplastic [Triticum urartu]
Unigene37185_All	0.32	59.7	5e-10	PREDICTED: cytochrome P450 83B1-like [Solanum lycopersicum]
Unigene37243_All	0.39	48.1	1e-06	RecName: Full=Cytochrome P450 71B8; AltName: Full=Cytochrome P450, family 71, subfamily B, polypeptide 8
Unigene37493_All	0.31	52.8	8e-08	Cytochrome P450 [Medicago truncatula] >gi|355502768|gb|AES83971.1| Cytochrome P450 [Medicago truncatula]
Unigene37810_All	0.43	71.6	1e-14	Cytochrome P450 [Medicago truncatula] >gi|355523950|gb|AET04404.1| Cytochrome P450 [Medicago truncatula]
CL1060.Contig1_All	0.79	755.4	0	putative steroid 23-alpha-hydroxylase cytochrome P450 [Artemisia annua]
CL1060.Contig2_All	0.72	671	0	cytochrome P450 90A1 [Arabidopsis thaliana] >gi|5915851|sp|Q42569.1|C90A1_ARATH RecName: Full=Cytochrome P450 90A1 >gi|853719|emb|CAA60793.1| CYP90 protein [Arabidopsis thaliana] >gi|871988|emb|CAA60794.1| CYP90 protein [Arabidopsis thaliana] >gi|9759094|dbj|BAB09663.1| cytochrome P450 90A1 [Arabidopsis thaliana] >gi|14596099|gb|AAK68777.1| cytochrome P450 90A1 [Arabidopsis thaliana] >gi|15450717…
CL1305.Contig1_All	0.78	135.6	1e-37	cytochrome P450 [Panax notoginseng]
CL1305.Contig2_All	0.76	785.8	0	PREDICTED: cytochrome P450 71A1-like [Citrus sinensis]
CL1305.Contig3_All	0.75	137.9	3e-38	Cytochrome P450 superfamily protein [Theobroma cacao]
CL1408.Contig1_All	0.75	976.1	0	cytochrome P450, putative [Ricinus communis] >gi|223551083|gb|EEF52569.1| cytochrome P450, putative [Ricinus communis]
CL1408.Contig2_All	0.75	976.1	0	cytochrome P450, putative [Ricinus communis] >gi|223551083|gb|EEF52569.1| cytochrome P450, putative [Ricinus communis]
CL1408.Contig3_All	0.75	976.1	0	cytochrome P450, putative [Ricinus communis] >gi|223551083|gb|EEF52569.1| cytochrome P450, putative [Ricinus communis]
CL1640.Contig1_All	0.86	1239.9	0	cytochrome P450-like protein [Tanacetum cinerariifolium]
CL1640.Contig2_All	0.86	1239.2	0	cytochrome P450-like protein [Tanacetum cinerariifolium]
CL1640.Contig3_All	0.86	1244.6	0	cytochrome P450-like protein [Tanacetum cinerariifolium]
CL1640.Contig4_All	0.83	1206	0	cytochrome P450-like protein [Tanacetum cinerariifolium]
CL1640.Contig5_All	0.85	1236.1	0	cytochrome P450-like protein [Tanacetum cinerariifolium]
CL1640.Contig6_All	0.84	1223.8	0	cytochrome P450-like protein [Tanacetum cinerariifolium]
CL1640.Contig7_All	0.85	1233	0	cytochrome P450-like protein [Tanacetum cinerariifolium]
CL1640.Contig8_All	0.82	1201.4	0	cytochrome P450-like protein [Tanacetum cinerariifolium]
CL2402.Contig1_All	0.81	755	0	cytochrome P450 family protein [Populus trichocarpa] >gi|550341923|gb|ERP62952.1| cytochrome P450 family protein [Populus trichocarpa]
CL2402.Contig2_All	0.81	134	3e-37	cytochrome P450, putative [Ricinus communis] >gi|223542185|gb|EEF43729.1| cytochrome P450, putative [Ricinus communis]
CL2670.Contig1_All	0.57	579.7	0	PREDICTED: cytochrome P450 83B1 [Vitis vinifera]
CL2670.Contig2_All	0.55	550.1	0	cytochrome P450, putative [Ricinus communis] >gi|223551201|gb|EEF52687.1| cytochrome P450, putative [Ricinus communis]
CL2744.Contig1_All	0.62	241.1	2e-76	cytochrome P450 [Helianthus annuus]
CL2744.Contig2_All	0.54	495	2e-171	cytochrome P450, putative [Ricinus communis] >gi|223550412|gb|EEF51899.1| cytochrome P450, putative [Ricinus communis]
CL2744.Contig3_All	0.64	650.6	0	cytochrome P450 [Helianthus annuus]
CL2744.Contig4_All	0.6	296.6	1e-96	PREDICTED: cytochrome P450 71A22-like [Solanum tuberosum]
CL2744.Contig5_All	0.55	261.2	6e-166	cytochrome P450 [Helianthus annuus]
CL2744.Contig6_All	0.54	526.9	0	PREDICTED: cytochrome P450 71A4-like [Solanum tuberosum]
CL2744.Contig7_All	0.73	365.5	1e-123	cytochrome P450 [Helianthus annuus]
CL2940.Contig1_All	0.79	311.6	1e-103	PREDICTED: cytochrome P450 77A2 [Vitis vinifera] >gi|296090394|emb|CBI40213.3| unnamed protein product [Vitis vinifera]
CL2940.Contig2_All	0.73	381.3	9e-129	PREDICTED: cytochrome P450 77A1-like [Solanum lycopersicum]
CL2940.Contig3_All	0.77	798.9	0	PREDICTED: cytochrome P450 77A2 [Vitis vinifera] >gi|296090394|emb|CBI40213.3| unnamed protein product [Vitis vinifera]
CL2940.Contig4_All	0.72	207.6	1e-63	Cytochrome P450 77A3 [Theobroma cacao]
CL3027.Contig1_All	0.59	618.2	0	PREDICTED: cytochrome P450 89A2-like [Vitis vinifera]
CL3027.Contig2_All	0.57	556.2	0	Cytochrome P450, family 87, subfamily A, polypeptide 6 [Theobroma cacao]
CL3027.Contig3_All	0.53	115.9	8e-30	PREDICTED: cytochrome P450 89A2-like [Vitis vinifera]
CL3251.Contig1_All	0.64	270.8	9e-80	PREDICTED: cytochrome P450 82C4 [Vitis vinifera]
CL3251.Contig2_All	0.66	681.8	0	cytochrome P450-like protein [Tanacetum cinerariifolium]
CL3251.Contig3_All	0.46	72.8	2e-11	Cytochrome P450 82A3, putative isoform 1 [Theobroma cacao]
CL3251.Contig4_All	0.67	677.6	0	cytochrome P450-like protein [Tanacetum cinerariifolium]
CL3251.Contig5_All	0.54	555.1	0	PREDICTED: cytochrome P450 82A3-like [Vitis vinifera]
CL3251.Contig6_All	0.74	656	0	cytochrome P450-like protein [Tanacetum cinerariifolium]
CL3251.Contig7_All	0.55	427.2	2e-146	PREDICTED: cytochrome P450 82A3-like [Fragaria vesca subsp. vesca]
CL3251.Contig8_All	0.68	523.5	0	cytochrome P450-like protein [Tanacetum cinerariifolium]
CL3251.Contig9_All	0.66	253.8	2e-80	PREDICTED: cytochrome P450 82A3-like [Solanum tuberosum]
CL3272.Contig1_All	0.76	820.8	0	cytochrome P450 mono-oxygenase [Artemisia annua]
CL3272.Contig2_All	0.61	659.1	0	cytochrome P450 monooxygenase [Medicago truncatula]
CL3272.Contig3_All	0.71	181.8	2e-54	cytochrome P450 mono-oxygenase [Artemisia annua]
CL3272.Contig3_All	0.66	159.8	2e-46	cytochrome P450 [Populus trichocarpa]
CL3272.Contig4_All	0.71	287.3	3e-93	cytochrome P450 mono-oxygenase [Artemisia annua]
CL3565.Contig1_All	0.33	64.3	4e-08	cytochrome P450 like_TBP [Nicotiana tabacum]
CL3640.Contig1_All	0.62	232.3	1e-72	cytochrome P450 [Verbena x hybrida]
CL3640.Contig2_All	0.49	496.9	1e-170	PREDICTED: cytochrome P450 76C4 [Vitis vinifera]
CL3640.Contig3_All	0.62	102.8	1e-25	PREDICTED: cytochrome P450 76C4-like [Vitis vinifera]
CL3640.Contig4_All	0.53	520	1e-179	cytochrome P450 monooxygenase isoform I [Sesamum indicum]
CL3640.Contig5_All	0.64	89.4	6e-21	PREDICTED: cytochrome P450 76C4-like [Vitis vinifera]
CL3640.Contig6_All	0.51	500	5e-172	PREDICTED: LOW QUALITY PROTEIN: cytochrome P450 76C4-like [Vitis vinifera]
CL3640.Contig7_All	0.51	191	2e-58	cytochrome P450 monooxygenase CYP76E3 [Glycine max]
CL3821.Contig1_All	0.48	505	7e-172	Cytochrome P450, putative [Theobroma cacao]
CL3821.Contig2_All	0.52	377.9	6e-126	cytochrome P450-like protein [Tanacetum cinerariifolium]
CL3821.Contig3_All	0.44	101.3	1e-24	cytochrome P450, putative [Ricinus communis] >gi|223550035|gb|EEF51522.1| cytochrome P450, putative [Ricinus communis]
CL3821.Contig4_All	0.56	591.7	0	cytochrome P450-like protein [Tanacetum cinerariifolium]
CL3823.Contig1_All	0.6	607.4	0	cytochrome P450 [Petunia x hybrida]
CL3823.Contig2_All	0.67	681	0	RecName: Full=7-ethoxycoumarin O-deethylase; Short=ECOD; AltName: Full=Cytochrome P450 76B1; AltName: Full=Phenylurea dealkylase >gi|2370230|emb|CAA71054.1| 7-ethoxycoumarin O-deethylase [Helianthus tuberosus]
CL3823.Contig3_All	0.61	620.5	0	cytochrome P450 [Petunia x hybrida]
CL3823.Contig4_All	0.68	258.8	4e-83	RecName: Full=7-ethoxycoumarin O-deethylase; Short=ECOD; AltName: Full=Cytochrome P450 76B1; AltName: Full=Phenylurea dealkylase >gi|2370230|emb|CAA71054.1| 7-ethoxycoumarin O-deethylase [Helianthus tuberosus]
CL3977.Contig1_All	0.65	339.3	7e-113	cytochrome P450 [Antirrhinum majus]
CL3977.Contig2_All	0.59	601.7	0	cytochrome P450 [Antirrhinum majus]
CL4087.Contig1_All	0.65	651.7	0	cytochrome P450 mono-oxygenase [Artemisia annua]
CL4087.Contig2_All	0.69	136	1e-37	PREDICTED: cytochrome P450 83B1-like [Vitis vinifera]
CL4147.Contig1_All	0.5	84	4e-17	Cytochrome P450 likeTBP [Medicago truncatula] >gi|355515735|gb|AES97358.1| Cytochrome P450 likeTBP [Medicago truncatula]
CL4147.Contig2_All	0.78	62	8e-13	cytochrome P450 monooxygenase [Pyrus communis]
