# Supplementary material for: The Transcript Profile of a Traditional Chinese Medicine, Atractylodes lancea, Revealing Its Sesquiterpenoid Biosynthesis of the Major Active Components
Source: PLoS One. 2016 Mar 18;11(3):e0151975. doi: 10.1371/journal.pone.0151975 (PMC4798728; doi:10.1371/journal.pone.0151975)
Supplement: S6 Table — (XLS) [file pone.0151975.s006.xls]

## Sheet: All-Unigene.final_primer.out
Unigene ID_SSR No._Primer No.	SSR sequence	SSR repeat unit	SSR start	SSR size	Foward primer	Annealing temperature	Reverse primer	Annealing temperature	Length of amplification product	SSR amplification product
CL1060.Contig1_All_178_1	TGGTGGTGGTGGTGG	TGG(3*5)	812	15	TATACAGGCTAGGAGAAGGGTGG	60.829	ATCCACTATCTCATCATCGGAAA	59.812	160	TATACAGGCTAGGAGAAGGGTGGCGGAGGCGTTAAGTTCGGTGGTGAAGGAGAGGCGAAGGGAGTTGAGGGAAAAGGGGATGAAGAAGAACGACATGCTGGCGGCATTATTCGAGAGTGA[TGGTGGTGGTGGTGG]TTTTTCCGATGATGAGATAGTGGAT
CL1060.Contig1_All_178_2	TGGTGGTGGTGGTGG	TGG(3*5)	812	15	GTTAAGTTCGGTGGTGAAGGAG	60.033	ATCCACTATCTCATCATCGGAAA	59.812	130	GTTAAGTTCGGTGGTGAAGGAGAGGCGAAGGGAGTTGAGGGAAAAGGGGATGAAGAAGAACGACATGCTGGCGGCATTATTCGAGAGTGA[TGGTGGTGGTGGTGG]TTTTTCCGATGATGAGATAGTGGAT
CL1060.Contig1_All_178_3	TGGTGGTGGTGGTGG	TGG(3*5)	812	15	GTTAAGTTCGGTGGTGAAGGAG	60.033	CCAATAGAGACACCAACAAATCC	59.755	149	GTTAAGTTCGGTGGTGAAGGAGAGGCGAAGGGAGTTGAGGGAAAAGGGGATGAAGAAGAACGACATGCTGGCGGCATTATTCGAGAGTGA[TGGTGGTGGTGGTGG]TTTTTCCGATGATGAGATAGTGGATTTGTTGGTGTCTCTATTGG
CL1060.Contig1_All_178_4	TGGTGGTGGTGGTGG	TGG(3*5)	812	15	GATGAAGAAGAACGACATGCTG	59.882	ATCCACTATCTCATCATCGGAAA	59.812	82	GATGAAGAAGAACGACATGCTGGCGGCATTATTCGAGAGTGA[TGGTGGTGGTGGTGG]TTTTTCCGATGATGAGATAGTGGAT
CL1060.Contig1_All_178_5	TGGTGGTGGTGGTGG	TGG(3*5)	812	15	GATGAAGAAGAACGACATGCTG	59.882	AATCCACTATCTCATCATCGGAA	59.812	83	GATGAAGAAGAACGACATGCTGGCGGCATTATTCGAGAGTGA[TGGTGGTGGTGGTGG]TTTTTCCGATGATGAGATAGTGGATT
CL1066.Contig3_All_180_1	AGAAGAAGAAGAAGAAGA	AGA(3*6)	1671	18	TGTCCGTAAGAAAGAGAAAAAGG	58.98	TCAGTTTCAGTTTCAGTTTCGGT	60.192	159	TGTCCGTAAGAAAGAGAAAAAGGAAAAGAAAAAGAAAAAACACGCAGCCAATGAAGCTGTTGAGGTGCAGGATGAAGAGATTGCTGAAGCAGGCG[AGAAGAAGAAGAAGAAGA]GAAAGCATGCTGAAGCTGCTGCAACCGAAACTGAAACTGAAACTGA
CL1066.Contig3_All_180_2	AGAAGAAGAAGAAGAAGA	AGA(3*6)	1671	18	TGTCCGTAAGAAAGAGAAAAAGG	58.98	AGTTTCAGTTTCAGTTTCGGTTG	59.719	157	TGTCCGTAAGAAAGAGAAAAAGGAAAAGAAAAAGAAAAAACACGCAGCCAATGAAGCTGTTGAGGTGCAGGATGAAGAGATTGCTGAAGCAGGCG[AGAAGAAGAAGAAGAAGA]GAAAGCATGCTGAAGCTGCTGCAACCGAAACTGAAACTGAAACT
CL1066.Contig3_All_180_3	AGAAGAAGAAGAAGAAGA	AGA(3*6)	1671	18	TGTCCGTAAGAAAGAGAAAAAGG	58.98	CAGTTTCAGTTTCAGTTTCGGTT	59.719	158	TGTCCGTAAGAAAGAGAAAAAGGAAAAGAAAAAGAAAAAACACGCAGCCAATGAAGCTGTTGAGGTGCAGGATGAAGAGATTGCTGAAGCAGGCG[AGAAGAAGAAGAAGAAGA]GAAAGCATGCTGAAGCTGCTGCAACCGAAACTGAAACTGAAACTG
CL1066.Contig3_All_180_4	AGAAGAAGAAGAAGAAGA	AGA(3*6)	1671	18	TCCGTAAGAAAGAGAAAAAGGAAA	59.79	AGTTTCAGTTTCAGTTTCGGTTG	59.719	155	TCCGTAAGAAAGAGAAAAAGGAAAAGAAAAAGAAAAAACACGCAGCCAATGAAGCTGTTGAGGTGCAGGATGAAGAGATTGCTGAAGCAGGCG[AGAAGAAGAAGAAGAAGA]GAAAGCATGCTGAAGCTGCTGCAACCGAAACTGAAACTGAAACT
CL1066.Contig3_All_180_5	AGAAGAAGAAGAAGAAGA	AGA(3*6)	1671	18	TCCGTAAGAAAGAGAAAAAGGAA	58.619	AGTTTCAGTTTCAGTTTCGGTTG	59.719	155	TCCGTAAGAAAGAGAAAAAGGAAAAGAAAAAGAAAAAACACGCAGCCAATGAAGCTGTTGAGGTGCAGGATGAAGAGATTGCTGAAGCAGGCG[AGAAGAAGAAGAAGAAGA]GAAAGCATGCTGAAGCTGCTGCAACCGAAACTGAAACTGAAACT
CL1066.Contig3_All_181_1	AGAAGAAGAAGAAGAAGA	AGA(3*6)	1755	18	ACCGAAACTGAAACTGAAACTGA	60.192	CCCAATATTGTCGAATTCTTGTC	59.729	98	ACCGAAACTGAAACTGAAACTGAAACACCAAGTAAGAAGAAAG[AGAAGAAGAAGAAGAAGA]AAACTGAAGAATGAGACAAGAATTCGACAATATTGGG
CL1066.Contig3_All_181_2	AGAAGAAGAAGAAGAAGA	AGA(3*6)	1755	18	GAAGAAGAGAAAGCATGCTGAAG	59.797	CCCAATATTGTCGAATTCTTGTC	59.729	129	GAAGAAGAGAAAGCATGCTGAAGCTGCTGCAACCGAAACTGAAACTGAAACTGAAACACCAAGTAAGAAGAAAG[AGAAGAAGAAGAAGAAGA]AAACTGAAGAATGAGACAAGAATTCGACAATATTGGG
CL1066.Contig3_All_181_3	AGAAGAAGAAGAAGAAGA	AGA(3*6)	1755	18	AGAAGAAGAGAAAGCATGCTGAA	59.797	CCCAATATTGTCGAATTCTTGTC	59.729	130	AGAAGAAGAGAAAGCATGCTGAAGCTGCTGCAACCGAAACTGAAACTGAAACTGAAACACCAAGTAAGAAGAAAG[AGAAGAAGAAGAAGAAGA]AAACTGAAGAATGAGACAAGAATTCGACAATATTGGG
CL1066.Contig3_All_181_5	AGAAGAAGAAGAAGAAGA	AGA(3*6)	1755	18	AACCGAAACTGAAACTGAAACTG	59.719	CCCAATATTGTCGAATTCTTGTC	59.729	99	AACCGAAACTGAAACTGAAACTGAAACACCAAGTAAGAAGAAAG[AGAAGAAGAAGAAGAAGA]AAACTGAAGAATGAGACAAGAATTCGACAATATTGGG
CL1070.Contig1_All_182_1	GATGATGATGATGATGAT	GAT(3*6)	1117	18	GGTAAGGGCTTTTCTTGTTTGTT	59.933	GGTCCTTGTTTCCTTTCATCTTT	59.874	110	GGTAAGGGCTTTTCTTGTTTGTTCTATTTTGTTTGAAAATTTTGAGTCATAAG[GATGATGATGATGATGAT]ATACATTGTTGTGTACAAAGATGAAAGGAAACAAGGACC
CL1070.Contig1_All_182_2	GATGATGATGATGATGAT	GAT(3*6)	1117	18	CTGTTCAGTAAGCATCCAGAAGG	60.301	GGTCCTTGTTTCCTTTCATCTTT	59.874	139	CTGTTCAGTAAGCATCCAGAAGGGAACCAGGTAAGGGCTTTTCTTGTTTGTTCTATTTTGTTTGAAAATTTTGAGTCATAAG[GATGATGATGATGATGAT]ATACATTGTTGTGTACAAAGATGAAAGGAAACAAGGACC
CL1070.Contig1_All_182_3	GATGATGATGATGATGAT	GAT(3*6)	1117	18	CAAAAGGCTGTTCAGTAAGCATC	60.302	GGTCCTTGTTTCCTTTCATCTTT	59.874	146	CAAAAGGCTGTTCAGTAAGCATCCAGAAGGGAACCAGGTAAGGGCTTTTCTTGTTTGTTCTATTTTGTTTGAAAATTTTGAGTCATAAG[GATGATGATGATGATGAT]ATACATTGTTGTGTACAAAGATGAAAGGAAACAAGGACC
CL1070.Contig1_All_182_4	GATGATGATGATGATGAT	GAT(3*6)	1117	18	AGGTAAGGGCTTTTCTTGTTTGT	59.611	GGTCCTTGTTTCCTTTCATCTTT	59.874	111	AGGTAAGGGCTTTTCTTGTTTGTTCTATTTTGTTTGAAAATTTTGAGTCATAAG[GATGATGATGATGATGAT]ATACATTGTTGTGTACAAAGATGAAAGGAAACAAGGACC
CL1070.Contig1_All_182_5	GATGATGATGATGATGAT	GAT(3*6)	1117	18	GGTAAGGGCTTTTCTTGTTTGTT	59.933	TCCTTGTTTCCTTTCATCTTTGT	59.165	108	GGTAAGGGCTTTTCTTGTTTGTTCTATTTTGTTTGAAAATTTTGAGTCATAAG[GATGATGATGATGATGAT]ATACATTGTTGTGTACAAAGATGAAAGGAAACAAGGA
CL1088.Contig1_All_183_1	GATGATGATGATGAT	GAT(3*5)	450	15	AGGAGGATGTAGTGAAGGAAAGG	60.009	ATGCCGGTTTTATTTTCTAGTCC	59.774	154	AGGAGGATGTAGTGAAGGAAAGGGTC[GATGATGATGATGAT]GGTGATGAGAATCTTGCGTTTCAACGGCTCATCTCTGAGAAAACCAACAAGTACACCATGACGTTGCCGAAGAAATTTGTGGAGGCGGCGGGACTAGAAAATAAAACCGGCAT
CL1088.Contig1_All_183_2	GATGATGATGATGAT	GAT(3*5)	450	15	AGGATGTAGTGAAGGAAAGGGTC	59.888	ATGCCGGTTTTATTTTCTAGTCC	59.774	151	AGGATGTAGTGAAGGAAAGGGTC[GATGATGATGATGAT]GGTGATGAGAATCTTGCGTTTCAACGGCTCATCTCTGAGAAAACCAACAAGTACACCATGACGTTGCCGAAGAAATTTGTGGAGGCGGCGGGACTAGAAAATAAAACCGGCAT
CL1088.Contig1_All_183_3	GATGATGATGATGAT	GAT(3*5)	450	15	GAGGATGTAGTGAAGGAAAGGGT	59.888	ATGCCGGTTTTATTTTCTAGTCC	59.774	152	GAGGATGTAGTGAAGGAAAGGGTC[GATGATGATGATGAT]GGTGATGAGAATCTTGCGTTTCAACGGCTCATCTCTGAGAAAACCAACAAGTACACCATGACGTTGCCGAAGAAATTTGTGGAGGCGGCGGGACTAGAAAATAAAACCGGCAT
CL1088.Contig1_All_183_4	GATGATGATGATGAT	GAT(3*5)	450	15	AGGAGGATGTAGTGAAGGAAAGG	60.009	TGGTGTACTTGTTGGTTTTCTCA	59.566	99	AGGAGGATGTAGTGAAGGAAAGGGTC[GATGATGATGATGAT]GGTGATGAGAATCTTGCGTTTCAACGGCTCATCTCTGAGAAAACCAACAAGTACACCA
CL1088.Contig1_All_183_5	GATGATGATGATGAT	GAT(3*5)	450	15	AGGATGTAGTGAAGGAAAGGGTC	59.888	TGGTGTACTTGTTGGTTTTCTCA	59.566	96	AGGATGTAGTGAAGGAAAGGGTC[GATGATGATGATGAT]GGTGATGAGAATCTTGCGTTTCAACGGCTCATCTCTGAGAAAACCAACAAGTACACCA
CL1088.Contig2_All_184_1	CATCATCATCATCAT	CAT(3*5)	502	15	ACGTCATGGTGTACTTGTTGGTT	60.614	ATGCAGATGGATGTGAAAAAGAT	59.855	147	ACGTCATGGTGTACTTGTTGGTTTTCTCAGAGATGAGCCGTTGAAACGCAAGATTCTCATCAC[CATCATCATCATCAT]CACCGTCACCATCACCAGCACCATCACGGGTGTTAATTAACGGAAGATCTTTTTCACATCCATCTGCAT
CL1088.Contig2_All_184_2	CATCATCATCATCAT	CAT(3*5)	502	15	AACGTCATGGTGTACTTGTTGGT	60.614	ATGCAGATGGATGTGAAAAAGAT	59.855	148	AACGTCATGGTGTACTTGTTGGTTTTCTCAGAGATGAGCCGTTGAAACGCAAGATTCTCATCAC[CATCATCATCATCAT]CACCGTCACCATCACCAGCACCATCACGGGTGTTAATTAACGGAAGATCTTTTTCACATCCATCTGCAT
CL1088.Contig2_All_184_3	CATCATCATCATCAT	CAT(3*5)	502	15	TGGTGTACTTGTTGGTTTTCTCA	59.566	TTCCAAGTTTCATTCTTTGATGC	60.465	160	TGGTGTACTTGTTGGTTTTCTCAGAGATGAGCCGTTGAAACGCAAGATTCTCATCAC[CATCATCATCATCAT]CACCGTCACCATCACCAGCACCATCACGGGTGTTAATTAACGGAAGATCTTTTTCACATCCATCTGCATCAAAGAATGAAACTTGGAA
CL1088.Contig2_All_184_4	CATCATCATCATCAT	CAT(3*5)	502	15	TGGTGTACTTGTTGGTTTTCTCA	59.566	CAAGTTTCATTCTTTGATGCAGA	59.393	157	TGGTGTACTTGTTGGTTTTCTCAGAGATGAGCCGTTGAAACGCAAGATTCTCATCAC[CATCATCATCATCAT]CACCGTCACCATCACCAGCACCATCACGGGTGTTAATTAACGGAAGATCTTTTTCACATCCATCTGCATCAAAGAATGAAACTTG
CL1088.Contig2_All_184_5	CATCATCATCATCAT	CAT(3*5)	502	15	TGGTGTACTTGTTGGTTTTCTCA	59.566	GGATGTGAAAAAGATCTTCCGTT	60.689	133	TGGTGTACTTGTTGGTTTTCTCAGAGATGAGCCGTTGAAACGCAAGATTCTCATCAC[CATCATCATCATCAT]CACCGTCACCATCACCAGCACCATCACGGGTGTTAATTAACGGAAGATCTTTTTCACATCC
CL1124.Contig2_All_188_1	AAATAAAATAAAATAAAATA	AAATA(5*4)	160	20	AAACCAAACTCCATTAATTTCTCA	58.2	GCGAGTACTGAAAACTTGTCGTT	59.874	128	AAACCAAACTCCATTAATTTCTCAT[AAATAAAATAAAATAAAATA]AAGAAAGAAAAACAAGTAAATTGTCTTCCTTCCTTTTATTACACTCACAAATTGGCCTCAAACGACAAGTTTTCAGTACTCGC
CL1124.Contig2_All_188_2	AAATAAAATAAAATAAAATA	AAATA(5*4)	160	20	AACCAAACTCCATTAATTTCTCA	56.911	GCGAGTACTGAAAACTTGTCGTT	59.874	127	AACCAAACTCCATTAATTTCTCAT[AAATAAAATAAAATAAAATA]AAGAAAGAAAAACAAGTAAATTGTCTTCCTTCCTTTTATTACACTCACAAATTGGCCTCAAACGACAAGTTTTCAGTACTCGC
CL1124.Contig2_All_188_3	AAATAAAATAAAATAAAATA	AAATA(5*4)	160	20	AAACCAAACTCCATTAATTTCTCAT	58.507	GCGAGTACTGAAAACTTGTCGTT	59.874	128	AAACCAAACTCCATTAATTTCTCAT[AAATAAAATAAAATAAAATA]AAGAAAGAAAAACAAGTAAATTGTCTTCCTTCCTTTTATTACACTCACAAATTGGCCTCAAACGACAAGTTTTCAGTACTCGC
CL1124.Contig2_All_188_4	AAATAAAATAAAATAAAATA	AAATA(5*4)	160	20	AACCAAACTCCATTAATTTCTCAT	57.292	GCGAGTACTGAAAACTTGTCGTT	59.874	127	AACCAAACTCCATTAATTTCTCAT[AAATAAAATAAAATAAAATA]AAGAAAGAAAAACAAGTAAATTGTCTTCCTTCCTTTTATTACACTCACAAATTGGCCTCAAACGACAAGTTTTCAGTACTCGC
CL1124.Contig2_All_188_5	AAATAAAATAAAATAAAATA	AAATA(5*4)	160	20	TAAACCAAACTCCATTAATTTCTCA	58.266	GCGAGTACTGAAAACTTGTCGTT	59.874	129	TAAACCAAACTCCATTAATTTCTCAT[AAATAAAATAAAATAAAATA]AAGAAAGAAAAACAAGTAAATTGTCTTCCTTCCTTTTATTACACTCACAAATTGGCCTCAAACGACAAGTTTTCAGTACTCGC
CL1129.Contig1_All_189_1	TCTCTCTCTCTC	TC(2*6)	730	12	CGGTCTCTGTCTCTTGTGATCTT	59.93	GGGATCCTCCTAGAGAAACAAAA	59.958	157	CGGTCTCTGTCTCTTGTGATCTTACTCTTCTTCCCCATAGCTGCATCTTTGGCCTCCAGCCT[TCTCTCTCTCTC]CCTCTCTCTACGGCGCTCCTCGCGGATTTTCTCTCTCTGCAACCGCTCTTCCCTCTCCTCTTTTGTTTCTCTAGGAGGATCCC
CL1129.Contig1_All_189_2	TCTCTCTCTCTC	TC(2*6)	730	12	CGGTCTCTGTCTCTTGTGATCTT	59.93	GAGGGATCCTCCTAGAGAAACAA	60.082	159	CGGTCTCTGTCTCTTGTGATCTTACTCTTCTTCCCCATAGCTGCATCTTTGGCCTCCAGCCT[TCTCTCTCTCTC]CCTCTCTCTACGGCGCTCCTCGCGGATTTTCTCTCTCTGCAACCGCTCTTCCCTCTCCTCTTTTGTTTCTCTAGGAGGATCCCTC
CL1129.Contig1_All_189_3	TCTCTCTCTCTC	TC(2*6)	730	12	TGTGATCTTACTCTTCTTCCCCA	60.116	GGGATCCTCCTAGAGAAACAAAA	59.958	143	TGTGATCTTACTCTTCTTCCCCATAGCTGCATCTTTGGCCTCCAGCCT[TCTCTCTCTCTC]CCTCTCTCTACGGCGCTCCTCGCGGATTTTCTCTCTCTGCAACCGCTCTTCCCTCTCCTCTTTTGTTTCTCTAGGAGGATCCC
CL1129.Contig1_All_189_4	TCTCTCTCTCTC	TC(2*6)	730	12	TGTGATCTTACTCTTCTTCCCCA	60.116	GAGGGATCCTCCTAGAGAAACAA	60.082	145	TGTGATCTTACTCTTCTTCCCCATAGCTGCATCTTTGGCCTCCAGCCT[TCTCTCTCTCTC]CCTCTCTCTACGGCGCTCCTCGCGGATTTTCTCTCTCTGCAACCGCTCTTCCCTCTCCTCTTTTGTTTCTCTAGGAGGATCCCTC
CL1129.Contig1_All_189_5	TCTCTCTCTCTC	TC(2*6)	730	12	TGTGATCTTACTCTTCTTCCCCA	60.116	AGAGAAACAAAAGAGGAGAGGGA	59.882	132	TGTGATCTTACTCTTCTTCCCCATAGCTGCATCTTTGGCCTCCAGCCT[TCTCTCTCTCTC]CCTCTCTCTACGGCGCTCCTCGCGGATTTTCTCTCTCTGCAACCGCTCTTCCCTCTCCTCTTTTGTTTCTCT
CL1133.Contig1_All_190_1	AGCAGCAGCAGCAGC	AGC(3*5)	2967	15	AACTGCAACTGCACTTTGGTAG	59.488	TATGTGGAAATTCCTGCTTCAAC	60.358	141	AACTGCAACTGCACTTTGGTAGCGAGCAGGAACAGCAGTCGGGCAAAGAGCAGCAGGTACCACAGCAGCGTGGCGTTTGAAGCG[AGCAGCAGCAGCAGC]AACAGCAAACCCATGACATGTTGAAGCAGGAATTTCCACATA
CL1133.Contig1_All_190_2	AGCAGCAGCAGCAGC	AGC(3*5)	2967	15	AACTGCAACTGCACTTTGGTAG	59.488	CTATGTGGAAATTCCTGCTTCAA	60.476	142	AACTGCAACTGCACTTTGGTAGCGAGCAGGAACAGCAGTCGGGCAAAGAGCAGCAGGTACCACAGCAGCGTGGCGTTTGAAGCG[AGCAGCAGCAGCAGC]AACAGCAAACCCATGACATGTTGAAGCAGGAATTTCCACATAG
CL1133.Contig1_All_190_3	AGCAGCAGCAGCAGC	AGC(3*5)	2967	15	ACAACTGCAACTGCACTTTGGTA	61.999	TATGTGGAAATTCCTGCTTCAAC	60.358	143	ACAACTGCAACTGCACTTTGGTAGCGAGCAGGAACAGCAGTCGGGCAAAGAGCAGCAGGTACCACAGCAGCGTGGCGTTTGAAGCG[AGCAGCAGCAGCAGC]AACAGCAAACCCATGACATGTTGAAGCAGGAATTTCCACATA
CL1133.Contig1_All_190_4	AGCAGCAGCAGCAGC	AGC(3*5)	2967	15	CAACTGCAACTGCACTTTGGTAG	62.108	TATGTGGAAATTCCTGCTTCAAC	60.358	142	CAACTGCAACTGCACTTTGGTAGCGAGCAGGAACAGCAGTCGGGCAAAGAGCAGCAGGTACCACAGCAGCGTGGCGTTTGAAGCG[AGCAGCAGCAGCAGC]AACAGCAAACCCATGACATGTTGAAGCAGGAATTTCCACATA
CL1133.Contig1_All_190_5	AGCAGCAGCAGCAGC	AGC(3*5)	2967	15	ACAACTGCAACTGCACTTTGGTA	61.999	CTATGTGGAAATTCCTGCTTCAA	60.476	144	ACAACTGCAACTGCACTTTGGTAGCGAGCAGGAACAGCAGTCGGGCAAAGAGCAGCAGGTACCACAGCAGCGTGGCGTTTGAAGCG[AGCAGCAGCAGCAGC]AACAGCAAACCCATGACATGTTGAAGCAGGAATTTCCACATAG
CL1133.Contig2_All_191_1	TGCTGCTGCTGCTGC	TGC(3*5)	336	15	ATTGACTTCTTTTGGTTGCAGTG	60.558	AACTGCAACTGCACTTTGGTAG	59.488	158	ATTGACTTCTTTTGGTTGCAGTGGAAATTCCTGCTTCAACATGTCATGGGTTTGCTGT[TGCTGCTGCTGCTGC]TCGCTTCAAACGCCACGCTGCTGTGGTACCTGCTGCTCTTTGCCCGACTGTTGTTCCTGCTCGCTACCAAAGTGCAGTTGCAGTT
CL1133.Contig2_All_191_2	TGCTGCTGCTGCTGC	TGC(3*5)	336	15	CATTGACTTCTTTTGGTTGCAGT	60.558	AACTGCAACTGCACTTTGGTAG	59.488	159	CATTGACTTCTTTTGGTTGCAGTGGAAATTCCTGCTTCAACATGTCATGGGTTTGCTGT[TGCTGCTGCTGCTGC]TCGCTTCAAACGCCACGCTGCTGTGGTACCTGCTGCTCTTTGCCCGACTGTTGTTCCTGCTCGCTACCAAAGTGCAGTTGCAGTT
CL1133.Contig2_All_191_3	TGCTGCTGCTGCTGC	TGC(3*5)	336	15	ACATTGACTTCTTTTGGTTGCAG	60.558	AACTGCAACTGCACTTTGGTAG	59.488	160	ACATTGACTTCTTTTGGTTGCAGTGGAAATTCCTGCTTCAACATGTCATGGGTTTGCTGT[TGCTGCTGCTGCTGC]TCGCTTCAAACGCCACGCTGCTGTGGTACCTGCTGCTCTTTGCCCGACTGTTGTTCCTGCTCGCTACCAAAGTGCAGTTGCAGTT
CL1133.Contig2_All_191_4	TGCTGCTGCTGCTGC	TGC(3*5)	336	15	ATTGACTTCTTTTGGTTGCAGTG	60.558	ACAACTGCAACTGCACTTTGGTA	61.999	160	ATTGACTTCTTTTGGTTGCAGTGGAAATTCCTGCTTCAACATGTCATGGGTTTGCTGT[TGCTGCTGCTGCTGC]TCGCTTCAAACGCCACGCTGCTGTGGTACCTGCTGCTCTTTGCCCGACTGTTGTTCCTGCTCGCTACCAAAGTGCAGTTGCAGTTGT
CL1133.Contig2_All_191_5	TGCTGCTGCTGCTGC	TGC(3*5)	336	15	ATTGACTTCTTTTGGTTGCAGTG	60.558	CAACTGCAACTGCACTTTGGTAG	62.108	159	ATTGACTTCTTTTGGTTGCAGTGGAAATTCCTGCTTCAACATGTCATGGGTTTGCTGT[TGCTGCTGCTGCTGC]TCGCTTCAAACGCCACGCTGCTGTGGTACCTGCTGCTCTTTGCCCGACTGTTGTTCCTGCTCGCTACCAAAGTGCAGTTGCAGTTG
CL1151.Contig2_All_196_1	TCTCTCTCTCTCTCTCTC	TC(2*9)	383	18	GCAAAAGTTGTGAAAATCGTTGT	60.427	ACCAGTTCTTGTTGTCAATCCAT	59.787	157	GCAAAAGTTGTGAAAATCGTTGTTGATATTAATAATCAATCTTCCTAGAGGGCCTGAAGGAACGAACCCAATTCAAAGTTTTCATATTCTTCCATACAACCCATAGAAA[TCTCTCTCTCTCTCTCTC]TTAATCGATGGATTGACAACAAGAACTGGT
CL1151.Contig2_All_196_2	TCTCTCTCTCTCTCTCTC	TC(2*9)	383	18	AACGAACCCAATTCAAAGTTTTC	60.579	ATTATGGGTTCTACCCTCACCAT	59.86	130	AACGAACCCAATTCAAAGTTTTCATATTCTTCCATACAACCCATAGAAA[TCTCTCTCTCTCTCTCTC]TTAATCGATGGATTGACAACAAGAACTGGTGAGTAGATCGATGGTGAGGGTAGAACCCATAAT
CL1151.Contig2_All_196_3	TCTCTCTCTCTCTCTCTC	TC(2*9)	383	18	AACGAACCCAATTCAAAGTTTTC	60.579	ACCAGTTCTTGTTGTCAATCCAT	59.787	97	AACGAACCCAATTCAAAGTTTTCATATTCTTCCATACAACCCATAGAAA[TCTCTCTCTCTCTCTCTC]TTAATCGATGGATTGACAACAAGAACTGGT
CL1151.Contig2_All_196_4	TCTCTCTCTCTCTCTCTC	TC(2*9)	383	18	AACGAACCCAATTCAAAGTTTTC	60.579	ACGCCAAGACTACCCTTGATTAT	60.262	148	AACGAACCCAATTCAAAGTTTTCATATTCTTCCATACAACCCATAGAAA[TCTCTCTCTCTCTCTCTC]TTAATCGATGGATTGACAACAAGAACTGGTGAGTAGATCGATGGTGAGGGTAGAACCCATAATCAAGGGTAGTCTTGGCGT
CL1151.Contig2_All_196_5	TCTCTCTCTCTCTCTCTC	TC(2*9)	383	18	AACGAACCCAATTCAAAGTTTTC	60.579	CCATCGATCTACTCACCAGTTCT	59.652	111	AACGAACCCAATTCAAAGTTTTCATATTCTTCCATACAACCCATAGAAA[TCTCTCTCTCTCTCTCTC]TTAATCGATGGATTGACAACAAGAACTGGTGAGTAGATCGATGG
CL120.Contig2_All_23_1	TGATGATGATGATGA	TGA(3*5)	1195	15	GAGTAAATCTGAAATGCCGTTTG	60.017	GATGTGGAAGTAGCAGTTCATCC	60.018	105	GAGTAAATCTGAAATGCCGTTTGGTTCGAGGGATTTCGGACTCCCCATCAACTCTGGATCACTT[TGATGATGATGATGA]TAGGGATGAACTGCTACTTCCACATC
CL120.Contig2_All_23_2	TGATGATGATGATGA	TGA(3*5)	1195	15	GAGTAAATCTGAAATGCCGTTTG	60.017	GGATGTGGAAGTAGCAGTTCATC	60.018	106	GAGTAAATCTGAAATGCCGTTTGGTTCGAGGGATTTCGGACTCCCCATCAACTCTGGATCACTT[TGATGATGATGATGA]TAGGGATGAACTGCTACTTCCACATCC
CL120.Contig2_All_23_3	TGATGATGATGATGA	TGA(3*5)	1195	15	TTACTTTTTCAAGCGCTGCTATC	60.057	GATGTGGAAGTAGCAGTTCATCC	60.018	142	TTACTTTTTCAAGCGCTGCTATCCTCGTCTGAAACTCGAGTAAATCTGAAATGCCGTTTGGTTCGAGGGATTTCGGACTCCCCATCAACTCTGGATCACTT[TGATGATGATGATGA]TAGGGATGAACTGCTACTTCCACATC
CL120.Contig2_All_23_4	TGATGATGATGATGA	TGA(3*5)	1195	15	TTACTTTTTCAAGCGCTGCTATC	60.057	GGATGTGGAAGTAGCAGTTCATC	60.018	143	TTACTTTTTCAAGCGCTGCTATCCTCGTCTGAAACTCGAGTAAATCTGAAATGCCGTTTGGTTCGAGGGATTTCGGACTCCCCATCAACTCTGGATCACTT[TGATGATGATGATGA]TAGGGATGAACTGCTACTTCCACATCC
CL120.Contig2_All_23_5	TGATGATGATGATGA	TGA(3*5)	1195	15	GATTACTTTTTCAAGCGCTGCTA	60.057	GATGTGGAAGTAGCAGTTCATCC	60.018	144	GATTACTTTTTCAAGCGCTGCTATCCTCGTCTGAAACTCGAGTAAATCTGAAATGCCGTTTGGTTCGAGGGATTTCGGACTCCCCATCAACTCTGGATCACTT[TGATGATGATGATGA]TAGGGATGAACTGCTACTTCCACATC
CL1205.Contig4_All_201_1	CCTGCCCTGCCCTGCCCTGCCCTGC	CCTGC(5*5)	2721	25	GGTGAGTGGGTTAAGAACTTTGA	59.552	GTAGAGGTAAGGAGAGGAGGTGC	59.801	155	GGTGAGTGGGTTAAGAACTTTGAGTTTGATAATATGCAATGCATGCAGCATG[CCTGCCCTGCCCTGCCCTGCCCTGC]CCTCCTCCTGTGATTCCTTATCTTTTATTTCCTCCACCGTCGTTGGCTAATTCCGGCACCTCCTCTCCTTACCTCTAC
CL1205.Contig4_All_201_2	CCTGCCCTGCCCTGCCCTGCCCTGC	CCTGC(5*5)	2721	25	GGTGAGTGGGTTAAGAACTTTGA	59.552	GGTAGAGGTAAGGAGAGGAGGTG	59.666	156	GGTGAGTGGGTTAAGAACTTTGAGTTTGATAATATGCAATGCATGCAGCATG[CCTGCCCTGCCCTGCCCTGCCCTGC]CCTCCTCCTGTGATTCCTTATCTTTTATTTCCTCCACCGTCGTTGGCTAATTCCGGCACCTCCTCTCCTTACCTCTACC
CL1205.Contig4_All_201_3	CCTGCCCTGCCCTGCCCTGCCCTGC	CCTGC(5*5)	2721	25	GGTGAGTGGGTTAAGAACTTTGA	59.552	GGGTAGAGGTAAGGAGAGGAGGT	60.362	157	GGTGAGTGGGTTAAGAACTTTGAGTTTGATAATATGCAATGCATGCAGCATG[CCTGCCCTGCCCTGCCCTGCCCTGC]CCTCCTCCTGTGATTCCTTATCTTTTATTTCCTCCACCGTCGTTGGCTAATTCCGGCACCTCCTCTCCTTACCTCTACCC
CL1205.Contig4_All_201_4	CCTGCCCTGCCCTGCCCTGCCCTGC	CCTGC(5*5)	2721	25	GGTGAGTGGGTTAAGAACTTTGA	59.552	AGGGGTAGAGGTAAGGAGAGGAG	60.477	159	GGTGAGTGGGTTAAGAACTTTGAGTTTGATAATATGCAATGCATGCAGCATG[CCTGCCCTGCCCTGCCCTGCCCTGC]CCTCCTCCTGTGATTCCTTATCTTTTATTTCCTCCACCGTCGTTGGCTAATTCCGGCACCTCCTCTCCTTACCTCTACCCCT
CL1205.Contig4_All_201_5	CCTGCCCTGCCCTGCCCTGCCCTGC	CCTGC(5*5)	2721	25	TGAAGGTGAGTGGGTTAAGAACT	59.199	GTAGAGGTAAGGAGAGGAGGTGC	59.801	159	TGAAGGTGAGTGGGTTAAGAACTTTGAGTTTGATAATATGCAATGCATGCAGCATG[CCTGCCCTGCCCTGCCCTGCCCTGC]CCTCCTCCTGTGATTCCTTATCTTTTATTTCCTCCACCGTCGTTGGCTAATTCCGGCACCTCCTCTCCTTACCTCTAC
CL1230.Contig2_All_207_1	TCTCTCTCTCTCTC	TC(2*7)	1811	14	TCAATGTACCACCATTCTCATCA	60.242	CATGAATGTGTTCTTTTGGTTGA	59.89	159	TCAATGTACCACCATTCTCATCATGAGTATTAGGTCAACTATCTTTATATATTTATATATA[TCTCTCTCTCTCTC]TTTCTCTAGAATTACCTTTATATTTTCACCCATGAAGTGGGACTGATGAAGCACAAATATATCAACCAAAAGAACACATTCATG
CL1230.Contig2_All_207_2	TCTCTCTCTCTCTC	TC(2*7)	1811	14	TGACACATCAATGTACCACCATT	60.03	ATATTTGTGCTTCATCAGTCCCA	60.736	142	TGACACATCAATGTACCACCATTCTCATCATGAGTATTAGGTCAACTATCTTTATATATTTATATATA[TCTCTCTCTCTCTC]TTTCTCTAGAATTACCTTTATATTTTCACCCATGAAGTGGGACTGATGAAGCACAAATAT
CL1230.Contig2_All_207_3	TCTCTCTCTCTCTC	TC(2*7)	1811	14	TCAATGTACCACCATTCTCATCA	60.242	ATATTTGTGCTTCATCAGTCCCA	60.736	135	TCAATGTACCACCATTCTCATCATGAGTATTAGGTCAACTATCTTTATATATTTATATATA[TCTCTCTCTCTCTC]TTTCTCTAGAATTACCTTTATATTTTCACCCATGAAGTGGGACTGATGAAGCACAAATAT
CL1230.Contig2_All_207_4	TCTCTCTCTCTCTC	TC(2*7)	1811	14	TGACACATCAATGTACCACCATT	60.03	TATTTGTGCTTCATCAGTCCCAC	61.268	141	TGACACATCAATGTACCACCATTCTCATCATGAGTATTAGGTCAACTATCTTTATATATTTATATATA[TCTCTCTCTCTCTC]TTTCTCTAGAATTACCTTTATATTTTCACCCATGAAGTGGGACTGATGAAGCACAAATA
CL1230.Contig2_All_207_5	TCTCTCTCTCTCTC	TC(2*7)	1811	14	CAATGTACCACCATTCTCATCAT	58.709	CATGAATGTGTTCTTTTGGTTGA	59.89	158	CAATGTACCACCATTCTCATCATGAGTATTAGGTCAACTATCTTTATATATTTATATATA[TCTCTCTCTCTCTC]TTTCTCTAGAATTACCTTTATATTTTCACCCATGAAGTGGGACTGATGAAGCACAAATATATCAACCAAAAGAACACATTCATG
CL1237.Contig1_All_208_1	ACTTTCACTTTCACTTTCACTTTC	ACTTTC(6*4)	473	24	GAGGGCTTTATGTCCTCTTGTTT	60.018	GAACATTTGTGGATCGGAAAAG	60.702	130	GAGGGCTTTATGTCCTCTTGTTTATCCCCATGCGATCAATACAACAGCTCCAATGG[ACTTTCACTTTCACTTTCACTTTC]CTCTTCTCGCTTTTTCGGCGCTGCTTCCCTTTTCCGATCCACAAATGTTC
CL1237.Contig1_All_208_2	ACTTTCACTTTCACTTTCACTTTC	ACTTTC(6*4)	473	24	ATACCATTGAGGGCTTTATGTCC	60.438	GAACATTTGTGGATCGGAAAAG	60.702	138	ATACCATTGAGGGCTTTATGTCCTCTTGTTTATCCCCATGCGATCAATACAACAGCTCCAATGG[ACTTTCACTTTCACTTTCACTTTC]CTCTTCTCGCTTTTTCGGCGCTGCTTCCCTTTTCCGATCCACAAATGTTC
CL1237.Contig1_All_208_3	ACTTTCACTTTCACTTTCACTTTC	ACTTTC(6*4)	473	24	CCTATCAATACCATTGAGGGCTT	60.551	GAACATTTGTGGATCGGAAAAG	60.702	145	CCTATCAATACCATTGAGGGCTTTATGTCCTCTTGTTTATCCCCATGCGATCAATACAACAGCTCCAATGG[ACTTTCACTTTCACTTTCACTTTC]CTCTTCTCGCTTTTTCGGCGCTGCTTCCCTTTTCCGATCCACAAATGTTC
CL1237.Contig1_All_208_4	ACTTTCACTTTCACTTTCACTTTC	ACTTTC(6*4)	473	24	CAATACCATTGAGGGCTTTATGT	59.302	GAACATTTGTGGATCGGAAAAG	60.702	140	CAATACCATTGAGGGCTTTATGTCCTCTTGTTTATCCCCATGCGATCAATACAACAGCTCCAATGG[ACTTTCACTTTCACTTTCACTTTC]CTCTTCTCGCTTTTTCGGCGCTGCTTCCCTTTTCCGATCCACAAATGTTC
CL1237.Contig1_All_208_5	ACTTTCACTTTCACTTTCACTTTC	ACTTTC(6*4)	473	24	ATTGAGGGCTTTATGTCCTCTTG	60.82	GAACATTTGTGGATCGGAAAAG	60.702	133	ATTGAGGGCTTTATGTCCTCTTGTTTATCCCCATGCGATCAATACAACAGCTCCAATGG[ACTTTCACTTTCACTTTCACTTTC]CTCTTCTCGCTTTTTCGGCGCTGCTTCCCTTTTCCGATCCACAAATGTTC
CL1253.Contig2_All_209_1	CCCCTACCCCTACCCCTACCCCTA	CCCCTA(6*4)	763	24	GGAAATCTGAAAAACTCTTTGGC	60.448	ACAACTTTGCCCTTTTCATTCTT	60.376	121	GGAAATCTGAAAAACTCTTTGGCCCTAGCCTTGCCCTTG[CCCCTACCCCTACCCCTACCCCTA]CCCCAACAGCTGAAAAAGGATCATTGCAAGATCCAAAGAATGAAAAGGGCAAAGTTGT
CL1253.Contig2_All_209_2	CCCCTACCCCTACCCCTACCCCTA	CCCCTA(6*4)	763	24	ATCTGAAAAACTCTTTGGCCCTA	60.459	ACAACTTTGCCCTTTTCATTCTT	60.376	117	ATCTGAAAAACTCTTTGGCCCTAGCCTTGCCCTTG[CCCCTACCCCTACCCCTACCCCTA]CCCCAACAGCTGAAAAAGGATCATTGCAAGATCCAAAGAATGAAAAGGGCAAAGTTGT
CL1253.Contig2_All_209_3	CCCCTACCCCTACCCCTACCCCTA	CCCCTA(6*4)	763	24	GGAAATCTGAAAAACTCTTTGGC	60.448	AACTTTGCCCTTTTCATTCTTTG	60.807	119	GGAAATCTGAAAAACTCTTTGGCCCTAGCCTTGCCCTTG[CCCCTACCCCTACCCCTACCCCTA]CCCCAACAGCTGAAAAAGGATCATTGCAAGATCCAAAGAATGAAAAGGGCAAAGTT
CL1253.Contig2_All_209_4	CCCCTACCCCTACCCCTACCCCTA	CCCCTA(6*4)	763	24	GGAAATCTGAAAAACTCTTTGGC	60.448	CAACTTTGCCCTTTTCATTCTTT	60.807	120	GGAAATCTGAAAAACTCTTTGGCCCTAGCCTTGCCCTTG[CCCCTACCCCTACCCCTACCCCTA]CCCCAACAGCTGAAAAAGGATCATTGCAAGATCCAAAGAATGAAAAGGGCAAAGTTG
CL1276.Contig1_All_210_1	CTCTCTCTCTCTCTCTCTCT	CT(2*10)	344	20	CCAAAGTTTCCATAATTCCACAC	59.638	CAGATAAAGAAAGGGGAAAGGAA	59.957	92	CCAAAGTTTCCATAATTCCACA[CTCTCTCTCTCTCTCTCTCT]TCTTGATTCGTGTCTTCTGTTTGGTCCTTCCTTTCCCCTTTCTTTATCTG
CL1276.Contig1_All_210_2	CTCTCTCTCTCTCTCTCTCT	CT(2*10)	344	20	CCAAAGTTTCCATAATTCCACAC	59.638	TTCAGATAAAGAAAGGGGAAAGG	59.957	94	CCAAAGTTTCCATAATTCCACA[CTCTCTCTCTCTCTCTCTCT]TCTTGATTCGTGTCTTCTGTTTGGTCCTTCCTTTCCCCTTTCTTTATCTGAA
CL1276.Contig1_All_210_3	CTCTCTCTCTCTCTCTCTCT	CT(2*10)	344	20	TTTCCCAAAGTTTCCATAATTCC	60.384	AAAGGAAGGACCAAACAGAAGAC	60.029	80	TTTCCCAAAGTTTCCATAATTCCACA[CTCTCTCTCTCTCTCTCTCT]TCTTGATTCGTGTCTTCTGTTTGGTCCTTCCTTT
CL1276.Contig1_All_210_4	CTCTCTCTCTCTCTCTCTCT	CT(2*10)	344	20	TTTCCCAAAGTTTCCATAATTCC	60.384	TTCAGATAAAGAAAGGGGAAAGG	59.957	98	TTTCCCAAAGTTTCCATAATTCCACA[CTCTCTCTCTCTCTCTCTCT]TCTTGATTCGTGTCTTCTGTTTGGTCCTTCCTTTCCCCTTTCTTTATCTGAA
CL1276.Contig1_All_210_5	CTCTCTCTCTCTCTCTCTCT	CT(2*10)	344	20	TTCTTTTCCATCCAATTATCAGC	59.475	AAAGGAAGGACCAAACAGAAGAC	60.029	117	TTCTTTTCCATCCAATTATCAGCTCTTTAATTAGAATTTTCCCAAAGTTTCCATAATTCCACA[CTCTCTCTCTCTCTCTCTCT]TCTTGATTCGTGTCTTCTGTTTGGTCCTTCCTTT
CL1288.Contig1_All_211_1	CACCACCACCACCAC	CAC(3*5)	311	15	AAGGTCAACCTCGACATTTCTTT	60.385	TGCAATGTTGATGGACTTTAAGA	59.639	148	AAGGTCAACCTCGACATTTCTTTATCTTTTCTT[CACCACCACCACCAC]GACGGTCACCGCCATTGCTGCCGCCGCCGATGCACAAACCTTCGAACTGCAATATTGCTCCACCACCCTCAAAAAGTTCTTAAAGTCCATCAACATTGCA
CL1288.Contig1_All_211_2	CACCACCACCACCAC	CAC(3*5)	311	15	AAGGTCAACCTCGACATTTCTTT	60.385	GAGATTGCAATGTTGATGGACTT	60.374	153	AAGGTCAACCTCGACATTTCTTTATCTTTTCTT[CACCACCACCACCAC]GACGGTCACCGCCATTGCTGCCGCCGCCGATGCACAAACCTTCGAACTGCAATATTGCTCCACCACCCTCAAAAAGTTCTTAAAGTCCATCAACATTGCAATCTC
CL1288.Contig1_All_211_3	CACCACCACCACCAC	CAC(3*5)	311	15	AAGGTCAACCTCGACATTTCTTT	60.385	ATATTGCAGTTCGAAGGTTTGTG	60.408	103	AAGGTCAACCTCGACATTTCTTTATCTTTTCTT[CACCACCACCACCAC]GACGGTCACCGCCATTGCTGCCGCCGCCGATGCACAAACCTTCGAACTGCAATAT
CL1288.Contig1_All_211_4	CACCACCACCACCAC	CAC(3*5)	311	15	AAGGTCAACCTCGACATTTCTTT	60.385	TTAAGAACTTTTTGAGGGTGGTG	59.564	131	AAGGTCAACCTCGACATTTCTTTATCTTTTCTT[CACCACCACCACCAC]GACGGTCACCGCCATTGCTGCCGCCGCCGATGCACAAACCTTCGAACTGCAATATTGCTCCACCACCCTCAAAAAGTTCTTAA
CL1288.Contig1_All_211_5	CACCACCACCACCAC	CAC(3*5)	311	15	AGGTCAACCTCGACATTTCTTTA	59.187	GAGATTGCAATGTTGATGGACTT	60.374	152	AGGTCAACCTCGACATTTCTTTATCTTTTCTT[CACCACCACCACCAC]GACGGTCACCGCCATTGCTGCCGCCGCCGATGCACAAACCTTCGAACTGCAATATTGCTCCACCACCCTCAAAAAGTTCTTAAAGTCCATCAACATTGCAATCTC
CL1303.Contig3_All_212_1	TAATAATAATAATAA	TAA(3*5)	426	15	CACCTCAGTCTTCTCCTTCTTCC	60.768	CGAATTATTGTTGGTTTGCAAGT	60.276	149	CACCTCAGTCTTCTCCTTCTTCCCGCTCTGTCGGAAAAGACCATTGGCTCAATAGCGCGATTCTCCGGCAACAAGGTCAATACGGCGCTGGGGATGCTGACGG[TAATAATAATAATAA]TTTCCTCAACTTGCAAACCAACAATAATTCG
CL1303.Contig3_All_212_2	TAATAATAATAATAA	TAA(3*5)	426	15	CACCTCAGTCTTCTCCTTCTTCC	60.768	GAATCCGAATTATTGTTGGTTTG	59.616	154	CACCTCAGTCTTCTCCTTCTTCCCGCTCTGTCGGAAAAGACCATTGGCTCAATAGCGCGATTCTCCGGCAACAAGGTCAATACGGCGCTGGGGATGCTGACGG[TAATAATAATAATAA]TTTCCTCAACTTGCAAACCAACAATAATTCGGATTC
CL1303.Contig3_All_212_3	TAATAATAATAATAA	TAA(3*5)	426	15	GCACCTCAGTCTTCTCCTTCTTC	60.907	CGAATTATTGTTGGTTTGCAAGT	60.276	150	GCACCTCAGTCTTCTCCTTCTTCCCGCTCTGTCGGAAAAGACCATTGGCTCAATAGCGCGATTCTCCGGCAACAAGGTCAATACGGCGCTGGGGATGCTGACGG[TAATAATAATAATAA]TTTCCTCAACTTGCAAACCAACAATAATTCG
CL1303.Contig3_All_212_4	TAATAATAATAATAA	TAA(3*5)	426	15	GCACCTCAGTCTTCTCCTTCTTC	60.907	GAATCCGAATTATTGTTGGTTTG	59.616	155	GCACCTCAGTCTTCTCCTTCTTCCCGCTCTGTCGGAAAAGACCATTGGCTCAATAGCGCGATTCTCCGGCAACAAGGTCAATACGGCGCTGGGGATGCTGACGG[TAATAATAATAATAA]TTTCCTCAACTTGCAAACCAACAATAATTCGGATTC
CL1303.Contig3_All_212_5	TAATAATAATAATAA	TAA(3*5)	426	15	CACCTCAGTCTTCTCCTTCTTCC	60.768	CAGAATCCGAATTATTGTTGGTT	59.281	156	CACCTCAGTCTTCTCCTTCTTCCCGCTCTGTCGGAAAAGACCATTGGCTCAATAGCGCGATTCTCCGGCAACAAGGTCAATACGGCGCTGGGGATGCTGACGG[TAATAATAATAATAA]TTTCCTCAACTTGCAAACCAACAATAATTCGGATTCTG
CL1339.Contig4_All_216_1	AGGAGCAGGAGCAGGAGCAGGAGC	AGGAGC(6*4)	580	24	CAGGGAAGTACCTTGGACTGAG	60.16	TTCTCCGATGCCTGCTACTATAA	60.245	123	CAGGGAAGTACCTTGGACTGAGGACGGATCATGTTCGCCGACGATCATACTCGAGAGAT[AGGAGCAGGAGCAGGAGCAGGAGC]AGGTCTTACTCTCCATATTATAGTAGCAGGCATCGGAGAA
CL1339.Contig4_All_216_2	AGGAGCAGGAGCAGGAGCAGGAGC	AGGAGC(6*4)	580	24	GAAGTACCTTGGACTGAGGACG	60.167	TTCTCCGATGCCTGCTACTATAA	60.245	119	GAAGTACCTTGGACTGAGGACGGATCATGTTCGCCGACGATCATACTCGAGAGAT[AGGAGCAGGAGCAGGAGCAGGAGC]AGGTCTTACTCTCCATATTATAGTAGCAGGCATCGGAGAA
CL1339.Contig4_All_216_3	AGGAGCAGGAGCAGGAGCAGGAGC	AGGAGC(6*4)	580	24	CAGGGAAGTACCTTGGACTGAG	60.16	ACGAGAATAAGACCTTCTCCGAT	59.649	137	CAGGGAAGTACCTTGGACTGAGGACGGATCATGTTCGCCGACGATCATACTCGAGAGAT[AGGAGCAGGAGCAGGAGCAGGAGC]AGGTCTTACTCTCCATATTATAGTAGCAGGCATCGGAGAAGGTCTTATTCTCGT
CL1339.Contig4_All_216_4	AGGAGCAGGAGCAGGAGCAGGAGC	AGGAGC(6*4)	580	24	GAAGTACCTTGGACTGAGGACG	60.167	ACGAGAATAAGACCTTCTCCGAT	59.649	133	GAAGTACCTTGGACTGAGGACGGATCATGTTCGCCGACGATCATACTCGAGAGAT[AGGAGCAGGAGCAGGAGCAGGAGC]AGGTCTTACTCTCCATATTATAGTAGCAGGCATCGGAGAAGGTCTTATTCTCGT
CL1339.Contig4_All_216_5	AGGAGCAGGAGCAGGAGCAGGAGC	AGGAGC(6*4)	580	24	CAGGGAAGTACCTTGGACTGAG	60.16	TAAGGTGAGCTCGAACGAGAATA	60.389	151	CAGGGAAGTACCTTGGACTGAGGACGGATCATGTTCGCCGACGATCATACTCGAGAGAT[AGGAGCAGGAGCAGGAGCAGGAGC]AGGTCTTACTCTCCATATTATAGTAGCAGGCATCGGAGAAGGTCTTATTCTCGTTCGAGCTCACCTTA
CL1339.Contig5_All_217_2	GAGGAGGAGGAGGAGGAGGAG	GAG(3*7)	1213	21	AGCTACTCTTCTAGCGTATCGCC	60.54	GAACTCACACTCTCACTCCCACT	59.828	150	AGCTACTCTTCTAGCGTATCGCCCGGTTAGGTCAATTAGAAGCTGCTCAAGAAGCATGTCACACCAGCC[GAGGAGGAGGAGGAGGAGGAG]CTACTCGCCGTCAAGGAGCTATTCGAGTAGGAGTGTGAGTGGGAGTGAGAGTGTGAGTTC
CL1339.Contig5_All_217_3	GAGGAGGAGGAGGAGGAGGAG	GAG(3*7)	1213	21	AGCTACTCTTCTAGCGTATCGCC	60.54	AGAACTCACACTCTCACTCCCAC	59.828	151	AGCTACTCTTCTAGCGTATCGCCCGGTTAGGTCAATTAGAAGCTGCTCAAGAAGCATGTCACACCAGCC[GAGGAGGAGGAGGAGGAGGAG]CTACTCGCCGTCAAGGAGCTATTCGAGTAGGAGTGTGAGTGGGAGTGAGAGTGTGAGTTCT
CL1339.Contig5_All_217_5	GAGGAGGAGGAGGAGGAGGAG	GAG(3*7)	1213	21	AGCTACTCTTCTAGCGTATCGCC	60.54	TCACTCCCACTCACACTCCTACT	60.22	138	AGCTACTCTTCTAGCGTATCGCCCGGTTAGGTCAATTAGAAGCTGCTCAAGAAGCATGTCACACCAGCC[GAGGAGGAGGAGGAGGAGGAG]CTACTCGCCGTCAAGGAGCTATTCGAGTAGGAGTGTGAGTGGGAGTGA
CL1361.Contig2_All_222_1	TCATCATCATCATCA	TCA(3*5)	449	15	AGCCTTCCTCTTCTTGGAACTAA	59.908	TAAAGTCCATCTTCCAAGGATCA	59.952	137	AGCCTTCCTCTTCTTGGAACTAACTTGTGAAGTTTCACCACCGTCAAGGCCTGAAGCAGCTAAT[TCATCATCATCATCA]AGCTCATCATCATCAATTCTGCGGACAAACTCTCTTGATCCTTGGAAGATGGACTTTA
CL1361.Contig2_All_222_2	TCATCATCATCATCA	TCA(3*5)	449	15	GGCGATCAGAAACTTCTTGAGTA	59.906	TAAAGTCCATCTTCCAAGGATCA	59.952	159	GGCGATCAGAAACTTCTTGAGTAGCCTTCCTCTTCTTGGAACTAACTTGTGAAGTTTCACCACCGTCAAGGCCTGAAGCAGCTAAT[TCATCATCATCATCA]AGCTCATCATCATCAATTCTGCGGACAAACTCTCTTGATCCTTGGAAGATGGACTTTA
CL1361.Contig2_All_222_3	TCATCATCATCATCA	TCA(3*5)	449	15	GCCTTCCTCTTCTTGGAACTAAC	59.79	TAAAGTCCATCTTCCAAGGATCA	59.952	136	GCCTTCCTCTTCTTGGAACTAACTTGTGAAGTTTCACCACCGTCAAGGCCTGAAGCAGCTAAT[TCATCATCATCATCA]AGCTCATCATCATCAATTCTGCGGACAAACTCTCTTGATCCTTGGAAGATGGACTTTA
CL1361.Contig2_All_222_4	TCATCATCATCATCA	TCA(3*5)	449	15	AGCCTTCCTCTTCTTGGAACTAA	59.908	TCCAAGGATCAAGAGAGTTTGTC	59.743	125	AGCCTTCCTCTTCTTGGAACTAACTTGTGAAGTTTCACCACCGTCAAGGCCTGAAGCAGCTAAT[TCATCATCATCATCA]AGCTCATCATCATCAATTCTGCGGACAAACTCTCTTGATCCTTGGA
CL1361.Contig2_All_222_5	TCATCATCATCATCA	TCA(3*5)	449	15	GCCTTCCTCTTCTTGGAACTAAC	59.79	TCCAAGGATCAAGAGAGTTTGTC	59.743	124	GCCTTCCTCTTCTTGGAACTAACTTGTGAAGTTTCACCACCGTCAAGGCCTGAAGCAGCTAAT[TCATCATCATCATCA]AGCTCATCATCATCAATTCTGCGGACAAACTCTCTTGATCCTTGGA
CL1374.Contig3_All_224_1	CCTCCTCCTCCTCCT	CCT(3*5)	1743	15	TTTCTCCCAGTTCCAAACTACAA	60.022	CATAGCATTGTGCTTAACGATGA	60.164	127	TTTCTCCCAGTTCCAAACTACAATGGATGCACAGACAAAAACGAGAAAGAAGAGTGAGAGCTGCTTCATCCTCAACCCATAGAAGTAG[CCTCCTCCTCCTCCT]TTCATCGTTAAGCACAATGCTATG
CL1374.Contig3_All_224_2	CCTCCTCCTCCTCCT	CCT(3*5)	1743	15	TTTCTCCCAGTTCCAAACTACAA	60.022	TCATAGCATTGTGCTTAACGATG	60.164	128	TTTCTCCCAGTTCCAAACTACAATGGATGCACAGACAAAAACGAGAAAGAAGAGTGAGAGCTGCTTCATCCTCAACCCATAGAAGTAG[CCTCCTCCTCCTCCT]TTCATCGTTAAGCACAATGCTATGA
CL1374.Contig3_All_224_3	CCTCCTCCTCCTCCT	CCT(3*5)	1743	15	TTTTCTCCCAGTTCCAAACTACA	60.022	CATAGCATTGTGCTTAACGATGA	60.164	128	TTTTCTCCCAGTTCCAAACTACAATGGATGCACAGACAAAAACGAGAAAGAAGAGTGAGAGCTGCTTCATCCTCAACCCATAGAAGTAG[CCTCCTCCTCCTCCT]TTCATCGTTAAGCACAATGCTATG
CL1374.Contig3_All_224_4	CCTCCTCCTCCTCCT	CCT(3*5)	1743	15	TTTTCTCCCAGTTCCAAACTACA	60.022	TCATAGCATTGTGCTTAACGATG	60.164	129	TTTTCTCCCAGTTCCAAACTACAATGGATGCACAGACAAAAACGAGAAAGAAGAGTGAGAGCTGCTTCATCCTCAACCCATAGAAGTAG[CCTCCTCCTCCTCCT]TTCATCGTTAAGCACAATGCTATGA
CL1374.Contig3_All_224_5	CCTCCTCCTCCTCCT	CCT(3*5)	1743	15	CTACAATGGATGCACAGACAAAA	60.046	CATAGCATTGTGCTTAACGATGA	60.164	110	CTACAATGGATGCACAGACAAAAACGAGAAAGAAGAGTGAGAGCTGCTTCATCCTCAACCCATAGAAGTAG[CCTCCTCCTCCTCCT]TTCATCGTTAAGCACAATGCTATG
CL1384.Contig4_All_225_1	AGCAGAGCAGAGCAGAGCAG	AGCAG(5*4)	2252	20	CTGACTGTTCGGTAGAAATCAGC	60.309	AAATACCGACGAAGAAAGCTACC	60.039	125	CTGACTGTTCGGTAGAAATCAGC[AGCAGAGCAGAGCAGAGCAG]AAGTGGATGGATACTGAAGCTGAGCTAACCATTTTCGCAGTTGTTTGTGTGGTTGTATAGGTAGCTTTCTTCGTCGGTATTT
CL1384.Contig4_All_225_2	AGCAGAGCAGAGCAGAGCAG	AGCAG(5*4)	2252	20	TCCTTGGGTATTCTTTCTGACTG	59.64	GGTTAGCTCAGCTTCAGTATCCA	59.926	89	TCCTTGGGTATTCTTTCTGACTGTTCGGTAGAAATCAGC[AGCAGAGCAGAGCAGAGCAG]AAGTGGATGGATACTGAAGCTGAGCTAACC
CL1384.Contig4_All_225_3	AGCAGAGCAGAGCAGAGCAG	AGCAG(5*4)	2252	20	TCCTTGGGTATTCTTTCTGACTG	59.64	TAGCTCAGCTTCAGTATCCATCC	59.891	86	TCCTTGGGTATTCTTTCTGACTGTTCGGTAGAAATCAGC[AGCAGAGCAGAGCAGAGCAG]AAGTGGATGGATACTGAAGCTGAGCTA
CL1384.Contig4_All_225_4	AGCAGAGCAGAGCAGAGCAG	AGCAG(5*4)	2252	20	CTGACTGTTCGGTAGAAATCAGC	60.309	CAAAATACCGACGAAGAAAGCTA	59.809	127	CTGACTGTTCGGTAGAAATCAGC[AGCAGAGCAGAGCAGAGCAG]AAGTGGATGGATACTGAAGCTGAGCTAACCATTTTCGCAGTTGTTTGTGTGGTTGTATAGGTAGCTTTCTTCGTCGGTATTTTG
CL1384.Contig4_All_225_5	AGCAGAGCAGAGCAGAGCAG	AGCAG(5*4)	2252	20	ATACAGATGAAAAACAAAAGGCG	59.569	GGTTAGCTCAGCTTCAGTATCCA	59.926	124	ATACAGATGAAAAACAAAAGGCGGAGAAAAGGGTATCCTTGGGTATTCTTTCTGACTGTTCGGTAGAAATCAGC[AGCAGAGCAGAGCAGAGCAG]AAGTGGATGGATACTGAAGCTGAGCTAACC
CL1388.Contig2_All_226_1	TATATATATATA	TA(2*6)	1333	12	GACCGTGTTTAATTGGTGTTGTT	60.069	CGTAAAACTTAACACCCACAACC	59.731	122	GACCGTGTTTAATTGGTGTTGTTTGTTACAGTGAGAGACGAAGGGGAAAGAAGACTACAAGAGTCTGGCAACTGAATTGCATT[TATATATATATA]AAGGGGTTGTGGGTGTTAAGTTTTACG
CL1388.Contig2_All_226_4	TATATATATATA	TA(2*6)	1333	12	ACCGTGTTTAATTGGTGTTGTTT	59.61	CGTAAAACTTAACACCCACAACC	59.731	121	ACCGTGTTTAATTGGTGTTGTTTGTTACAGTGAGAGACGAAGGGGAAAGAAGACTACAAGAGTCTGGCAACTGAATTGCATT[TATATATATATA]AAGGGGTTGTGGGTGTTAAGTTTTACG
CL140.Contig2_All_24_1	AGAGAGAGAGAGAGAGAG	AG(2*9)	400	18	TAGCCACATCAGGATTCCATAAC	60.218	AAAGAAACAGAAACCTGCATCAT	59.19	158	TAGCCACATCAGGATTCCATAACAAAATTTTACCAACTTTTAAGTTGCTATTCAGTATTCAGGTCTGGTACACAAATAAACTTACTTTAAAACAACACAACCCC[AGAGAGAGAGAGAGAGAG]ATAATTGTGATCTATGATGCAGGTTTCTGTTTCTTT
CL140.Contig2_All_24_2	AGAGAGAGAGAGAGAGAG	AG(2*9)	400	18	ATAGCCACATCAGGATTCCATAA	59.714	AAAGAAACAGAAACCTGCATCAT	59.19	159	ATAGCCACATCAGGATTCCATAACAAAATTTTACCAACTTTTAAGTTGCTATTCAGTATTCAGGTCTGGTACACAAATAAACTTACTTTAAAACAACACAACCCC[AGAGAGAGAGAGAGAGAG]ATAATTGTGATCTATGATGCAGGTTTCTGTTTCTTT
CL140.Contig2_All_24_3	AGAGAGAGAGAGAGAGAG	AG(2*9)	400	18	AATAGCCACATCAGGATTCCATA	59.714	AAAGAAACAGAAACCTGCATCAT	59.19	160	AATAGCCACATCAGGATTCCATAACAAAATTTTACCAACTTTTAAGTTGCTATTCAGTATTCAGGTCTGGTACACAAATAAACTTACTTTAAAACAACACAACCCC[AGAGAGAGAGAGAGAGAG]ATAATTGTGATCTATGATGCAGGTTTCTGTTTCTTT
CL140.Contig2_All_24_4	AGAGAGAGAGAGAGAGAG	AG(2*9)	400	18	TAGCCACATCAGGATTCCATAAC	60.218	GAAACCTGCATCATAGATCACAA	59.104	149	TAGCCACATCAGGATTCCATAACAAAATTTTACCAACTTTTAAGTTGCTATTCAGTATTCAGGTCTGGTACACAAATAAACTTACTTTAAAACAACACAACCCC[AGAGAGAGAGAGAGAGAG]ATAATTGTGATCTATGATGCAGGTTTC
CL140.Contig2_All_24_5	AGAGAGAGAGAGAGAGAG	AG(2*9)	400	18	CATTCAATAGCCACATCAGGATT	60.218	GAAACCTGCATCATAGATCACAA	59.104	156	CATTCAATAGCCACATCAGGATTCCATAACAAAATTTTACCAACTTTTAAGTTGCTATTCAGTATTCAGGTCTGGTACACAAATAAACTTACTTTAAAACAACACAACCCC[AGAGAGAGAGAGAGAGAG]ATAATTGTGATCTATGATGCAGGTTTC
CL1423.Contig5_All_231_1	CACACACACACA	CA(2*6)	259	12	CAATTTTGAACAATCCGTTGAAT	60.102	TATGTATGTATCCCCCTCCTCCT	59.945	104	CAATTTTGAACAATCCGTTGAATTTTTTAAGCATT[CACACACACACA]GTGTTTCTCTCTCTGTGTGTGTGAGAGAGAGAGGAGGAGGAGGGGGATACATACATA
CL1423.Contig5_All_231_2	CACACACACACA	CA(2*6)	259	12	CAATTTTGAACAATCCGTTGAAT	60.102	ACCAAATTCACTACGTTTTCCCT	60.153	159	CAATTTTGAACAATCCGTTGAATTTTTTAAGCATT[CACACACACACA]GTGTTTCTCTCTCTGTGTGTGTGAGAGAGAGAGGAGGAGGAGGGGGATACATACATATAGATTCATATAAAGACACATCGCTGGCTTACAGGGAAAACGTAGTGAATTTGGT
CL1423.Contig5_All_231_3	CACACACACACA	CA(2*6)	259	12	TTTTGAACAATCCGTTGAATTTT	59.755	TATGTATGTATCCCCCTCCTCCT	59.945	101	TTTTGAACAATCCGTTGAATTTTTTAAGCATT[CACACACACACA]GTGTTTCTCTCTCTGTGTGTGTGAGAGAGAGAGGAGGAGGAGGGGGATACATACATA
CL1423.Contig5_All_231_4	CACACACACACA	CA(2*6)	259	12	CAATTTTGAACAATCCGTTGAAT	60.102	TTCACTACGTTTTCCCTGTAAGC	59.716	153	CAATTTTGAACAATCCGTTGAATTTTTTAAGCATT[CACACACACACA]GTGTTTCTCTCTCTGTGTGTGTGAGAGAGAGAGGAGGAGGAGGGGGATACATACATATAGATTCATATAAAGACACATCGCTGGCTTACAGGGAAAACGTAGTGAA
CL1423.Contig5_All_231_5	CACACACACACA	CA(2*6)	259	12	CAATTTTGAACAATCCGTTGAAT	60.102	GTAAGCCAGCGATGTGTCTTTAT	59.706	136	CAATTTTGAACAATCCGTTGAATTTTTTAAGCATT[CACACACACACA]GTGTTTCTCTCTCTGTGTGTGTGAGAGAGAGAGGAGGAGGAGGGGGATACATACATATAGATTCATATAAAGACACATCGCTGGCTTAC
CL1446.Contig1_All_232_1	ATGATGATGATGATG	ATG(3*5)	1986	15	TTGAATCAAGATTCCAGGTTTTT	59.026	TTATTTTCCACAAGGGTGTTTGT	59.675	128	TTGAATCAAGATTCCAGGTTTTTTCAAACACTTGATGAAGGTCTCTTTGTTTACTGCTTATATAA[ATGATGATGATGATG]ACAAACCTCACCCTCAACTATTTATACAAACACCCTTGTGGAAAATAA
CL1446.Contig1_All_232_2	ATGATGATGATGATG	ATG(3*5)	1986	15	TTGAATCAAGATTCCAGGTTTTT	59.026	TGATTATTTTCCACAAGGGTGTT	59.638	131	TTGAATCAAGATTCCAGGTTTTTTCAAACACTTGATGAAGGTCTCTTTGTTTACTGCTTATATAA[ATGATGATGATGATG]ACAAACCTCACCCTCAACTATTTATACAAACACCCTTGTGGAAAATAATCA
CL1446.Contig1_All_232_3	ATGATGATGATGATG	ATG(3*5)	1986	15	GACAAGGGAAAACCCATAAGATT	59.622	ATTTTCCACAAGGGTGTTTGTAT	58.728	159	GACAAGGGAAAACCCATAAGATTAAAGAGCTCCTTGAATCAAGATTCCAGGTTTTTTCAAACACTTGATGAAGGTCTCTTTGTTTACTGCTTATATAA[ATGATGATGATGATG]ACAAACCTCACCCTCAACTATTTATACAAACACCCTTGTGGAAAAT
CL1446.Contig1_All_232_4	ATGATGATGATGATG	ATG(3*5)	1986	15	CAAGGGAAAACCCATAAGATTAAA	59.652	TTATTTTCCACAAGGGTGTTTGT	59.675	159	CAAGGGAAAACCCATAAGATTAAAGAGCTCCTTGAATCAAGATTCCAGGTTTTTTCAAACACTTGATGAAGGTCTCTTTGTTTACTGCTTATATAA[ATGATGATGATGATG]ACAAACCTCACCCTCAACTATTTATACAAACACCCTTGTGGAAAATAA
CL1446.Contig1_All_232_5	ATGATGATGATGATG	ATG(3*5)	1986	15	TTGAATCAAGATTCCAGGTTTTT	59.026	AGTGTGATTATTTTCCACAAGGG	59.295	135	TTGAATCAAGATTCCAGGTTTTTTCAAACACTTGATGAAGGTCTCTTTGTTTACTGCTTATATAA[ATGATGATGATGATG]ACAAACCTCACCCTCAACTATTTATACAAACACCCTTGTGGAAAATAATCACACT
CL1455.Contig1_All_233_1	TGATGATGATGATGA	TGA(3*5)	1705	15	ATCTCGGCTATAAAAACCAGGAC	59.886	AAAGATCATCAAGAGGCACTCAA	60.256	157	ATCTCGGCTATAAAAACCAGGACTAGGAATAGAGGCAAAAAATTGGACCATTTTTTCCTCGAATTATGGGTAGTGTT[TGATGATGATGATGA]ACTTGATGCGCTGCTGCTGGTGCCTGGTACATGATAATCTAATTGAGTGCCTCTTGATGATCTTT
CL1455.Contig1_All_233_2	TGATGATGATGATGA	TGA(3*5)	1705	15	CGGCTATAAAAACCAGGACTAGG	60.36	AAAGATCATCAAGAGGCACTCAA	60.256	153	CGGCTATAAAAACCAGGACTAGGAATAGAGGCAAAAAATTGGACCATTTTTTCCTCGAATTATGGGTAGTGTT[TGATGATGATGATGA]ACTTGATGCGCTGCTGCTGGTGCCTGGTACATGATAATCTAATTGAGTGCCTCTTGATGATCTTT
CL1455.Contig1_All_233_3	TGATGATGATGATGA	TGA(3*5)	1705	15	TCTCGGCTATAAAAACCAGGACT	60.478	AAAGATCATCAAGAGGCACTCAA	60.256	156	TCTCGGCTATAAAAACCAGGACTAGGAATAGAGGCAAAAAATTGGACCATTTTTTCCTCGAATTATGGGTAGTGTT[TGATGATGATGATGA]ACTTGATGCGCTGCTGCTGGTGCCTGGTACATGATAATCTAATTGAGTGCCTCTTGATGATCTTT
CL1455.Contig1_All_233_4	TGATGATGATGATGA	TGA(3*5)	1705	15	ATCTCGGCTATAAAAACCAGGAC	59.886	GATTATCATGTACCAGGCACCAG	60.626	131	ATCTCGGCTATAAAAACCAGGACTAGGAATAGAGGCAAAAAATTGGACCATTTTTTCCTCGAATTATGGGTAGTGTT[TGATGATGATGATGA]ACTTGATGCGCTGCTGCTGGTGCCTGGTACATGATAATC
CL1455.Contig1_All_233_5	TGATGATGATGATGA	TGA(3*5)	1705	15	ATCTCGGCTATAAAAACCAGGAC	59.886	AGATTATCATGTACCAGGCACCA	60.626	132	ATCTCGGCTATAAAAACCAGGACTAGGAATAGAGGCAAAAAATTGGACCATTTTTTCCTCGAATTATGGGTAGTGTT[TGATGATGATGATGA]ACTTGATGCGCTGCTGCTGGTGCCTGGTACATGATAATCT
CL1462.Contig1_All_234_1	TCTCTCTCTCTCTCTCTC	TC(2*9)	310	18	CCAATTCCTTTCTTCCAACTTTT	59.875	AATTTAGTAACACAAGACCCGCA	59.946	158	CCAATTCCTTTCTTCCAACTTTTTTTTATTATTTTTCTTCAACCAACAGAACTGCCATAAATCTTTCA[TCTCTCTCTCTCTCTCTC]TTTGCCCTCTTTGAGCTCTCAGAGAATCGACGAGCTCGCGAGGTGTAGGTGCGGGTCTTGTGTTACTAAATT
CL1462.Contig1_All_234_2	TCTCTCTCTCTCTCTCTC	TC(2*9)	310	18	CAACCAACAGAACTGCCATAAAT	60.282	AATTTAGTAACACAAGACCCGCA	59.946	119	CAACCAACAGAACTGCCATAAATCTTTCA[TCTCTCTCTCTCTCTCTC]TTTGCCCTCTTTGAGCTCTCAGAGAATCGACGAGCTCGCGAGGTGTAGGTGCGGGTCTTGTGTTACTAAATT
CL1462.Contig1_All_234_3	TCTCTCTCTCTCTCTCTC	TC(2*9)	310	18	CCAACAGAACTGCCATAAATCTT	59.552	AATTTAGTAACACAAGACCCGCA	59.946	116	CCAACAGAACTGCCATAAATCTTTCA[TCTCTCTCTCTCTCTCTC]TTTGCCCTCTTTGAGCTCTCAGAGAATCGACGAGCTCGCGAGGTGTAGGTGCGGGTCTTGTGTTACTAAATT
CL1462.Contig1_All_234_4	TCTCTCTCTCTCTCTCTC	TC(2*9)	310	18	AACCAACAGAACTGCCATAAATC	59.428	AATTTAGTAACACAAGACCCGCA	59.946	118	AACCAACAGAACTGCCATAAATCTTTCA[TCTCTCTCTCTCTCTCTC]TTTGCCCTCTTTGAGCTCTCAGAGAATCGACGAGCTCGCGAGGTGTAGGTGCGGGTCTTGTGTTACTAAATT
CL1462.Contig1_All_234_5	TCTCTCTCTCTCTCTCTC	TC(2*9)	310	18	CCAATTCCTTTCTTCCAACTTTT	59.875	ATTTAGTAACACAAGACCCGCAC	59.488	157	CCAATTCCTTTCTTCCAACTTTTTTTTATTATTTTTCTTCAACCAACAGAACTGCCATAAATCTTTCA[TCTCTCTCTCTCTCTCTC]TTTGCCCTCTTTGAGCTCTCAGAGAATCGACGAGCTCGCGAGGTGTAGGTGCGGGTCTTGTGTTACTAAAT
CL1462.Contig1_All_235_1	CTCCAGCTCCAGCTCCAGCTCCAG	CTCCAG(6*4)	666	24	TGAAATGTTTGCTGATAAAACCC	60.226	GTGGCTGGATACTCATTGTCTTC	60.018	156	TGAAATGTTTGCTGATAAAACCC[CTCCAGCTCCAGCTCCAGCTCCAG]CTCCGCGCTCCAGAAACCACACCGAACCAGACGAACATGTCGGTAGGCGGGCGGTTCGGCCCACTCATGATCATCGGGTGAGTAAGGAAGACAATGAGTATCCAGCCAC
CL1462.Contig1_All_235_2	CTCCAGCTCCAGCTCCAGCTCCAG	CTCCAG(6*4)	666	24	CAAGAGAATCCTGAAATGTTTGC	60.122	ATTGTCTTCCTTACTCACCCGAT	60.248	153	CAAGAGAATCCTGAAATGTTTGCTGATAAAACCC[CTCCAGCTCCAGCTCCAGCTCCAG]CTCCGCGCTCCAGAAACCACACCGAACCAGACGAACATGTCGGTAGGCGGGCGGTTCGGCCCACTCATGATCATCGGGTGAGTAAGGAAGACAAT
CL1462.Contig1_All_235_3	CTCCAGCTCCAGCTCCAGCTCCAG	CTCCAG(6*4)	666	24	TGAAATGTTTGCTGATAAAACCC	60.226	ATTTGTGGCTGGATACTCATTGT	59.781	160	TGAAATGTTTGCTGATAAAACCC[CTCCAGCTCCAGCTCCAGCTCCAG]CTCCGCGCTCCAGAAACCACACCGAACCAGACGAACATGTCGGTAGGCGGGCGGTTCGGCCCACTCATGATCATCGGGTGAGTAAGGAAGACAATGAGTATCCAGCCACAAAT
CL1462.Contig1_All_235_4	CTCCAGCTCCAGCTCCAGCTCCAG	CTCCAG(6*4)	666	24	AGAGAATCCTGAAATGTTTGCTG	59.776	ATTGTCTTCCTTACTCACCCGAT	60.248	151	AGAGAATCCTGAAATGTTTGCTGATAAAACCC[CTCCAGCTCCAGCTCCAGCTCCAG]CTCCGCGCTCCAGAAACCACACCGAACCAGACGAACATGTCGGTAGGCGGGCGGTTCGGCCCACTCATGATCATCGGGTGAGTAAGGAAGACAAT
CL1462.Contig1_All_235_5	CTCCAGCTCCAGCTCCAGCTCCAG	CTCCAG(6*4)	666	24	TGAAATGTTTGCTGATAAAACCC	60.226	ATTGTCTTCCTTACTCACCCGAT	60.248	142	TGAAATGTTTGCTGATAAAACCC[CTCCAGCTCCAGCTCCAGCTCCAG]CTCCGCGCTCCAGAAACCACACCGAACCAGACGAACATGTCGGTAGGCGGGCGGTTCGGCCCACTCATGATCATCGGGTGAGTAAGGAAGACAAT
CL1462.Contig2_All_236_1	GGAGCTGGAGCTGGAGCTGGAGCT	GGAGCT(6*4)	812	24	GTGGCTGGATACTCATTGTCTTC	60.018	AAATGTTTGCTGATAAAACCCCT	60.12	154	GTGGCTGGATACTCATTGTCTTCCTTACTCACCCGATGATCATGAGTGGGCCGAACCGCCCGCCTACCGACATGTTCGTCTGGTTCGGTGTGGTTTCTGGAGCGC[GGAGCTGGAGCTGGAGCTGGAGCT]GGAGGGGTTTTATCAGCAAACATTT
CL1462.Contig2_All_236_2	GGAGCTGGAGCTGGAGCTGGAGCT	GGAGCT(6*4)	812	24	GTGGCTGGATACTCATTGTCTTC	60.018	TGAAATGTTTGCTGATAAAACCC	60.226	156	GTGGCTGGATACTCATTGTCTTCCTTACTCACCCGATGATCATGAGTGGGCCGAACCGCCCGCCTACCGACATGTTCGTCTGGTTCGGTGTGGTTTCTGGAGCGC[GGAGCTGGAGCTGGAGCTGGAGCT]GGAGGGGTTTTATCAGCAAACATTTCA
CL1462.Contig2_All_236_3	GGAGCTGGAGCTGGAGCTGGAGCT	GGAGCT(6*4)	812	24	ATTTGTGGCTGGATACTCATTGT	59.781	AAATGTTTGCTGATAAAACCCCT	60.12	158	ATTTGTGGCTGGATACTCATTGTCTTCCTTACTCACCCGATGATCATGAGTGGGCCGAACCGCCCGCCTACCGACATGTTCGTCTGGTTCGGTGTGGTTTCTGGAGCGC[GGAGCTGGAGCTGGAGCTGGAGCT]GGAGGGGTTTTATCAGCAAACATTT
CL1462.Contig2_All_236_4	GGAGCTGGAGCTGGAGCTGGAGCT	GGAGCT(6*4)	812	24	ATTGTCTTCCTTACTCACCCGAT	60.248	AAATGTTTGCTGATAAAACCCCT	60.12	140	ATTGTCTTCCTTACTCACCCGATGATCATGAGTGGGCCGAACCGCCCGCCTACCGACATGTTCGTCTGGTTCGGTGTGGTTTCTGGAGCGC[GGAGCTGGAGCTGGAGCTGGAGCT]GGAGGGGTTTTATCAGCAAACATTT
CL1462.Contig2_All_236_5	GGAGCTGGAGCTGGAGCTGGAGCT	GGAGCT(6*4)	812	24	ATTGTCTTCCTTACTCACCCGAT	60.248	CAAGAGAATCCTGAAATGTTTGC	60.122	153	ATTGTCTTCCTTACTCACCCGATGATCATGAGTGGGCCGAACCGCCCGCCTACCGACATGTTCGTCTGGTTCGGTGTGGTTTCTGGAGCGC[GGAGCTGGAGCTGGAGCTGGAGCT]GGAGGGGTTTTATCAGCAAACATTTCAGGATTCTCTTG
CL149.Contig2_All_25_1	CTCTCTCTCTCTCT	CT(2*7)	400	14	GCGTCTCATACAAGGAAGGAGAT	60.979	AGATAAGTACACGATCGGGAAGG	60.717	160	GCGTCTCATACAAGGAAGGAGATTCATTCTCATCTAAACATTCTTTCTCATATGATCTCAA[CTCTCTCTCTCTCT]ATATATATCATTTGAGAAAGATTTTATTTTGAGAAAAGATCTAGACACTTCATCCCGTACTCCCTTCCCGATCGTGTACTTATCT
CL149.Contig2_All_25_2	CTCTCTCTCTCTCT	CT(2*7)	400	14	CGTCTCATACAAGGAAGGAGATT	58.794	AGATAAGTACACGATCGGGAAGG	60.717	159	CGTCTCATACAAGGAAGGAGATTCATTCTCATCTAAACATTCTTTCTCATATGATCTCAA[CTCTCTCTCTCTCT]ATATATATCATTTGAGAAAGATTTTATTTTGAGAAAAGATCTAGACACTTCATCCCGTACTCCCTTCCCGATCGTGTACTTATCT
CL149.Contig2_All_25_3	CTCTCTCTCTCTCT	CT(2*7)	400	14	GCGTCTCATACAAGGAAGGAGAT	60.979	GATAAGTACACGATCGGGAAGG	59.856	159	GCGTCTCATACAAGGAAGGAGATTCATTCTCATCTAAACATTCTTTCTCATATGATCTCAA[CTCTCTCTCTCTCT]ATATATATCATTTGAGAAAGATTTTATTTTGAGAAAAGATCTAGACACTTCATCCCGTACTCCCTTCCCGATCGTGTACTTATC
CL149.Contig2_All_25_4	CTCTCTCTCTCTCT	CT(2*7)	400	14	TTAGATCGTGCGTCTCATACAAG	59.438	GGGAGTACGGGATGAAGTGTCTA	61.599	148	TTAGATCGTGCGTCTCATACAAGGAAGGAGATTCATTCTCATCTAAACATTCTTTCTCATATGATCTCAA[CTCTCTCTCTCTCT]ATATATATCATTTGAGAAAGATTTTATTTTGAGAAAAGATCTAGACACTTCATCCCGTACTCCC
CL149.Contig2_All_25_5	CTCTCTCTCTCTCT	CT(2*7)	400	14	CGTCTCATACAAGGAAGGAGATTC	60.484	AGATAAGTACACGATCGGGAAGG	60.717	159	CGTCTCATACAAGGAAGGAGATTCATTCTCATCTAAACATTCTTTCTCATATGATCTCAA[CTCTCTCTCTCTCT]ATATATATCATTTGAGAAAGATTTTATTTTGAGAAAAGATCTAGACACTTCATCCCGTACTCCCTTCCCGATCGTGTACTTATCT
CL1505.Contig3_All_244_1	GTGTTGGTGTTGGTGTTGGTGTTG	GTGTTG(6*4)	2073	24	TGTTGAAGGTATGTGTTGAGTGG	59.944	TGAAGATCCTTGAGCTCTTTCAA	60.489	159	TGTTGAAGGTATGTGTTGAGTGGTTTGATACTTATAATCAGTCAATCTATTTGTAGGATTTAGTTTGGTATTGTTTATATTAAAGTGTAA[GTGTTGGTGTTGGTGTTGGTGTTG]AGTGATGGCTTCCAAGCGGATCTTGAAAGAGCTCAAGGATCTTCA
CL1505.Contig3_All_244_2	GTGTTGGTGTTGGTGTTGGTGTTG	GTGTTG(6*4)	2073	24	TTGAAGGTATGTGTTGAGTGGTTT	59.84	TGAAGATCCTTGAGCTCTTTCAA	60.489	157	TTGAAGGTATGTGTTGAGTGGTTTGATACTTATAATCAGTCAATCTATTTGTAGGATTTAGTTTGGTATTGTTTATATTAAAGTGTAA[GTGTTGGTGTTGGTGTTGGTGTTG]AGTGATGGCTTCCAAGCGGATCTTGAAAGAGCTCAAGGATCTTCA
CL1505.Contig3_All_244_3	GTGTTGGTGTTGGTGTTGGTGTTG	GTGTTG(6*4)	2073	24	TTGAAGGTATGTGTTGAGTGGTTT	59.84	TCTGAAGATCCTTGAGCTCTTTC	59.25	159	TTGAAGGTATGTGTTGAGTGGTTTGATACTTATAATCAGTCAATCTATTTGTAGGATTTAGTTTGGTATTGTTTATATTAAAGTGTAA[GTGTTGGTGTTGGTGTTGGTGTTG]AGTGATGGCTTCCAAGCGGATCTTGAAAGAGCTCAAGGATCTTCAGA
CL1505.Contig3_All_244_4	GTGTTGGTGTTGGTGTTGGTGTTG	GTGTTG(6*4)	2073	24	GAAGGTATGTGTTGAGTGGTTTG	58.548	TGAAGATCCTTGAGCTCTTTCAA	60.489	155	GAAGGTATGTGTTGAGTGGTTTGATACTTATAATCAGTCAATCTATTTGTAGGATTTAGTTTGGTATTGTTTATATTAAAGTGTAA[GTGTTGGTGTTGGTGTTGGTGTTG]AGTGATGGCTTCCAAGCGGATCTTGAAAGAGCTCAAGGATCTTCA
CL1505.Contig3_All_244_5	GTGTTGGTGTTGGTGTTGGTGTTG	GTGTTG(6*4)	2073	24	TGAAGGTATGTGTTGAGTGGTTT	58.548	TGAAGATCCTTGAGCTCTTTCAA	60.489	156	TGAAGGTATGTGTTGAGTGGTTTGATACTTATAATCAGTCAATCTATTTGTAGGATTTAGTTTGGTATTGTTTATATTAAAGTGTAA[GTGTTGGTGTTGGTGTTGGTGTTG]AGTGATGGCTTCCAAGCGGATCTTGAAAGAGCTCAAGGATCTTCA
CL1526.Contig2_All_245_1	TTTATTTTATTTTATTTTAT	TTTAT(5*4)	1199	20	AATAGGATGGGTTTCATGTGTTG	59.994	CAGATAACCACCAAAAGGATCAA	60.223	124	AATAGGATGGGTTTCATGTGTTGGTTTGGATGACCAGCGTCTAATGTGG[TTTATTTTATTTTATTTTAT]ATTATTTTTGGAGTTGGAGGTGGTGTTTTGATTTGATCCTTTTGGTGGTTATCTG
CL1526.Contig2_All_245_2	TTTATTTTATTTTATTTTAT	TTTAT(5*4)	1199	20	ATGCCATTGATGAAGCCTAAATA	59.85	CAGATAACCACCAAAAGGATCAA	60.223	143	ATGCCATTGATGAAGCCTAAATAGGATGGGTTTCATGTGTTGGTTTGGATGACCAGCGTCTAATGTGG[TTTATTTTATTTTATTTTAT]ATTATTTTTGGAGTTGGAGGTGGTGTTTTGATTTGATCCTTTTGGTGGTTATCTG
CL1526.Contig2_All_245_3	TTTATTTTATTTTATTTTAT	TTTAT(5*4)	1199	20	ATGCCATTGATGAAGCCTAAATA	59.85	AAAAGGATCAAATCAAAACACCA	59.745	131	ATGCCATTGATGAAGCCTAAATAGGATGGGTTTCATGTGTTGGTTTGGATGACCAGCGTCTAATGTGG[TTTATTTTATTTTATTTTAT]ATTATTTTTGGAGTTGGAGGTGGTGTTTTGATTTGATCCTTTT
CL1526.Contig2_All_245_4	TTTATTTTATTTTATTTTAT	TTTAT(5*4)	1199	20	ATGCCATTGATGAAGCCTAAATA	59.85	CAAAAGGATCAAATCAAAACACC	59.745	132	ATGCCATTGATGAAGCCTAAATAGGATGGGTTTCATGTGTTGGTTTGGATGACCAGCGTCTAATGTGG[TTTATTTTATTTTATTTTAT]ATTATTTTTGGAGTTGGAGGTGGTGTTTTGATTTGATCCTTTTG
CL1526.Contig2_All_245_5	TTTATTTTATTTTATTTTAT	TTTAT(5*4)	1199	20	ATGCCATTGATGAAGCCTAAATA	59.85	CCAAAAGGATCAAATCAAAACAC	59.745	133	ATGCCATTGATGAAGCCTAAATAGGATGGGTTTCATGTGTTGGTTTGGATGACCAGCGTCTAATGTGG[TTTATTTTATTTTATTTTAT]ATTATTTTTGGAGTTGGAGGTGGTGTTTTGATTTGATCCTTTTGG
CL1542.Contig3_All_262_1	GAAGAAGAAGAAGAA	GAA(3*5)	379	15	AGATAATTGCCACTGTTTTCCCT	60.243	CTTCTTCTTCCTCTGCTTCTTCA	59.42	99	AGATAATTGCCACTGTTTTCCCTGCGTTTGTCCCTGTCCCT[GAAGAAGAAGAAGAA]GATGAAGATGGAGAATAATATGAAGAAGCAGAGGAAGAAGAAG
CL1542.Contig3_All_262_3	GAAGAAGAAGAAGAA	GAA(3*5)	379	15	AAGATAATTGCCACTGTTTTCCC	60.569	CTTCTTCTTCCTCTGCTTCTTCA	59.42	100	AAGATAATTGCCACTGTTTTCCCTGCGTTTGTCCCTGTCCCT[GAAGAAGAAGAAGAA]GATGAAGATGGAGAATAATATGAAGAAGCAGAGGAAGAAGAAG
CL1556.Contig3_All_266_1	CAGCAGCAGCAGCAGCAG	CAG(3*6)	551	18	CATCTCCGTCGTCTTCATCAT	60.088	TCGAAGTAATTGTTGTTGCAATG	60.048	113	CATCTCCGTCGTCTTCATCATCGGCTGTTTCCACTCCCCAATTGGGTTTTGATCCAATGCAGCAA[CAGCAGCAGCAGCAGCAG]AGGCAGTCATTGCAACAACAATTACTTCGA
CL1556.Contig3_All_266_2	CAGCAGCAGCAGCAGCAG	CAG(3*6)	551	18	CATCTCCGTCGTCTTCATCAT	60.088	GGTTTCGAAGTAATTGTTGTTGC	59.932	117	CATCTCCGTCGTCTTCATCATCGGCTGTTTCCACTCCCCAATTGGGTTTTGATCCAATGCAGCAA[CAGCAGCAGCAGCAGCAG]AGGCAGTCATTGCAACAACAATTACTTCGAAACC
CL1556.Contig3_All_266_3	CAGCAGCAGCAGCAGCAG	CAG(3*6)	551	18	CATCTCCGTCGTCTTCATCAT	60.088	ATAGGCTAACATGGCTTCTCTCC	60.128	146	CATCTCCGTCGTCTTCATCATCGGCTGTTTCCACTCCCCAATTGGGTTTTGATCCAATGCAGCAA[CAGCAGCAGCAGCAGCAG]AGGCAGTCATTGCAACAACAATTACTTCGAAACCCTGAAGGGAGAGAAGCCATGTTAGCCTAT
CL1556.Contig3_All_266_4	CAGCAGCAGCAGCAGCAG	CAG(3*6)	551	18	CATCTCCGTCGTCTTCATCAT	60.088	GGGTTTCGAAGTAATTGTTGTTG	59.801	118	CATCTCCGTCGTCTTCATCATCGGCTGTTTCCACTCCCCAATTGGGTTTTGATCCAATGCAGCAA[CAGCAGCAGCAGCAGCAG]AGGCAGTCATTGCAACAACAATTACTTCGAAACCC
CL1556.Contig3_All_266_5	CAGCAGCAGCAGCAGCAG	CAG(3*6)	551	18	GTCTTCATCATCGGCTGTTTC	59.691	TCGAAGTAATTGTTGTTGCAATG	60.048	103	GTCTTCATCATCGGCTGTTTCCACTCCCCAATTGGGTTTTGATCCAATGCAGCAA[CAGCAGCAGCAGCAGCAG]AGGCAGTCATTGCAACAACAATTACTTCGA
CL1560.Contig1_All_268_1	CTCTCTCTCTCTCTCT	CT(2*8)	230	16	CGCCCAACTATCGTAGTCTCTAA	59.821	CTGCGAGGCATGTTGATTT	59.814	86	CGCCCAACTATCGTAGTCTCTAATCTGTTCTCTATCTGGTTTTCGCCGC[CTCTCTCTCTCTCTCT]AGAAATCAACATGCCTCGCAG
CL1560.Contig1_All_268_2	CTCTCTCTCTCTCTCT	CT(2*8)	230	16	TCGCCCAACTATCGTAGTCTCTA	60.282	CTGCGAGGCATGTTGATTT	59.814	87	TCGCCCAACTATCGTAGTCTCTAATCTGTTCTCTATCTGGTTTTCGCCGC[CTCTCTCTCTCTCTCT]AGAAATCAACATGCCTCGCAG
CL1560.Contig1_All_268_3	CTCTCTCTCTCTCTCT	CT(2*8)	230	16	CCTTAGACTGCACACATTTCCTT	59.703	CTGCGAGGCATGTTGATTT	59.814	150	CCTTAGACTGCACACATTTCCTTATAAAGGGGCATACCCACCGAATTAGGGTTTGATCGTGAATCGCCCAACTATCGTAGTCTCTAATCTGTTCTCTATCTGGTTTTCGCCGC[CTCTCTCTCTCTCTCT]AGAAATCAACATGCCTCGCAG
CL1560.Contig1_All_268_4	CTCTCTCTCTCTCTCT	CT(2*8)	230	16	CGCCCAACTATCGTAGTCTCTAA	59.821	CTTCTGCGAGGCATGTTGAT	61.348	89	CGCCCAACTATCGTAGTCTCTAATCTGTTCTCTATCTGGTTTTCGCCGC[CTCTCTCTCTCTCTCT]AGAAATCAACATGCCTCGCAGAAG
CL1560.Contig1_All_268_5	CTCTCTCTCTCTCTCT	CT(2*8)	230	16	CGCCCAACTATCGTAGTCTCTAA	59.821	TCTGCGAGGCATGTTGATT	60.369	87	CGCCCAACTATCGTAGTCTCTAATCTGTTCTCTATCTGGTTTTCGCCGC[CTCTCTCTCTCTCTCT]AGAAATCAACATGCCTCGCAGA
CL1585.Contig2_All_269_1	CCACCACCACCACCA	CCA(3*5)	836	15	GATATGTTCAGAGACGGTTTTCG	60.014	TTTAATGTGACTCCTGAACCGAT	59.885	110	GATATGTTCAGAGACGGTTTTCGTTCATTAAAACTACCACCACTC[CCACCACCACCACCA]CTTTGTTTCCATGGATACGAACAAACAATCGGTTCAGGAGTCACATTAAA
CL1585.Contig2_All_269_2	CCACCACCACCACCA	CCA(3*5)	836	15	CGATATGTTCAGAGACGGTTTTC	60.014	TTTAATGTGACTCCTGAACCGAT	59.885	111	CGATATGTTCAGAGACGGTTTTCGTTCATTAAAACTACCACCACTC[CCACCACCACCACCA]CTTTGTTTCCATGGATACGAACAAACAATCGGTTCAGGAGTCACATTAAA
CL1585.Contig2_All_269_3	CCACCACCACCACCA	CCA(3*5)	836	15	TATGTTCAGAGACGGTTTTCGTT	60.048	TTTAATGTGACTCCTGAACCGAT	59.885	108	TATGTTCAGAGACGGTTTTCGTTCATTAAAACTACCACCACTC[CCACCACCACCACCA]CTTTGTTTCCATGGATACGAACAAACAATCGGTTCAGGAGTCACATTAAA
CL1585.Contig2_All_269_4	CCACCACCACCACCA	CCA(3*5)	836	15	GATATGTTCAGAGACGGTTTTCG	60.014	CTGAACCGATTGTTTGTTCGTAT	60.282	97	GATATGTTCAGAGACGGTTTTCGTTCATTAAAACTACCACCACTC[CCACCACCACCACCA]CTTTGTTTCCATGGATACGAACAAACAATCGGTTCAG
CL1585.Contig2_All_269_5	CCACCACCACCACCA	CCA(3*5)	836	15	CGATATGTTCAGAGACGGTTTTC	60.014	CTGAACCGATTGTTTGTTCGTAT	60.282	98	CGATATGTTCAGAGACGGTTTTCGTTCATTAAAACTACCACCACTC[CCACCACCACCACCA]CTTTGTTTCCATGGATACGAACAAACAATCGGTTCAG
CL1588.Contig10_All_270_1	ATCATCATCATCATC	ATC(3*5)	4767	15	CATCAACAATATTGCTCTCCTCC	59.979	TATAGATGGCTTCAAATCCTCCC	60.625	135	CATCAACAATATTGCTCTCCTCCCTTGAAGATATTGGGACGGGCTTAAA[ATCATCATCATCATC]ATTGACTAATTTATCAAAAAAATCTTCATCAGTATCCTCCATCAGAAAGGGAGGATTTGAAGCCATCTATA
CL1588.Contig10_All_270_2	ATCATCATCATCATC	ATC(3*5)	4767	15	CTCTCCTCCCTTGAAGATATTGG	60.433	GATATCGGGAAAAGCTCTTTAGG	59.636	160	CTCTCCTCCCTTGAAGATATTGGGACGGGCTTAAA[ATCATCATCATCATC]ATTGACTAATTTATCAAAAAAATCTTCATCAGTATCCTCCATCAGAAAGGGAGGATTTGAAGCCATCTATAACTCACTCAAAGCCTACCTAAAGAGCTTTTCCCGATATC
CL1588.Contig10_All_270_3	ATCATCATCATCATC	ATC(3*5)	4767	15	CTCTCCTCCCTTGAAGATATTGG	60.433	GGGAAAAGCTCTTTAGGTAGGCT	60.576	154	CTCTCCTCCCTTGAAGATATTGGGACGGGCTTAAA[ATCATCATCATCATC]ATTGACTAATTTATCAAAAAAATCTTCATCAGTATCCTCCATCAGAAAGGGAGGATTTGAAGCCATCTATAACTCACTCAAAGCCTACCTAAAGAGCTTTTCCC
CL1588.Contig10_All_270_4	ATCATCATCATCATC	ATC(3*5)	4767	15	CTCTCCTCCCTTGAAGATATTGG	60.433	TATAGATGGCTTCAAATCCTCCC	60.625	121	CTCTCCTCCCTTGAAGATATTGGGACGGGCTTAAA[ATCATCATCATCATC]ATTGACTAATTTATCAAAAAAATCTTCATCAGTATCCTCCATCAGAAAGGGAGGATTTGAAGCCATCTATA
CL1588.Contig10_All_270_5	ATCATCATCATCATC	ATC(3*5)	4767	15	CATCAACAATATTGCTCTCCTCC	59.979	CCCTTTCTGATGGAGGATACTG	59.955	115	CATCAACAATATTGCTCTCCTCCCTTGAAGATATTGGGACGGGCTTAAA[ATCATCATCATCATC]ATTGACTAATTTATCAAAAAAATCTTCATCAGTATCCTCCATCAGAAAGGG
CL1588.Contig10_All_271_1	AGAGAGAGAGAGAGAG	AG(2*8)	5212	16	AAGGATCAAGACGACAATTTGAA	59.994	GTTTGAATAAGAGCCATTGCAGA	60.609	116	AAGGATCAAGACGACAATTTGAAGAAATCCGGATACGTATATAGAATCTATATGTATACACAGAGAA[AGAGAGAGAGAGAGAG]GGAGGAGAGCTCTGCAATGGCTCTTATTCAAAC
CL1588.Contig10_All_271_2	AGAGAGAGAGAGAGAG	AG(2*8)	5212	16	AAGGATCAAGACGACAATTTGAA	59.994	TTTGAATAAGAGCCATTGCAGAG	60.725	115	AAGGATCAAGACGACAATTTGAAGAAATCCGGATACGTATATAGAATCTATATGTATACACAGAGAA[AGAGAGAGAGAGAGAG]GGAGGAGAGCTCTGCAATGGCTCTTATTCAAA
CL1588.Contig10_All_271_3	AGAGAGAGAGAGAGAG	AG(2*8)	5212	16	AGGATCAAGACGACAATTTGAAG	59.645	GTTTGAATAAGAGCCATTGCAGA	60.609	115	AGGATCAAGACGACAATTTGAAGAAATCCGGATACGTATATAGAATCTATATGTATACACAGAGAA[AGAGAGAGAGAGAGAG]GGAGGAGAGCTCTGCAATGGCTCTTATTCAAAC
CL1588.Contig10_All_271_4	AGAGAGAGAGAGAGAG	AG(2*8)	5212	16	AAGATGATGGATTACACCGAAAA	59.729	TTTGAATAAGAGCCATTGCAGAG	60.725	160	AAGATGATGGATTACACCGAAAACTACACATTATCCAATTAAATTAAGGATCAAGACGACAATTTGAAGAAATCCGGATACGTATATAGAATCTATATGTATACACAGAGAA[AGAGAGAGAGAGAGAG]GGAGGAGAGCTCTGCAATGGCTCTTATTCAAA
CL1588.Contig10_All_271_5	AGAGAGAGAGAGAGAG	AG(2*8)	5212	16	AGGATCAAGACGACAATTTGAAG	59.645	TTTGAATAAGAGCCATTGCAGAG	60.725	114	AGGATCAAGACGACAATTTGAAGAAATCCGGATACGTATATAGAATCTATATGTATACACAGAGAA[AGAGAGAGAGAGAGAG]GGAGGAGAGCTCTGCAATGGCTCTTATTCAAA
CL1590.Contig1_All_272_1	CAACAACAACAACAA	CAA(3*5)	2016	15	TCAACCCCTGAATTCAAACTTTA	59.865	TTGATTTGAGAGGGAGAGAACAG	59.872	160	TCAACCCCTGAATTCAAACTTTATCATCCAGATCTCAAATTGAAAACCCGCAACGATCACTTAACCCTAGTAAAC[CAACAACAACAACAA]AAACAAAACGAGCCCCCTTCACATCAATCCATTTCTTACGCCTTCGTCTGTTCTCTCCCTCTCAAATCAA
CL1590.Contig1_All_272_2	CAACAACAACAACAA	CAA(3*5)	2016	15	TCAACCCCTGAATTCAAACTTTA	59.865	TGATTTGAGAGGGAGAGAACAGA	60.368	159	TCAACCCCTGAATTCAAACTTTATCATCCAGATCTCAAATTGAAAACCCGCAACGATCACTTAACCCTAGTAAAC[CAACAACAACAACAA]AAACAAAACGAGCCCCCTTCACATCAATCCATTTCTTACGCCTTCGTCTGTTCTCTCCCTCTCAAATCA
CL1590.Contig1_All_272_3	CAACAACAACAACAA	CAA(3*5)	2016	15	TCAACCCCTGAATTCAAACTTTA	59.865	GAAGGCGTAAGAAATGGATTGAT	60.661	135	TCAACCCCTGAATTCAAACTTTATCATCCAGATCTCAAATTGAAAACCCGCAACGATCACTTAACCCTAGTAAAC[CAACAACAACAACAA]AAACAAAACGAGCCCCCTTCACATCAATCCATTTCTTACGCCTTC
CL1590.Contig1_All_272_4	CAACAACAACAACAA	CAA(3*5)	2016	15	TCAACCCCTGAATTCAAACTTTA	59.865	GAACAGACGAAGGCGTAAGAAAT	60.976	143	TCAACCCCTGAATTCAAACTTTATCATCCAGATCTCAAATTGAAAACCCGCAACGATCACTTAACCCTAGTAAAC[CAACAACAACAACAA]AAACAAAACGAGCCCCCTTCACATCAATCCATTTCTTACGCCTTCGTCTGTTC
CL1590.Contig1_All_272_5	CAACAACAACAACAA	CAA(3*5)	2016	15	TCAACCCCTGAATTCAAACTTTA	59.865	CGTAAGAAATGGATTGATGTGAA	59	130	TCAACCCCTGAATTCAAACTTTATCATCCAGATCTCAAATTGAAAACCCGCAACGATCACTTAACCCTAGTAAAC[CAACAACAACAACAA]AAACAAAACGAGCCCCCTTCACATCAATCCATTTCTTACG
CL1592.Contig1_All_275_1	TGGTGGTGGTGGTGGTGGTGG	TGG(3*7)	421	21	GTCGAAGCATTCGTGTTACTCTT	59.839	CTTAATGGTTCTAGTGGTGGTGG	59.806	159	GTCGAAGCATTCGTGTTACTCTTGCCACAGAGCGTGCTCCTCGTTCAGGTGGTTT[TGGTGGTGGTGGTGGTGGTGG]TTAACATGGGATTGAGGAGGCTGTTGAGGTAGGGGAGCTGGAGAAGGTGCCAGGGTACCGCCACCACCACTAGAACCATTAAG
CL1592.Contig1_All_275_2	TGGTGGTGGTGGTGGTGGTGG	TGG(3*7)	421	21	GTCGAAGCATTCGTGTTACTCTT	59.839	CCTTAATGGTTCTAGTGGTGGTG	59.806	160	GTCGAAGCATTCGTGTTACTCTTGCCACAGAGCGTGCTCCTCGTTCAGGTGGTTT[TGGTGGTGGTGGTGGTGGTGG]TTAACATGGGATTGAGGAGGCTGTTGAGGTAGGGGAGCTGGAGAAGGTGCCAGGGTACCGCCACCACCACTAGAACCATTAAGG
CL1592.Contig1_All_275_3	TGGTGGTGGTGGTGGTGGTGG	TGG(3*7)	421	21	CGAAGCATTCGTGTTACTCTTG	59.941	CTTAATGGTTCTAGTGGTGGTGG	59.806	157	CGAAGCATTCGTGTTACTCTTGCCACAGAGCGTGCTCCTCGTTCAGGTGGTTT[TGGTGGTGGTGGTGGTGGTGG]TTAACATGGGATTGAGGAGGCTGTTGAGGTAGGGGAGCTGGAGAAGGTGCCAGGGTACCGCCACCACCACTAGAACCATTAAG
CL1592.Contig1_All_275_4	TGGTGGTGGTGGTGGTGGTGG	TGG(3*7)	421	21	CGAAGCATTCGTGTTACTCTTG	59.941	CCTTAATGGTTCTAGTGGTGGTG	59.806	158	CGAAGCATTCGTGTTACTCTTGCCACAGAGCGTGCTCCTCGTTCAGGTGGTTT[TGGTGGTGGTGGTGGTGGTGG]TTAACATGGGATTGAGGAGGCTGTTGAGGTAGGGGAGCTGGAGAAGGTGCCAGGGTACCGCCACCACCACTAGAACCATTAAGG
CL1592.Contig1_All_275_5	TGGTGGTGGTGGTGGTGGTGG	TGG(3*7)	421	21	GTCGAAGCATTCGTGTTACTCTT	59.839	CTACCTCAACAGCCTCCTCAAT	59.773	108	GTCGAAGCATTCGTGTTACTCTTGCCACAGAGCGTGCTCCTCGTTCAGGTGGTTT[TGGTGGTGGTGGTGGTGGTGG]TTAACATGGGATTGAGGAGGCTGTTGAGGTAG
CL1592.Contig2_All_276_1	ACCACCACCACCACC	ACC(3*5)	486	15	TTGCGTTCATAATACAAAAACCA	59.437	GTCGAAGCATTCGTGTTACTCTT	59.839	152	TTGCGTTCATAATACAAAAACCAAATTTGTCATTACCTACTCGTAGTGTACTTAGTACTGGTCGTTTCCATCACGGTTATA[ACCACCACCACCACC]AAAACCACCTGAACGAGGAGCACGCTCTGTGGCAAGAGTAACACGAATGCTTCGAC
CL1592.Contig2_All_276_2	ACCACCACCACCACC	ACC(3*5)	486	15	CTTGCGTTCATAATACAAAAACCA	60.277	GTCGAAGCATTCGTGTTACTCTT	59.839	153	CTTGCGTTCATAATACAAAAACCAAATTTGTCATTACCTACTCGTAGTGTACTTAGTACTGGTCGTTTCCATCACGGTTATA[ACCACCACCACCACC]AAAACCACCTGAACGAGGAGCACGCTCTGTGGCAAGAGTAACACGAATGCTTCGAC
CL1592.Contig2_All_276_3	ACCACCACCACCACC	ACC(3*5)	486	15	TAGTACTGGTCGTTTCCATCACG	61.3	GTCGAAGCATTCGTGTTACTCTT	59.839	100	TAGTACTGGTCGTTTCCATCACGGTTATA[ACCACCACCACCACC]AAAACCACCTGAACGAGGAGCACGCTCTGTGGCAAGAGTAACACGAATGCTTCGAC
CL1592.Contig2_All_276_4	ACCACCACCACCACC	ACC(3*5)	486	15	TGCGTTCATAATACAAAAACCAA	59.437	CGAAGCATTCGTGTTACTCTTG	59.941	149	TGCGTTCATAATACAAAAACCAAATTTGTCATTACCTACTCGTAGTGTACTTAGTACTGGTCGTTTCCATCACGGTTATA[ACCACCACCACCACC]AAAACCACCTGAACGAGGAGCACGCTCTGTGGCAAGAGTAACACGAATGCTTCG
CL1592.Contig2_All_276_5	ACCACCACCACCACC	ACC(3*5)	486	15	TTGCGTTCATAATACAAAAACCA	59.437	CGAAGCATTCGTGTTACTCTTG	59.941	150	TTGCGTTCATAATACAAAAACCAAATTTGTCATTACCTACTCGTAGTGTACTTAGTACTGGTCGTTTCCATCACGGTTATA[ACCACCACCACCACC]AAAACCACCTGAACGAGGAGCACGCTCTGTGGCAAGAGTAACACGAATGCTTCG
CL1592.Contig3_All_277_1	TGGTGGTGGTGGTGGTGG	TGG(3*6)	536	18	TGTTAGTTTAGCAACTGAGCGTG	59.648	TAAAAGGCAGCAGCATAGCTTAC	60.076	135	TGTTAGTTTAGCAACTGAGCGTGCACCCCGTACAGGTGGTTTTTC[TGGTGGTGGTGGTGGTGG]TTATAACCGGAATTATGGTGATGCCGAGGCCGGGAATGACCGATACTAAGTAAGCTATGCTGCTGCCTTTTA
CL1592.Contig3_All_277_2	TGGTGGTGGTGGTGGTGG	TGG(3*6)	536	18	TGTTAGTTTAGCAACTGAGCGTG	59.648	TACTTAAAAGGCAGCAGCATAGC	60.076	139	TGTTAGTTTAGCAACTGAGCGTGCACCCCGTACAGGTGGTTTTTC[TGGTGGTGGTGGTGGTGG]TTATAACCGGAATTATGGTGATGCCGAGGCCGGGAATGACCGATACTAAGTAAGCTATGCTGCTGCCTTTTAAGTA
CL1592.Contig3_All_277_3	TGGTGGTGGTGGTGGTGG	TGG(3*6)	536	18	GGACCATTCGTGTTAGTTTAGCA	60.408	TAAAAGGCAGCAGCATAGCTTAC	60.076	145	GGACCATTCGTGTTAGTTTAGCAACTGAGCGTGCACCCCGTACAGGTGGTTTTTC[TGGTGGTGGTGGTGGTGG]TTATAACCGGAATTATGGTGATGCCGAGGCCGGGAATGACCGATACTAAGTAAGCTATGCTGCTGCCTTTTA
CL1592.Contig3_All_277_4	TGGTGGTGGTGGTGGTGG	TGG(3*6)	536	18	GGACCATTCGTGTTAGTTTAGCA	60.408	TACTTAAAAGGCAGCAGCATAGC	60.076	149	GGACCATTCGTGTTAGTTTAGCAACTGAGCGTGCACCCCGTACAGGTGGTTTTTC[TGGTGGTGGTGGTGGTGG]TTATAACCGGAATTATGGTGATGCCGAGGCCGGGAATGACCGATACTAAGTAAGCTATGCTGCTGCCTTTTAAGTA
CL1592.Contig3_All_277_5	TGGTGGTGGTGGTGGTGG	TGG(3*6)	536	18	GTTAGTTTAGCAACTGAGCGTGC	60.484	TAAAAGGCAGCAGCATAGCTTAC	60.076	134	GTTAGTTTAGCAACTGAGCGTGCACCCCGTACAGGTGGTTTTTC[TGGTGGTGGTGGTGGTGG]TTATAACCGGAATTATGGTGATGCCGAGGCCGGGAATGACCGATACTAAGTAAGCTATGCTGCTGCCTTTTA
CL1592.Contig5_All_278_1	ACCACCACCACCACC	ACC(3*5)	384	15	ATGATGAACACCAACCTACTCGT	59.809	GAACCATTCATGTTAGTCTTGCC	59.891	128	ATGATGAACACCAACCTACTCGTAGTGTACTTAGTACTGGTCGTTTCCATCACGGTTATA[ACCACCACCACCACC]AAAACCACCTGAACGAGGAATACGCTCTGTGGCAAGACTAACATGAATGGTTC
CL1592.Contig5_All_278_2	ACCACCACCACCACC	ACC(3*5)	384	15	ACGATGATGAACACCAACCTACT	59.809	GAACCATTCATGTTAGTCTTGCC	59.891	131	ACGATGATGAACACCAACCTACTCGTAGTGTACTTAGTACTGGTCGTTTCCATCACGGTTATA[ACCACCACCACCACC]AAAACCACCTGAACGAGGAATACGCTCTGTGGCAAGACTAACATGAATGGTTC
CL1592.Contig5_All_278_3	ACCACCACCACCACC	ACC(3*5)	384	15	ATGATGAACACCAACCTACTCGT	59.809	GTTAGTCTTGCCACAGAGCGTAT	59.859	117	ATGATGAACACCAACCTACTCGTAGTGTACTTAGTACTGGTCGTTTCCATCACGGTTATA[ACCACCACCACCACC]AAAACCACCTGAACGAGGAATACGCTCTGTGGCAAGACTAAC
CL1592.Contig5_All_278_4	ACCACCACCACCACC	ACC(3*5)	384	15	ACGATGATGAACACCAACCTACT	59.809	GTTAGTCTTGCCACAGAGCGTAT	59.859	120	ACGATGATGAACACCAACCTACTCGTAGTGTACTTAGTACTGGTCGTTTCCATCACGGTTATA[ACCACCACCACCACC]AAAACCACCTGAACGAGGAATACGCTCTGTGGCAAGACTAAC
CL1592.Contig5_All_278_5	ACCACCACCACCACC	ACC(3*5)	384	15	ATGATGAACACCAACCTACTCGT	59.809	ACCATTCATGTTAGTCTTGCCAC	60.296	126	ATGATGAACACCAACCTACTCGTAGTGTACTTAGTACTGGTCGTTTCCATCACGGTTATA[ACCACCACCACCACC]AAAACCACCTGAACGAGGAATACGCTCTGTGGCAAGACTAACATGAATGGT
CL1596.Contig1_All_279_1	CGCTACCGCTACCGCTACCGCTAC	CGCTAC(6*4)	371	24	TAGGAAATCATTACGGTTTCAGC	59.533	CTTGGAGGCTAGGTGAAGAAAAC	60.623	132	TAGGAAATCATTACGGTTTCAGCATATTTTCGAATTCAACTCTCTGCACGCCACGGTGAAGCCATCAGGCATG[CGCTACCGCTACCGCTACCGCTAC]GTACTATATTCCGTTTTCTTCACCTAGCCTCCAAG
CL1596.Contig1_All_279_2	CGCTACCGCTACCGCTACCGCTAC	CGCTAC(6*4)	371	24	TAGGAAATCATTACGGTTTCAGC	59.533	ACTTGGAGGCTAGGTGAAGAAAA	60.623	133	TAGGAAATCATTACGGTTTCAGCATATTTTCGAATTCAACTCTCTGCACGCCACGGTGAAGCCATCAGGCATG[CGCTACCGCTACCGCTACCGCTAC]GTACTATATTCCGTTTTCTTCACCTAGCCTCCAAGT
CL1596.Contig1_All_279_3	CGCTACCGCTACCGCTACCGCTAC	CGCTAC(6*4)	371	24	TAGGAAATCATTACGGTTTCAGC	59.533	TCAGTAAATGCTTGGACTTGGAG	60.647	148	TAGGAAATCATTACGGTTTCAGCATATTTTCGAATTCAACTCTCTGCACGCCACGGTGAAGCCATCAGGCATG[CGCTACCGCTACCGCTACCGCTAC]GTACTATATTCCGTTTTCTTCACCTAGCCTCCAAGTCCAAGCATTTACTGA
CL1596.Contig1_All_279_4	CGCTACCGCTACCGCTACCGCTAC	CGCTAC(6*4)	371	24	TAGGAAATCATTACGGTTTCAGC	59.533	CTCAGTAAATGCTTGGACTTGGA	60.647	149	TAGGAAATCATTACGGTTTCAGCATATTTTCGAATTCAACTCTCTGCACGCCACGGTGAAGCCATCAGGCATG[CGCTACCGCTACCGCTACCGCTAC]GTACTATATTCCGTTTTCTTCACCTAGCCTCCAAGTCCAAGCATTTACTGAG
CL1596.Contig1_All_279_5	CGCTACCGCTACCGCTACCGCTAC	CGCTAC(6*4)	371	24	TAGGAAATCATTACGGTTTCAGC	59.533	TCTCAGTAAATGCTTGGACTTGG	60.647	150	TAGGAAATCATTACGGTTTCAGCATATTTTCGAATTCAACTCTCTGCACGCCACGGTGAAGCCATCAGGCATG[CGCTACCGCTACCGCTACCGCTAC]GTACTATATTCCGTTTTCTTCACCTAGCCTCCAAGTCCAAGCATTTACTGAGA
CL160.Contig1_All_26_1	TATTATTATTATTAT	TAT(3*5)	389	15	ATTCTGATGAATCTCGACGTGAC	60.52	CGATATAGGTACAGAGGCACTGA	58.439	112	ATTCTGATGAATCTCGACGTGACTGAAGGCTTCTGTTGCTTTATTTCGATATAGATTTATTGCTATTACAC[TATTATTATTATTAT]TGGTCAGTGCCTCTGTACCTATATCG
CL160.Contig1_All_26_2	TATTATTATTATTAT	TAT(3*5)	389	15	GCTCTGTTCAGGAATTGATTTGA	60.607	CGATATAGGTACAGAGGCACTGA	58.439	134	GCTCTGTTCAGGAATTGATTTGATTCTGATGAATCTCGACGTGACTGAAGGCTTCTGTTGCTTTATTTCGATATAGATTTATTGCTATTACAC[TATTATTATTATTAT]TGGTCAGTGCCTCTGTACCTATATCG
CL160.Contig1_All_26_3	TATTATTATTATTAT	TAT(3*5)	389	15	ATTCTGATGAATCTCGACGTGAC	60.52	TCACGATATAGGTACAGAGGCAC	58.302	115	ATTCTGATGAATCTCGACGTGACTGAAGGCTTCTGTTGCTTTATTTCGATATAGATTTATTGCTATTACAC[TATTATTATTATTAT]TGGTCAGTGCCTCTGTACCTATATCGTGA
CL160.Contig1_All_26_4	TATTATTATTATTAT	TAT(3*5)	389	15	ATTCTGATGAATCTCGACGTGAC	60.52	ACGATATAGGTACAGAGGCACTGA	59.244	113	ATTCTGATGAATCTCGACGTGACTGAAGGCTTCTGTTGCTTTATTTCGATATAGATTTATTGCTATTACAC[TATTATTATTATTAT]TGGTCAGTGCCTCTGTACCTATATCGT
CL160.Contig1_All_26_5	TATTATTATTATTAT	TAT(3*5)	389	15	ATTCTGATGAATCTCGACGTGAC	60.52	TCACGATATAGGTACAGAGGCACT	59.244	115	ATTCTGATGAATCTCGACGTGACTGAAGGCTTCTGTTGCTTTATTTCGATATAGATTTATTGCTATTACAC[TATTATTATTATTAT]TGGTCAGTGCCTCTGTACCTATATCGTGA
CL1602.Contig2_All_280_1	GGTGGTGGTGGTGGT	GGT(3*5)	696	15	CAAAGACTAGCAGTAGTGGTGGG	60.225	GTCTGCACTATTGCATTTATCCC	59.883	131	CAAAGACTAGCAGTAGTGGTGGGGCGAGCGGAAGCACGGGGCCC[GGTGGTGGTGGTGGT]GTAGGAGCCCAGAGGAGGTTATGGGTGAAAAATAGATCAAAAGATTGGTGGGATAAATGCAATAGTGCAGAC
CL1602.Contig2_All_280_2	GGTGGTGGTGGTGGT	GGT(3*5)	696	15	CAAAGACTAGCAGTAGTGGTGGG	60.225	ACAAACTCCTCTTCTGGGAAGTC	60.157	151	CAAAGACTAGCAGTAGTGGTGGGGCGAGCGGAAGCACGGGGCCC[GGTGGTGGTGGTGGT]GTAGGAGCCCAGAGGAGGTTATGGGTGAAAAATAGATCAAAAGATTGGTGGGATAAATGCAATAGTGCAGACTTCCCAGAAGAGGAGTTTGT
CL1602.Contig2_All_280_3	GGTGGTGGTGGTGGT	GGT(3*5)	696	15	CAAAGACTAGCAGTAGTGGTGGG	60.225	AAACTCCTCTTCTGGGAAGTCTG	60.279	149	CAAAGACTAGCAGTAGTGGTGGGGCGAGCGGAAGCACGGGGCCC[GGTGGTGGTGGTGGT]GTAGGAGCCCAGAGGAGGTTATGGGTGAAAAATAGATCAAAAGATTGGTGGGATAAATGCAATAGTGCAGACTTCCCAGAAGAGGAGTTT
CL1602.Contig2_All_280_4	GGTGGTGGTGGTGGT	GGT(3*5)	696	15	CAAAGACTAGCAGTAGTGGTGGG	60.225	CCTTTACAAACTCCTCTTCTGGG	60.493	156	CAAAGACTAGCAGTAGTGGTGGGGCGAGCGGAAGCACGGGGCCC[GGTGGTGGTGGTGGT]GTAGGAGCCCAGAGGAGGTTATGGGTGAAAAATAGATCAAAAGATTGGTGGGATAAATGCAATAGTGCAGACTTCCCAGAAGAGGAGTTTGTAAAGG
CL1602.Contig2_All_280_5	GGTGGTGGTGGTGGT	GGT(3*5)	696	15	CAAAGACTAGCAGTAGTGGTGGG	60.225	CCCTTTACAAACTCCTCTTCTGG	60.493	157	CAAAGACTAGCAGTAGTGGTGGGGCGAGCGGAAGCACGGGGCCC[GGTGGTGGTGGTGGT]GTAGGAGCCCAGAGGAGGTTATGGGTGAAAAATAGATCAAAAGATTGGTGGGATAAATGCAATAGTGCAGACTTCCCAGAAGAGGAGTTTGTAAAGGG
CL1666.Contig4_All_288_1	TTGTTGTTGTTGTTG	TTG(3*5)	973	15	GTGGTGGTGGTATTTGTTGGTT	60.792	AACAAAACCCAAATGCTGTAATC	59.323	87	GTGGTGGTGGTATTTGTTGGTT[TTGTTGTTGTTGTTG]AAGTAATTGCATAGCCGGCATTTGTGGGATTACAGCATTTGGGTTTTGTT
CL1666.Contig4_All_288_2	TTGTTGTTGTTGTTG	TTG(3*5)	973	15	GTGGTGGTGGTATTTGTTGGTT	60.792	GAACAAAACCCAAATGCTGTAAT	59.323	88	GTGGTGGTGGTATTTGTTGGTT[TTGTTGTTGTTGTTG]AAGTAATTGCATAGCCGGCATTTGTGGGATTACAGCATTTGGGTTTTGTTC
CL1666.Contig4_All_288_3	TTGTTGTTGTTGTTG	TTG(3*5)	973	15	GTGGTGGTGGTATTTGTTGGTTT	61.968	AACAAAACCCAAATGCTGTAATC	59.323	87	GTGGTGGTGGTATTTGTTGGTT[TTGTTGTTGTTGTTG]AAGTAATTGCATAGCCGGCATTTGTGGGATTACAGCATTTGGGTTTTGTT
CL1666.Contig4_All_288_4	TTGTTGTTGTTGTTG	TTG(3*5)	973	15	GTGGTGGTGGTATTTGTTGGTTT	61.968	GAACAAAACCCAAATGCTGTAAT	59.323	88	GTGGTGGTGGTATTTGTTGGTT[TTGTTGTTGTTGTTG]AAGTAATTGCATAGCCGGCATTTGTGGGATTACAGCATTTGGGTTTTGTTC
CL1666.Contig4_All_288_5	TTGTTGTTGTTGTTG	TTG(3*5)	973	15	TGGTGGTGGTATTTGTTGGTT	60.001	AACAAAACCCAAATGCTGTAATC	59.323	86	TGGTGGTGGTATTTGTTGGTT[TTGTTGTTGTTGTTG]AAGTAATTGCATAGCCGGCATTTGTGGGATTACAGCATTTGGGTTTTGTT
CL1673.Contig1_All_289_1	GAGAGAGAGAGAGAGAGAGA	GA(2*10)	538	20	ACAGGGAGAACCAACTGGG	59.946	GTTACCCTCAACCATCGTCTTC	59.87	108	ACAGGGAGAACCAACTGGGGCGGCGATGGCACACCACAAC[GAGAGAGAGAGAGAGAGAGA]GGTTAGGGGGTGAGCAAGCGACGAGGGAAGACGATGGTTGAGGGTAAC
CL1673.Contig1_All_289_2	GAGAGAGAGAGAGAGAGAGA	GA(2*10)	538	20	GCGACAGGGAGAACCAACT	60.253	GTTACCCTCAACCATCGTCTTC	59.87	111	GCGACAGGGAGAACCAACTGGGGCGGCGATGGCACACCACAAC[GAGAGAGAGAGAGAGAGAGA]GGTTAGGGGGTGAGCAAGCGACGAGGGAAGACGATGGTTGAGGGTAAC
CL1673.Contig1_All_289_3	GAGAGAGAGAGAGAGAGAGA	GA(2*10)	538	20	CGACAGGGAGAACCAACTG	59.241	GTTACCCTCAACCATCGTCTTC	59.87	110	CGACAGGGAGAACCAACTGGGGCGGCGATGGCACACCACAAC[GAGAGAGAGAGAGAGAGAGA]GGTTAGGGGGTGAGCAAGCGACGAGGGAAGACGATGGTTGAGGGTAAC
CL1673.Contig1_All_289_4	GAGAGAGAGAGAGAGAGAGA	GA(2*10)	538	20	GACAGGGAGAACCAACTGGG	61.872	GTTACCCTCAACCATCGTCTTC	59.87	109	GACAGGGAGAACCAACTGGGGCGGCGATGGCACACCACAAC[GAGAGAGAGAGAGAGAGAGA]GGTTAGGGGGTGAGCAAGCGACGAGGGAAGACGATGGTTGAGGGTAAC
CL1673.Contig1_All_289_5	GAGAGAGAGAGAGAGAGAGA	GA(2*10)	538	20	AGGGAGAACCAACTGGGG	59.889	GTTACCCTCAACCATCGTCTTC	59.87	106	AGGGAGAACCAACTGGGGCGGCGATGGCACACCACAAC[GAGAGAGAGAGAGAGAGAGA]GGTTAGGGGGTGAGCAAGCGACGAGGGAAGACGATGGTTGAGGGTAAC
CL168.Contig4_All_27_3	GCTGGCTGGCTGGCTGGCTGGCTG	GCTG(4*6)	183	24	TAATATTTAGCCTCCTGCCTCCT	59.656	AAACCGAATGACCCAAAAATTAC	60.32	114	TAATATTTAGCCTCCTGCCTCCTCCTCTATATAGCAAGTATATACATACAACCACGAAGATA[GCTGGCTGGCTGGCTGGCTGGCTG]GCTAGGTAATTTTTGGGTCATTCGGTTT
CL168.Contig4_All_27_4	GCTGGCTGGCTGGCTGGCTGGCTG	GCTG(4*6)	183	24	TAATATTTAGCCTCCTGCCTCCT	59.656	AATGAAAATGAAAATGGGAAAGG	60.384	157	TAATATTTAGCCTCCTGCCTCCTCCTCTATATAGCAAGTATATACATACAACCACGAAGATA[GCTGGCTGGCTGGCTGGCTGGCTG]GCTAGGTAATTTTTGGGTCATTCGGTTTTCATTGATGTGGATGGACCACCTTTCCCATTTTCATTTTCATT
CL1680.Contig1_All_292_1	GCAGCAGCAGCAGCA	GCA(3*5)	513	15	GAAATCTATGTATGATGCGGAGC	59.975	TGCTGTTCAAGGTTAAACCCTAT	59.11	84	GAAATCTATGTATGATGCGGAGCTTGATTTTCCGCC[GCAGCAGCAGCAGCA]GATGAACCCTATAGGGTTTAACCTTGAACAGCA
CL1680.Contig1_All_292_2	GCAGCAGCAGCAGCA	GCA(3*5)	513	15	GGAAATCTATGTATGATGCGGAG	59.842	TGCTGTTCAAGGTTAAACCCTAT	59.11	85	GGAAATCTATGTATGATGCGGAGCTTGATTTTCCGCC[GCAGCAGCAGCAGCA]GATGAACCCTATAGGGTTTAACCTTGAACAGCA
CL1680.Contig1_All_292_3	GCAGCAGCAGCAGCA	GCA(3*5)	513	15	GAAATCTATGTATGATGCGGAGC	59.975	GTGGTGATGCTGTTCAAGGTTA	60.037	91	GAAATCTATGTATGATGCGGAGCTTGATTTTCCGCC[GCAGCAGCAGCAGCA]GATGAACCCTATAGGGTTTAACCTTGAACAGCATCACCAC
CL1680.Contig1_All_292_4	GCAGCAGCAGCAGCA	GCA(3*5)	513	15	ATGCGGAAATCTATGTATGATGC	60.208	TGCTGTTCAAGGTTAAACCCTAT	59.11	89	ATGCGGAAATCTATGTATGATGCGGAGCTTGATTTTCCGCC[GCAGCAGCAGCAGCA]GATGAACCCTATAGGGTTTAACCTTGAACAGCA
CL1680.Contig1_All_292_5	GCAGCAGCAGCAGCA	GCA(3*5)	513	15	CCCTATGCGGAAATCTATGTATG	59.741	TGCTGTTCAAGGTTAAACCCTAT	59.11	93	CCCTATGCGGAAATCTATGTATGATGCGGAGCTTGATTTTCCGCC[GCAGCAGCAGCAGCA]GATGAACCCTATAGGGTTTAACCTTGAACAGCA
CL1696.Contig8_All_295_1	GCAGCAGCAGCAGCA	GCA(3*5)	1867	15	GTTCGTAGGCAGTCTTCATCAGA	60.807	TTAGCAGACATGTGGGAGGTAGT	60.068	118	GTTCGTAGGCAGTCTTCATCAGACAGCTTGCCTAATCCTGTCAGGCATGATGGGGATGTACAGTG[GCAGCAGCAGCAGCA]GCCCCCTTCATAACTACTACCTCCCACATGTCTGCTAA
CL1696.Contig8_All_295_2	GCAGCAGCAGCAGCA	GCA(3*5)	1867	15	GTTCGTAGGCAGTCTTCATCAGA	60.807	CAGAGTGCTCTATTCCGGTCTAA	59.92	143	GTTCGTAGGCAGTCTTCATCAGACAGCTTGCCTAATCCTGTCAGGCATGATGGGGATGTACAGTG[GCAGCAGCAGCAGCA]GCCCCCTTCATAACTACTACCTCCCACATGTCTGCTAATTTTAGACCGGAATAGAGCACTCTG
CL1696.Contig8_All_295_3	GCAGCAGCAGCAGCA	GCA(3*5)	1867	15	GTTCGTAGGCAGTCTTCATCAGA	60.807	AATTAGCAGACATGTGGGAGGTA	59.906	120	GTTCGTAGGCAGTCTTCATCAGACAGCTTGCCTAATCCTGTCAGGCATGATGGGGATGTACAGTG[GCAGCAGCAGCAGCA]GCCCCCTTCATAACTACTACCTCCCACATGTCTGCTAATT
CL1696.Contig8_All_295_4	GCAGCAGCAGCAGCA	GCA(3*5)	1867	15	GTCAACCAAGTTGTGGTTCGTAG	60.845	TTAGCAGACATGTGGGAGGTAGT	60.068	133	GTCAACCAAGTTGTGGTTCGTAGGCAGTCTTCATCAGACAGCTTGCCTAATCCTGTCAGGCATGATGGGGATGTACAGTG[GCAGCAGCAGCAGCA]GCCCCCTTCATAACTACTACCTCCCACATGTCTGCTAA
CL1696.Contig8_All_295_5	GCAGCAGCAGCAGCA	GCA(3*5)	1867	15	GTCAACCAAGTTGTGGTTCGTAG	60.845	CAGAGTGCTCTATTCCGGTCTAA	59.92	158	GTCAACCAAGTTGTGGTTCGTAGGCAGTCTTCATCAGACAGCTTGCCTAATCCTGTCAGGCATGATGGGGATGTACAGTG[GCAGCAGCAGCAGCA]GCCCCCTTCATAACTACTACCTCCCACATGTCTGCTAATTTTAGACCGGAATAGAGCACTCTG
CL17.Contig1_All_5_1	TCATCATCATCATCATCA	TCA(3*6)	1834	18	TATATGGTCCCTTGGCTTTACCT	60.101	AGATGACTTCGCAAGTAAAATGC	59.812	148	TATATGGTCCCTTGGCTTTACCTCCAAGTTCACATCATCATCCTCTCCTGCTTTTTCCTCCAAGTCAGTGTCGTCATCG[TCATCATCATCATCATCA]CTTTGTTCCCAGTCTTTTAGAGATTGCGGCATTTTACTTGCGAAGTCATCT
CL17.Contig1_All_5_2	TCATCATCATCATCATCA	TCA(3*6)	1834	18	TATATGGTCCCTTGGCTTTACCT	60.101	TAAAATGCCGCAATCTCTAAAAG	59.785	133	TATATGGTCCCTTGGCTTTACCTCCAAGTTCACATCATCATCCTCTCCTGCTTTTTCCTCCAAGTCAGTGTCGTCATCG[TCATCATCATCATCATCA]CTTTGTTCCCAGTCTTTTAGAGATTGCGGCATTTTA
CL17.Contig1_All_5_3	TCATCATCATCATCATCA	TCA(3*6)	1834	18	TATATGGTCCCTTGGCTTTACCT	60.101	GTAAAATGCCGCAATCTCTAAAA	59.67	134	TATATGGTCCCTTGGCTTTACCTCCAAGTTCACATCATCATCCTCTCCTGCTTTTTCCTCCAAGTCAGTGTCGTCATCG[TCATCATCATCATCATCA]CTTTGTTCCCAGTCTTTTAGAGATTGCGGCATTTTAC
CL17.Contig1_All_5_4	TCATCATCATCATCATCA	TCA(3*6)	1834	18	ACCTCCAAGTTCACATCATCATC	60.248	AGATGACTTCGCAAGTAAAATGC	59.812	129	ACCTCCAAGTTCACATCATCATCCTCTCCTGCTTTTTCCTCCAAGTCAGTGTCGTCATCG[TCATCATCATCATCATCA]CTTTGTTCCCAGTCTTTTAGAGATTGCGGCATTTTACTTGCGAAGTCATCT
CL17.Contig1_All_5_5	TCATCATCATCATCATCA	TCA(3*6)	1834	18	ACCTCCAAGTTCACATCATCATC	60.248	TAAAATGCCGCAATCTCTAAAAG	59.785	114	ACCTCCAAGTTCACATCATCATCCTCTCCTGCTTTTTCCTCCAAGTCAGTGTCGTCATCG[TCATCATCATCATCATCA]CTTTGTTCCCAGTCTTTTAGAGATTGCGGCATTTTA
CL1710.Contig2_All_296_1	TGATGATGATGATGATGA	TGA(3*6)	2576	18	TCTATTTTTGATGTTTTGTCGGG	60.219	TGAACCACTCAGCTAACTCACAA	59.966	152	TCTATTTTTGATGTTTTGTCGGGGTGTAGCAAATTTTCCTTTGGGGAT[TGATGATGATGATGATGA]TAAGTAGTCAATCTCATGAAGAGCATTCTTTTTTCCCAGATAATTGAATGGATCGATGTATCATTGTGAGTTAGCTGAGTGGTTCA
CL1710.Contig2_All_296_2	TGATGATGATGATGATGA	TGA(3*6)	2576	18	TCTATTTTTGATGTTTTGTCGGG	60.219	TTGAACCACTCAGCTAACTCACA	59.966	153	TCTATTTTTGATGTTTTGTCGGGGTGTAGCAAATTTTCCTTTGGGGAT[TGATGATGATGATGATGA]TAAGTAGTCAATCTCATGAAGAGCATTCTTTTTTCCCAGATAATTGAATGGATCGATGTATCATTGTGAGTTAGCTGAGTGGTTCAA
CL1710.Contig2_All_296_3	TGATGATGATGATGATGA	TGA(3*6)	2576	18	ACTTGGGGGAACATGTCTCTATT	60.122	TCCATTCAATTATCTGGGAAAAA	59.68	135	ACTTGGGGGAACATGTCTCTATTTTTGATGTTTTGTCGGGGTGTAGCAAATTTTCCTTTGGGGAT[TGATGATGATGATGATGA]TAAGTAGTCAATCTCATGAAGAGCATTCTTTTTTCCCAGATAATTGAATGGA
CL1710.Contig2_All_296_4	TGATGATGATGATGATGA	TGA(3*6)	2576	18	AACTTGGGGGAACATGTCTCTAT	60.122	TCCATTCAATTATCTGGGAAAAA	59.68	136	AACTTGGGGGAACATGTCTCTATTTTTGATGTTTTGTCGGGGTGTAGCAAATTTTCCTTTGGGGAT[TGATGATGATGATGATGA]TAAGTAGTCAATCTCATGAAGAGCATTCTTTTTTCCCAGATAATTGAATGGA
CL1710.Contig2_All_296_5	TGATGATGATGATGATGA	TGA(3*6)	2576	18	TCTATTTTTGATGTTTTGTCGGG	60.219	TCCATTCAATTATCTGGGAAAAA	59.68	118	TCTATTTTTGATGTTTTGTCGGGGTGTAGCAAATTTTCCTTTGGGGAT[TGATGATGATGATGATGA]TAAGTAGTCAATCTCATGAAGAGCATTCTTTTTTCCCAGATAATTGAATGGA
CL1711.Contig1_All_297_1	CCTCCTCCTCCTCCT	CCT(3*5)	611	15	TTCTCTAAGTGCTTATCCAACGC	59.932	ATTTATGTACAGGGATCGAGGTG	59.277	117	TTCTCTAAGTGCTTATCCAACGCATCATTGATTCGTTTCCGATCCAACGGGCCA[CCTCCTCCTCCTCCT]ACCATCTCTGACTTCGCCGACAATCCACCTCGATCCCTGTACATAAAT
CL1711.Contig1_All_297_2	CCTCCTCCTCCTCCT	CCT(3*5)	611	15	CCTAGAAGTCGAAGGTGATGATG	60.137	ATTTATGTACAGGGATCGAGGTG	59.277	142	CCTAGAAGTCGAAGGTGATGATGTCTTCTCTAAGTGCTTATCCAACGCATCATTGATTCGTTTCCGATCCAACGGGCCA[CCTCCTCCTCCTCCT]ACCATCTCTGACTTCGCCGACAATCCACCTCGATCCCTGTACATAAAT
CL1711.Contig1_All_297_3	CCTCCTCCTCCTCCT	CCT(3*5)	611	15	CTCTAAGTGCTTATCCAACGCAT	59.826	ATTTATGTACAGGGATCGAGGTG	59.277	115	CTCTAAGTGCTTATCCAACGCATCATTGATTCGTTTCCGATCCAACGGGCCA[CCTCCTCCTCCTCCT]ACCATCTCTGACTTCGCCGACAATCCACCTCGATCCCTGTACATAAAT
CL1711.Contig1_All_297_4	CCTCCTCCTCCTCCT	CCT(3*5)	611	15	TCGAAGGTGATGATGTCTTCTCT	60.261	ATTTATGTACAGGGATCGAGGTG	59.277	134	TCGAAGGTGATGATGTCTTCTCTAAGTGCTTATCCAACGCATCATTGATTCGTTTCCGATCCAACGGGCCA[CCTCCTCCTCCTCCT]ACCATCTCTGACTTCGCCGACAATCCACCTCGATCCCTGTACATAAAT
CL1711.Contig1_All_297_5	CCTCCTCCTCCTCCT	CCT(3*5)	611	15	GAAGTCGAAGGTGATGATGTCTT	59.635	ATTTATGTACAGGGATCGAGGTG	59.277	138	GAAGTCGAAGGTGATGATGTCTTCTCTAAGTGCTTATCCAACGCATCATTGATTCGTTTCCGATCCAACGGGCCA[CCTCCTCCTCCTCCT]ACCATCTCTGACTTCGCCGACAATCCACCTCGATCCCTGTACATAAAT
CL1734.Contig1_All_306_1	TATATATATATATATATA	TA(2*9)	227	18	CAATTAAACCAACACACGTAGCTT	59.551	GGGTTGCTTATGACACTGCTATT	59.578	112	CAATTAAACCAACACACGTAGCTTCTTAATTAGC[TATATATATATATATATA]GGTATAGGTGATGATGGAGGTATCATCAATCAAGCTGAATAGCAGTGTCATAAGCAACCC
CL1734.Contig1_All_306_2	TATATATATATATATATA	TA(2*9)	227	18	CAATTAAACCAACACACGTAGCTT	59.551	TGCTTATGACACTGCTATTCAGC	59.576	108	CAATTAAACCAACACACGTAGCTTCTTAATTAGC[TATATATATATATATATA]GGTATAGGTGATGATGGAGGTATCATCAATCAAGCTGAATAGCAGTGTCATAAGCA
CL1734.Contig1_All_306_3	TATATATATATATATATA	TA(2*9)	227	18	CAATTAAACCAACACACGTAGCTT	59.551	TCAGCTTGATTGATGATACCTCC	60.465	90	CAATTAAACCAACACACGTAGCTTCTTAATTAGC[TATATATATATATATATA]GGTATAGGTGATGATGGAGGTATCATCAATCAAGCTGA
CL1734.Contig1_All_306_4	TATATATATATATATATA	TA(2*9)	227	18	CAATTAAACCAACACACGTAGCTT	59.551	CTGCTATTCAGCTTGATTGATGA	59.51	97	CAATTAAACCAACACACGTAGCTTCTTAATTAGC[TATATATATATATATATA]GGTATAGGTGATGATGGAGGTATCATCAATCAAGCTGAATAGCAG
CL1734.Contig1_All_306_5	TATATATATATATATATA	TA(2*9)	227	18	AACAATTAAACCAACACACGTAGC	59.432	GGGTTGCTTATGACACTGCTATT	59.578	114	AACAATTAAACCAACACACGTAGCTTCTTAATTAGC[TATATATATATATATATA]GGTATAGGTGATGATGGAGGTATCATCAATCAAGCTGAATAGCAGTGTCATAAGCAACCC
CL1737.Contig3_All_309_1	TTCTTCTTCTTCTTCTTC	TTC(3*6)	1272	18	CTCTTCCTTTTCGGTATCAGACA	59.77	AATAGTGGTGGGAAGGAGTTCAT	60.122	153	CTCTTCCTTTTCGGTATCAGACATGTCGTCACCATATGAGCAATT[TTCTTCTTCTTCTTCTTC]CTCCTCTTCCTGCAACTACTCCATGCCAGAGAAAGCCAATTCTTCAGCAAGCTCAGCCCTAAAGAAAATGAACTCCTTCCCACCACTATT
CL1737.Contig3_All_309_2	TTCTTCTTCTTCTTCTTC	TTC(3*6)	1272	18	CTCTTCCTTTTCGGTATCAGACA	59.77	GTGGGAAGGAGTTCATTTTCTTT	59.874	146	CTCTTCCTTTTCGGTATCAGACATGTCGTCACCATATGAGCAATT[TTCTTCTTCTTCTTCTTC]CTCCTCTTCCTGCAACTACTCCATGCCAGAGAAAGCCAATTCTTCAGCAAGCTCAGCCCTAAAGAAAATGAACTCCTTCCCAC
CL1737.Contig3_All_309_3	TTCTTCTTCTTCTTCTTC	TTC(3*6)	1272	18	AACTCTCCATGCTCTTCCTTTTC	60.248	GTGGGAAGGAGTTCATTTTCTTT	59.874	157	AACTCTCCATGCTCTTCCTTTTCGGTATCAGACATGTCGTCACCATATGAGCAATT[TTCTTCTTCTTCTTCTTC]CTCCTCTTCCTGCAACTACTCCATGCCAGAGAAAGCCAATTCTTCAGCAAGCTCAGCCCTAAAGAAAATGAACTCCTTCCCAC
CL1737.Contig3_All_309_4	TTCTTCTTCTTCTTCTTC	TTC(3*6)	1272	18	GAACTCTCCATGCTCTTCCTTTT	60.248	GTGGGAAGGAGTTCATTTTCTTT	59.874	158	GAACTCTCCATGCTCTTCCTTTTCGGTATCAGACATGTCGTCACCATATGAGCAATT[TTCTTCTTCTTCTTCTTC]CTCCTCTTCCTGCAACTACTCCATGCCAGAGAAAGCCAATTCTTCAGCAAGCTCAGCCCTAAAGAAAATGAACTCCTTCCCAC
CL1737.Contig3_All_309_5	TTCTTCTTCTTCTTCTTC	TTC(3*6)	1272	18	TTCTGCGTCCTGTACAAAAGAAT	60.176	CTTTCTCTGGCATGGAGTAGTTG	60.301	160	TTCTGCGTCCTGTACAAAAGAATCTCTTCGGAGCGCTTCGCTGGGTTCCTGAACTCTCCATGCTCTTCCTTTTCGGTATCAGACATGTCGTCACCATATGAGCAATT[TTCTTCTTCTTCTTCTTC]CTCCTCTTCCTGCAACTACTCCATGCCAGAGAAAG
CL1738.Contig2_All_312_1	TGCTGCTGCTGCTGCTGC	TGC(3*6)	429	18	CATAATCGTCTTCTGCTCCAAGT	59.797	GTTCCAAGGAGAAGAGTGTGTTG	60.195	149	CATAATCGTCTTCTGCTCCAAGTCGGCTGT[TGCTGCTGCTGCTGCTGC]TCGTACCATCTCAACTTCCACCTTTGGCTGACTCTTGTTACCCCCATGGACAGATGACTCGCTTGAATCACCCTGCTGCAACACACTCTTCTCCTTGGAAC
CL1738.Contig2_All_312_2	TGCTGCTGCTGCTGCTGC	TGC(3*6)	429	18	CATAATCGTCTTCTGCTCCAAGT	59.797	TGGTAGTTCCAAGGAGAAGAGTG	59.797	154	CATAATCGTCTTCTGCTCCAAGTCGGCTGT[TGCTGCTGCTGCTGCTGC]TCGTACCATCTCAACTTCCACCTTTGGCTGACTCTTGTTACCCCCATGGACAGATGACTCGCTTGAATCACCCTGCTGCAACACACTCTTCTCCTTGGAACTACCA
CL1738.Contig2_All_312_3	TGCTGCTGCTGCTGCTGC	TGC(3*6)	429	18	CATAATCGTCTTCTGCTCCAAGT	59.797	GTAACAAGAGTCAGCCAAAGGTG	60.212	89	CATAATCGTCTTCTGCTCCAAGTCGGCTGT[TGCTGCTGCTGCTGCTGC]TCGTACCATCTCAACTTCCACCTTTGGCTGACTCTTGTTAC
CL1738.Contig2_All_312_4	TGCTGCTGCTGCTGCTGC	TGC(3*6)	429	18	CAACCTCATAATCGTCTTCTGCT	59.797	GTAACAAGAGTCAGCCAAAGGTG	60.212	95	CAACCTCATAATCGTCTTCTGCTCCAAGTCGGCTGT[TGCTGCTGCTGCTGCTGC]TCGTACCATCTCAACTTCCACCTTTGGCTGACTCTTGTTAC
CL1738.Contig2_All_312_5	TGCTGCTGCTGCTGCTGC	TGC(3*6)	429	18	CCAAACAGCATAATGACTTACCC	59.786	GTAACAAGAGTCAGCCAAAGGTG	60.212	155	CCAAACAGCATAATGACTTACCCTAACAACTGCCTTCTTTCAAGCTGTTGAAGTCACTCCCAACCTCATAATCGTCTTCTGCTCCAAGTCGGCTGT[TGCTGCTGCTGCTGCTGC]TCGTACCATCTCAACTTCCACCTTTGGCTGACTCTTGTTAC
CL1738.Contig5_All_316_1	TCTCTCTCTCTC	TC(2*6)	451	12	TCGATACCTAACACCATCGATTC	60.218	ACCCTTAATTAATACGCGGAGAG	59.906	143	TCGATACCTAACACCATCGATTCGAATACAGCGTTCGGA[TCTCTCTCTCTC]TGTCTCTCTCTCACTTCTTCCTCTTCAATTCTCCCCACAATCACAATGTTAAATCCACCCCGAAATCATCTCTCCGCGTATTAATTAAGGGT
CL1738.Contig5_All_316_2	TCTCTCTCTCTC	TC(2*6)	451	12	TCGATACCTAACACCATCGATTC	60.218	AAACCCTTAATTAATACGCGGAG	59.797	145	TCGATACCTAACACCATCGATTCGAATACAGCGTTCGGA[TCTCTCTCTCTC]TGTCTCTCTCTCACTTCTTCCTCTTCAATTCTCCCCACAATCACAATGTTAAATCCACCCCGAAATCATCTCTCCGCGTATTAATTAAGGGTTT
CL1738.Contig5_All_316_3	TCTCTCTCTCTC	TC(2*6)	451	12	TCGATACCTAACACCATCGATTC	60.218	AACCCTTAATTAATACGCGGAGA	60.217	144	TCGATACCTAACACCATCGATTCGAATACAGCGTTCGGA[TCTCTCTCTCTC]TGTCTCTCTCTCACTTCTTCCTCTTCAATTCTCCCCACAATCACAATGTTAAATCCACCCCGAAATCATCTCTCCGCGTATTAATTAAGGGTT
CL1738.Contig5_All_316_4	TCTCTCTCTCTC	TC(2*6)	451	12	TCGATACCTAACACCATCGATTC	60.218	ATTTAACATTGTGATTGTGGGGA	60.338	105	TCGATACCTAACACCATCGATTCGAATACAGCGTTCGGA[TCTCTCTCTCTC]TGTCTCTCTCTCACTTCTTCCTCTTCAATTCTCCCCACAATCACAATGTTAAAT
CL1738.Contig5_All_316_5	TCTCTCTCTCTC	TC(2*6)	451	12	TCGATACCTAACACCATCGATTC	60.218	GATTTAACATTGTGATTGTGGGG	60.338	106	TCGATACCTAACACCATCGATTCGAATACAGCGTTCGGA[TCTCTCTCTCTC]TGTCTCTCTCTCACTTCTTCCTCTTCAATTCTCCCCACAATCACAATGTTAAATC
CL1738.Contig5_All_317_1	AGCAGCAGCAGCAGCAGC	AGC(3*6)	2898	18	TTTCTTTCTCAAGTGAAACAGGC	59.92	CATAATCGTCTTCTGCTCCAAGT	59.797	148	TTTCTTTCTCAAGTGAAACAGGCTTTTGATTGATTATTTATTGTTAATATTTGATTGTTTGGGTATTCTGAAGCCAAAGGTGGAAGTTGAGATGGTACG[AGCAGCAGCAGCAGCAGC]AACAGCCGACTTGGAGCAGAAGACGATTATG
CL1738.Contig5_All_317_2	AGCAGCAGCAGCAGCAGC	AGC(3*6)	2898	18	TTTCTTTCTCAAGTGAAACAGGC	59.92	ACTTGCCTCATAATCGTCTTCTG	59.797	156	TTTCTTTCTCAAGTGAAACAGGCTTTTGATTGATTATTTATTGTTAATATTTGATTGTTTGGGTATTCTGAAGCCAAAGGTGGAAGTTGAGATGGTACG[AGCAGCAGCAGCAGCAGC]AACAGCCGACTTGGAGCAGAAGACGATTATGAGGCAAGT
CL1738.Contig5_All_317_3	AGCAGCAGCAGCAGCAGC	AGC(3*6)	2898	18	AAGTGAAACAGGCTTTTGATTGA	60.156	CATAATCGTCTTCTGCTCCAAGT	59.797	138	AAGTGAAACAGGCTTTTGATTGATTATTTATTGTTAATATTTGATTGTTTGGGTATTCTGAAGCCAAAGGTGGAAGTTGAGATGGTACG[AGCAGCAGCAGCAGCAGC]AACAGCCGACTTGGAGCAGAAGACGATTATG
CL1738.Contig5_All_317_4	AGCAGCAGCAGCAGCAGC	AGC(3*6)	2898	18	AAGTGAAACAGGCTTTTGATTGA	60.156	ACTTGCCTCATAATCGTCTTCTG	59.797	146	AAGTGAAACAGGCTTTTGATTGATTATTTATTGTTAATATTTGATTGTTTGGGTATTCTGAAGCCAAAGGTGGAAGTTGAGATGGTACG[AGCAGCAGCAGCAGCAGC]AACAGCCGACTTGGAGCAGAAGACGATTATGAGGCAAGT
CL1738.Contig5_All_317_5	AGCAGCAGCAGCAGCAGC	AGC(3*6)	2898	18	CTCAAGTGAAACAGGCTTTTGAT	59.812	CATAATCGTCTTCTGCTCCAAGT	59.797	141	CTCAAGTGAAACAGGCTTTTGATTGATTATTTATTGTTAATATTTGATTGTTTGGGTATTCTGAAGCCAAAGGTGGAAGTTGAGATGGTACG[AGCAGCAGCAGCAGCAGC]AACAGCCGACTTGGAGCAGAAGACGATTATG
CL1738.Contig6_All_318_1	AGCAGCAGCAGCAGCAGC	AGC(3*6)	2301	18	GGGTAACAAGAGTCAGGTGTTTG	59.95	CATAATCGTCTTCTGCTCCAAGT	59.797	106	GGGTAACAAGAGTCAGGTGTTTGAAGTTGAGCCAAAGGTGGAAGTTGAGATGGTACG[AGCAGCAGCAGCAGCAGC]AACAGCCGACTTGGAGCAGAAGACGATTATG
CL1738.Contig6_All_318_2	AGCAGCAGCAGCAGCAGC	AGC(3*6)	2301	18	GGGTAACAAGAGTCAGGTGTTTG	59.95	CAACCTCATAATCGTCTTCTGCT	59.797	112	GGGTAACAAGAGTCAGGTGTTTGAAGTTGAGCCAAAGGTGGAAGTTGAGATGGTACG[AGCAGCAGCAGCAGCAGC]AACAGCCGACTTGGAGCAGAAGACGATTATGAGGTTG
CL1738.Contig6_All_318_3	AGCAGCAGCAGCAGCAGC	AGC(3*6)	2301	18	GGGTAACAAGAGTCAGGTGTTTG	59.95	CCTTCTTTCAAGCTGTTGAAGTC	59.573	140	GGGTAACAAGAGTCAGGTGTTTGAAGTTGAGCCAAAGGTGGAAGTTGAGATGGTACG[AGCAGCAGCAGCAGCAGC]AACAGCCGACTTGGAGCAGAAGACGATTATGAGGTTGGGAGTGACTTCAACAGCTTGAAAGAAGG
CL1738.Contig6_All_318_4	AGCAGCAGCAGCAGCAGC	AGC(3*6)	2301	18	GAGTCAGGTGTTTGAAGTTGAGC	60.337	CAACCTCATAATCGTCTTCTGCT	59.797	103	GAGTCAGGTGTTTGAAGTTGAGCCAAAGGTGGAAGTTGAGATGGTACG[AGCAGCAGCAGCAGCAGC]AACAGCCGACTTGGAGCAGAAGACGATTATGAGGTTG
CL1738.Contig6_All_318_5	AGCAGCAGCAGCAGCAGC	AGC(3*6)	2301	18	GAGTCAGGTGTTTGAAGTTGAGC	60.337	ACTCCCAACCTCATAATCGTCTT	60.248	108	GAGTCAGGTGTTTGAAGTTGAGCCAAAGGTGGAAGTTGAGATGGTACG[AGCAGCAGCAGCAGCAGC]AACAGCCGACTTGGAGCAGAAGACGATTATGAGGTTGGGAGT
CL1769.Contig2_All_320_1	TGTGTGTGTGTG	TG(2*6)	300	12	TCACTCTAACGAACTCCTCATCG	60.797	TCGATGCTATTAGCTCACAATCA	59.888	154	TCACTCTAACGAACTCCTCATCGGCCAGGTCAAAACTTCACTTCTTGTGTGTGTTTGAATAATAACATCGATTACCTCAGGCTTTGAAATGTCAAAACTGTATTTCTTC[TGTGTGTGTGTG]AATTCAATTGTGATTGTGAGCTAATAGCATCGA
CL1769.Contig2_All_320_2	TGTGTGTGTGTG	TG(2*6)	300	12	TAACATCGATTACCTCAGGCTTT	59.197	TCGATGCTATTAGCTCACAATCA	59.888	92	TAACATCGATTACCTCAGGCTTTGAAATGTCAAAACTGTATTTCTTC[TGTGTGTGTGTG]AATTCAATTGTGATTGTGAGCTAATAGCATCGA
CL1769.Contig2_All_320_3	TGTGTGTGTGTG	TG(2*6)	300	12	TAACATCGATTACCTCAGGCTTT	59.197	CCAAATTTCGTACCTATTTGCAC	59.795	153	TAACATCGATTACCTCAGGCTTTGAAATGTCAAAACTGTATTTCTTC[TGTGTGTGTGTG]AATTCAATTGTGATTGTGAGCTAATAGCATCGATCGATTCACAGGCTTTGAAGGGAGGGATGAGAGAGAAAGTGCAAATAGGTACGAAATTTGG
CL1769.Contig2_All_320_4	TGTGTGTGTGTG	TG(2*6)	300	12	GCCAGGTCAAAACTTCACTTCTT	61.013	TCGATGCTATTAGCTCACAATCA	59.888	131	GCCAGGTCAAAACTTCACTTCTTGTGTGTGTTTGAATAATAACATCGATTACCTCAGGCTTTGAAATGTCAAAACTGTATTTCTTC[TGTGTGTGTGTG]AATTCAATTGTGATTGTGAGCTAATAGCATCGA
CL1769.Contig2_All_320_5	TGTGTGTGTGTG	TG(2*6)	300	12	ATCGATTACCTCAGGCTTTGAA	60.095	TCGATGCTATTAGCTCACAATCA	59.888	88	ATCGATTACCTCAGGCTTTGAAATGTCAAAACTGTATTTCTTC[TGTGTGTGTGTG]AATTCAATTGTGATTGTGAGCTAATAGCATCGA
CL1796.Contig2_All_322_1	CAATCTCAATCTCAATCTCAATCT	CAATCT(6*4)	2602	24	CCACACACTCATTAACTTCGTTG	59.588	CAACAGGAGTTGGTGTTCAAATG	61.697	94	CCACACACTCATTAACTTCGTTGTTCGAACTCCAATTCAAACG[CAATCTCAATCTCAATCTCAATCT]CAGCCATTTGAACACCAACTCCTGTTG
CL1796.Contig2_All_322_2	CAATCTCAATCTCAATCTCAATCT	CAATCT(6*4)	2602	24	CATCCACACACTCATTAACTTCG	59.548	CAACAGGAGTTGGTGTTCAAATG	61.697	97	CATCCACACACTCATTAACTTCGTTGTTCGAACTCCAATTCAAACG[CAATCTCAATCTCAATCTCAATCT]CAGCCATTTGAACACCAACTCCTGTTG
CL1796.Contig2_All_322_3	CAATCTCAATCTCAATCTCAATCT	CAATCT(6*4)	2602	24	CCACACACTCATTAACTTCGTTG	59.588	AACAGGAGTTGGTGTTCAAATG	59.004	93	CCACACACTCATTAACTTCGTTGTTCGAACTCCAATTCAAACG[CAATCTCAATCTCAATCTCAATCT]CAGCCATTTGAACACCAACTCCTGTT
CL1796.Contig2_All_322_4	CAATCTCAATCTCAATCTCAATCT	CAATCT(6*4)	2602	24	CCACACACTCATTAACTTCGTTG	59.588	CAACAGGAGTTGGTGTTCAAAT	59.004	94	CCACACACTCATTAACTTCGTTGTTCGAACTCCAATTCAAACG[CAATCTCAATCTCAATCTCAATCT]CAGCCATTTGAACACCAACTCCTGTTG
CL1796.Contig2_All_322_5	CAATCTCAATCTCAATCTCAATCT	CAATCT(6*4)	2602	24	CATCCACACACTCATTAACTTCG	59.548	AACAGGAGTTGGTGTTCAAATG	59.004	96	CATCCACACACTCATTAACTTCGTTGTTCGAACTCCAATTCAAACG[CAATCTCAATCTCAATCTCAATCT]CAGCCATTTGAACACCAACTCCTGTT
CL1829.Contig2_All_326_1	ACTAGACTAGACTAGACTAGACTAG	ACTAG(5*5)	4040	25	ACAGTTTTGGAGGAAGTGTTGAG	59.707	GATTCTTTTGGTACCCTTTGCTT	59.9	138	ACAGTTTTGGAGGAAGTGTTGAGGGTGAAGTTTTTAGGGCCATGTGTTTGGTGT[ACTAGACTAGACTAGACTAGACTAG]AAATAGACGTCTGTACTTTTAATGTCGAAAACACATAAGCAAAGGGTACCAAAAGAATC
CL1829.Contig2_All_326_2	ACTAGACTAGACTAGACTAGACTAG	ACTAG(5*5)	4040	25	AGATCACAGTTTTGGAGGAAGTG	59.668	GATTCTTTTGGTACCCTTTGCTT	59.9	143	AGATCACAGTTTTGGAGGAAGTGTTGAGGGTGAAGTTTTTAGGGCCATGTGTTTGGTGT[ACTAGACTAGACTAGACTAGACTAG]AAATAGACGTCTGTACTTTTAATGTCGAAAACACATAAGCAAAGGGTACCAAAAGAATC
CL1829.Contig2_All_326_3	ACTAGACTAGACTAGACTAGACTAG	ACTAG(5*5)	4040	25	ACAGTTTTGGAGGAAGTGTTGAG	59.707	TGGTACCCTTTGCTTATGTGTTT	59.821	130	ACAGTTTTGGAGGAAGTGTTGAGGGTGAAGTTTTTAGGGCCATGTGTTTGGTGT[ACTAGACTAGACTAGACTAGACTAG]AAATAGACGTCTGTACTTTTAATGTCGAAAACACATAAGCAAAGGGTACCA
CL1829.Contig2_All_326_4	ACTAGACTAGACTAGACTAGACTAG	ACTAG(5*5)	4040	25	ACAGTTTTGGAGGAAGTGTTGAG	59.707	TTGGTACCCTTTGCTTATGTGTT	59.821	131	ACAGTTTTGGAGGAAGTGTTGAGGGTGAAGTTTTTAGGGCCATGTGTTTGGTGT[ACTAGACTAGACTAGACTAGACTAG]AAATAGACGTCTGTACTTTTAATGTCGAAAACACATAAGCAAAGGGTACCAA
CL1829.Contig2_All_326_5	ACTAGACTAGACTAGACTAGACTAG	ACTAG(5*5)	4040	25	ACAGTTTTGGAGGAAGTGTTGAG	59.707	TTTGGTACCCTTTGCTTATGTGT	59.821	132	ACAGTTTTGGAGGAAGTGTTGAGGGTGAAGTTTTTAGGGCCATGTGTTTGGTGT[ACTAGACTAGACTAGACTAGACTAG]AAATAGACGTCTGTACTTTTAATGTCGAAAACACATAAGCAAAGGGTACCAAA
CL1867.Contig4_All_333_1	CACCACCACCACCAC	CAC(3*5)	337	15	TCTTGAAGTTTCACCGGAAATAA	59.991	ATCGTTTATGAACAATCTTCGCC	61.496	125	TCTTGAAGTTTCACCGGAAATAATGGCGGCGGGGACCAGTACATCCACCACCCAACAAT[CACCACCACCACCAC]CATCAACGGAGTCAACGGATGAAACGGCGGCGAAGATTGTTCATAAACGAT
CL1867.Contig4_All_333_2	CACCACCACCACCAC	CAC(3*5)	337	15	TCTTGAAGTTTCACCGGAAATAA	59.991	TATCGTTTATGAACAATCTTCGC	58.344	126	TCTTGAAGTTTCACCGGAAATAATGGCGGCGGGGACCAGTACATCCACCACCCAACAAT[CACCACCACCACCAC]CATCAACGGAGTCAACGGATGAAACGGCGGCGAAGATTGTTCATAAACGATA
CL1867.Contig4_All_333_3	CACCACCACCACCAC	CAC(3*5)	337	15	TTGAAGTTTCACCGGAAATAATG	60.219	ATCGTTTATGAACAATCTTCGCC	61.496	123	TTGAAGTTTCACCGGAAATAATGGCGGCGGGGACCAGTACATCCACCACCCAACAAT[CACCACCACCACCAC]CATCAACGGAGTCAACGGATGAAACGGCGGCGAAGATTGTTCATAAACGAT
CL1867.Contig4_All_333_4	CACCACCACCACCAC	CAC(3*5)	337	15	AATCTTGAAGTTTCACCGGAAAT	60.224	ATCGTTTATGAACAATCTTCGCC	61.496	127	AATCTTGAAGTTTCACCGGAAATAATGGCGGCGGGGACCAGTACATCCACCACCCAACAAT[CACCACCACCACCAC]CATCAACGGAGTCAACGGATGAAACGGCGGCGAAGATTGTTCATAAACGAT
CL1867.Contig4_All_333_5	CACCACCACCACCAC	CAC(3*5)	337	15	TTGAAGTTTCACCGGAAATAATG	60.219	TATCGTTTATGAACAATCTTCGC	58.344	124	TTGAAGTTTCACCGGAAATAATGGCGGCGGGGACCAGTACATCCACCACCCAACAAT[CACCACCACCACCAC]CATCAACGGAGTCAACGGATGAAACGGCGGCGAAGATTGTTCATAAACGATA
CL1867.Contig4_All_334_1	GTGGTGGTGGTGGTG	GTG(3*5)	748	15	TCAGAACCACCGTAAACGTAACT	59.975	CAACCGAGTAAGTGGTAGGAGTG	60.095	95	TCAGAACCACCGTAAACGTAACTCCGGTAACCGCGGCCGCCATGGAA[GTGGTGGTGGTGGTG]CTAACACCACCACTCCTACCACTTACTCGGTTG
CL1867.Contig4_All_334_2	GTGGTGGTGGTGGTG	GTG(3*5)	748	15	CTCAGAACCACCGTAAACGTAAC	59.975	CAACCGAGTAAGTGGTAGGAGTG	60.095	96	CTCAGAACCACCGTAAACGTAACTCCGGTAACCGCGGCCGCCATGGAA[GTGGTGGTGGTGGTG]CTAACACCACCACTCCTACCACTTACTCGGTTG
CL1867.Contig4_All_334_3	GTGGTGGTGGTGGTG	GTG(3*5)	748	15	GAATGATGAATTTGTCTTCTCCG	59.959	CAACCGAGTAAGTGGTAGGAGTG	60.095	135	GAATGATGAATTTGTCTTCTCCGGCGTCGTCGTCTTCCCCTCAGAACCACCGTAAACGTAACTCCGGTAACCGCGGCCGCCATGGAA[GTGGTGGTGGTGGTG]CTAACACCACCACTCCTACCACTTACTCGGTTG
CL1867.Contig4_All_334_4	GTGGTGGTGGTGGTG	GTG(3*5)	748	15	CAGAACCACCGTAAACGTAACTC	59.975	TAAGTGGTAGGAGTGGTGGTGTT	59.84	86	CAGAACCACCGTAAACGTAACTCCGGTAACCGCGGCCGCCATGGAA[GTGGTGGTGGTGGTG]CTAACACCACCACTCCTACCACTTA
CL1867.Contig4_All_334_5	GTGGTGGTGGTGGTG	GTG(3*5)	748	15	TCAGAACCACCGTAAACGTAACT	59.975	AAGTGGTAGGAGTGGTGGTGTTA	59.84	86	TCAGAACCACCGTAAACGTAACTCCGGTAACCGCGGCCGCCATGGAA[GTGGTGGTGGTGGTG]CTAACACCACCACTCCTACCACTT
CL1869.Contig1_All_335_1	TGCTGCTGCTGCTGCTGC	TGC(3*6)	455	18	TGAAGTAGTTGCTGCTGATGATG	60.455	GCAACTCCAGATACAGTCCCATA	60.387	117	TGAAGTAGTTGCTGCTGATGATGATGGTGAAGT[TGCTGCTGCTGCTGCTGC]TGAAGTTGGTGGAGCTGCTGCTGCTGAAACTGATGCTGCTGCTTATGGGACTGTATCTGGAGTTGC
CL1869.Contig1_All_335_2	TGCTGCTGCTGCTGCTGC	TGC(3*6)	455	18	TGATGAAGTAGTTGCTGCTGATG	60.455	GCAACTCCAGATACAGTCCCATA	60.387	120	TGATGAAGTAGTTGCTGCTGATGATGATGGTGAAGT[TGCTGCTGCTGCTGCTGC]TGAAGTTGGTGGAGCTGCTGCTGCTGAAACTGATGCTGCTGCTTATGGGACTGTATCTGGAGTTGC
CL1869.Contig1_All_335_3	TGCTGCTGCTGCTGCTGC	TGC(3*6)	455	18	TGATGATGAAGTAGTTGCTGCTG	60.455	GCAACTCCAGATACAGTCCCATA	60.387	123	TGATGATGAAGTAGTTGCTGCTGATGATGATGGTGAAGT[TGCTGCTGCTGCTGCTGC]TGAAGTTGGTGGAGCTGCTGCTGCTGAAACTGATGCTGCTGCTTATGGGACTGTATCTGGAGTTGC
CL1869.Contig1_All_335_4	TGCTGCTGCTGCTGCTGC	TGC(3*6)	455	18	TGCTGATGATGAAGTAGTTGCTG	60.455	GCAACTCCAGATACAGTCCCATA	60.387	126	TGCTGATGATGAAGTAGTTGCTGCTGATGATGATGGTGAAGT[TGCTGCTGCTGCTGCTGC]TGAAGTTGGTGGAGCTGCTGCTGCTGAAACTGATGCTGCTGCTTATGGGACTGTATCTGGAGTTGC
CL1869.Contig1_All_335_5	TGCTGCTGCTGCTGCTGC	TGC(3*6)	455	18	TGCTGCTGATGATGAAGTAGTTG	60.455	GCAACTCCAGATACAGTCCCATA	60.387	129	TGCTGCTGATGATGAAGTAGTTGCTGCTGATGATGATGGTGAAGT[TGCTGCTGCTGCTGCTGC]TGAAGTTGGTGGAGCTGCTGCTGCTGAAACTGATGCTGCTGCTTATGGGACTGTATCTGGAGTTGC
CL1869.Contig2_All_336_1	CTGCTGCTGCTGCTG	CTG(3*5)	474	15	TCATTTTCAGGTCACTACCTTGC	60.528	AGTTTCAGCAACTCCAGATTCAG	59.936	123	TCATTTTCAGGTCACTACCTTGCGACAACTGCTGTTC[CTGCTGCTGCTGCTG]AAATTGGCGGAGCTGTTGCTGTTGAAACTGATGTTGCTGTTTCTGGGACTGAATCTGGAGTTGCTGAAACT
CL1869.Contig2_All_336_2	CTGCTGCTGCTGCTG	CTG(3*5)	474	15	TCATTTTCAGGTCACTACCTTGC	60.528	GTTTCAGCAACTCCAGATTCAGT	59.809	122	TCATTTTCAGGTCACTACCTTGCGACAACTGCTGTTC[CTGCTGCTGCTGCTG]AAATTGGCGGAGCTGTTGCTGTTGAAACTGATGTTGCTGTTTCTGGGACTGAATCTGGAGTTGCTGAAAC
CL1869.Contig2_All_336_3	CTGCTGCTGCTGCTG	CTG(3*5)	474	15	GCTCCTCATTTTCAGGTCACTAC	59.295	AGTTTCAGCAACTCCAGATTCAG	59.936	128	GCTCCTCATTTTCAGGTCACTACCTTGCGACAACTGCTGTTC[CTGCTGCTGCTGCTG]AAATTGGCGGAGCTGTTGCTGTTGAAACTGATGTTGCTGTTTCTGGGACTGAATCTGGAGTTGCTGAAACT
CL1869.Contig2_All_336_4	CTGCTGCTGCTGCTG	CTG(3*5)	474	15	TCATTTTCAGGTCACTACCTTGC	60.528	AAACAGCAACATCAGTTTCAACA	59.707	94	TCATTTTCAGGTCACTACCTTGCGACAACTGCTGTTC[CTGCTGCTGCTGCTG]AAATTGGCGGAGCTGTTGCTGTTGAAACTGATGTTGCTGTTT
CL1869.Contig2_All_336_5	CTGCTGCTGCTGCTG	CTG(3*5)	474	15	TCATTTTCAGGTCACTACCTTGC	60.528	CAGAAACAGCAACATCAGTTTCA	60.332	97	TCATTTTCAGGTCACTACCTTGCGACAACTGCTGTTC[CTGCTGCTGCTGCTG]AAATTGGCGGAGCTGTTGCTGTTGAAACTGATGTTGCTGTTTCTG
CL1878.Contig1_All_337_1	CTCCTCCTCCTCCTCCTCCTC	CTC(3*7)	373	21	ACAATCACAACACTCCGATCAC	59.898	AATCTGTACTGCCAGCATTGGT	60.933	143	ACAATCACAACACTCCGATCACCACCTTCCTCCTCCTCCTTATGCTGCCG[CTCCTCCTCCTCCTCCTCCTC]CGCCTACCGCTGCTGCCAGTTCTGCTGGGGCATCGTCACCAGCTTTTGCCACCAATGCTGGCAGTACAGATT
CL1878.Contig1_All_337_2	CTCCTCCTCCTCCTCCTCCTC	CTC(3*7)	373	21	ACAATCACAACACTCCGATCAC	59.898	AACCAATCTGTACTGCCAGCAT	60.933	147	ACAATCACAACACTCCGATCACCACCTTCCTCCTCCTCCTTATGCTGCCG[CTCCTCCTCCTCCTCCTCCTC]CGCCTACCGCTGCTGCCAGTTCTGCTGGGGCATCGTCACCAGCTTTTGCCACCAATGCTGGCAGTACAGATTGGTT
CL1878.Contig1_All_337_3	CTCCTCCTCCTCCTCCTCCTC	CTC(3*7)	373	21	ACAATCACAACACTCCGATCAC	59.898	AATCTGTACTGCCAGCATTGG	60.147	143	ACAATCACAACACTCCGATCACCACCTTCCTCCTCCTCCTTATGCTGCCG[CTCCTCCTCCTCCTCCTCCTC]CGCCTACCGCTGCTGCCAGTTCTGCTGGGGCATCGTCACCAGCTTTTGCCACCAATGCTGGCAGTACAGATT
CL1878.Contig2_All_338_1	CTCCTCCTCCTCCTCCTCCTCCTC	CTC(3*8)	373	24	ACAATCACAACACTCCGATCAC	59.898	AATCTGTACTGCCAACGTTAGTG	58.4	143	ACAATCACAACACTCCGATCACCACCTTCCTCCTCCTCCTTATGCTGCCG[CTCCTCCTCCTCCTCCTCCTCCTC]CCACTCCCGCTGCCAGTTCTGCTGGGGCATCATCACCAGCTGTTGCCACTAACGTTGGCAGTACAGATT
CL1878.Contig2_All_338_3	CTCCTCCTCCTCCTCCTCCTCCTC	CTC(3*8)	373	24	ACAATCACAACACTCCGATCAC	59.898	CAATCTGTACTGCCAACGTTAGTG	60.967	144	ACAATCACAACACTCCGATCACCACCTTCCTCCTCCTCCTTATGCTGCCG[CTCCTCCTCCTCCTCCTCCTCCTC]CCACTCCCGCTGCCAGTTCTGCTGGGGCATCATCACCAGCTGTTGCCACTAACGTTGGCAGTACAGATTG
CL1878.Contig2_All_338_4	CTCCTCCTCCTCCTCCTCCTCCTC	CTC(3*8)	373	24	ACAATCACAACACTCCGATCAC	59.898	AACCAATCTGTACTGCCAACG	60.045	147	ACAATCACAACACTCCGATCACCACCTTCCTCCTCCTCCTTATGCTGCCG[CTCCTCCTCCTCCTCCTCCTCCTC]CCACTCCCGCTGCCAGTTCTGCTGGGGCATCATCACCAGCTGTTGCCACTAACGTTGGCAGTACAGATTGGTT
CL1879.Contig1_All_339_1	CTCCTCCTCCTCCTC	CTC(3*5)	1796	15	CATACCCTCTCATTTTCACCTTG	59.879	ATATCATTGGAATTGGGTGAGG	59.909	143	CATACCCTCTCATTTTCACCTTGTAATTTCAATTCAATCTCCCTTCCCCGCCGCCGTTGTCACACCTCCTCCCTCCGCTG[CTCCTCCTCCTCCTC]TTTTTCTGAGAAACACGAAAACACTCCCTCACCCAATTCCAATGATAT
CL1879.Contig1_All_339_2	CTCCTCCTCCTCCTC	CTC(3*5)	1796	15	AATTTCAATTCAATCTCCCTTCC	59.69	ATATCATTGGAATTGGGTGAGG	59.909	119	AATTTCAATTCAATCTCCCTTCCCCGCCGCCGTTGTCACACCTCCTCCCTCCGCTG[CTCCTCCTCCTCCTC]TTTTTCTGAGAAACACGAAAACACTCCCTCACCCAATTCCAATGATAT
CL1879.Contig1_All_339_3	CTCCTCCTCCTCCTC	CTC(3*5)	1796	15	CATACCCTCTCATTTTCACCTTG	59.879	AGGGAGTGTTTTCGTGTTTCTC	59.66	124	CATACCCTCTCATTTTCACCTTGTAATTTCAATTCAATCTCCCTTCCCCGCCGCCGTTGTCACACCTCCTCCCTCCGCTG[CTCCTCCTCCTCCTC]TTTTTCTGAGAAACACGAAAACACTCCCT
CL1879.Contig1_All_339_4	CTCCTCCTCCTCCTC	CTC(3*5)	1796	15	CATACCCTCTCATTTTCACCTTG	59.879	GAGGGAGTGTTTTCGTGTTTCT	59.66	125	CATACCCTCTCATTTTCACCTTGTAATTTCAATTCAATCTCCCTTCCCCGCCGCCGTTGTCACACCTCCTCCCTCCGCTG[CTCCTCCTCCTCCTC]TTTTTCTGAGAAACACGAAAACACTCCCTC
CL1879.Contig1_All_339_5	CTCCTCCTCCTCCTC	CTC(3*5)	1796	15	CATACCCTCTCATTTTCACCTTG	59.879	GAGGGAGTGTTTTCGTGTTTCTC	61.385	125	CATACCCTCTCATTTTCACCTTGTAATTTCAATTCAATCTCCCTTCCCCGCCGCCGTTGTCACACCTCCTCCCTCCGCTG[CTCCTCCTCCTCCTC]TTTTTCTGAGAAACACGAAAACACTCCCTC
CL189.Contig1_All_29_1	AGGTAAGGTAAGGTAAGGTAAGGTA	AGGTA(5*5)	2601	25	TTGATGGAAATTCGGTACAAATC	60.069	GGGATGTAGAACTTTGTAGGGCT	59.914	138	TTGATGGAAATTCGGTACAAATCGAGCAAGGGTTGTTTCTGTACTAAAAACTCTAACATCATCAGC[AGGTAAGGTAAGGTAAGGTAAGGTA]ACAAATGTATAACAGGCAGGGTAGAGCCCTACAAAGTTCTACATCCC
CL189.Contig1_All_29_2	AGGTAAGGTAAGGTAAGGTAAGGTA	AGGTA(5*5)	2601	25	GAGTTTGATGGAAATTCGGTACA	60.23	GGGATGTAGAACTTTGTAGGGCT	59.914	142	GAGTTTGATGGAAATTCGGTACAAATCGAGCAAGGGTTGTTTCTGTACTAAAAACTCTAACATCATCAGC[AGGTAAGGTAAGGTAAGGTAAGGTA]ACAAATGTATAACAGGCAGGGTAGAGCCCTACAAAGTTCTACATCCC
CL189.Contig1_All_29_3	AGGTAAGGTAAGGTAAGGTAAGGTA	AGGTA(5*5)	2601	25	TTGATGGAAATTCGGTACAAATC	60.069	TTGGGATGTAGAACTTTGTAGGG	59.42	140	TTGATGGAAATTCGGTACAAATCGAGCAAGGGTTGTTTCTGTACTAAAAACTCTAACATCATCAGC[AGGTAAGGTAAGGTAAGGTAAGGTA]ACAAATGTATAACAGGCAGGGTAGAGCCCTACAAAGTTCTACATCCCAA
CL189.Contig1_All_29_4	AGGTAAGGTAAGGTAAGGTAAGGTA	AGGTA(5*5)	2601	25	GAGTTTGATGGAAATTCGGTACA	60.23	TTGGGATGTAGAACTTTGTAGGG	59.42	144	GAGTTTGATGGAAATTCGGTACAAATCGAGCAAGGGTTGTTTCTGTACTAAAAACTCTAACATCATCAGC[AGGTAAGGTAAGGTAAGGTAAGGTA]ACAAATGTATAACAGGCAGGGTAGAGCCCTACAAAGTTCTACATCCCAA
CL189.Contig1_All_29_5	AGGTAAGGTAAGGTAAGGTAAGGTA	AGGTA(5*5)	2601	25	TAAATGCTACACGAGTTTGATGG	59.197	GGGATGTAGAACTTTGTAGGGCT	59.914	154	TAAATGCTACACGAGTTTGATGGAAATTCGGTACAAATCGAGCAAGGGTTGTTTCTGTACTAAAAACTCTAACATCATCAGC[AGGTAAGGTAAGGTAAGGTAAGGTA]ACAAATGTATAACAGGCAGGGTAGAGCCCTACAAAGTTCTACATCCC
CL1897.Contig2_All_340_1	TCTTCTTCTTCTTCT	TCT(3*5)	424	15	AGTCAACGATGACGAAGAAGAAG	59.936	CGTTTCCAAAAACAATAAAGAGC	59.241	148	AGTCAACGATGACGAAGAAGAAGAAGCAGAAGCAGAAGCCGGCTCAGGAACAGTCTCGGCTGGTTTCTCTGCTATTTTCACCTTACTTGACTTAGGATCCGTTTTTC[TCTTCTTCTTCTTCT]TCGGCTCTTTATTGTTTTTGGAAACG
CL1897.Contig2_All_340_3	TCTTCTTCTTCTTCT	TCT(3*5)	424	15	AAGTCAACGATGACGAAGAAGAA	60.289	CGTTTCCAAAAACAATAAAGAGC	59.241	149	AAGTCAACGATGACGAAGAAGAAGAAGCAGAAGCAGAAGCCGGCTCAGGAACAGTCTCGGCTGGTTTCTCTGCTATTTTCACCTTACTTGACTTAGGATCCGTTTTTC[TCTTCTTCTTCTTCT]TCGGCTCTTTATTGTTTTTGGAAACG
CL1897.Contig2_All_340_4	TCTTCTTCTTCTTCT	TCT(3*5)	424	15	AAAGTCAACGATGACGAAGAAGA	60.289	CGTTTCCAAAAACAATAAAGAGC	59.241	150	AAAGTCAACGATGACGAAGAAGAAGAAGCAGAAGCAGAAGCCGGCTCAGGAACAGTCTCGGCTGGTTTCTCTGCTATTTTCACCTTACTTGACTTAGGATCCGTTTTTC[TCTTCTTCTTCTTCT]TCGGCTCTTTATTGTTTTTGGAAACG
CL1904.Contig1_All_341_1	TCTTCTTCTTCTTCTTCT	TCT(3*6)	224	18	CACATTCAAAACAAAACAATGTGA	59.816	GTCCAGATAGCAGAGTTGTTGCT	59.963	146	CACATTCAAAACAAAACAATGTGAACA[TCTTCTTCTTCTTCTTCT]TCGGTCTCTCTCCCTTCCCTTGAACAAAACATTATTTCATCTTAACTTTACCTGGCTAAATGAAATATCTTGGGTTACAGCAACAACTCTGCTATCTGGAC
CL1904.Contig1_All_341_2	TCTTCTTCTTCTTCTTCT	TCT(3*6)	224	18	TCACATTCAAAACAAAACAATGTG	59.816	GTCCAGATAGCAGAGTTGTTGCT	59.963	147	TCACATTCAAAACAAAACAATGTGAACA[TCTTCTTCTTCTTCTTCT]TCGGTCTCTCTCCCTTCCCTTGAACAAAACATTATTTCATCTTAACTTTACCTGGCTAAATGAAATATCTTGGGTTACAGCAACAACTCTGCTATCTGGAC
CL1904.Contig1_All_341_3	TCTTCTTCTTCTTCTTCT	TCT(3*6)	224	18	CACATTCAAAACAAAACAATGTGA	59.816	AGAGTTGTTGCTGTAACCCAAGA	60.212	135	CACATTCAAAACAAAACAATGTGAACA[TCTTCTTCTTCTTCTTCT]TCGGTCTCTCTCCCTTCCCTTGAACAAAACATTATTTCATCTTAACTTTACCTGGCTAAATGAAATATCTTGGGTTACAGCAACAACTCT
CL1904.Contig1_All_341_4	TCTTCTTCTTCTTCTTCT	TCT(3*6)	224	18	TCACATTCAAAACAAAACAATGTG	59.816	AGAGTTGTTGCTGTAACCCAAGA	60.212	136	TCACATTCAAAACAAAACAATGTGAACA[TCTTCTTCTTCTTCTTCT]TCGGTCTCTCTCCCTTCCCTTGAACAAAACATTATTTCATCTTAACTTTACCTGGCTAAATGAAATATCTTGGGTTACAGCAACAACTCT
CL1904.Contig1_All_341_5	TCTTCTTCTTCTTCTTCT	TCT(3*6)	224	18	CACATTCAAAACAAAACAATGTGA	59.816	GAGTTGTTGCTGTAACCCAAGAT	59.578	134	CACATTCAAAACAAAACAATGTGAACA[TCTTCTTCTTCTTCTTCT]TCGGTCTCTCTCCCTTCCCTTGAACAAAACATTATTTCATCTTAACTTTACCTGGCTAAATGAAATATCTTGGGTTACAGCAACAACTC
CL1911.Contig1_All_342_4	CCACCACCACCACCACCA	CCA(3*6)	643	18	CACGGAGTATATCTCCACCAGAC	59.899	GCCATCAGAATCTTGACAACAA	60.118	157	CACGGAGTATATCTCCACCAGACTCCGACGACCACCTATGCTGTGACAACTCACCACCTCTCTCTTCCC[CCACCACCACCACCACCA]CAGCTGCTGACTGCCCCACCACCCACAACATGTTTAAACATAGTAATCTTGTTGTCAAGATTCTGATGGC
CL1911.Contig1_All_342_5	CCACCACCACCACCACCA	CCA(3*6)	643	18	ACACGGAGTATATCTCCACCAGA	59.899	GCCATCAGAATCTTGACAACAA	60.118	158	ACACGGAGTATATCTCCACCAGACTCCGACGACCACCTATGCTGTGACAACTCACCACCTCTCTCTTCCC[CCACCACCACCACCACCA]CAGCTGCTGACTGCCCCACCACCCACAACATGTTTAAACATAGTAATCTTGTTGTCAAGATTCTGATGGC
CL1918.Contig3_All_347_1	TGGTGGTGGTGGTGGTGGTGG	TGG(3*7)	1157	21	CCAAACCATTAGACACCATGTTT	60.028	GACACAACACAGTTTCAAGTTCG	59.733	139	CCAAACCATTAGACACCATGTTTCTTGAAGATCCAGCATCCTGGTTAGCTGTTTGTTGCTGTTGCGTCTTATGGACA[TGGTGGTGGTGGTGGTGGTGG]TAATGGTGGTGATGGTGGCGAACTTGAAACTGTGTTGTGTC
CL1918.Contig3_All_347_2	TGGTGGTGGTGGTGGTGGTGG	TGG(3*7)	1157	21	CATGTTTCTTGAAGATCCAGCAT	60.497	GACACAACACAGTTTCAAGTTCG	59.733	123	CATGTTTCTTGAAGATCCAGCATCCTGGTTAGCTGTTTGTTGCTGTTGCGTCTTATGGACA[TGGTGGTGGTGGTGGTGGTGG]TAATGGTGGTGATGGTGGCGAACTTGAAACTGTGTTGTGTC
CL1918.Contig3_All_347_3	TGGTGGTGGTGGTGGTGGTGG	TGG(3*7)	1157	21	CTGGTTAGCTGTTTGTTGCTGTT	60.733	GAACCTCTTGCAGATGACAAAAC	60.165	147	CTGGTTAGCTGTTTGTTGCTGTTGCGTCTTATGGACA[TGGTGGTGGTGGTGGTGGTGG]TAATGGTGGTGATGGTGGCGAACTTGAAACTGTGTTGTGTCACCCTCACAAGGACCGGGAGGAATTGTTTTGTCATCTGCAAGAGGTTC
CL1918.Contig3_All_347_4	TGGTGGTGGTGGTGGTGGTGG	TGG(3*7)	1157	21	CTGGTTAGCTGTTTGTTGCTGTT	60.733	GACACAACACAGTTTCAAGTTCG	59.733	99	CTGGTTAGCTGTTTGTTGCTGTTGCGTCTTATGGACA[TGGTGGTGGTGGTGGTGGTGG]TAATGGTGGTGATGGTGGCGAACTTGAAACTGTGTTGTGTC
CL1918.Contig3_All_347_5	TGGTGGTGGTGGTGGTGGTGG	TGG(3*7)	1157	21	CCAAACCATTAGACACCATGTTT	60.028	GTGAGGGTGACACAACACAGTT	59.972	147	CCAAACCATTAGACACCATGTTTCTTGAAGATCCAGCATCCTGGTTAGCTGTTTGTTGCTGTTGCGTCTTATGGACA[TGGTGGTGGTGGTGGTGGTGG]TAATGGTGGTGATGGTGGCGAACTTGAAACTGTGTTGTGTCACCCTCAC
CL1951.Contig3_All_352_1	CTCTCTCTCTCTCT	CT(2*7)	3463	14	CCTTTACACTTGGTCTTCAGCAT	59.703	TGATGATTATCTCTCACCAAGCA	59.722	147	CCTTTACACTTGGTCTTCAGCATATATAACAACACACTAGTACCCCTCTCTCTCTAACTCTCTCTCTAA[CTCTCTCTCTCTCT]AGAATTTCAAATTAAAAGCCCCACTTATCTGATTAAAAGCATGCTTGGTGAGAGATAATCATCA
CL1951.Contig3_All_352_2	CTCTCTCTCTCTCT	CT(2*7)	3463	14	CCTTTACACTTGGTCTTCAGCAT	59.703	GCTTTTAATCAGATAAGTGGGGC	60.327	123	CCTTTACACTTGGTCTTCAGCATATATAACAACACACTAGTACCCCTCTCTCTCTAACTCTCTCTCTAA[CTCTCTCTCTCTCT]AGAATTTCAAATTAAAAGCCCCACTTATCTGATTAAAAGC
CL1951.Contig3_All_352_3	CTCTCTCTCTCTCT	CT(2*7)	3463	14	CCTTTACACTTGGTCTTCAGCAT	59.703	TGCTTTTAATCAGATAAGTGGGG	59.528	124	CCTTTACACTTGGTCTTCAGCATATATAACAACACACTAGTACCCCTCTCTCTCTAACTCTCTCTCTAA[CTCTCTCTCTCTCT]AGAATTTCAAATTAAAAGCCCCACTTATCTGATTAAAAGCA
CL1951.Contig3_All_352_4	CTCTCTCTCTCTCT	CT(2*7)	3463	14	AACTCTTCTTCTCAACAACTGCC	59.091	GCTTTTAATCAGATAAGTGGGGC	60.327	146	AACTCTTCTTCTCAACAACTGCCCCTTTACACTTGGTCTTCAGCATATATAACAACACACTAGTACCCCTCTCTCTCTAACTCTCTCTCTAA[CTCTCTCTCTCTCT]AGAATTTCAAATTAAAAGCCCCACTTATCTGATTAAAAGC
CL1951.Contig3_All_352_5	CTCTCTCTCTCTCT	CT(2*7)	3463	14	CCTTTACACTTGGTCTTCAGCAT	59.703	TGATGATTATCTCTCACCAAGCAT	59.993	147	CCTTTACACTTGGTCTTCAGCATATATAACAACACACTAGTACCCCTCTCTCTCTAACTCTCTCTCTAA[CTCTCTCTCTCTCT]AGAATTTCAAATTAAAAGCCCCACTTATCTGATTAAAAGCATGCTTGGTGAGAGATAATCATCA
CL1983.Contig1_All_353_1	CCCATGCCCATGCCCATGCCCATG	CCCATG(6*4)	689	24	TTATTTGGATCCTGGTCACCATA	60.426	GCATGTATGGTGGAGGAATGTAT	59.986	151	TTATTTGGATCCTGGTCACCATATGGACCACCAGGACCGCCCATA[CCCATGCCCATGCCCATGCCCATG]CCCGTGCCCATTCCCATGCCCATACCGTAGCTTCCCATTGAGCCTCCGTAACTACTACCATACATTCCTCCACCATACATGC
CL1983.Contig1_All_353_2	CCCATGCCCATGCCCATGCCCATG	CCCATG(6*4)	689	24	TTATTTGGATCCTGGTCACCATA	60.426	TAGTAGTTACGGAGGCTCAATGG	59.695	126	TTATTTGGATCCTGGTCACCATATGGACCACCAGGACCGCCCATA[CCCATGCCCATGCCCATGCCCATG]CCCGTGCCCATTCCCATGCCCATACCGTAGCTTCCCATTGAGCCTCCGTAACTACTA
CL1983.Contig1_All_353_3	CCCATGCCCATGCCCATGCCCATG	CCCATG(6*4)	689	24	TTATTTGGATCCTGGTCACCATA	60.426	ATGGTAGTAGTTACGGAGGCTCA	59.231	130	TTATTTGGATCCTGGTCACCATATGGACCACCAGGACCGCCCATA[CCCATGCCCATGCCCATGCCCATG]CCCGTGCCCATTCCCATGCCCATACCGTAGCTTCCCATTGAGCCTCCGTAACTACTACCAT
CL1983.Contig1_All_353_4	CCCATGCCCATGCCCATGCCCATG	CCCATG(6*4)	689	24	AGGAGGACCAAATGGGTTATTT	59.952	TGGTAGTAGTTACGGAGGCTCAA	60.188	145	AGGAGGACCAAATGGGTTATTTGGATCCTGGTCACCATATGGACCACCAGGACCGCCCATA[CCCATGCCCATGCCCATGCCCATG]CCCGTGCCCATTCCCATGCCCATACCGTAGCTTCCCATTGAGCCTCCGTAACTACTACCA
CL1983.Contig1_All_353_5	CCCATGCCCATGCCCATGCCCATG	CCCATG(6*4)	689	24	AAGGAGGACCAAATGGGTTATT	59.952	TGGTAGTAGTTACGGAGGCTCAA	60.188	146	AAGGAGGACCAAATGGGTTATTTGGATCCTGGTCACCATATGGACCACCAGGACCGCCCATA[CCCATGCCCATGCCCATGCCCATG]CCCGTGCCCATTCCCATGCCCATACCGTAGCTTCCCATTGAGCCTCCGTAACTACTACCA
CL1983.Contig3_All_354_1	CCCATGCCCATGCCCATGCCCATG	CCCATG(6*4)	674	24	TATTTGGATCCTGGTCACCATAC	59.959	GAGATCTTGCAACACCCACTTAC	60.054	138	TATTTGGATCCTGGTCACCATACGGACCACCAGGACCGCCCATA[CCCATGCCCATGCCCATGCCCATG]CCCGTGCCCATTCCCATTCCCATTCCCATGGGTTGAAAAAGAGGAATGTAAGTGGGTGTTGCAAGATCTC
CL1983.Contig3_All_354_2	CCCATGCCCATGCCCATGCCCATG	CCCATG(6*4)	674	24	TATTTGGATCCTGGTCACCATAC	59.959	TTACATTCCTCTTTTTCAACCCA	59.865	119	TATTTGGATCCTGGTCACCATACGGACCACCAGGACCGCCCATA[CCCATGCCCATGCCCATGCCCATG]CCCGTGCCCATTCCCATTCCCATTCCCATGGGTTGAAAAAGAGGAATGTAA
CL1983.Contig3_All_354_3	CCCATGCCCATGCCCATGCCCATG	CCCATG(6*4)	674	24	TATTTGGATCCTGGTCACCATAC	59.959	AGAGATCTTGCAACACCCACTTA	60.178	139	TATTTGGATCCTGGTCACCATACGGACCACCAGGACCGCCCATA[CCCATGCCCATGCCCATGCCCATG]CCCGTGCCCATTCCCATTCCCATTCCCATGGGTTGAAAAAGAGGAATGTAAGTGGGTGTTGCAAGATCTCT
CL1983.Contig3_All_354_4	CCCATGCCCATGCCCATGCCCATG	CCCATG(6*4)	674	24	TATTTGGATCCTGGTCACCATAC	59.959	TAGAGATCTTGCAACACCCACTT	60.178	140	TATTTGGATCCTGGTCACCATACGGACCACCAGGACCGCCCATA[CCCATGCCCATGCCCATGCCCATG]CCCGTGCCCATTCCCATTCCCATTCCCATGGGTTGAAAAAGAGGAATGTAAGTGGGTGTTGCAAGATCTCTA
CL1983.Contig3_All_354_5	CCCATGCCCATGCCCATGCCCATG	CCCATG(6*4)	674	24	TATTTGGATCCTGGTCACCATAC	59.959	ATCTTGCAACACCCACTTACATT	59.818	135	TATTTGGATCCTGGTCACCATACGGACCACCAGGACCGCCCATA[CCCATGCCCATGCCCATGCCCATG]CCCGTGCCCATTCCCATTCCCATTCCCATGGGTTGAAAAAGAGGAATGTAAGTGGGTGTTGCAAGAT
CL1987.Contig1_All_355_1	GGTTCGGTTCGGTTCGGTTC	GGTTC(5*4)	221	20	GTTCGGTTCTCGGTTCTAAGTTT	60.05	GAAATTAAGGGATTGGTATCCGA	60.373	104	GTTCGGTTCTCGGTTCTAAGTTTTACCTTATTTCG[GGTTCGGTTCGGTTCGGTTC]CATGTAAATCCCATATTCGGTTCGGTTCGGATACCAATCCCTTAATTTC
CL1987.Contig1_All_355_2	GGTTCGGTTCGGTTCGGTTC	GGTTC(5*4)	221	20	GTTCGGTTCTCGGTTCTAAGTTT	60.05	GAACCGAAATTAAGGGATTGGTA	60.402	109	GTTCGGTTCTCGGTTCTAAGTTTTACCTTATTTCG[GGTTCGGTTCGGTTCGGTTC]CATGTAAATCCCATATTCGGTTCGGTTCGGATACCAATCCCTTAATTTCGGTTC
CL1987.Contig1_All_355_3	GGTTCGGTTCGGTTCGGTTC	GGTTC(5*4)	221	20	GTTCGGTTCTCGGTTCTAAGTTT	60.05	ACCGAAATTAAGGGATTGGTATC	59.501	107	GTTCGGTTCTCGGTTCTAAGTTTTACCTTATTTCG[GGTTCGGTTCGGTTCGGTTC]CATGTAAATCCCATATTCGGTTCGGTTCGGATACCAATCCCTTAATTTCGGT
CL1987.Contig1_All_355_4	GGTTCGGTTCGGTTCGGTTC	GGTTC(5*4)	221	20	TTCGGTTCTCGGTTCTAAGTTTT	60.488	GAAATTAAGGGATTGGTATCCGA	60.373	103	TTCGGTTCTCGGTTCTAAGTTTTACCTTATTTCG[GGTTCGGTTCGGTTCGGTTC]CATGTAAATCCCATATTCGGTTCGGTTCGGATACCAATCCCTTAATTTC
CL1987.Contig1_All_355_5	GGTTCGGTTCGGTTCGGTTC	GGTTC(5*4)	221	20	TTCGGTTCTCGGTTCTAAGTTTT	60.488	GAACCGAAATTAAGGGATTGGTA	60.402	108	TTCGGTTCTCGGTTCTAAGTTTTACCTTATTTCG[GGTTCGGTTCGGTTCGGTTC]CATGTAAATCCCATATTCGGTTCGGTTCGGATACCAATCCCTTAATTTCGGTTC
CL1991.Contig1_All_358_1	TCTCTCTCTCTC	TC(2*6)	238	12	GAACCCAGACTTGAGGTACACTG	60.081	TACTGTAGGTGAAATCCAAACGG	60.275	141	GAACCCAGACTTGAGGTACACTGTGGGACCCTATATA[TCTCTCTCTCTC]TTTCTTTGCCTTTGACAATTTACAGCTGACGATGCTGGTTCAAACCCAACTCCGCTCCAGGTTAACCTCCCGTTTGGATTTCACCTACAGTA
CL1991.Contig1_All_358_2	TCTCTCTCTCTC	TC(2*6)	238	12	GAACCCAGACTTGAGGTACACTG	60.081	TCGTCAGCTGTAAATTGTCAAAG	59.455	81	GAACCCAGACTTGAGGTACACTGTGGGACCCTATATA[TCTCTCTCTCTC]TTTCTTTGCCTTTGACAATTTACAGCTGACGA
CL1991.Contig1_All_358_3	TCTCTCTCTCTC	TC(2*6)	238	12	AGACTTGAGGTACACTGTGGGAC	59.583	CTTGATGCTTGGTTATCCATGTT	60.25	157	AGACTTGAGGTACACTGTGGGACCCTATATA[TCTCTCTCTCTC]TTTCTTTGCCTTTGACAATTTACAGCTGACGATGCTGGTTCAAACCCAACTCCGCTCCAGGTTAACCTCCCGTTTGGATTTCACCTACAGTAACATGGATAACCAAGCATCAAG
CL1991.Contig1_All_358_4	TCTCTCTCTCTC	TC(2*6)	238	12	AGACTTGAGGTACACTGTGGGAC	59.583	TACTGTAGGTGAAATCCAAACGG	60.275	135	AGACTTGAGGTACACTGTGGGACCCTATATA[TCTCTCTCTCTC]TTTCTTTGCCTTTGACAATTTACAGCTGACGATGCTGGTTCAAACCCAACTCCGCTCCAGGTTAACCTCCCGTTTGGATTTCACCTACAGTA
CL1991.Contig1_All_358_5	TCTCTCTCTCTC	TC(2*6)	238	12	GAACCCAGACTTGAGGTACACTG	60.081	AGCATCGTCAGCTGTAAATTGTC	60.684	85	GAACCCAGACTTGAGGTACACTGTGGGACCCTATATA[TCTCTCTCTCTC]TTTCTTTGCCTTTGACAATTTACAGCTGACGATGCT
CL1996.Contig1_All_359_1	CAACAACAACAACAA	CAA(3*5)	1559	15	ACTCAGCTACAACAACAGCAACA	60.031	TGAATTAGCGTTTTGCTGAGACT	60.427	111	ACTCAGCTACAACAACAGCAACAACTGCAACAACAGCAGCAACAACAACAGCTGCAGCTGCAG[CAACAACAACAACAA]AAAACAGCCCAGTCTCAGCAAAACGCTAATTCA
CL1996.Contig1_All_359_2	CAACAACAACAACAA	CAA(3*5)	1559	15	ACTCAGCTACAACAACAGCAACA	60.031	CTGAATTAGCGTTTTGCTGAGAC	60.427	112	ACTCAGCTACAACAACAGCAACAACTGCAACAACAGCAGCAACAACAACAGCTGCAGCTGCAG[CAACAACAACAACAA]AAAACAGCCCAGTCTCAGCAAAACGCTAATTCAG
CL1996.Contig1_All_359_3	CAACAACAACAACAA	CAA(3*5)	1559	15	CACTCAGCTACAACAACAGCAAC	60.031	TGAATTAGCGTTTTGCTGAGACT	60.427	112	CACTCAGCTACAACAACAGCAACAACTGCAACAACAGCAGCAACAACAACAGCTGCAGCTGCAG[CAACAACAACAACAA]AAAACAGCCCAGTCTCAGCAAAACGCTAATTCA
CL1996.Contig1_All_359_4	CAACAACAACAACAA	CAA(3*5)	1559	15	CACTCAGCTACAACAACAGCAAC	60.031	CTGAATTAGCGTTTTGCTGAGAC	60.427	113	CACTCAGCTACAACAACAGCAACAACTGCAACAACAGCAGCAACAACAACAGCTGCAGCTGCAG[CAACAACAACAACAA]AAAACAGCCCAGTCTCAGCAAAACGCTAATTCAG
CL1996.Contig1_All_359_5	CAACAACAACAACAA	CAA(3*5)	1559	15	ACACTCAGCTACAACAACAGCAA	60.031	CTGAATTAGCGTTTTGCTGAGAC	60.427	114	ACACTCAGCTACAACAACAGCAACAACTGCAACAACAGCAGCAACAACAACAGCTGCAGCTGCAG[CAACAACAACAACAA]AAAACAGCCCAGTCTCAGCAAAACGCTAATTCAG
CL1996.Contig2_All_360_1	TTGTTGTTGTTGTTG	TTG(3*5)	1823	15	TGAATTAGCGTTTTGCTGAGACT	60.427	ACTCAGCTACAACAACAGCAACA	60.031	111	TGAATTAGCGTTTTGCTGAGACTGGGCTGTTTT[TTGTTGTTGTTGTTG]CTGCAGCTGCAGCTGTTGTTGTTGCTGCTGTTGTTGCAGTTGTTGCTGTTGTTGTAGCTGAGT
CL1996.Contig2_All_360_2	TTGTTGTTGTTGTTG	TTG(3*5)	1823	15	TGAATTAGCGTTTTGCTGAGACT	60.427	CACTCAGCTACAACAACAGCAAC	60.031	112	TGAATTAGCGTTTTGCTGAGACTGGGCTGTTTT[TTGTTGTTGTTGTTG]CTGCAGCTGCAGCTGTTGTTGTTGCTGCTGTTGTTGCAGTTGTTGCTGTTGTTGTAGCTGAGTG
CL1996.Contig2_All_360_3	TTGTTGTTGTTGTTG	TTG(3*5)	1823	15	CTGAATTAGCGTTTTGCTGAGAC	60.427	ACTCAGCTACAACAACAGCAACA	60.031	112	CTGAATTAGCGTTTTGCTGAGACTGGGCTGTTTT[TTGTTGTTGTTGTTG]CTGCAGCTGCAGCTGTTGTTGTTGCTGCTGTTGTTGCAGTTGTTGCTGTTGTTGTAGCTGAGT
CL1996.Contig2_All_360_4	TTGTTGTTGTTGTTG	TTG(3*5)	1823	15	CTGAATTAGCGTTTTGCTGAGAC	60.427	CACTCAGCTACAACAACAGCAAC	60.031	113	CTGAATTAGCGTTTTGCTGAGACTGGGCTGTTTT[TTGTTGTTGTTGTTG]CTGCAGCTGCAGCTGTTGTTGTTGCTGCTGTTGTTGCAGTTGTTGCTGTTGTTGTAGCTGAGTG
CL1996.Contig2_All_360_5	TTGTTGTTGTTGTTG	TTG(3*5)	1823	15	CTGAATTAGCGTTTTGCTGAGAC	60.427	ACACTCAGCTACAACAACAGCAA	60.031	114	CTGAATTAGCGTTTTGCTGAGACTGGGCTGTTTT[TTGTTGTTGTTGTTG]CTGCAGCTGCAGCTGTTGTTGTTGCTGCTGTTGTTGCAGTTGTTGCTGTTGTTGTAGCTGAGTGT
CL1996.Contig3_All_361_1	TGCTGCTGCTGCTGCTGC	TGC(3*6)	1492	18	AGGGGTAACTGAGGCTCTACATT	59.58	CCCATCACACTTGCTACAACATA	59.934	156	AGGGGTAACTGAGGCTCTACATTACTAATTGGTGAGAACAGTTGCTGTTGTTGCTGTTGCAACTTTTGCAGTACCTGTAGTGAT[TGCTGCTGCTGCTGCTGC]TCTGAGAGGCTCTGTTGCCTCAGCAACAAGTTATGTTGTAGCAAGTGTGATGGG
CL1996.Contig3_All_361_2	TGCTGCTGCTGCTGCTGC	TGC(3*6)	1492	18	TGCAACTTTTGCAGTACCTGTAG	59.517	CCCATCACACTTGCTACAACATA	59.934	99	TGCAACTTTTGCAGTACCTGTAGTGAT[TGCTGCTGCTGCTGCTGC]TCTGAGAGGCTCTGTTGCCTCAGCAACAAGTTATGTTGTAGCAAGTGTGATGGG
CL1996.Contig3_All_361_3	TGCTGCTGCTGCTGCTGC	TGC(3*6)	1492	18	GTTGTAGGGGTAACTGAGGCTCT	60.069	ACAACATAACTTGTTGCTGAGGC	60.586	146	GTTGTAGGGGTAACTGAGGCTCTACATTACTAATTGGTGAGAACAGTTGCTGTTGTTGCTGTTGCAACTTTTGCAGTACCTGTAGTGAT[TGCTGCTGCTGCTGCTGC]TCTGAGAGGCTCTGTTGCCTCAGCAACAAGTTATGTTGT
CL1996.Contig3_All_361_4	TGCTGCTGCTGCTGCTGC	TGC(3*6)	1492	18	GTTGCAACTTTTGCAGTACCTGT	60.616	CCCATCACACTTGCTACAACATA	59.934	101	GTTGCAACTTTTGCAGTACCTGTAGTGAT[TGCTGCTGCTGCTGCTGC]TCTGAGAGGCTCTGTTGCCTCAGCAACAAGTTATGTTGTAGCAAGTGTGATGGG
CL1996.Contig3_All_361_5	TGCTGCTGCTGCTGCTGC	TGC(3*6)	1492	18	TTGTAGGGGTAACTGAGGCTCTA	59.334	CCCATCACACTTGCTACAACATA	59.934	160	TTGTAGGGGTAACTGAGGCTCTACATTACTAATTGGTGAGAACAGTTGCTGTTGTTGCTGTTGCAACTTTTGCAGTACCTGTAGTGAT[TGCTGCTGCTGCTGCTGC]TCTGAGAGGCTCTGTTGCCTCAGCAACAAGTTATGTTGTAGCAAGTGTGATGGG
CL204.Contig1_All_30_1	GGAGGAGGAGGAGGAGGA	GGA(3*6)	386	18	CTCATTCACCCATAGTAACCTGC	59.906	GGCTTTATTTCTTTCTCCTGCAT	60.108	151	CTCATTCACCCATAGTAACCTGCACAACCGTCCTCCCCCACTAACCCGTTTGTATTCCGGTGGGAATGGTGGCGACGGTGTCGGTGGTGGTGGT[GGAGGAGGAGGAGGAGGA]GATGGTGATGATGAGGATGCAGGAGAAAGAAATAAAGCC
CL204.Contig1_All_30_2	GGAGGAGGAGGAGGAGGA	GGA(3*6)	386	18	CTCATTCACCCATAGTAACCTGC	59.906	TATTTCTTTCTCCTGCATCCTCA	60.21	146	CTCATTCACCCATAGTAACCTGCACAACCGTCCTCCCCCACTAACCCGTTTGTATTCCGGTGGGAATGGTGGCGACGGTGTCGGTGGTGGTGGT[GGAGGAGGAGGAGGAGGA]GATGGTGATGATGAGGATGCAGGAGAAAGAAATA
CL204.Contig1_All_30_3	GGAGGAGGAGGAGGAGGA	GGA(3*6)	386	18	CTCATTCACCCATAGTAACCTGC	59.906	ATTTCTTTCTCCTGCATCCTCAT	60.449	145	CTCATTCACCCATAGTAACCTGCACAACCGTCCTCCCCCACTAACCCGTTTGTATTCCGGTGGGAATGGTGGCGACGGTGTCGGTGGTGGTGGT[GGAGGAGGAGGAGGAGGA]GATGGTGATGATGAGGATGCAGGAGAAAGAAAT
CL204.Contig1_All_30_4	GGAGGAGGAGGAGGAGGA	GGA(3*6)	386	18	ATTCACCCATAGTAACCTGCACA	60.656	GGCTTTATTTCTTTCTCCTGCAT	60.108	148	ATTCACCCATAGTAACCTGCACAACCGTCCTCCCCCACTAACCCGTTTGTATTCCGGTGGGAATGGTGGCGACGGTGTCGGTGGTGGTGGT[GGAGGAGGAGGAGGAGGA]GATGGTGATGATGAGGATGCAGGAGAAAGAAATAAAGCC
CL204.Contig1_All_30_5	GGAGGAGGAGGAGGAGGA	GGA(3*6)	386	18	CATTCACCCATAGTAACCTGCAC	60.656	GGCTTTATTTCTTTCTCCTGCAT	60.108	149	CATTCACCCATAGTAACCTGCACAACCGTCCTCCCCCACTAACCCGTTTGTATTCCGGTGGGAATGGTGGCGACGGTGTCGGTGGTGGTGGT[GGAGGAGGAGGAGGAGGA]GATGGTGATGATGAGGATGCAGGAGAAAGAAATAAAGCC
CL2061.Contig4_All_364_1	AGCAGCAGCAGCAGCAGC	AGC(3*6)	185	18	TTCTGAGCTGAGACTGATGATGA	60.149	AGATGAAGTGAAGTTGACAAGGG	59.668	130	TTCTGAGCTGAGACTGATGATG[AGCAGCAGCAGCAGCAGC]AGGGTGGGAGGGTTTTGGAGGGTGTCGTATGCTGTGTTGCTGGGTCAATTGGTATCTTTTGCAATGGCCCTTGTCAACTTCACTTCATCT
CL2061.Contig4_All_364_2	AGCAGCAGCAGCAGCAGC	AGC(3*6)	185	18	TTTCTGAGCTGAGACTGATGATG	59.63	AGATGAAGTGAAGTTGACAAGGG	59.668	131	TTTCTGAGCTGAGACTGATGATG[AGCAGCAGCAGCAGCAGC]AGGGTGGGAGGGTTTTGGAGGGTGTCGTATGCTGTGTTGCTGGGTCAATTGGTATCTTTTGCAATGGCCCTTGTCAACTTCACTTCATCT
CL2061.Contig4_All_364_3	AGCAGCAGCAGCAGCAGC	AGC(3*6)	185	18	TTCTGAGCTGAGACTGATGATGA	60.149	GCGCATTAACACCTAGATTAGCA	60.629	158	TTCTGAGCTGAGACTGATGATG[AGCAGCAGCAGCAGCAGC]AGGGTGGGAGGGTTTTGGAGGGTGTCGTATGCTGTGTTGCTGGGTCAATTGGTATCTTTTGCAATGGCCCTTGTCAACTTCACTTCATCTCTATCTGCTAATCTAGGTGTTAATGCGC
CL2061.Contig4_All_364_4	AGCAGCAGCAGCAGCAGC	AGC(3*6)	185	18	TTCTGAGCTGAGACTGATGATGA	60.149	ATTGCAAAAGATACCAATTGACC	59.285	105	TTCTGAGCTGAGACTGATGATG[AGCAGCAGCAGCAGCAGC]AGGGTGGGAGGGTTTTGGAGGGTGTCGTATGCTGTGTTGCTGGGTCAATTGGTATCTTTTGCAAT
CL2061.Contig4_All_364_5	AGCAGCAGCAGCAGCAGC	AGC(3*6)	185	18	TTTCTGAGCTGAGACTGATGATG	59.63	ATTGCAAAAGATACCAATTGACC	59.285	106	TTTCTGAGCTGAGACTGATGATG[AGCAGCAGCAGCAGCAGC]AGGGTGGGAGGGTTTTGGAGGGTGTCGTATGCTGTGTTGCTGGGTCAATTGGTATCTTTTGCAAT
CL2170.Contig1_All_380_2	TCATCATCATCATCA	TCA(3*5)	327	15	GTATTGCGGCATCATATACCAAT	59.979	TGACGATGATGACATTGAAGAAG	60.125	156	GTATTGCGGCATCATATACCAATGGGAACCGACGCTTCTCTCCTTTCATCTATAAAAGAAAGGGTCTGCTTATCATCTTCTTCTTCAATGTCATCG[TCATCATCATCATCA]TTTTCTTCAATGTCATCATCATCTTCTTCAATGTCATCATCGTCA
CL2170.Contig1_All_380_3	TCATCATCATCATCA	TCA(3*5)	327	15	GTATTGCGGCATCATATACCAAT	59.979	ATGACGATGATGACATTGAAGAA	59.448	157	GTATTGCGGCATCATATACCAATGGGAACCGACGCTTCTCTCCTTTCATCTATAAAAGAAAGGGTCTGCTTATCATCTTCTTCTTCAATGTCATCG[TCATCATCATCATCA]TTTTCTTCAATGTCATCATCATCTTCTTCAATGTCATCATCGTCAT
CL2170.Contig1_All_380_5	TCATCATCATCATCA	TCA(3*5)	327	15	GTATTGCGGCATCATATACCAAT	59.979	GACGATGATGACATTGAAGAAGA	59.188	155	GTATTGCGGCATCATATACCAATGGGAACCGACGCTTCTCTCCTTTCATCTATAAAAGAAAGGGTCTGCTTATCATCTTCTTCTTCAATGTCATCG[TCATCATCATCATCA]TTTTCTTCAATGTCATCATCATCTTCTTCAATGTCATCATCGTC
CL2174.Contig2_All_381_1	GCAGCAGCAGCAGCA	GCA(3*5)	602	15	CCCCTAAAGATGATGATGTCAGA	60.326	CTTCTTGTTGGTTGTTTGTTTCA	59.206	123	CCCCTAAAGATGATGATGTCAGATTATCTGGGGCAGCCATTTCGCATAATTGTT[GCAGCAGCAGCAGCA]TTGATAGCGGTCCAGGGATATGGCCGGCTGGTGAAACAAACAACCAACAAGAAG
CL2174.Contig2_All_381_2	GCAGCAGCAGCAGCA	GCA(3*5)	602	15	CCCCTAAAGATGATGATGTCAGA	60.326	TTCTTGTTGGTTGTTTGTTTCAC	59.074	122	CCCCTAAAGATGATGATGTCAGATTATCTGGGGCAGCCATTTCGCATAATTGTT[GCAGCAGCAGCAGCA]TTGATAGCGGTCCAGGGATATGGCCGGCTGGTGAAACAAACAACCAACAAGAA
CL2174.Contig2_All_381_3	GCAGCAGCAGCAGCA	GCA(3*5)	602	15	CCCCTAAAGATGATGATGTCAGA	60.326	CTTCTTGTTGGTTGTTTGTTTCAC	59.982	123	CCCCTAAAGATGATGATGTCAGATTATCTGGGGCAGCCATTTCGCATAATTGTT[GCAGCAGCAGCAGCA]TTGATAGCGGTCCAGGGATATGGCCGGCTGGTGAAACAAACAACCAACAAGAAG
CL2174.Contig2_All_381_4	GCAGCAGCAGCAGCA	GCA(3*5)	602	15	CCCCTAAAGATGATGATGTCAGA	60.326	ACTTCTTGTTGGTTGTTTGTTTCA	59.982	124	CCCCTAAAGATGATGATGTCAGATTATCTGGGGCAGCCATTTCGCATAATTGTT[GCAGCAGCAGCAGCA]TTGATAGCGGTCCAGGGATATGGCCGGCTGGTGAAACAAACAACCAACAAGAAGT
CL2174.Contig2_All_381_5	GCAGCAGCAGCAGCA	GCA(3*5)	602	15	CCCCTAAAGATGATGATGTCAGA	60.326	TCTTGTTGGTTGTTTGTTTCACC	61.173	121	CCCCTAAAGATGATGATGTCAGATTATCTGGGGCAGCCATTTCGCATAATTGTT[GCAGCAGCAGCAGCA]TTGATAGCGGTCCAGGGATATGGCCGGCTGGTGAAACAAACAACCAACAAGA
CL2188.Contig1_All_382_1	ACAACAACAACAACA	ACA(3*5)	206	15	ATCATCAACAACAACAGCAACAA	60.455	GTTGTACCAACATCCTTTCCAAG	59.791	139	ATCATCAACAACAACAGCAACAAAAGCCCCAAATGACCGGAATTGGACAACAAGGACAGGG[ACAACAACAACAACA]AGGTCTTGGTGGAATTGGACAAGGTGTTGGACAGGTAGGCCTTGGAAAGGATGTTGGTACAAC
CL2188.Contig1_All_382_2	ACAACAACAACAACA	ACA(3*5)	206	15	ATCATCAACAACAACAGCAACAA	60.455	AGTTGTACCAACATCCTTTCCAA	59.791	140	ATCATCAACAACAACAGCAACAAAAGCCCCAAATGACCGGAATTGGACAACAAGGACAGGG[ACAACAACAACAACA]AGGTCTTGGTGGAATTGGACAAGGTGTTGGACAGGTAGGCCTTGGAAAGGATGTTGGTACAACT
CL2188.Contig1_All_382_3	ACAACAACAACAACA	ACA(3*5)	206	15	ATCATCAACAACAACAGCAACAA	60.455	TCAGTTGTACCAACATCCTTTCC	60.268	142	ATCATCAACAACAACAGCAACAAAAGCCCCAAATGACCGGAATTGGACAACAAGGACAGGG[ACAACAACAACAACA]AGGTCTTGGTGGAATTGGACAAGGTGTTGGACAGGTAGGCCTTGGAAAGGATGTTGGTACAACTGA
CL2188.Contig1_All_382_4	ACAACAACAACAACA	ACA(3*5)	206	15	ATCAACAACAACAGCAACAAAAG	59.233	GTTGTACCAACATCCTTTCCAAG	59.791	136	ATCAACAACAACAGCAACAAAAGCCCCAAATGACCGGAATTGGACAACAAGGACAGGG[ACAACAACAACAACA]AGGTCTTGGTGGAATTGGACAAGGTGTTGGACAGGTAGGCCTTGGAAAGGATGTTGGTACAAC
CL2188.Contig1_All_382_5	ACAACAACAACAACA	ACA(3*5)	206	15	ATCAACAACAACAGCAACAAAAG	59.233	AGTTGTACCAACATCCTTTCCAA	59.791	137	ATCAACAACAACAGCAACAAAAGCCCCAAATGACCGGAATTGGACAACAAGGACAGGG[ACAACAACAACAACA]AGGTCTTGGTGGAATTGGACAAGGTGTTGGACAGGTAGGCCTTGGAAAGGATGTTGGTACAACT
CL2193.Contig2_All_383_1	TATATATATATATATATATA	TA(2*10)	1758	20	TTACTTGCAATGTTTTGACCTCC	60.389	ACACAGATGACCTCCATTGTTTT	59.787	147	TTACTTGCAATGTTTTGACCTCCCATCT[TATATATATATATATATATA]GATATAAATAACAAAAATGAAATATAGTCTGGTTCAAAATGAACCCAAAATAAGTTATTTATGTTTGGCGGCGAAGAAAACAATGGAGGTCATCTGTGT
CL2193.Contig2_All_383_2	TATATATATATATATATATA	TA(2*10)	1758	20	TTACTTGCAATGTTTTGACCTCC	60.389	CAGATGACCTCCATTGTTTTCTT	59.513	144	TTACTTGCAATGTTTTGACCTCCCATCT[TATATATATATATATATATA]GATATAAATAACAAAAATGAAATATAGTCTGGTTCAAAATGAACCCAAAATAAGTTATTTATGTTTGGCGGCGAAGAAAACAATGGAGGTCATCTG
CL2193.Contig2_All_383_3	TATATATATATATATATATA	TA(2*10)	1758	20	TTACTTGCAATGTTTTGACCTCC	60.389	CACAGATGACCTCCATTGTTTTC	60.768	146	TTACTTGCAATGTTTTGACCTCCCATCT[TATATATATATATATATATA]GATATAAATAACAAAAATGAAATATAGTCTGGTTCAAAATGAACCCAAAATAAGTTATTTATGTTTGGCGGCGAAGAAAACAATGGAGGTCATCTGTG
CL2193.Contig2_All_383_4	TATATATATATATATATATA	TA(2*10)	1758	20	TTACTTGCAATGTTTTGACCTCC	60.389	CTCTCCCCACATACACAGATGAC	60.812	159	TTACTTGCAATGTTTTGACCTCCCATCT[TATATATATATATATATATA]GATATAAATAACAAAAATGAAATATAGTCTGGTTCAAAATGAACCCAAAATAAGTTATTTATGTTTGGCGGCGAAGAAAACAATGGAGGTCATCTGTGTATGTGGGGAGAG
CL2193.Contig2_All_383_5	TATATATATATATATATATA	TA(2*10)	1758	20	TTACTTGCAATGTTTTGACCTCC	60.389	ACAGATGACCTCCATTGTTTTCT	59.025	145	TTACTTGCAATGTTTTGACCTCCCATCT[TATATATATATATATATATA]GATATAAATAACAAAAATGAAATATAGTCTGGTTCAAAATGAACCCAAAATAAGTTATTTATGTTTGGCGGCGAAGAAAACAATGGAGGTCATCTGT
CL2193.Contig4_All_384_1	TATATATATATA	TA(2*6)	1750	12	TTACTTGCAATGTTTTGACCTCC	60.389	TTCATTCTCAAGCTAAAATGGGA	60.082	108	TTACTTGCAATGTTTTGACCTCCCATCT[TATATATATATA]TTCCTTTATAAGTTGTATGGTTTTTTGTTTCTTTTTTTTTTTAAATCCCATTTTAGCTTGAGAATGAA
CL2193.Contig4_All_384_2	TATATATATATA	TA(2*6)	1750	12	TGGTAAGTGGCATTATGGTCATT	60.484	TTCATTCTCAAGCTAAAATGGGA	60.082	153	TGGTAAGTGGCATTATGGTCATTTTGCTACTTGTGTTCTTGCAAATTACTTGCAATGTTTTGACCTCCCATCT[TATATATATATA]TTCCTTTATAAGTTGTATGGTTTTTTGTTTCTTTTTTTTTTTAAATCCCATTTTAGCTTGAGAATGAA
CL2193.Contig4_All_384_3	TATATATATATA	TA(2*6)	1750	12	GGCATTATGGTCATTTTGCTACT	59.432	TTCATTCTCAAGCTAAAATGGGA	60.082	145	GGCATTATGGTCATTTTGCTACTTGTGTTCTTGCAAATTACTTGCAATGTTTTGACCTCCCATCT[TATATATATATA]TTCCTTTATAAGTTGTATGGTTTTTTGTTTCTTTTTTTTTTTAAATCCCATTTTAGCTTGAGAATGAA
CL2193.Contig4_All_384_4	TATATATATATA	TA(2*6)	1750	12	TTACTTGCAATGTTTTGACCTCC	60.389	GCAGGAAAGGCTTAATTACAACA	59.692	145	TTACTTGCAATGTTTTGACCTCCCATCT[TATATATATATA]TTCCTTTATAAGTTGTATGGTTTTTTGTTTCTTTTTTTTTTTAAATCCCATTTTAGCTTGAGAATGAAGAAAAGTGTAAGCCTGTTGTAATTAAGCCTTTCCTGC
CL2193.Contig4_All_384_5	TATATATATATA	TA(2*6)	1750	12	TTACTTGCAATGTTTTGACCTCC	60.389	GTGCAGGAAAGGCTTAATTACAA	59.692	147	TTACTTGCAATGTTTTGACCTCCCATCT[TATATATATATA]TTCCTTTATAAGTTGTATGGTTTTTTGTTTCTTTTTTTTTTTAAATCCCATTTTAGCTTGAGAATGAAGAAAAGTGTAAGCCTGTTGTAATTAAGCCTTTCCTGCAC
CL2212.Contig3_All_388_1	ATGATGATGATGATGATG	ATG(3*6)	183	18	CATTATAAGTAATCATGGGGGCA	59.947	TTTCAAGGACACAACTTTGAACA	59.679	144	CATTATAAGTAATCATGGGGGCAAATTCAATCTAATCAACAAATCCACCAGAGGTGAAGTTAAATATAGATGGATACAGAAAGAAAGAGAGAGTTTGAC[ATGATGATGATGATGATG]AATATGTTCAAAGTTGTGTCCTTGAAA
CL2212.Contig3_All_388_2	ATGATGATGATGATGATG	ATG(3*6)	183	18	CTAATCAACAAATCCACCAGAGG	59.879	TTTCAAGGACACAACTTTGAACA	59.679	113	CTAATCAACAAATCCACCAGAGGTGAAGTTAAATATAGATGGATACAGAAAGAAAGAGAGAGTTTGAC[ATGATGATGATGATGATG]AATATGTTCAAAGTTGTGTCCTTGAAA
CL2212.Contig3_All_388_3	ATGATGATGATGATGATG	ATG(3*6)	183	18	GGGCAAATTCAATCTAATCAACA	60.194	TTTCAAGGACACAACTTTGAACA	59.679	126	GGGCAAATTCAATCTAATCAACAAATCCACCAGAGGTGAAGTTAAATATAGATGGATACAGAAAGAAAGAGAGAGTTTGAC[ATGATGATGATGATGATG]AATATGTTCAAAGTTGTGTCCTTGAAA
CL2212.Contig3_All_388_4	ATGATGATGATGATGATG	ATG(3*6)	183	18	TAATCAACAAATCCACCAGAGGT	59.755	TTTCAAGGACACAACTTTGAACA	59.679	112	TAATCAACAAATCCACCAGAGGTGAAGTTAAATATAGATGGATACAGAAAGAAAGAGAGAGTTTGAC[ATGATGATGATGATGATG]AATATGTTCAAAGTTGTGTCCTTGAAA
CL2212.Contig3_All_388_5	ATGATGATGATGATGATG	ATG(3*6)	183	18	TTATAAGTAATCATGGGGGCAAA	59.611	TTTCAAGGACACAACTTTGAACA	59.679	142	TTATAAGTAATCATGGGGGCAAATTCAATCTAATCAACAAATCCACCAGAGGTGAAGTTAAATATAGATGGATACAGAAAGAAAGAGAGAGTTTGAC[ATGATGATGATGATGATG]AATATGTTCAAAGTTGTGTCCTTGAAA
CL2219.Contig1_All_389_1	CTCTCTCTCTCTCTCT	CT(2*8)	227	16	TTTCACTGCTGACTAACCTCCTC	59.936	GGAGCAACTACAACAGATCAAGG	60.178	126	TTTCACTGCTGACTAACCTCCTCTAATCCATGCATCCCTTACACTGCTAC[CTCTCTCTCTCTCTCT]AGCTAAACCACCACCAAAACTTTCAACTTACCTCTGACCTTGATCTGTTGTAGTTGCTCC
CL2219.Contig1_All_389_2	CTCTCTCTCTCTCTCT	CT(2*8)	227	16	CCAACATCTCTCATTTCCATTTC	59.828	GGAGCAACTACAACAGATCAAGG	60.178	145	CCAACATCTCTCATTTCCATTTCACTGCTGACTAACCTCCTCTAATCCATGCATCCCTTACACTGCTAC[CTCTCTCTCTCTCTCT]AGCTAAACCACCACCAAAACTTTCAACTTACCTCTGACCTTGATCTGTTGTAGTTGCTCC
CL2219.Contig1_All_389_3	CTCTCTCTCTCTCTCT	CT(2*8)	227	16	TTTCACTGCTGACTAACCTCCTC	59.936	TAAGTTGAAAGTTTTGGTGGTGG	60.287	96	TTTCACTGCTGACTAACCTCCTCTAATCCATGCATCCCTTACACTGCTAC[CTCTCTCTCTCTCTCT]AGCTAAACCACCACCAAAACTTTCAACTTA
CL2219.Contig1_All_389_4	CTCTCTCTCTCTCTCT	CT(2*8)	227	16	CATTTCACTGCTGACTAACCTCC	60.178	GGAGCAACTACAACAGATCAAGG	60.178	128	CATTTCACTGCTGACTAACCTCCTCTAATCCATGCATCCCTTACACTGCTAC[CTCTCTCTCTCTCTCT]AGCTAAACCACCACCAAAACTTTCAACTTACCTCTGACCTTGATCTGTTGTAGTTGCTCC
CL2219.Contig1_All_389_5	CTCTCTCTCTCTCTCT	CT(2*8)	227	16	CCATTTCACTGCTGACTAACCTC	60.178	GGAGCAACTACAACAGATCAAGG	60.178	129	CCATTTCACTGCTGACTAACCTCCTCTAATCCATGCATCCCTTACACTGCTAC[CTCTCTCTCTCTCTCT]AGCTAAACCACCACCAAAACTTTCAACTTACCTCTGACCTTGATCTGTTGTAGTTGCTCC
CL2219.Contig2_All_390_1	AGAGAGAGAGAGAGAG	AG(2*8)	311	16	GGAGCAACTACAACAGATCAAGG	60.178	TTTCACTGCTGACTAACCTCCTC	59.936	126	GGAGCAACTACAACAGATCAAGGTCAGAGGTAAGTTGAAAGTTTTGGTGGTGGTTTAGCT[AGAGAGAGAGAGAGAG]GTAGCAGTGTAAGGGATGCATGGATTAGAGGAGGTTAGTCAGCAGTGAAA
CL2219.Contig2_All_390_2	AGAGAGAGAGAGAGAG	AG(2*8)	311	16	GGAGCAACTACAACAGATCAAGG	60.178	CCAACATCTCTCATTTCCATTTC	59.828	145	GGAGCAACTACAACAGATCAAGGTCAGAGGTAAGTTGAAAGTTTTGGTGGTGGTTTAGCT[AGAGAGAGAGAGAGAG]GTAGCAGTGTAAGGGATGCATGGATTAGAGGAGGTTAGTCAGCAGTGAAATGGAAATGAGAGATGTTGG
CL2219.Contig2_All_390_3	AGAGAGAGAGAGAGAG	AG(2*8)	311	16	TAAGTTGAAAGTTTTGGTGGTGG	60.287	TTTCACTGCTGACTAACCTCCTC	59.936	96	TAAGTTGAAAGTTTTGGTGGTGGTTTAGCT[AGAGAGAGAGAGAGAG]GTAGCAGTGTAAGGGATGCATGGATTAGAGGAGGTTAGTCAGCAGTGAAA
CL2219.Contig2_All_390_4	AGAGAGAGAGAGAGAG	AG(2*8)	311	16	GGAGCAACTACAACAGATCAAGG	60.178	CATTTCACTGCTGACTAACCTCC	60.178	128	GGAGCAACTACAACAGATCAAGGTCAGAGGTAAGTTGAAAGTTTTGGTGGTGGTTTAGCT[AGAGAGAGAGAGAGAG]GTAGCAGTGTAAGGGATGCATGGATTAGAGGAGGTTAGTCAGCAGTGAAATG
CL2219.Contig2_All_390_5	AGAGAGAGAGAGAGAG	AG(2*8)	311	16	GGAGCAACTACAACAGATCAAGG	60.178	CCATTTCACTGCTGACTAACCTC	60.178	129	GGAGCAACTACAACAGATCAAGGTCAGAGGTAAGTTGAAAGTTTTGGTGGTGGTTTAGCT[AGAGAGAGAGAGAGAG]GTAGCAGTGTAAGGGATGCATGGATTAGAGGAGGTTAGTCAGCAGTGAAATGG
CL2252.Contig2_All_392_1	AGCAGCAGCAGCAGCAGC	AGC(3*6)	596	18	ACTGGGTATGAAGAAGGATAGGC	59.88	CTATACCCAACAGGCTGCTTATG	60.05	135	ACTGGGTATGAAGAAGGATAGGCAGCATA[AGCAGCAGCAGCAGCAGC]TGCTTGTGGGACAGATGTTGGGACCTGTGGTTGCGCATAGGTGCTTCCATAAGCATTGTATGTGCCATAAGCAGCCTGTTGGGTATAG
CL2252.Contig2_All_392_2	AGCAGCAGCAGCAGCAGC	AGC(3*6)	596	18	TGGACTGGGTATGAAGAAGGATA	59.843	CTATACCCAACAGGCTGCTTATG	60.05	138	TGGACTGGGTATGAAGAAGGATAGGCAGCATA[AGCAGCAGCAGCAGCAGC]TGCTTGTGGGACAGATGTTGGGACCTGTGGTTGCGCATAGGTGCTTCCATAAGCATTGTATGTGCCATAAGCAGCCTGTTGGGTATAG
CL2252.Contig2_All_392_3	AGCAGCAGCAGCAGCAGC	AGC(3*6)	596	18	ACTGGGTATGAAGAAGGATAGGC	59.88	TATGGCACATACAATGCTTATGG	59.767	116	ACTGGGTATGAAGAAGGATAGGCAGCATA[AGCAGCAGCAGCAGCAGC]TGCTTGTGGGACAGATGTTGGGACCTGTGGTTGCGCATAGGTGCTTCCATAAGCATTGTATGTGCCATA
CL2252.Contig2_All_392_4	AGCAGCAGCAGCAGCAGC	AGC(3*6)	596	18	TGGACTGGGTATGAAGAAGGATA	59.843	TATGGCACATACAATGCTTATGG	59.767	119	TGGACTGGGTATGAAGAAGGATAGGCAGCATA[AGCAGCAGCAGCAGCAGC]TGCTTGTGGGACAGATGTTGGGACCTGTGGTTGCGCATAGGTGCTTCCATAAGCATTGTATGTGCCATA
CL2252.Contig2_All_392_5	AGCAGCAGCAGCAGCAGC	AGC(3*6)	596	18	CTGGACTGGGTATGAAGAAGGAT	60.718	CTATACCCAACAGGCTGCTTATG	60.05	139	CTGGACTGGGTATGAAGAAGGATAGGCAGCATA[AGCAGCAGCAGCAGCAGC]TGCTTGTGGGACAGATGTTGGGACCTGTGGTTGCGCATAGGTGCTTCCATAAGCATTGTATGTGCCATAAGCAGCCTGTTGGGTATAG
CL2285.Contig1_All_395_1	GAGAGAGAGAGA	GA(2*6)	1361	12	ATGGGAACTGTACCGTCAGACT	59.923	CTTCCCTACTCTGAAGACGTCAA	59.929	152	ATGGGAACTGTACCGTCAGACTGGAGGAGGTTGACGGAGCGTCCGTCATTGTGGGTGAAGGTTGCGGTTTTGGGCTGGAGAGAGGGGTAGGTCTCG[GAGAGAGAGAGA]AGATGTTGACGGATGAGCCATTTGACGTCTTCAGAGTAGGGAAG
CL2285.Contig1_All_395_2	GAGAGAGAGAGA	GA(2*6)	1361	12	ATGGGAACTGTACCGTCAGACT	59.923	CCTACTCTGAAGACGTCAAATGG	60.171	148	ATGGGAACTGTACCGTCAGACTGGAGGAGGTTGACGGAGCGTCCGTCATTGTGGGTGAAGGTTGCGGTTTTGGGCTGGAGAGAGGGGTAGGTCTCG[GAGAGAGAGAGA]AGATGTTGACGGATGAGCCATTTGACGTCTTCAGAGTAGG
CL2285.Contig1_All_395_3	GAGAGAGAGAGA	GA(2*6)	1361	12	ATGGGAACTGTACCGTCAGACT	59.923	CCCTACTCTGAAGACGTCAAATG	60.171	149	ATGGGAACTGTACCGTCAGACTGGAGGAGGTTGACGGAGCGTCCGTCATTGTGGGTGAAGGTTGCGGTTTTGGGCTGGAGAGAGGGGTAGGTCTCG[GAGAGAGAGAGA]AGATGTTGACGGATGAGCCATTTGACGTCTTCAGAGTAGGG
CL2285.Contig1_All_395_4	GAGAGAGAGAGA	GA(2*6)	1361	12	ATGGGAACTGTACCGTCAGACT	59.923	TACTCTGAAGACGTCAAATGGCT	60.309	146	ATGGGAACTGTACCGTCAGACTGGAGGAGGTTGACGGAGCGTCCGTCATTGTGGGTGAAGGTTGCGGTTTTGGGCTGGAGAGAGGGGTAGGTCTCG[GAGAGAGAGAGA]AGATGTTGACGGATGAGCCATTTGACGTCTTCAGAGTA
CL2285.Contig1_All_395_5	GAGAGAGAGAGA	GA(2*6)	1361	12	ATGGGAACTGTACCGTCAGACT	59.923	CTACTCTGAAGACGTCAAATGGC	60.309	147	ATGGGAACTGTACCGTCAGACTGGAGGAGGTTGACGGAGCGTCCGTCATTGTGGGTGAAGGTTGCGGTTTTGGGCTGGAGAGAGGGGTAGGTCTCG[GAGAGAGAGAGA]AGATGTTGACGGATGAGCCATTTGACGTCTTCAGAGTAG
CL2285.Contig2_All_396_1	TCTCTCTCTCTC	TC(2*6)	172	12	TACTCTGAAGACGTCAAATGGCT	60.309	ATTTTGAAACACCATCGGAACT	59.747	159	TACTCTGAAGACGTCAAATGGCTCATCCGTCAACATCT[TCTCTCTCTCTC]CGAGACCTACCCCTCTCTCCAGCCCAAAACCGCCACGTTTACTCACAACGACGGACGCTCCGTCAACCTTCTTCAGTCCGACGGCACAGTTCCGATGGTGTTTCAAAAT
CL2285.Contig2_All_396_2	TCTCTCTCTCTC	TC(2*6)	172	12	CTACTCTGAAGACGTCAAATGGC	60.309	ATTTTGAAACACCATCGGAACT	59.747	160	CTACTCTGAAGACGTCAAATGGCTCATCCGTCAACATCT[TCTCTCTCTCTC]CGAGACCTACCCCTCTCTCCAGCCCAAAACCGCCACGTTTACTCACAACGACGGACGCTCCGTCAACCTTCTTCAGTCCGACGGCACAGTTCCGATGGTGTTTCAAAAT
CL2285.Contig2_All_396_3	TCTCTCTCTCTC	TC(2*6)	172	12	ACTCTGAAGACGTCAAATGGCT	60.31	ATTTTGAAACACCATCGGAACT	59.747	158	ACTCTGAAGACGTCAAATGGCTCATCCGTCAACATCT[TCTCTCTCTCTC]CGAGACCTACCCCTCTCTCCAGCCCAAAACCGCCACGTTTACTCACAACGACGGACGCTCCGTCAACCTTCTTCAGTCCGACGGCACAGTTCCGATGGTGTTTCAAAAT
CL2285.Contig2_All_396_4	TCTCTCTCTCTC	TC(2*6)	172	12	CCTACTCTGAAGACGTCAAATGG	60.171	TTGAAACACCATCGGAACTGT	60.403	158	CCTACTCTGAAGACGTCAAATGGCTCATCCGTCAACATCT[TCTCTCTCTCTC]CGAGACCTACCCCTCTCTCCAGCCCAAAACCGCCACGTTTACTCACAACGACGGACGCTCCGTCAACCTTCTTCAGTCCGACGGCACAGTTCCGATGGTGTTTCAA
CL2285.Contig2_All_396_5	TCTCTCTCTCTC	TC(2*6)	172	12	CCCTACTCTGAAGACGTCAAATG	60.171	TTGAAACACCATCGGAACTGT	60.403	159	CCCTACTCTGAAGACGTCAAATGGCTCATCCGTCAACATCT[TCTCTCTCTCTC]CGAGACCTACCCCTCTCTCCAGCCCAAAACCGCCACGTTTACTCACAACGACGGACGCTCCGTCAACCTTCTTCAGTCCGACGGCACAGTTCCGATGGTGTTTCAA
CL229.Contig1_All_31_1	TCTCTCTCTCTCTCTCTC	TC(2*9)	2949	18	CAAACAAAAATCAAACTCCCTTTC	60.238	ATTTCTTCGTATCGTTCAGCTTG	59.806	158	CAAACAAAAATCAAACTCCCTTTCT[TCTCTCTCTCTCTCTCTC]AAAATCCTGCTCCGTCAATGGCGGCGACGACGACAGCCTTTCCGGACAACCTAACGAGAGAACAGTATGTATACATGGCAAAGCTGGCGGAGCAAGCTGAACGATACGAAGAAAT
CL229.Contig1_All_31_2	TCTCTCTCTCTCTCTCTC	TC(2*9)	2949	18	CAAACAAAAATCAAACTCCCTTTC	60.238	CATTTCTTCGTATCGTTCAGCTT	59.806	159	CAAACAAAAATCAAACTCCCTTTCT[TCTCTCTCTCTCTCTCTC]AAAATCCTGCTCCGTCAATGGCGGCGACGACGACAGCCTTTCCGGACAACCTAACGAGAGAACAGTATGTATACATGGCAAAGCTGGCGGAGCAAGCTGAACGATACGAAGAAATG
CL229.Contig1_All_31_3	TCTCTCTCTCTCTCTCTC	TC(2*9)	2949	18	CGGCATTTTCACAAACAGTTAAT	60.276	ACTGTTCTCTCGTTAGGTTGTCC	58.844	148	CGGCATTTTCACAAACAGTTAATGAAATAACTACAAAAACAAACAAAAATCAAACTCCCTTTCT[TCTCTCTCTCTCTCTCTC]AAAATCCTGCTCCGTCAATGGCGGCGACGACGACAGCCTTTCCGGACAACCTAACGAGAGAACAGT
CL229.Contig1_All_31_4	TCTCTCTCTCTCTCTCTC	TC(2*9)	2949	18	CAAACAAAAATCAAACTCCCTTT	58.642	ATTTCTTCGTATCGTTCAGCTTG	59.806	158	CAAACAAAAATCAAACTCCCTTTCT[TCTCTCTCTCTCTCTCTC]AAAATCCTGCTCCGTCAATGGCGGCGACGACGACAGCCTTTCCGGACAACCTAACGAGAGAACAGTATGTATACATGGCAAAGCTGGCGGAGCAAGCTGAACGATACGAAGAAAT
CL229.Contig1_All_31_5	TCTCTCTCTCTCTCTCTC	TC(2*9)	2949	18	CAAACAAAAATCAAACTCCCTTT	58.642	CATTTCTTCGTATCGTTCAGCTT	59.806	159	CAAACAAAAATCAAACTCCCTTTCT[TCTCTCTCTCTCTCTCTC]AAAATCCTGCTCCGTCAATGGCGGCGACGACGACAGCCTTTCCGGACAACCTAACGAGAGAACAGTATGTATACATGGCAAAGCTGGCGGAGCAAGCTGAACGATACGAAGAAATG
CL229.Contig2_All_32_1	TCTCTCTCTCTC	TC(2*6)	3028	12	TAAGTTGTTCTATGCGGCATTTT	60.038	CTGTTAATTTCCGAGGAAGACAG	59.313	143	TAAGTTGTTCTATGCGGCATTTTCACAAACAGCTAGCCTCTAGTGAAATAACTACAAAAACAAACAAAAATCAAACTCCCTTCT[TCTCTCTCTCTC]TATCAAAATCTAACACAACTCCTGCTGTCTTCCTCGGAAATTAACAG
CL229.Contig2_All_32_2	TCTCTCTCTCTC	TC(2*6)	3028	12	TAAGTTGTTCTATGCGGCATTTT	60.038	GGAAGACAGCAGGAGTTGTGTTA	60.705	129	TAAGTTGTTCTATGCGGCATTTTCACAAACAGCTAGCCTCTAGTGAAATAACTACAAAAACAAACAAAAATCAAACTCCCTTCT[TCTCTCTCTCTC]TATCAAAATCTAACACAACTCCTGCTGTCTTCC
CL229.Contig2_All_32_3	TCTCTCTCTCTC	TC(2*6)	3028	12	CATTTTCACAAACAGCTAGCCTC	60.302	AATACGATCAGTTTTCGTTCACC	59.428	153	CATTTTCACAAACAGCTAGCCTCTAGTGAAATAACTACAAAAACAAACAAAAATCAAACTCCCTTCT[TCTCTCTCTCTC]TATCAAAATCTAACACAACTCCTGCTGTCTTCCTCGGAAATTAACAGCACCGGTGAACGAAAACTGATCGTATT
CL229.Contig2_All_32_4	TCTCTCTCTCTC	TC(2*6)	3028	12	ATTGCCTCGGAAAAATGTAAGTT	60.239	GGAAGACAGCAGGAGTTGTGTTA	60.705	146	ATTGCCTCGGAAAAATGTAAGTTGTTCTATGCGGCATTTTCACAAACAGCTAGCCTCTAGTGAAATAACTACAAAAACAAACAAAAATCAAACTCCCTTCT[TCTCTCTCTCTC]TATCAAAATCTAACACAACTCCTGCTGTCTTCC
CL229.Contig2_All_32_5	TCTCTCTCTCTC	TC(2*6)	3028	12	AATTGCCTCGGAAAAATGTAAGT	60.239	GGAAGACAGCAGGAGTTGTGTTA	60.705	147	AATTGCCTCGGAAAAATGTAAGTTGTTCTATGCGGCATTTTCACAAACAGCTAGCCTCTAGTGAAATAACTACAAAAACAAACAAAAATCAAACTCCCTTCT[TCTCTCTCTCTC]TATCAAAATCTAACACAACTCCTGCTGTCTTCC
CL229.Contig4_All_33_1	TCTCTCTCTCTCTCTCTC	TC(2*9)	3025	18	TAAGTTGTTCTATGCGGCATTTT	60.038	GGCACAGACATAACGGAGATTT	60.381	119	TAAGTTGTTCTATGCGGCATTTTCACAAACAGTTAATGAAATAACTACAAAAACAAACAAAAATCAAACTCCCTTTCT[TCTCTCTCTCTCTCTCTC]AAAATCTCCGTTATGTCTGTGCC
CL229.Contig4_All_33_2	TCTCTCTCTCTCTCTCTC	TC(2*9)	3025	18	CGGCATTTTCACAAACAGTTAAT	60.276	GGCACAGACATAACGGAGATTT	60.381	105	CGGCATTTTCACAAACAGTTAATGAAATAACTACAAAAACAAACAAAAATCAAACTCCCTTTCT[TCTCTCTCTCTCTCTCTC]AAAATCTCCGTTATGTCTGTGCC
CL229.Contig4_All_33_3	TCTCTCTCTCTCTCTCTC	TC(2*9)	3025	18	GTAAGTTGTTCTATGCGGCATTT	59.594	GGCACAGACATAACGGAGATTT	60.381	120	GTAAGTTGTTCTATGCGGCATTTTCACAAACAGTTAATGAAATAACTACAAAAACAAACAAAAATCAAACTCCCTTTCT[TCTCTCTCTCTCTCTCTC]AAAATCTCCGTTATGTCTGTGCC
CL229.Contig4_All_33_4	TCTCTCTCTCTCTCTCTC	TC(2*9)	3025	18	CAAACAAAAATCAAACTCCCTTTC	60.238	AAATCAAGGTTCCTGATGGTAGG	60.576	138	CAAACAAAAATCAAACTCCCTTTCT[TCTCTCTCTCTCTCTCTC]AAAATCTCCGTTATGTCTGTGCCAGCCACCGCCGTGATACCGCCGTTGACGGACGAATTGGACATCGTCATCCCTACCATCAGGAACCTTGATTT
CL229.Contig4_All_33_5	TCTCTCTCTCTCTCTCTC	TC(2*9)	3025	18	CAAACAAAAATCAAACTCCCTTTC	60.238	GAAAATCAAGGTTCCTGATGGTA	59.363	140	CAAACAAAAATCAAACTCCCTTTCT[TCTCTCTCTCTCTCTCTC]AAAATCTCCGTTATGTCTGTGCCAGCCACCGCCGTGATACCGCCGTTGACGGACGAATTGGACATCGTCATCCCTACCATCAGGAACCTTGATTTTC
CL2295.Contig1_All_399_1	ATATATATATAT	AT(2*6)	293	12	CTGGGTTTCTTCAACTCTTTCCT	60.148	ATATCTAAGGATATCAAGGGGGC	58.803	151	CTGGGTTTCTTCAACTCTTTCCTTAAGAAACGTTCTATACCCAGTTGAATATACTTATAA[ATATATATATAT]TTTGGGTTTTAGTTTTTGTAAAAGTGAGTTATCTCTGCAGAGACCGGTTCATATCCGCCCCCTTGATATCCTTAGATAT
CL2295.Contig1_All_399_2	ATATATATATAT	AT(2*6)	293	12	CTGGGTTTCTTCAACTCTTTCCT	60.148	TCCCATATCTAAGGATATCAAGGG	59.589	155	CTGGGTTTCTTCAACTCTTTCCTTAAGAAACGTTCTATACCCAGTTGAATATACTTATAA[ATATATATATAT]TTTGGGTTTTAGTTTTTGTAAAAGTGAGTTATCTCTGCAGAGACCGGTTCATATCCGCCCCCTTGATATCCTTAGATATGGGA
CL2295.Contig1_All_399_3	ATATATATATAT	AT(2*6)	293	12	TGGGTTTCTTCAACTCTTTCCTT	60.482	ATATCTAAGGATATCAAGGGGGC	58.803	150	TGGGTTTCTTCAACTCTTTCCTTAAGAAACGTTCTATACCCAGTTGAATATACTTATAA[ATATATATATAT]TTTGGGTTTTAGTTTTTGTAAAAGTGAGTTATCTCTGCAGAGACCGGTTCATATCCGCCCCCTTGATATCCTTAGATAT
CL2295.Contig1_All_399_4	ATATATATATAT	AT(2*6)	293	12	TGGGTTTCTTCAACTCTTTCCTT	60.482	TCCCATATCTAAGGATATCAAGGG	59.589	154	TGGGTTTCTTCAACTCTTTCCTTAAGAAACGTTCTATACCCAGTTGAATATACTTATAA[ATATATATATAT]TTTGGGTTTTAGTTTTTGTAAAAGTGAGTTATCTCTGCAGAGACCGGTTCATATCCGCCCCCTTGATATCCTTAGATATGGGA
CL2295.Contig1_All_399_5	ATATATATATAT	AT(2*6)	293	12	TCTGGGTTTCTTCAACTCTTTCC	60.959	ATATCTAAGGATATCAAGGGGGC	58.803	152	TCTGGGTTTCTTCAACTCTTTCCTTAAGAAACGTTCTATACCCAGTTGAATATACTTATAA[ATATATATATAT]TTTGGGTTTTAGTTTTTGTAAAAGTGAGTTATCTCTGCAGAGACCGGTTCATATCCGCCCCCTTGATATCCTTAGATAT
CL2295.Contig3_All_400_1	ACCACCACCACCACC	ACC(3*5)	1326	15	TGCTTGTATCTTCATCAAACCCT	60.014	TAGTAGGCGGCAGTAGTAGCATC	59.971	120	TGCTTGTATCTTCATCAAACCCTTTGCGAAAACCCTGGTTATGATGGTCATGTGCAAGCCCACCACCAAAACCACT[ACCACCACCACCACC]AAGCATGATGCTACTACTGCCGCCTACTA
CL2295.Contig3_All_400_2	ACCACCACCACCACC	ACC(3*5)	1326	15	TGCTTGTATCTTCATCAAACCCT	60.014	GACAATGTAGTAGGCGGCAGTAG	60.215	127	TGCTTGTATCTTCATCAAACCCTTTGCGAAAACCCTGGTTATGATGGTCATGTGCAAGCCCACCACCAAAACCACT[ACCACCACCACCACC]AAGCATGATGCTACTACTGCCGCCTACTACATTGTC
CL2295.Contig3_All_400_3	ACCACCACCACCACC	ACC(3*5)	1326	15	TGTATCTTCATCAAACCCTTTGC	60.358	TAGTAGGCGGCAGTAGTAGCATC	59.971	116	TGTATCTTCATCAAACCCTTTGCGAAAACCCTGGTTATGATGGTCATGTGCAAGCCCACCACCAAAACCACT[ACCACCACCACCACC]AAGCATGATGCTACTACTGCCGCCTACTA
CL2295.Contig3_All_400_4	ACCACCACCACCACC	ACC(3*5)	1326	15	TTGCTTGTATCTTCATCAAACCC	60.358	TAGTAGGCGGCAGTAGTAGCATC	59.971	121	TTGCTTGTATCTTCATCAAACCCTTTGCGAAAACCCTGGTTATGATGGTCATGTGCAAGCCCACCACCAAAACCACT[ACCACCACCACCACC]AAGCATGATGCTACTACTGCCGCCTACTA
CL2295.Contig3_All_400_5	ACCACCACCACCACC	ACC(3*5)	1326	15	TGCTTGTATCTTCATCAAACCCT	60.014	ATTATGACAATGTAGTAGGCGGC	59.453	132	TGCTTGTATCTTCATCAAACCCTTTGCGAAAACCCTGGTTATGATGGTCATGTGCAAGCCCACCACCAAAACCACT[ACCACCACCACCACC]AAGCATGATGCTACTACTGCCGCCTACTACATTGTCATAAT
CL2309.Contig1_All_402_1	CTGAATCTGAATCTGAATCTGAAT	CTGAAT(6*4)	196	24	CATTAAATTCTTCCCCATCATCA	60.029	CCACTGTTCACATAATTTAACCCA	60.037	155	CATTAAATTCTTCCCCATCATCAATAATTTTATCTTATATCTATTGTACTCACATCTTGTGTGTCTCTAGAGCTGAAG[CTGAATCTGAATCTGAATCTGAAT]TTGAATCGAACTTCATAAGATATGGTTAATGGGTTAAATTATGTGAACAGTGG
CL2309.Contig1_All_402_2	CTGAATCTGAATCTGAATCTGAAT	CTGAAT(6*4)	196	24	CATTAAATTCTTCCCCATCATCA	60.029	CCCACTGTTCACATAATTTAACCC	60.702	156	CATTAAATTCTTCCCCATCATCAATAATTTTATCTTATATCTATTGTACTCACATCTTGTGTGTCTCTAGAGCTGAAG[CTGAATCTGAATCTGAATCTGAAT]TTGAATCGAACTTCATAAGATATGGTTAATGGGTTAAATTATGTGAACAGTGGG
CL2309.Contig1_All_402_3	CTGAATCTGAATCTGAATCTGAAT	CTGAAT(6*4)	196	24	CCATTAAATTCTTCCCCATCATC	60.709	CCACTGTTCACATAATTTAACCCA	60.037	156	CCATTAAATTCTTCCCCATCATCAATAATTTTATCTTATATCTATTGTACTCACATCTTGTGTGTCTCTAGAGCTGAAG[CTGAATCTGAATCTGAATCTGAAT]TTGAATCGAACTTCATAAGATATGGTTAATGGGTTAAATTATGTGAACAGTGG
CL2309.Contig1_All_402_4	CTGAATCTGAATCTGAATCTGAAT	CTGAAT(6*4)	196	24	TTCTTCCCCATCATCAATAATTT	58.745	CCAACACCCACTGTTCACATAAT	60.927	155	TTCTTCCCCATCATCAATAATTTTATCTTATATCTATTGTACTCACATCTTGTGTGTCTCTAGAGCTGAAG[CTGAATCTGAATCTGAATCTGAAT]TTGAATCGAACTTCATAAGATATGGTTAATGGGTTAAATTATGTGAACAGTGGGTGTTGG
CL2309.Contig1_All_402_5	CTGAATCTGAATCTGAATCTGAAT	CTGAAT(6*4)	196	24	AAATTCTTCCCCATCATCAATAA	58.745	CCAACACCCACTGTTCACATAAT	60.927	158	AAATTCTTCCCCATCATCAATAATTTTATCTTATATCTATTGTACTCACATCTTGTGTGTCTCTAGAGCTGAAG[CTGAATCTGAATCTGAATCTGAAT]TTGAATCGAACTTCATAAGATATGGTTAATGGGTTAAATTATGTGAACAGTGGGTGTTGG
CL2309.Contig2_All_403_1	CTGAATCTGAATCTGAATCTGAAT	CTGAAT(6*4)	196	24	CATTAAATTCTTCCCCATCATCA	60.029	TTGCATCCATGGAAATGACTTAT	60.561	139	CATTAAATTCTTCCCCATCATCAATAATTTTATCTTATATCTATTGTACTCACATCTTGTGTGTCTCTAGAGCTGAAG[CTGAATCTGAATCTGAATCTGAAT]TTGAATCGAACTTCATAAGTCATTTCCATGGATGCAA
CL2309.Contig2_All_403_2	CTGAATCTGAATCTGAATCTGAAT	CTGAAT(6*4)	196	24	CATTAAATTCTTCCCCATCATCA	60.029	ATTGCATCCATGGAAATGACTTA	60.561	140	CATTAAATTCTTCCCCATCATCAATAATTTTATCTTATATCTATTGTACTCACATCTTGTGTGTCTCTAGAGCTGAAG[CTGAATCTGAATCTGAATCTGAAT]TTGAATCGAACTTCATAAGTCATTTCCATGGATGCAAT
CL2309.Contig2_All_403_5	CTGAATCTGAATCTGAATCTGAAT	CTGAAT(6*4)	196	24	CATTAAATTCTTCCCCATCATCA	60.029	CATGGAAATGACTTATGAAGTTCG	59.899	132	CATTAAATTCTTCCCCATCATCAATAATTTTATCTTATATCTATTGTACTCACATCTTGTGTGTCTCTAGAGCTGAAG[CTGAATCTGAATCTGAATCTGAAT]TTGAATCGAACTTCATAAGTCATTTCCATG
CL231.Contig3_All_36_1	CAGCAGCAGCAGCAGCAGCAG	CAG(3*7)	688	21	GACGACGTAGAAGAATATGCACC	60.041	AGTTTCTCAATCCCAATCTCGAC	60.835	133	GACGACGTAGAAGAATATGCACCGAGGTTGCCGGAGAAAATGGGAGAAAGTTATCAGTACCACAACCAGCAACTC[CAGCAGCAGCAGCAGCAGCAG]CAAGCAACTGGGTCGTCGAGATTGGGATTGAGAAACT
CL231.Contig3_All_36_2	CAGCAGCAGCAGCAGCAGCAG	CAG(3*7)	688	21	CGGAGAAAATGGGAGAAAGTTAT	59.861	AGTTTCTCAATCCCAATCTCGAC	60.835	102	CGGAGAAAATGGGAGAAAGTTATCAGTACCACAACCAGCAACTC[CAGCAGCAGCAGCAGCAGCAG]CAAGCAACTGGGTCGTCGAGATTGGGATTGAGAAACT
CL231.Contig3_All_36_3	CAGCAGCAGCAGCAGCAGCAG	CAG(3*7)	688	21	GACGTAGAAGAATATGCACCGAG	60.163	AGTTTCTCAATCCCAATCTCGAC	60.835	130	GACGTAGAAGAATATGCACCGAGGTTGCCGGAGAAAATGGGAGAAAGTTATCAGTACCACAACCAGCAACTC[CAGCAGCAGCAGCAGCAGCAG]CAAGCAACTGGGTCGTCGAGATTGGGATTGAGAAACT
CL231.Contig3_All_36_4	CAGCAGCAGCAGCAGCAGCAG	CAG(3*7)	688	21	GACGACGTAGAAGAATATGCACC	60.041	GTTTCTCAATCCCAATCTCGAC	59.947	132	GACGACGTAGAAGAATATGCACCGAGGTTGCCGGAGAAAATGGGAGAAAGTTATCAGTACCACAACCAGCAACTC[CAGCAGCAGCAGCAGCAGCAG]CAAGCAACTGGGTCGTCGAGATTGGGATTGAGAAAC
CL231.Contig3_All_36_5	CAGCAGCAGCAGCAGCAGCAG	CAG(3*7)	688	21	GACGACGTAGAAGAATATGCACC	60.041	GAGTTTCTCAATCCCAATCTCG	60.074	134	GACGACGTAGAAGAATATGCACCGAGGTTGCCGGAGAAAATGGGAGAAAGTTATCAGTACCACAACCAGCAACTC[CAGCAGCAGCAGCAGCAGCAG]CAAGCAACTGGGTCGTCGAGATTGGGATTGAGAAACTC
CL2334.Contig4_All_404_1	GAAAAAGAAAAAGAAAAAGAAAAA	GAAAAA(6*4)	1916	24	GACTCTGGTGGTCGATTTTATCA	60.366	ACAACAAAGACCACCTCCTCATA	59.914	155	GACTCTGGTGGTCGATTTTATCATCCTCTTATTTGTATATATTCCAGTGCTTGTAACCAGGGTAAATATATAAAAAACAAAAATAACGAT[GAAAAAGAAAAAGAAAAAGAAAAA]AAAACCTATTTTAGTATATATGAGGAGGTGGTCTTTGTTGT
CL2334.Contig4_All_404_2	GAAAAAGAAAAAGAAAAAGAAAAA	GAAAAA(6*4)	1916	24	CAGTGCTTGTAACCAGGGTAAAT	59.484	ACAACAAAGACCACCTCCTCATA	59.914	111	CAGTGCTTGTAACCAGGGTAAATATATAAAAAACAAAAATAACGAT[GAAAAAGAAAAAGAAAAAGAAAAA]AAAACCTATTTTAGTATATATGAGGAGGTGGTCTTTGTTGT
CL2334.Contig4_All_404_3	GAAAAAGAAAAAGAAAAAGAAAAA	GAAAAA(6*4)	1916	24	ATATTCCAGTGCTTGTAACCAGG	59.445	ACAACAAAGACCACCTCCTCATA	59.914	117	ATATTCCAGTGCTTGTAACCAGGGTAAATATATAAAAAACAAAAATAACGAT[GAAAAAGAAAAAGAAAAAGAAAAA]AAAACCTATTTTAGTATATATGAGGAGGTGGTCTTTGTTGT
CL2334.Contig4_All_404_4	GAAAAAGAAAAAGAAAAAGAAAAA	GAAAAA(6*4)	1916	24	GGTGGTCGATTTTATCATCCTCT	60.555	ACAACAAAGACCACCTCCTCATA	59.914	149	GGTGGTCGATTTTATCATCCTCTTATTTGTATATATTCCAGTGCTTGTAACCAGGGTAAATATATAAAAAACAAAAATAACGAT[GAAAAAGAAAAAGAAAAAGAAAAA]AAAACCTATTTTAGTATATATGAGGAGGTGGTCTTTGTTGT
CL2334.Contig4_All_404_5	GAAAAAGAAAAAGAAAAAGAAAAA	GAAAAA(6*4)	1916	24	CAGTGCTTGTAACCAGGGTAAAT	59.484	AATTCATTGATCGAATGCAAAAC	60.201	135	CAGTGCTTGTAACCAGGGTAAATATATAAAAAACAAAAATAACGAT[GAAAAAGAAAAAGAAAAAGAAAAA]AAAACCTATTTTAGTATATATGAGGAGGTGGTCTTTGTTGTGGTTTTGCATTCGATCAATGAATT
CL2341.Contig1_All_406_1	GGAGGAGGAGGAGGAGGAGGA	GGA(3*7)	1673	21	CTTTGTTGTTGTTTCTTTTGCAG	59.018	TCCATTTTTGGTCTGAACAACTC	60.379	147	CTTTGTTGTTGTTTCTTTTGCAGGCTGCACACCAATTGCCATGGTTTTGCCGGTGGCGGTTTGGGCTGCTCGATTAATCCGTTTCTGAAAGCGATTCAT[GGAGGAGGAGGAGGAGGAGGA]GAGAGAGTTGTTCAGACCAAAAATGGA
CL2341.Contig1_All_406_2	GGAGGAGGAGGAGGAGGAGGA	GGA(3*7)	1673	21	CTTTGTTGTTGTTTCTTTTGCAG	59.018	CCATTTTTGGTCTGAACAACTCT	59.552	146	CTTTGTTGTTGTTTCTTTTGCAGGCTGCACACCAATTGCCATGGTTTTGCCGGTGGCGGTTTGGGCTGCTCGATTAATCCGTTTCTGAAAGCGATTCAT[GGAGGAGGAGGAGGAGGAGGA]GAGAGAGTTGTTCAGACCAAAAATGG
CL2341.Contig1_All_406_3	GGAGGAGGAGGAGGAGGAGGA	GGA(3*7)	1673	21	CTTTGTTGTTGTTTCTTTTGCAG	59.018	CTCCATTTTTGGTCTGAACAACT	59.552	148	CTTTGTTGTTGTTTCTTTTGCAGGCTGCACACCAATTGCCATGGTTTTGCCGGTGGCGGTTTGGGCTGCTCGATTAATCCGTTTCTGAAAGCGATTCAT[GGAGGAGGAGGAGGAGGAGGA]GAGAGAGTTGTTCAGACCAAAAATGGAG
CL2341.Contig1_All_406_4	GGAGGAGGAGGAGGAGGAGGA	GGA(3*7)	1673	21	ACGGGTTTCTTCTTTGTTGTTGT	61.143	TCCATTTTTGGTCTGAACAACTC	60.379	158	ACGGGTTTCTTCTTTGTTGTTGTTTCTTTTGCAGGCTGCACACCAATTGCCATGGTTTTGCCGGTGGCGGTTTGGGCTGCTCGATTAATCCGTTTCTGAAAGCGATTCAT[GGAGGAGGAGGAGGAGGAGGA]GAGAGAGTTGTTCAGACCAAAAATGGA
CL2341.Contig1_All_406_5	GGAGGAGGAGGAGGAGGAGGA	GGA(3*7)	1673	21	TTGTTGTTGTTTCTTTTGCAGG	60.179	TCCATTTTTGGTCTGAACAACTC	60.379	145	TTGTTGTTGTTTCTTTTGCAGGCTGCACACCAATTGCCATGGTTTTGCCGGTGGCGGTTTGGGCTGCTCGATTAATCCGTTTCTGAAAGCGATTCAT[GGAGGAGGAGGAGGAGGAGGA]GAGAGAGTTGTTCAGACCAAAAATGGA
CL2341.Contig2_All_407_1	CTCCTCCTCCTCCTCCTCCTC	CTC(3*7)	470	21	TCCATTTTTGGTCTGAACAACTC	60.379	CTTTGTTGTTGTTTCTTTTGCAG	59.018	147	TCCATTTTTGGTCTGAACAACTCTCT[CTCCTCCTCCTCCTCCTCCTC]CATGAATCGCTTTCAGAAACGGATTAATCGAGCAGCCCAAACCGCCACCGGCAAAACCATGGCAATTGGTGTGCAGCCTGCAAAAGAAACAACAACAAAG
CL2341.Contig2_All_407_2	CTCCTCCTCCTCCTCCTCCTC	CTC(3*7)	470	21	CCATTTTTGGTCTGAACAACTCT	59.552	CTTTGTTGTTGTTTCTTTTGCAG	59.018	146	CCATTTTTGGTCTGAACAACTCTCT[CTCCTCCTCCTCCTCCTCCTC]CATGAATCGCTTTCAGAAACGGATTAATCGAGCAGCCCAAACCGCCACCGGCAAAACCATGGCAATTGGTGTGCAGCCTGCAAAAGAAACAACAACAAAG
CL2341.Contig2_All_407_3	CTCCTCCTCCTCCTCCTCCTC	CTC(3*7)	470	21	CTCCATTTTTGGTCTGAACAACT	59.552	CTTTGTTGTTGTTTCTTTTGCAG	59.018	148	CTCCATTTTTGGTCTGAACAACTCTCT[CTCCTCCTCCTCCTCCTCCTC]CATGAATCGCTTTCAGAAACGGATTAATCGAGCAGCCCAAACCGCCACCGGCAAAACCATGGCAATTGGTGTGCAGCCTGCAAAAGAAACAACAACAAAG
CL2341.Contig2_All_407_4	CTCCTCCTCCTCCTCCTCCTC	CTC(3*7)	470	21	TCCATTTTTGGTCTGAACAACTC	60.379	ACGGGTTTCTTCTTTGTTGTTGT	61.143	158	TCCATTTTTGGTCTGAACAACTCTCT[CTCCTCCTCCTCCTCCTCCTC]CATGAATCGCTTTCAGAAACGGATTAATCGAGCAGCCCAAACCGCCACCGGCAAAACCATGGCAATTGGTGTGCAGCCTGCAAAAGAAACAACAACAAAGAAGAAACCCGT
CL2341.Contig2_All_407_5	CTCCTCCTCCTCCTCCTCCTC	CTC(3*7)	470	21	TCCATTTTTGGTCTGAACAACTC	60.379	TTGTTGTTGTTTCTTTTGCAGG	60.179	145	TCCATTTTTGGTCTGAACAACTCTCT[CTCCTCCTCCTCCTCCTCCTC]CATGAATCGCTTTCAGAAACGGATTAATCGAGCAGCCCAAACCGCCACCGGCAAAACCATGGCAATTGGTGTGCAGCCTGCAAAAGAAACAACAACAA
CL2359.Contig1_All_410_1	AGCAGGAGCAGGAGCAGGAGCAGG	AGCAGG(6*4)	311	24	AAAGTCCTGTTAGAGCGAAACTG	59.142	CTTTTCGCATGTAAACAAACTGG	60.883	150	AAAGTCCTGTTAGAGCGAAACTGCCGCCAAGGGATCCA[AGCAGGAGCAGGAGCAGGAGCAGG]AGCCGAAGCCTAGAACCCCGGAGCTACTCCAGAAGGGATGCTTCTCCCTAGCCCCTTAGCCGCGACCAGTTTGTTTACATGCGAAAAG
CL2359.Contig1_All_410_2	AGCAGGAGCAGGAGCAGGAGCAGG	AGCAGG(6*4)	311	24	CAAAGTCCTGTTAGAGCGAAACT	59.142	CTTTTCGCATGTAAACAAACTGG	60.883	151	CAAAGTCCTGTTAGAGCGAAACTGCCGCCAAGGGATCCA[AGCAGGAGCAGGAGCAGGAGCAGG]AGCCGAAGCCTAGAACCCCGGAGCTACTCCAGAAGGGATGCTTCTCCCTAGCCCCTTAGCCGCGACCAGTTTGTTTACATGCGAAAAG
CL2359.Contig1_All_410_3	AGCAGGAGCAGGAGCAGGAGCAGG	AGCAGG(6*4)	311	24	AGTCCTGTTAGAGCGAAACTGC	60.082	TTTTCGCATGTAAACAAACTGGT	60.771	147	AGTCCTGTTAGAGCGAAACTGCCGCCAAGGGATCCA[AGCAGGAGCAGGAGCAGGAGCAGG]AGCCGAAGCCTAGAACCCCGGAGCTACTCCAGAAGGGATGCTTCTCCCTAGCCCCTTAGCCGCGACCAGTTTGTTTACATGCGAAAA
CL2359.Contig1_All_410_4	AGCAGGAGCAGGAGCAGGAGCAGG	AGCAGG(6*4)	311	24	AAAGTCCTGTTAGAGCGAAACTG	59.142	TTCGCATGTAAACAAACTGGTC	60.039	147	AAAGTCCTGTTAGAGCGAAACTGCCGCCAAGGGATCCA[AGCAGGAGCAGGAGCAGGAGCAGG]AGCCGAAGCCTAGAACCCCGGAGCTACTCCAGAAGGGATGCTTCTCCCTAGCCCCTTAGCCGCGACCAGTTTGTTTACATGCGAA
CL2359.Contig1_All_410_5	AGCAGGAGCAGGAGCAGGAGCAGG	AGCAGG(6*4)	311	24	CAAAGTCCTGTTAGAGCGAAACT	59.142	TTCGCATGTAAACAAACTGGTC	60.039	148	CAAAGTCCTGTTAGAGCGAAACTGCCGCCAAGGGATCCA[AGCAGGAGCAGGAGCAGGAGCAGG]AGCCGAAGCCTAGAACCCCGGAGCTACTCCAGAAGGGATGCTTCTCCCTAGCCCCTTAGCCGCGACCAGTTTGTTTACATGCGAA
CL2359.Contig2_All_411_1	CCTGCTCCTGCTCCTGCTCCTGCT	CCTGCT(6*4)	768	24	TGCGAACTGGTGATCTACTGTAA	59.821	AAAGTCCTGTTAGAGCGAAACTG	59.142	147	TGCGAACTGGTGATCTACTGTAAGGTGAGCTCGAACGAGAATAAGACCTTCTCCGATGCCTGCTACTATAATATGGAGAGTAAGA[CCTGCTCCTGCTCCTGCTCCTGCT]TGGATCCCTTGGCGGCAGTTTCGCTCTAACAGGACTTT
CL2359.Contig2_All_411_2	CCTGCTCCTGCTCCTGCTCCTGCT	CCTGCT(6*4)	768	24	TGCGAACTGGTGATCTACTGTAA	59.821	CAAAGTCCTGTTAGAGCGAAACT	59.142	148	TGCGAACTGGTGATCTACTGTAAGGTGAGCTCGAACGAGAATAAGACCTTCTCCGATGCCTGCTACTATAATATGGAGAGTAAGA[CCTGCTCCTGCTCCTGCTCCTGCT]TGGATCCCTTGGCGGCAGTTTCGCTCTAACAGGACTTTG
CL2359.Contig2_All_411_3	CCTGCTCCTGCTCCTGCTCCTGCT	CCTGCT(6*4)	768	24	TTCTCCGATGCCTGCTACTATAA	60.245	AAAGTCCTGTTAGAGCGAAACTG	59.142	99	TTCTCCGATGCCTGCTACTATAATATGGAGAGTAAGA[CCTGCTCCTGCTCCTGCTCCTGCT]TGGATCCCTTGGCGGCAGTTTCGCTCTAACAGGACTTT
CL2359.Contig2_All_411_4	CCTGCTCCTGCTCCTGCTCCTGCT	CCTGCT(6*4)	768	24	TTCTCCGATGCCTGCTACTATAA	60.245	CAAAGTCCTGTTAGAGCGAAACT	59.142	100	TTCTCCGATGCCTGCTACTATAATATGGAGAGTAAGA[CCTGCTCCTGCTCCTGCTCCTGCT]TGGATCCCTTGGCGGCAGTTTCGCTCTAACAGGACTTTG
CL2359.Contig2_All_411_5	CCTGCTCCTGCTCCTGCTCCTGCT	CCTGCT(6*4)	768	24	ACGAGAATAAGACCTTCTCCGAT	59.649	AAAGTCCTGTTAGAGCGAAACTG	59.142	113	ACGAGAATAAGACCTTCTCCGATGCCTGCTACTATAATATGGAGAGTAAGA[CCTGCTCCTGCTCCTGCTCCTGCT]TGGATCCCTTGGCGGCAGTTTCGCTCTAACAGGACTTT
CL238.Contig5_All_39_1	TCCTCTTCCTCTTCCTCTTCCTCT	TCCTCT(6*4)	1233	24	TTTTGAGGAAGATCGTTATCAGG	59.617	AACACAAGGAGAGTGAATCGAAG	59.803	160	TTTTGAGGAAGATCGTTATCAGGCTCCACAGCTTCGCCCTCAAGCTCAATGTCAGACTCTACTATCTCG[TCCTCTTCCTCTTCCTCTTCCTCT]TGAGGCGTTTCAACATCCTCATCGCTCTCTTCCACCACATACGGCTTCGATTCACTCTCCTTGTGTT
CL238.Contig5_All_39_2	TCCTCTTCCTCTTCCTCTTCCTCT	TCCTCT(6*4)	1233	24	CCTCAAGCTCAATGTCAGACTCTA	60.075	AACACAAGGAGAGTGAATCGAAG	59.803	123	CCTCAAGCTCAATGTCAGACTCTACTATCTCG[TCCTCTTCCTCTTCCTCTTCCTCT]TGAGGCGTTTCAACATCCTCATCGCTCTCTTCCACCACATACGGCTTCGATTCACTCTCCTTGTGTT
CL238.Contig5_All_39_3	TCCTCTTCCTCTTCCTCTTCCTCT	TCCTCT(6*4)	1233	24	GAAGATCGTTATCAGGCTCCAC	60.103	AACACAAGGAGAGTGAATCGAAG	59.803	153	GAAGATCGTTATCAGGCTCCACAGCTTCGCCCTCAAGCTCAATGTCAGACTCTACTATCTCG[TCCTCTTCCTCTTCCTCTTCCTCT]TGAGGCGTTTCAACATCCTCATCGCTCTCTTCCACCACATACGGCTTCGATTCACTCTCCTTGTGTT
CL238.Contig5_All_39_4	TCCTCTTCCTCTTCCTCTTCCTCT	TCCTCT(6*4)	1233	24	TGAGGAAGATCGTTATCAGGCT	60.228	AACACAAGGAGAGTGAATCGAAG	59.803	157	TGAGGAAGATCGTTATCAGGCTCCACAGCTTCGCCCTCAAGCTCAATGTCAGACTCTACTATCTCG[TCCTCTTCCTCTTCCTCTTCCTCT]TGAGGCGTTTCAACATCCTCATCGCTCTCTTCCACCACATACGGCTTCGATTCACTCTCCTTGTGTT
CL238.Contig5_All_39_5	TCCTCTTCCTCTTCCTCTTCCTCT	TCCTCT(6*4)	1233	24	TTTTGAGGAAGATCGTTATCAGG	59.617	AGAGTGAATCGAAGCCGTATGT	60.158	151	TTTTGAGGAAGATCGTTATCAGGCTCCACAGCTTCGCCCTCAAGCTCAATGTCAGACTCTACTATCTCG[TCCTCTTCCTCTTCCTCTTCCTCT]TGAGGCGTTTCAACATCCTCATCGCTCTCTTCCACCACATACGGCTTCGATTCACTCT
CL2410.Contig1_All_412_1	TTCTTCTTCTTCTTCTTC	TTC(3*6)	750	18	AAACGTTTCCTTTTCTTCTTTGATT	59.943	GCAATCGATCTCCACGAATATAA	60.307	159	AAACGTTTCCTTTTCTTCTTTGAT[TTCTTCTTCTTCTTCTTC]CCTGATCATTGCTCTCCGGCGACGGCGTTTGTCGTCGGTTTGAGTGGAGGCGTCGGCTGCGACTTTACCGGCGGAGGGCTCTCCTGTGTAGACTTTATATTCGTGGAGATCGATTGC
CL2410.Contig1_All_412_2	TTCTTCTTCTTCTTCTTC	TTC(3*6)	750	18	AACGTTTCCTTTTCTTCTTTGATT	58.833	GCAATCGATCTCCACGAATATAA	60.307	158	AACGTTTCCTTTTCTTCTTTGAT[TTCTTCTTCTTCTTCTTC]CCTGATCATTGCTCTCCGGCGACGGCGTTTGTCGTCGGTTTGAGTGGAGGCGTCGGCTGCGACTTTACCGGCGGAGGGCTCTCCTGTGTAGACTTTATATTCGTGGAGATCGATTGC
CL2410.Contig1_All_412_3	TTCTTCTTCTTCTTCTTC	TTC(3*6)	750	18	ACGTTTCCTTTTCTTCTTTGATT	57.618	GCAATCGATCTCCACGAATATAA	60.307	157	ACGTTTCCTTTTCTTCTTTGAT[TTCTTCTTCTTCTTCTTC]CCTGATCATTGCTCTCCGGCGACGGCGTTTGTCGTCGGTTTGAGTGGAGGCGTCGGCTGCGACTTTACCGGCGGAGGGCTCTCCTGTGTAGACTTTATATTCGTGGAGATCGATTGC
CL2410.Contig1_All_412_4	TTCTTCTTCTTCTTCTTC	TTC(3*6)	750	18	AAACGTTTCCTTTTCTTCTTTGA	58.537	ATAAAGTCTACACAGGAGAGCCC	58.005	140	AAACGTTTCCTTTTCTTCTTTGAT[TTCTTCTTCTTCTTCTTC]CCTGATCATTGCTCTCCGGCGACGGCGTTTGTCGTCGGTTTGAGTGGAGGCGTCGGCTGCGACTTTACCGGCGGAGGGCTCTCCTGTGTAGACTTTAT
CL2410.Contig1_All_412_5	TTCTTCTTCTTCTTCTTC	TTC(3*6)	750	18	TCTGCTAAGCTCTGAACTCTCGT	59.978	CACTCAAACCGACGACAAAC	59.187	118	TCTGCTAAGCTCTGAACTCTCGTTCTCGTGAAACGTTTCCTTTTCTTCTTTGAT[TTCTTCTTCTTCTTCTTC]CCTGATCATTGCTCTCCGGCGACGGCGTTTGTCGTCGGTTTGAGTG
CL2425.Contig2_All_416_1	CTCTCTCTCTCTCTCT	CT(2*8)	729	16	GGACCTGACCATCAATACATAGG	59.607	CTGCACCATGGTAGTAAACAACA	59.97	126	GGACCTGACCATCAATACATAGGTCCATCA[CTCTCTCTCTCTCTCT]AGCTTTATGTTACAAGTTTCTATGGGTAGGGATGGTTGGTGGATCATCTGATCATTGTGTTGTTTACTACCATGGTGCAG
CL2425.Contig2_All_416_2	CTCTCTCTCTCTCTCT	CT(2*8)	729	16	GGGACCTGACCATCAATACATAG	59.607	CTGCACCATGGTAGTAAACAACA	59.97	127	GGGACCTGACCATCAATACATAGGTCCATCA[CTCTCTCTCTCTCTCT]AGCTTTATGTTACAAGTTTCTATGGGTAGGGATGGTTGGTGGATCATCTGATCATTGTGTTGTTTACTACCATGGTGCAG
CL2425.Contig2_All_416_3	CTCTCTCTCTCTCTCT	CT(2*8)	729	16	AGGGACCTGACCATCAATACATA	59.607	CTGCACCATGGTAGTAAACAACA	59.97	128	AGGGACCTGACCATCAATACATAGGTCCATCA[CTCTCTCTCTCTCTCT]AGCTTTATGTTACAAGTTTCTATGGGTAGGGATGGTTGGTGGATCATCTGATCATTGTGTTGTTTACTACCATGGTGCAG
CL2425.Contig2_All_416_4	CTCTCTCTCTCTCTCT	CT(2*8)	729	16	GGACCTGACCATCAATACATAGG	59.607	TGCACCATGGTAGTAAACAACAC	59.842	125	GGACCTGACCATCAATACATAGGTCCATCA[CTCTCTCTCTCTCTCT]AGCTTTATGTTACAAGTTTCTATGGGTAGGGATGGTTGGTGGATCATCTGATCATTGTGTTGTTTACTACCATGGTGCA
CL2425.Contig2_All_416_5	CTCTCTCTCTCTCTCT	CT(2*8)	729	16	GGGACCTGACCATCAATACATAG	59.607	TGCACCATGGTAGTAAACAACAC	59.842	126	GGGACCTGACCATCAATACATAGGTCCATCA[CTCTCTCTCTCTCTCT]AGCTTTATGTTACAAGTTTCTATGGGTAGGGATGGTTGGTGGATCATCTGATCATTGTGTTGTTTACTACCATGGTGCA
CL2431.Contig3_All_419_1	TCTCTCTCTCTCTCTCTC	TC(2*9)	187	18	ACCCTACAATCCCATTTGAAGAT	59.965	GTGGTGAATCACACTCTGAAGGT	60.463	155	ACCCTACAATCCCATTTGAAGA[TCTCTCTCTCTCTCTCTC]TGAGAAATGGTATTGAGGAGATTGGCGGGGATGATGATGGGTTGTCTGGGAATGAATTGTCTGAGAATAGCTGATCAGCCAACAAGACCAGCACCTTCAGAGTGTGATTCACCAC
CL2431.Contig3_All_419_2	TCTCTCTCTCTCTCTCTC	TC(2*9)	187	18	ACCCTACAATCCCATTTGAAGAT	59.965	TCTCAGACAATTCATTCCCAGAC	60.49	106	ACCCTACAATCCCATTTGAAGA[TCTCTCTCTCTCTCTCTC]TGAGAAATGGTATTGAGGAGATTGGCGGGGATGATGATGGGTTGTCTGGGAATGAATTGTCTGAGA
CL2431.Contig3_All_419_3	TCTCTCTCTCTCTCTCTC	TC(2*9)	187	18	ACCCTACAATCCCATTTGAAGAT	59.965	ATTCTCAGACAATTCATTCCCAG	59.473	108	ACCCTACAATCCCATTTGAAGA[TCTCTCTCTCTCTCTCTC]TGAGAAATGGTATTGAGGAGATTGGCGGGGATGATGATGGGTTGTCTGGGAATGAATTGTCTGAGAAT
CL2431.Contig3_All_419_4	TCTCTCTCTCTCTCTCTC	TC(2*9)	187	18	ACCCTACAATCCCATTTGAAGAT	59.965	AGGTGGTGAATCACACTCTGAAG	60.591	157	ACCCTACAATCCCATTTGAAGA[TCTCTCTCTCTCTCTCTC]TGAGAAATGGTATTGAGGAGATTGGCGGGGATGATGATGGGTTGTCTGGGAATGAATTGTCTGAGAATAGCTGATCAGCCAACAAGACCAGCACCTTCAGAGTGTGATTCACCACCT
CL2431.Contig3_All_419_5	TCTCTCTCTCTCTCTCTC	TC(2*9)	187	18	ACCCTACAATCCCATTTGAAGAT	59.965	CAGACAATTCATTCCCAGACAAC	60.768	103	ACCCTACAATCCCATTTGAAGA[TCTCTCTCTCTCTCTCTC]TGAGAAATGGTATTGAGGAGATTGGCGGGGATGATGATGGGTTGTCTGGGAATGAATTGTCTG
CL2463.Contig2_All_428_1	ATATATATATAT	AT(2*6)	172	12	AAAGGTACAACAGACATTTCCCC	60.49	GTGCTACTGCTGCAAATTAAGGT	59.867	156	AAAGGTACAACAGACATTTCCCCGCAAAAACACCCTACTTTCGTCAACTTTTTTGTGTTTTTTTCTTTCAA[ATATATATATAT]AACAATGTGTTTATAAACTTGTATAGTACTACAATCATCTTCATCACCATACCTTAATTTGCAGCAGTAGCAC
CL2463.Contig2_All_428_2	ATATATATATAT	AT(2*6)	172	12	CAAAAACACCCTACTTTCGTCAA	60.412	GCTGCAAATTAAGGTATGGTGAT	59.432	124	CAAAAACACCCTACTTTCGTCAACTTTTTTGTGTTTTTTTCTTTCAA[ATATATATATAT]AACAATGTGTTTATAAACTTGTATAGTACTACAATCATCTTCATCACCATACCTTAATTTGCAGC
CL2463.Contig2_All_428_3	ATATATATATAT	AT(2*6)	172	12	CAAAAACACCCTACTTTCGTCAA	60.412	TGCAAATTAAGGTATGGTGATGA	59.376	122	CAAAAACACCCTACTTTCGTCAACTTTTTTGTGTTTTTTTCTTTCAA[ATATATATATAT]AACAATGTGTTTATAAACTTGTATAGTACTACAATCATCTTCATCACCATACCTTAATTTGCA
CL2463.Contig2_All_428_4	ATATATATATAT	AT(2*6)	172	12	AAAGGTACAACAGACATTTCCCC	60.49	GCTGCAAATTAAGGTATGGTGAT	59.432	148	AAAGGTACAACAGACATTTCCCCGCAAAAACACCCTACTTTCGTCAACTTTTTTGTGTTTTTTTCTTTCAA[ATATATATATAT]AACAATGTGTTTATAAACTTGTATAGTACTACAATCATCTTCATCACCATACCTTAATTTGCAGC
CL2463.Contig2_All_428_5	ATATATATATAT	AT(2*6)	172	12	AAAGGTACAACAGACATTTCCCC	60.49	TGCAAATTAAGGTATGGTGATGA	59.376	146	AAAGGTACAACAGACATTTCCCCGCAAAAACACCCTACTTTCGTCAACTTTTTTGTGTTTTTTTCTTTCAA[ATATATATATAT]AACAATGTGTTTATAAACTTGTATAGTACTACAATCATCTTCATCACCATACCTTAATTTGCA
CL2478.Contig2_All_429_1	CCAAACCCAAACCCAAACCCAAACCCAAAC	CCAAAC(6*5)	220	30	ATCTTCCTCCTCACTCTTCGTTC	60.253	AAATCTTCGCCCATCTCTTGTA	60.095	149	ATCTTCCTCCTCACTCTTCGTTCCCTCGACGATCCATCAACATCCACCACACACCACATCACCCAACACCA[CCAAACCCAAACCCAAACCCAAACCCAAAC]CACGATTACCAAACGATGCGCTACGGTACAAGAGATGGGCGAAGATTT
CL2478.Contig2_All_429_2	CCAAACCCAAACCCAAACCCAAACCCAAAC	CCAAAC(6*5)	220	30	ATCTTCCTCCTCACTCTTCGTTC	60.253	ATCTCTTGTACCGTAGCGCATC	60.66	137	ATCTTCCTCCTCACTCTTCGTTCCCTCGACGATCCATCAACATCCACCACACACCACATCACCCAACACCA[CCAAACCCAAACCCAAACCCAAACCCAAAC]CACGATTACCAAACGATGCGCTACGGTACAAGAGAT
CL2478.Contig2_All_429_3	CCAAACCCAAACCCAAACCCAAACCCAAAC	CCAAAC(6*5)	220	30	ATCTTCCTCCTCACTCTTCGTTC	60.253	GAAATCTTCGCCCATCTCTTGTA	61.753	150	ATCTTCCTCCTCACTCTTCGTTCCCTCGACGATCCATCAACATCCACCACACACCACATCACCCAACACCA[CCAAACCCAAACCCAAACCCAAACCCAAAC]CACGATTACCAAACGATGCGCTACGGTACAAGAGATGGGCGAAGATTTC
CL2478.Contig2_All_429_4	CCAAACCCAAACCCAAACCCAAACCCAAAC	CCAAAC(6*5)	220	30	TCTTCCTCCTCACTCTTCGTTC	59.994	AAATCTTCGCCCATCTCTTGTA	60.095	148	TCTTCCTCCTCACTCTTCGTTCCCTCGACGATCCATCAACATCCACCACACACCACATCACCCAACACCA[CCAAACCCAAACCCAAACCCAAACCCAAAC]CACGATTACCAAACGATGCGCTACGGTACAAGAGATGGGCGAAGATTT
CL2478.Contig2_All_429_5	CCAAACCCAAACCCAAACCCAAACCCAAAC	CCAAAC(6*5)	220	30	CATCTTCCTCCTCACTCTTCGT	59.878	AAATCTTCGCCCATCTCTTGTA	60.095	150	CATCTTCCTCCTCACTCTTCGTTCCCTCGACGATCCATCAACATCCACCACACACCACATCACCCAACACCA[CCAAACCCAAACCCAAACCCAAACCCAAAC]CACGATTACCAAACGATGCGCTACGGTACAAGAGATGGGCGAAGATTT
CL2497.Contig2_All_432_1	TACTACTACTACTAC	TAC(3*5)	1014	15	AAAAAGTTTGGTGAGTTGAATCG	59.569	GGTCCAAGTCAAACACTACAAGG	59.95	115	AAAAAGTTTGGTGAGTTGAATCGTATAT[TACTACTACTACTAC]TATTTATTACTCCATATTCCCACTTGTACGTGGTACAAGTCAAACACTACCTTGTAGTGTTTGACTTGGACC
CL2497.Contig2_All_432_2	TACTACTACTACTAC	TAC(3*5)	1014	15	AAAAAGTTTGGTGAGTTGAATCG	59.569	GGGTCCAAGTCAAACACTACAAG	59.95	116	AAAAAGTTTGGTGAGTTGAATCGTATAT[TACTACTACTACTAC]TATTTATTACTCCATATTCCCACTTGTACGTGGTACAAGTCAAACACTACCTTGTAGTGTTTGACTTGGACCC
CL2497.Contig2_All_432_3	TACTACTACTACTAC	TAC(3*5)	1014	15	AAAAAGTTTGGTGAGTTGAATCG	59.569	AACTATTGGGTCCAAGTCAAACA	59.791	123	AAAAAGTTTGGTGAGTTGAATCGTATAT[TACTACTACTACTAC]TATTTATTACTCCATATTCCCACTTGTACGTGGTACAAGTCAAACACTACCTTGTAGTGTTTGACTTGGACCCAATAGTT
CL2497.Contig2_All_432_4	TACTACTACTACTAC	TAC(3*5)	1014	15	TGATGGAGGTGGCTATATAAGGA	59.836	CACGTACAAGTGGGAATATGGAG	60.647	158	TGATGGAGGTGGCTATATAAGGAAATTAATTGGCGCACAAAAGAGTTGGGGGCAGAAGACAGTTGAGAACATGTTTACAATGTAAAAAGTTTGGTGAGTTGAATCGTATAT[TACTACTACTACTAC]TATTTATTACTCCATATTCCCACTTGTACGTG
CL2497.Contig2_All_432_5	TACTACTACTACTAC	TAC(3*5)	1014	15	AAAAGTTTGGTGAGTTGAATCGT	59.101	GGTCCAAGTCAAACACTACAAGG	59.95	114	AAAAGTTTGGTGAGTTGAATCGTATAT[TACTACTACTACTAC]TATTTATTACTCCATATTCCCACTTGTACGTGGTACAAGTCAAACACTACCTTGTAGTGTTTGACTTGGACC
CL2497.Contig3_All_433_1	TACTACTACTACTAC	TAC(3*5)	1015	15	TGATGGAGGTGGCTATATAAGGA	59.836	GGTCCAAGTGGAATATGGAGTAA	59.255	156	TGATGGAGGTGGCTATATAAGGAAATTAATTGATGCACAAAAGAGTTGGGGGGCAGAAGACAGTTGAGAACATGTTTACAATGTAAAAAGTTTGGTGAGTTGAATCGTATAT[TACTACTACTACTAC]TATTTATTACTCCATATTCCACTTGGACC
CL2497.Contig3_All_433_2	TACTACTACTACTAC	TAC(3*5)	1015	15	TGATGGAGGTGGCTATATAAGGA	59.836	GGGTCCAAGTGGAATATGGAGTA	61.286	157	TGATGGAGGTGGCTATATAAGGAAATTAATTGATGCACAAAAGAGTTGGGGGGCAGAAGACAGTTGAGAACATGTTTACAATGTAAAAAGTTTGGTGAGTTGAATCGTATAT[TACTACTACTACTAC]TATTTATTACTCCATATTCCACTTGGACCC
CL2497.Contig3_All_433_4	TACTACTACTACTAC	TAC(3*5)	1015	15	TAATTGATGCACAAAAGAGTTGG	59.175	GGTCCAAGTGGAATATGGAGTAA	59.255	130	TAATTGATGCACAAAAGAGTTGGGGGGCAGAAGACAGTTGAGAACATGTTTACAATGTAAAAAGTTTGGTGAGTTGAATCGTATAT[TACTACTACTACTAC]TATTTATTACTCCATATTCCACTTGGACC
CL2497.Contig3_All_433_5	TACTACTACTACTAC	TAC(3*5)	1015	15	TGATGGAGGTGGCTATATAAGGA	59.836	GGTCCAAGTGGAATATGGAGTAAT	59.531	156	TGATGGAGGTGGCTATATAAGGAAATTAATTGATGCACAAAAGAGTTGGGGGGCAGAAGACAGTTGAGAACATGTTTACAATGTAAAAAGTTTGGTGAGTTGAATCGTATAT[TACTACTACTACTAC]TATTTATTACTCCATATTCCACTTGGACC
CL2504.Contig1_All_434_1	TTCTTCTTCTTCTTC	TTC(3*5)	280	15	GAGATAACCTCTTTGGATGCAAGT	60.03	TAGTGAAGTGGTATGAGGAGGGA	60.005	148	GAGATAACCTCTTTGGATGCAAGTTA[TTCTTCTTCTTCTTC]AGTTTCAGACTCTGCACTCTGAAGCCATTCCACGAAAGGCTTTGCATTCTTCCAGATCAGGGAGCTCTTGTTCCCACCACTCAATCCCTCCTCATACCACTTCACTA
CL2504.Contig1_All_434_2	TTCTTCTTCTTCTTC	TTC(3*5)	280	15	GAGATAACCTCTTTGGATGCAAGT	60.03	AGTGGTATGAGGAGGGATTGAGT	60.253	142	GAGATAACCTCTTTGGATGCAAGTTA[TTCTTCTTCTTCTTC]AGTTTCAGACTCTGCACTCTGAAGCCATTCCACGAAAGGCTTTGCATTCTTCCAGATCAGGGAGCTCTTGTTCCCACCACTCAATCCCTCCTCATACCACT
CL2504.Contig1_All_434_3	TTCTTCTTCTTCTTC	TTC(3*5)	280	15	GAGATAACCTCTTTGGATGCAAGT	60.03	AGTGAAGTGGTATGAGGAGGGAT	60.253	147	GAGATAACCTCTTTGGATGCAAGTTA[TTCTTCTTCTTCTTC]AGTTTCAGACTCTGCACTCTGAAGCCATTCCACGAAAGGCTTTGCATTCTTCCAGATCAGGGAGCTCTTGTTCCCACCACTCAATCCCTCCTCATACCACTTCACT
CL2504.Contig1_All_434_4	TTCTTCTTCTTCTTC	TTC(3*5)	280	15	GATAACCTCTTTGGATGCAAGTT	58.707	TAGTGAAGTGGTATGAGGAGGGA	60.005	146	GATAACCTCTTTGGATGCAAGTTA[TTCTTCTTCTTCTTC]AGTTTCAGACTCTGCACTCTGAAGCCATTCCACGAAAGGCTTTGCATTCTTCCAGATCAGGGAGCTCTTGTTCCCACCACTCAATCCCTCCTCATACCACTTCACTA
CL2504.Contig1_All_434_5	TTCTTCTTCTTCTTC	TTC(3*5)	280	15	AGATAACCTCTTTGGATGCAAGTT	59.588	TAGTGAAGTGGTATGAGGAGGGA	60.005	147	AGATAACCTCTTTGGATGCAAGTTA[TTCTTCTTCTTCTTC]AGTTTCAGACTCTGCACTCTGAAGCCATTCCACGAAAGGCTTTGCATTCTTCCAGATCAGGGAGCTCTTGTTCCCACCACTCAATCCCTCCTCATACCACTTCACTA
CL2509.Contig1_All_435_1	AAATAAATAAATAAATAAAT	AAAT(4*5)	1339	20	ATGGGAGGAATTGAACTGGTAGT	60.122	CCGAGTTGATGGAAGAATTTAGTT	59.907	155	ATGGGAGGAATTGAACTGGTAGTTTTTTGTACCACTGTAAATCTGTTATGTGTTAATTTGATTCATGTATGTGTTCATAAGAGATGGTGATTCTTGTTTTTTGCA[AAATAAATAAATAAATAAAT]AAAAACAACTAAATTCTTCCATCAACTCGG
CL2509.Contig1_All_435_2	AAATAAATAAATAAATAAAT	AAAT(4*5)	1339	20	GGGAGGAATTGAACTGGTAGTTT	59.769	CCGAGTTGATGGAAGAATTTAGTT	59.907	153	GGGAGGAATTGAACTGGTAGTTTTTTGTACCACTGTAAATCTGTTATGTGTTAATTTGATTCATGTATGTGTTCATAAGAGATGGTGATTCTTGTTTTTTGCA[AAATAAATAAATAAATAAAT]AAAAACAACTAAATTCTTCCATCAACTCGG
CL2509.Contig1_All_435_3	AAATAAATAAATAAATAAAT	AAAT(4*5)	1339	20	ATGGGAGGAATTGAACTGGTAGT	60.122	GCCGAGTTGATGGAAGAATTTAG	61.266	156	ATGGGAGGAATTGAACTGGTAGTTTTTTGTACCACTGTAAATCTGTTATGTGTTAATTTGATTCATGTATGTGTTCATAAGAGATGGTGATTCTTGTTTTTTGCA[AAATAAATAAATAAATAAAT]AAAAACAACTAAATTCTTCCATCAACTCGGC
CL2509.Contig1_All_435_4	AAATAAATAAATAAATAAAT	AAAT(4*5)	1339	20	ATGGGAGGAATTGAACTGGTAGT	60.122	AGCCGAGTTGATGGAAGAATTTA	61.266	157	ATGGGAGGAATTGAACTGGTAGTTTTTTGTACCACTGTAAATCTGTTATGTGTTAATTTGATTCATGTATGTGTTCATAAGAGATGGTGATTCTTGTTTTTTGCA[AAATAAATAAATAAATAAAT]AAAAACAACTAAATTCTTCCATCAACTCGGCT
CL2509.Contig1_All_435_5	AAATAAATAAATAAATAAAT	AAAT(4*5)	1339	20	ATGGGAGGAATTGAACTGGTAGT	60.122	CCGAGTTGATGGAAGAATTTAGT	58.705	155	ATGGGAGGAATTGAACTGGTAGTTTTTTGTACCACTGTAAATCTGTTATGTGTTAATTTGATTCATGTATGTGTTCATAAGAGATGGTGATTCTTGTTTTTTGCA[AAATAAATAAATAAATAAAT]AAAAACAACTAAATTCTTCCATCAACTCGG
CL2509.Contig2_All_436_1	AAATAAATAAATAAATAAAT	AAAT(4*5)	1303	20	GATGGGAGGAATTGAACTGTAAA	59.363	CCGAGTTGATGGAAGAATTTAGTT	59.907	137	GATGGGAGGAATTGAACTGTAAATCTGTTATGTGTTAATTTGATTCATGTATGTGTTCATAAGAGATGGTGATTCTTGTTTTTTGCA[AAATAAATAAATAAATAAAT]AAAAACAACTAAATTCTTCCATCAACTCGG
CL2509.Contig2_All_436_3	AAATAAATAAATAAATAAAT	AAAT(4*5)	1303	20	TGGGAGGAATTGAACTGTAAATC	59.363	GCCGAGTTGATGGAAGAATTTAG	61.266	136	TGGGAGGAATTGAACTGTAAATCTGTTATGTGTTAATTTGATTCATGTATGTGTTCATAAGAGATGGTGATTCTTGTTTTTTGCA[AAATAAATAAATAAATAAAT]AAAAACAACTAAATTCTTCCATCAACTCGGC
CL2509.Contig2_All_436_4	AAATAAATAAATAAATAAAT	AAAT(4*5)	1303	20	GATGGGAGGAATTGAACTGTAAA	59.363	GCCGAGTTGATGGAAGAATTTAG	61.266	138	GATGGGAGGAATTGAACTGTAAATCTGTTATGTGTTAATTTGATTCATGTATGTGTTCATAAGAGATGGTGATTCTTGTTTTTTGCA[AAATAAATAAATAAATAAAT]AAAAACAACTAAATTCTTCCATCAACTCGGC
CL2509.Contig2_All_436_5	AAATAAATAAATAAATAAAT	AAAT(4*5)	1303	20	TGGGAGGAATTGAACTGTAAATC	59.363	CCGAGTTGATGGAAGAATTTAGT	58.705	135	TGGGAGGAATTGAACTGTAAATCTGTTATGTGTTAATTTGATTCATGTATGTGTTCATAAGAGATGGTGATTCTTGTTTTTTGCA[AAATAAATAAATAAATAAAT]AAAAACAACTAAATTCTTCCATCAACTCGG
CL2548.Contig3_All_437_1	AACTGAACTGAACTGAACTG	AACTG(5*4)	263	20	CCCATGACAAAACTTCAACTCTAA	59.577	GCTACCCTTGACTCAGGAAAATC	60.479	150	CCCATGACAAAACTTCAACTCTAATAATACCGAACCTCAGATACTACTACTGCTGAAATTATATTTCTATTAAAAAGGAAAGAAGAAGAACCA[AACTGAACTGAACTGAACTG]AAGAGAACATGATCGATTTTCCTGAGTCAAGGGTAGC
CL2548.Contig3_All_437_2	AACTGAACTGAACTGAACTG	AACTG(5*4)	263	20	CCCCATGACAAAACTTCAACTCT	61.603	GCTACCCTTGACTCAGGAAAATC	60.479	151	CCCCATGACAAAACTTCAACTCTAATAATACCGAACCTCAGATACTACTACTGCTGAAATTATATTTCTATTAAAAAGGAAAGAAGAAGAACCA[AACTGAACTGAACTGAACTG]AAGAGAACATGATCGATTTTCCTGAGTCAAGGGTAGC
CL2548.Contig3_All_437_3	AACTGAACTGAACTGAACTG	AACTG(5*4)	263	20	CCCATGACAAAACTTCAACTCTA	58.301	GCTACCCTTGACTCAGGAAAATC	60.479	150	CCCATGACAAAACTTCAACTCTAATAATACCGAACCTCAGATACTACTACTGCTGAAATTATATTTCTATTAAAAAGGAAAGAAGAAGAACCA[AACTGAACTGAACTGAACTG]AAGAGAACATGATCGATTTTCCTGAGTCAAGGGTAGC
CL2548.Contig3_All_437_4	AACTGAACTGAACTGAACTG	AACTG(5*4)	263	20	CCCCATGACAAAACTTCAACTC	60.753	GCTACCCTTGACTCAGGAAAATC	60.479	151	CCCCATGACAAAACTTCAACTCTAATAATACCGAACCTCAGATACTACTACTGCTGAAATTATATTTCTATTAAAAAGGAAAGAAGAAGAACCA[AACTGAACTGAACTGAACTG]AAGAGAACATGATCGATTTTCCTGAGTCAAGGGTAGC
CL2548.Contig3_All_437_5	AACTGAACTGAACTGAACTG	AACTG(5*4)	263	20	AAAAAGGAAAGAAGAAGAACCAA	57.725	TGTGCAATGATCTGCTACTCTGT	59.957	107	AAAAAGGAAAGAAGAAGAACCA[AACTGAACTGAACTGAACTG]AAGAGAACATGATCGATTTTCCTGAGTCAAGGGTAGCATGATACAGAGTAGCAGATCATTGCACA
CL2554.Contig1_All_438_1	ACACACACACACACAC	AC(2*8)	229	16	GTTTACTGGCACCTTTTGCTATG	60.069	TATTTAACCTGGTGGTGGTTGTT	59.569	113	GTTTACTGGCACCTTTTGCTATGAACTCATATGTAACTGAAAATCAAATTTACTCTATTGT[ACACACACACACACAC]TAACAACAACAAGAACAACCACCACCAGGTTAAATA
CL2554.Contig1_All_438_2	ACACACACACACACAC	AC(2*8)	229	16	TGTTTACTGGCACCTTTTGCTAT	60.069	TATTTAACCTGGTGGTGGTTGTT	59.569	114	TGTTTACTGGCACCTTTTGCTATGAACTCATATGTAACTGAAAATCAAATTTACTCTATTGT[ACACACACACACACAC]TAACAACAACAAGAACAACCACCACCAGGTTAAATA
CL2554.Contig1_All_438_3	ACACACACACACACAC	AC(2*8)	229	16	TGTCACAAAGTGTTTACTGGCAC	60.124	TATTTAACCTGGTGGTGGTTGTT	59.569	124	TGTCACAAAGTGTTTACTGGCACCTTTTGCTATGAACTCATATGTAACTGAAAATCAAATTTACTCTATTGT[ACACACACACACACAC]TAACAACAACAAGAACAACCACCACCAGGTTAAATA
CL2554.Contig1_All_438_4	ACACACACACACACAC	AC(2*8)	229	16	AAAGTGTTTACTGGCACCTTTTG	59.626	TATTTAACCTGGTGGTGGTTGTT	59.569	118	AAAGTGTTTACTGGCACCTTTTGCTATGAACTCATATGTAACTGAAAATCAAATTTACTCTATTGT[ACACACACACACACAC]TAACAACAACAAGAACAACCACCACCAGGTTAAATA
CL2554.Contig1_All_438_5	ACACACACACACACAC	AC(2*8)	229	16	CAAAGTGTTTACTGGCACCTTTT	59.626	TATTTAACCTGGTGGTGGTTGTT	59.569	119	CAAAGTGTTTACTGGCACCTTTTGCTATGAACTCATATGTAACTGAAAATCAAATTTACTCTATTGT[ACACACACACACACAC]TAACAACAACAAGAACAACCACCACCAGGTTAAATA
CL2602.Contig1_All_442_1	TGATGATGATGATGA	TGA(3*5)	812	15	TAGAGAGCTCCGACTCTGATGAC	60.168	TTGTTTGACCGTGTGTTAAGTTG	59.984	83	TAGAGAGCTCCGACTCTGATGACAGCAT[TGATGATGATGATGA]TTATGTAACTGTTCCTGCAACTTAACACACGGTCAAACAA
CL2602.Contig1_All_442_2	TGATGATGATGATGA	TGA(3*5)	812	15	TAGAGAGCTCCGACTCTGATGAC	60.168	TTGTTGTTTGACCGTGTGTTAAG	59.984	86	TAGAGAGCTCCGACTCTGATGACAGCAT[TGATGATGATGATGA]TTATGTAACTGTTCCTGCAACTTAACACACGGTCAAACAACAA
CL2602.Contig1_All_442_3	TGATGATGATGATGA	TGA(3*5)	812	15	GTAGAGAGCTCCGACTCTGATGA	60.168	TTGTTTGACCGTGTGTTAAGTTG	59.984	84	GTAGAGAGCTCCGACTCTGATGACAGCAT[TGATGATGATGATGA]TTATGTAACTGTTCCTGCAACTTAACACACGGTCAAACAA
CL2602.Contig1_All_442_4	TGATGATGATGATGA	TGA(3*5)	812	15	GTAGAGAGCTCCGACTCTGATGA	60.168	TTGTTGTTTGACCGTGTGTTAAG	59.984	87	GTAGAGAGCTCCGACTCTGATGACAGCAT[TGATGATGATGATGA]TTATGTAACTGTTCCTGCAACTTAACACACGGTCAAACAACAA
CL2602.Contig1_All_442_5	TGATGATGATGATGA	TGA(3*5)	812	15	TAGAGAGCTCCGACTCTGATGAC	60.168	GAGGCATGTACATTGTTGTTTGA	59.919	98	TAGAGAGCTCCGACTCTGATGACAGCAT[TGATGATGATGATGA]TTATGTAACTGTTCCTGCAACTTAACACACGGTCAAACAACAATGTACATGCCTC
CL2602.Contig2_All_443_1	ATCATCATCATCATC	ATC(3*5)	411	15	TTGTTTGACCGTGTGTTAAGTTG	59.984	TAGAGAGCTCCGACTCTGATGAC	60.168	83	TTGTTTGACCGTGTGTTAAGTTGCAGGAACAGTTACATA[ATCATCATCATCATC]AATGCTGTCATCAGAGTCGGAGCTCTCTA
CL2602.Contig2_All_443_2	ATCATCATCATCATC	ATC(3*5)	411	15	TTGTTTGACCGTGTGTTAAGTTG	59.984	GTAGAGAGCTCCGACTCTGATGA	60.168	84	TTGTTTGACCGTGTGTTAAGTTGCAGGAACAGTTACATA[ATCATCATCATCATC]AATGCTGTCATCAGAGTCGGAGCTCTCTAC
CL2602.Contig2_All_443_3	ATCATCATCATCATC	ATC(3*5)	411	15	TTGTTGTTTGACCGTGTGTTAAG	59.984	TAGAGAGCTCCGACTCTGATGAC	60.168	86	TTGTTGTTTGACCGTGTGTTAAGTTGCAGGAACAGTTACATA[ATCATCATCATCATC]AATGCTGTCATCAGAGTCGGAGCTCTCTA
CL2602.Contig2_All_443_4	ATCATCATCATCATC	ATC(3*5)	411	15	TTGTTGTTTGACCGTGTGTTAAG	59.984	GTAGAGAGCTCCGACTCTGATGA	60.168	87	TTGTTGTTTGACCGTGTGTTAAGTTGCAGGAACAGTTACATA[ATCATCATCATCATC]AATGCTGTCATCAGAGTCGGAGCTCTCTAC
CL2602.Contig2_All_443_5	ATCATCATCATCATC	ATC(3*5)	411	15	GAGGCATGTACATTGTTGTTTGA	59.919	TAGAGAGCTCCGACTCTGATGAC	60.168	98	GAGGCATGTACATTGTTGTTTGACCGTGTGTTAAGTTGCAGGAACAGTTACATA[ATCATCATCATCATC]AATGCTGTCATCAGAGTCGGAGCTCTCTA
CL2613.Contig5_All_444_1	ACCACCACCACCACC	ACC(3*5)	385	15	CTTTTGATCGTAAATGGTGCAA	60	TTATTGACACCTTGGTTTCTTGG	60.255	158	CTTTTGATCGTAAATGGTGCAAAAACGGGGGAGGGTGAACCCCCCGTTTGCGTTTTCCGACCACCACCGTGGGGTCA[ACCACCACCACCACC]TCACCACCGCCATGAGCCACCGGCTACCACCACCGTTGTCGTGCCAAGAAACCAAGGTGTCAATAA
CL2613.Contig5_All_444_2	ACCACCACCACCACC	ACC(3*5)	385	15	TTGATCGTAAATGGTGCAAAAA	60.347	TTATTGACACCTTGGTTTCTTGG	60.255	155	TTGATCGTAAATGGTGCAAAAACGGGGGAGGGTGAACCCCCCGTTTGCGTTTTCCGACCACCACCGTGGGGTCA[ACCACCACCACCACC]TCACCACCGCCATGAGCCACCGGCTACCACCACCGTTGTCGTGCCAAGAAACCAAGGTGTCAATAA
CL2613.Contig5_All_444_3	ACCACCACCACCACC	ACC(3*5)	385	15	TTTGATCGTAAATGGTGCAAAA	60.347	TTATTGACACCTTGGTTTCTTGG	60.255	156	TTTGATCGTAAATGGTGCAAAAACGGGGGAGGGTGAACCCCCCGTTTGCGTTTTCCGACCACCACCGTGGGGTCA[ACCACCACCACCACC]TCACCACCGCCATGAGCCACCGGCTACCACCACCGTTGTCGTGCCAAGAAACCAAGGTGTCAATAA
CL2613.Contig5_All_444_4	ACCACCACCACCACC	ACC(3*5)	385	15	TTTGATCGTAAATGGTGCAAAAA	61.507	TTATTGACACCTTGGTTTCTTGG	60.255	156	TTTGATCGTAAATGGTGCAAAAACGGGGGAGGGTGAACCCCCCGTTTGCGTTTTCCGACCACCACCGTGGGGTCA[ACCACCACCACCACC]TCACCACCGCCATGAGCCACCGGCTACCACCACCGTTGTCGTGCCAAGAAACCAAGGTGTCAATAA
CL2613.Contig5_All_444_5	ACCACCACCACCACC	ACC(3*5)	385	15	TCTTTTGATCGTAAATGGTGCAA	61.674	TTATTGACACCTTGGTTTCTTGG	60.255	159	TCTTTTGATCGTAAATGGTGCAAAAACGGGGGAGGGTGAACCCCCCGTTTGCGTTTTCCGACCACCACCGTGGGGTCA[ACCACCACCACCACC]TCACCACCGCCATGAGCCACCGGCTACCACCACCGTTGTCGTGCCAAGAAACCAAGGTGTCAATAA
CL2614.Contig1_All_445_1	GGTCAGGTCAGGTCAGGTCAGGTCAGGTCA	GGTCA(5*6)	1766	30	GTATGTTGGGTTGTGTCAAAGGT	60.068	AACCCCTTCGTTTATTGTACCTG	60.488	103	GTATGTTGGGTTGTGTCAAAGGTCAAGTCT[GGTCAGGTCAGGTCAGGTCAGGTCAGGTCA]TATAATGGCGGTCCAGGGTCCAGGTACAATAAACGAAGGGGTT
CL2614.Contig1_All_445_2	GGTCAGGTCAGGTCAGGTCAGGTCAGGTCA	GGTCA(5*6)	1766	30	ACAAAGGTATGTTGGGTTGTGTC	60.068	AACCCCTTCGTTTATTGTACCTG	60.488	109	ACAAAGGTATGTTGGGTTGTGTCAAAGGTCAAGTCT[GGTCAGGTCAGGTCAGGTCAGGTCAGGTCA]TATAATGGCGGTCCAGGGTCCAGGTACAATAAACGAAGGGGTT
CL2614.Contig1_All_445_3	GGTCAGGTCAGGTCAGGTCAGGTCAGGTCA	GGTCA(5*6)	1766	30	ACAAAGGTATGTTGGGTTGTGTC	60.068	CAACCCCTTCGTTTATTGTACCT	60.488	110	ACAAAGGTATGTTGGGTTGTGTCAAAGGTCAAGTCT[GGTCAGGTCAGGTCAGGTCAGGTCAGGTCA]TATAATGGCGGTCCAGGGTCCAGGTACAATAAACGAAGGGGTTG
CL2614.Contig1_All_445_4	GGTCAGGTCAGGTCAGGTCAGGTCAGGTCA	GGTCA(5*6)	1766	30	GACAAAGGTATGTTGGGTTGTGT	60.068	AACCCCTTCGTTTATTGTACCTG	60.488	110	GACAAAGGTATGTTGGGTTGTGTCAAAGGTCAAGTCT[GGTCAGGTCAGGTCAGGTCAGGTCAGGTCA]TATAATGGCGGTCCAGGGTCCAGGTACAATAAACGAAGGGGTT
CL2614.Contig1_All_445_5	GGTCAGGTCAGGTCAGGTCAGGTCAGGTCA	GGTCA(5*6)	1766	30	GACAAAGGTATGTTGGGTTGTGT	60.068	CAACCCCTTCGTTTATTGTACCT	60.488	111	GACAAAGGTATGTTGGGTTGTGTCAAAGGTCAAGTCT[GGTCAGGTCAGGTCAGGTCAGGTCAGGTCA]TATAATGGCGGTCCAGGGTCCAGGTACAATAAACGAAGGGGTTG
CL2616.Contig2_All_446_1	GATGATGATGATGAT	GAT(3*5)	1424	15	GGTAAGCAAGAGAGCAAACAAGA	60.069	TCATCTTCATCATTGTCGTCATC	59.954	149	GGTAAGCAAGAGAGCAAACAAGAGTACGAATGGGGTGTTAAACATAGCTCAACTTCTGACTATCAATGAATTTCGTCAGAATCTTGCAGGAAAACCCGATAAGAAGAA[GATGATGATGATGAT]GGTGATGACGACAATGATGAAGATGA
CL2616.Contig2_All_446_2	GATGATGATGATGAT	GAT(3*5)	1424	15	AAAGAGGAAGGGTAAGCAAGAGA	59.908	TCATCTTCATCATTGTCGTCATC	59.954	159	AAAGAGGAAGGGTAAGCAAGAGAGCAAACAAGAGTACGAATGGGGTGTTAAACATAGCTCAACTTCTGACTATCAATGAATTTCGTCAGAATCTTGCAGGAAAACCCGATAAGAAGAA[GATGATGATGATGAT]GGTGATGACGACAATGATGAAGATGA
CL2616.Contig2_All_446_3	GATGATGATGATGAT	GAT(3*5)	1424	15	AGAGCAAACAAGAGTACGAATGG	59.833	TCATCTTCATCATTGTCGTCATC	59.954	139	AGAGCAAACAAGAGTACGAATGGGGTGTTAAACATAGCTCAACTTCTGACTATCAATGAATTTCGTCAGAATCTTGCAGGAAAACCCGATAAGAAGAA[GATGATGATGATGAT]GGTGATGACGACAATGATGAAGATGA
CL2616.Contig2_All_446_4	GATGATGATGATGAT	GAT(3*5)	1424	15	ACAAGAGTACGAATGGGGTGTTA	59.812	TCATCTTCATCATTGTCGTCATC	59.954	132	ACAAGAGTACGAATGGGGTGTTAAACATAGCTCAACTTCTGACTATCAATGAATTTCGTCAGAATCTTGCAGGAAAACCCGATAAGAAGAA[GATGATGATGATGAT]GGTGATGACGACAATGATGAAGATGA
CL2616.Contig2_All_446_5	GATGATGATGATGAT	GAT(3*5)	1424	15	ATGGGGTGTTAAACATAGCTCAA	59.786	TCATCTTCATCATTGTCGTCATC	59.954	120	ATGGGGTGTTAAACATAGCTCAACTTCTGACTATCAATGAATTTCGTCAGAATCTTGCAGGAAAACCCGATAAGAAGAA[GATGATGATGATGAT]GGTGATGACGACAATGATGAAGATGA
CL2619.Contig1_All_447_1	AAGAAGAAGAAGAAGAAG	AAG(3*6)	1081	18	TTTCTTGTTCTTCTTTGGCAATC	59.765	AACCCCAATTTCAAGAATCATCT	60.069	94	TTTCTTGTTCTTCTTTGGCAATCACAGCAGAGACGGAGA[AAGAAGAAGAAGAAGAAG]AAATCCTGGATCTTAGATGATTCTTGAAATTGGGGTT
CL2619.Contig1_All_447_2	AAGAAGAAGAAGAAGAAG	AAG(3*6)	1081	18	TTTCTTGTTCTTCTTTGGCAATC	59.765	AAGGATCTTCATCCTCGTCTTTC	60.089	153	TTTCTTGTTCTTCTTTGGCAATCACAGCAGAGACGGAGA[AAGAAGAAGAAGAAGAAG]AAATCCTGGATCTTAGATGATTCTTGAAATTGGGGTTACTACATTTGAGGGGTGTTGCACAGATGAGTCCAATGAAAGACGAGGATGAAGATCCTT
CL2619.Contig1_All_447_3	AAGAAGAAGAAGAAGAAG	AAG(3*6)	1081	18	TTTCTTGTTCTTCTTTGGCAATC	59.765	CTCGTCTTTCATTGGACTCATCT	59.765	140	TTTCTTGTTCTTCTTTGGCAATCACAGCAGAGACGGAGA[AAGAAGAAGAAGAAGAAG]AAATCCTGGATCTTAGATGATTCTTGAAATTGGGGTTACTACATTTGAGGGGTGTTGCACAGATGAGTCCAATGAAAGACGAG
CL2619.Contig1_All_447_4	AAGAAGAAGAAGAAGAAG	AAG(3*6)	1081	18	TTGAAATTGAAGGTGGATTTTTG	60.2	GCAACACCCCTCAAATGTAGTAA	60.282	155	TTGAAATTGAAGGTGGATTTTTGATAATTTTCTCCCAAAGTTTCTTGTTCTTCTTTGGCAATCACAGCAGAGACGGAGA[AAGAAGAAGAAGAAGAAG]AAATCCTGGATCTTAGATGATTCTTGAAATTGGGGTTACTACATTTGAGGGGTGTTGC
CL2619.Contig1_All_447_5	AAGAAGAAGAAGAAGAAG	AAG(3*6)	1081	18	TTTCTTGTTCTTCTTTGGCAATC	59.765	GCAACACCCCTCAAATGTAGTAA	60.282	115	TTTCTTGTTCTTCTTTGGCAATCACAGCAGAGACGGAGA[AAGAAGAAGAAGAAGAAG]AAATCCTGGATCTTAGATGATTCTTGAAATTGGGGTTACTACATTTGAGGGGTGTTGC
CL262.Contig1_All_40_1	ACACACACACACAC	AC(2*7)	783	14	TTCCATTCATCTATACCCACCAG	60.082	GATCGAAGTGTTGGAGATTCTTG	60.123	108	TTCCATTCATCTATACCCACCAGGCCACCACCACACTCAATCACACAAAT[ACACACACACACAC]AGAGTTTCATCAGCATATAAACAAGAATCTCCAACACTTCGATC
CL262.Contig1_All_40_2	ACACACACACACAC	AC(2*7)	783	14	TTCCATTCATCTATACCCACCAG	60.082	TGATCGAAGTGTTGGAGATTCTT	60.123	109	TTCCATTCATCTATACCCACCAGGCCACCACCACACTCAATCACACAAAT[ACACACACACACAC]AGAGTTTCATCAGCATATAAACAAGAATCTCCAACACTTCGATCA
CL262.Contig1_All_40_3	ACACACACACACAC	AC(2*7)	783	14	TTCCATTCATCTATACCCACCAG	60.082	TCGAAGTGTTGGAGATTCTTGTT	60.158	106	TTCCATTCATCTATACCCACCAGGCCACCACCACACTCAATCACACAAAT[ACACACACACACAC]AGAGTTTCATCAGCATATAAACAAGAATCTCCAACACTTCGA
CL262.Contig1_All_40_4	ACACACACACACAC	AC(2*7)	783	14	TTCCATTCATCTATACCCACCAG	60.082	CGAAGTGTTGGAGATTCTTGTTT	59.682	105	TTCCATTCATCTATACCCACCAGGCCACCACCACACTCAATCACACAAAT[ACACACACACACAC]AGAGTTTCATCAGCATATAAACAAGAATCTCCAACACTTCG
CL262.Contig1_All_40_5	ACACACACACACAC	AC(2*7)	783	14	TTCCATTCATCTATACCCACCAG	60.082	CATTTGATCGAAGTGTTGGAGAT	60.366	113	TTCCATTCATCTATACCCACCAGGCCACCACCACACTCAATCACACAAAT[ACACACACACACAC]AGAGTTTCATCAGCATATAAACAAGAATCTCCAACACTTCGATCAAATG
CL2633.Contig3_All_450_1	CGAAGTCGAAGTCGAAGTCGAAGT	CGAAGT(6*4)	1523	24	AGAGAGACGTTGAGTCGTTGAAG	60.103	CAAAAATGTCTTTACAACCCCAA	60.128	136	AGAGAGACGTTGAGTCGTTGAAGGCTTTCATTAAGGCCCTCAGATGATGAAGAAAAGAAAC[CGAAGTCGAAGTCGAAGTCGAAGT]CGAAGCCGAAGCCCCAGCGCTAGTGAATTTGGGGTTGTAAAGACATTTTTG
CL2633.Contig3_All_450_2	CGAAGTCGAAGTCGAAGTCGAAGT	CGAAGT(6*4)	1523	24	AGAAGAGAGACGTTGAGTCGTTG	60.103	CAAAAATGTCTTTACAACCCCAA	60.128	139	AGAAGAGAGACGTTGAGTCGTTGAAGGCTTTCATTAAGGCCCTCAGATGATGAAGAAAAGAAAC[CGAAGTCGAAGTCGAAGTCGAAGT]CGAAGCCGAAGCCCCAGCGCTAGTGAATTTGGGGTTGTAAAGACATTTTTG
CL2633.Contig3_All_450_3	CGAAGTCGAAGTCGAAGTCGAAGT	CGAAGT(6*4)	1523	24	AGAGAGACGTTGAGTCGTTGAAG	60.103	TGTCTTTACAACCCCAAATTCAC	60.136	130	AGAGAGACGTTGAGTCGTTGAAGGCTTTCATTAAGGCCCTCAGATGATGAAGAAAAGAAAC[CGAAGTCGAAGTCGAAGTCGAAGT]CGAAGCCGAAGCCCCAGCGCTAGTGAATTTGGGGTTGTAAAGACA
CL2633.Contig3_All_450_4	CGAAGTCGAAGTCGAAGTCGAAGT	CGAAGT(6*4)	1523	24	AGAAGAGAGACGTTGAGTCGTTG	60.103	TGTCTTTACAACCCCAAATTCAC	60.136	133	AGAAGAGAGACGTTGAGTCGTTGAAGGCTTTCATTAAGGCCCTCAGATGATGAAGAAAAGAAAC[CGAAGTCGAAGTCGAAGTCGAAGT]CGAAGCCGAAGCCCCAGCGCTAGTGAATTTGGGGTTGTAAAGACA
CL2633.Contig3_All_450_5	CGAAGTCGAAGTCGAAGTCGAAGT	CGAAGT(6*4)	1523	24	TCAAGTACCAATCGGAGAAGAGA	60.248	CAAAAATGTCTTTACAACCCCAA	60.128	154	TCAAGTACCAATCGGAGAAGAGAGACGTTGAGTCGTTGAAGGCTTTCATTAAGGCCCTCAGATGATGAAGAAAAGAAAC[CGAAGTCGAAGTCGAAGTCGAAGT]CGAAGCCGAAGCCCCAGCGCTAGTGAATTTGGGGTTGTAAAGACATTTTTG
CL2640.Contig1_All_451_1	ACACACACACACAC	AC(2*7)	195	14	CATGCGATAATTTAGCAAAGGAG	60.121	ATTTTGGTATGCTAGGTGCATGT	59.812	154	CATGCGATAATTTAGCAAAGGAGTTGCGATTTCATTTACCCAGCAACAAAACCTACAATCACTGAGTTCTCACTTATGACTTGTGGGAAATGAAGGGA[ACACACACACACAC]TGGTATGCCTAAAATTACAACATGCACCTAGCATACCAAAAT
CL2640.Contig1_All_451_2	ACACACACACACAC	AC(2*7)	195	14	TTATGACTTGTGGGAAATGAAGG	60.223	TAGATTTAGCAATCGAGTGGCAT	60.128	139	TTATGACTTGTGGGAAATGAAGGGA[ACACACACACACAC]TGGTATGCCTAAAATTACAACATGCACCTAGCATACCAAAATACTCTCTGAAACAACTGCTACAAGTATCAGATTCGATGCCACTCGATTGCTAAATCTA
CL2640.Contig1_All_451_3	ACACACACACACAC	AC(2*7)	195	14	TTATGACTTGTGGGAAATGAAGG	60.223	ATTTTGGTATGCTAGGTGCATGT	59.812	81	TTATGACTTGTGGGAAATGAAGGGA[ACACACACACACAC]TGGTATGCCTAAAATTACAACATGCACCTAGCATACCAAAAT
CL2640.Contig1_All_451_4	ACACACACACACAC	AC(2*7)	195	14	ACATGCGATAATTTAGCAAAGGA	60.006	TGGTATGCTAGGTGCATGTTGTA	60.443	151	ACATGCGATAATTTAGCAAAGGAGTTGCGATTTCATTTACCCAGCAACAAAACCTACAATCACTGAGTTCTCACTTATGACTTGTGGGAAATGAAGGGA[ACACACACACACAC]TGGTATGCCTAAAATTACAACATGCACCTAGCATACCA
CL2640.Contig1_All_451_5	ACACACACACACAC	AC(2*7)	195	14	ACATGCGATAATTTAGCAAAGGA	60.006	AGGTGCATGTTGTAATTTTAGGC	59.47	142	ACATGCGATAATTTAGCAAAGGAGTTGCGATTTCATTTACCCAGCAACAAAACCTACAATCACTGAGTTCTCACTTATGACTTGTGGGAAATGAAGGGA[ACACACACACACAC]TGGTATGCCTAAAATTACAACATGCACCT
CL2640.Contig2_All_452_1	GTGTGTGTGTGTGT	GT(2*7)	2326	14	TAGATTTAGCAATCGAGTGGCAT	60.128	TTATGACTTGTGGGAAATGAAGG	60.223	139	TAGATTTAGCAATCGAGTGGCATCGAATCTGATACTTGTAGCAGTTGTTTCAGAGAGTATTTTGGTATGCTAGGTGCATGTTGTAATTTTAGGCATACCA[GTGTGTGTGTGTGT]TCCCTTCATTTCCCACAAGTCATAA
CL2640.Contig2_All_452_2	GTGTGTGTGTGTGT	GT(2*7)	2326	14	ATTTTGGTATGCTAGGTGCATGT	59.812	TTATGACTTGTGGGAAATGAAGG	60.223	81	ATTTTGGTATGCTAGGTGCATGTTGTAATTTTAGGCATACCA[GTGTGTGTGTGTGT]TCCCTTCATTTCCCACAAGTCATAA
CL2640.Contig2_All_452_3	GTGTGTGTGTGTGT	GT(2*7)	2326	14	GTGGCATCGAATCTGATACTTGT	60.395	TACCCAGCAACAAAACCTACAAT	59.821	160	GTGGCATCGAATCTGATACTTGTAGCAGTTGTTTCAGAGAGTATTTTGGTATGCTAGGTGCATGTTGTAATTTTAGGCATACCA[GTGTGTGTGTGTGT]TCCCTTCATTTCCCACAAGTCATAAGTGAGAACTCAGTGATTGTAGGTTTTGTTGCTGGGTA
CL2640.Contig2_All_452_4	GTGTGTGTGTGTGT	GT(2*7)	2326	14	GAGTGGCATCGAATCTGATACTT	59.634	TTATGACTTGTGGGAAATGAAGG	60.223	125	GAGTGGCATCGAATCTGATACTTGTAGCAGTTGTTTCAGAGAGTATTTTGGTATGCTAGGTGCATGTTGTAATTTTAGGCATACCA[GTGTGTGTGTGTGT]TCCCTTCATTTCCCACAAGTCATAA
CL2640.Contig2_All_452_5	GTGTGTGTGTGTGT	GT(2*7)	2326	14	GTGGCATCGAATCTGATACTTGT	60.395	TTATGACTTGTGGGAAATGAAGG	60.223	123	GTGGCATCGAATCTGATACTTGTAGCAGTTGTTTCAGAGAGTATTTTGGTATGCTAGGTGCATGTTGTAATTTTAGGCATACCA[GTGTGTGTGTGTGT]TCCCTTCATTTCCCACAAGTCATAA
CL2653.Contig1_All_453_1	GATGATGATGATGAT	GAT(3*5)	391	15	AGCTTTCATCCATAATTCCCTTC	59.833	GATATGATGAGTGTGCACGTGTT	59.942	149	AGCTTTCATCCATAATTCCCTTCCCAGGTTGTTCTTCACTCAAAACAACACATTCTTTTAGAGAGAGAAAGCTCATATTTGAAGAAGTAACCAACAGCTGTTGGAA[GATGATGATGATGAT]GGAGCAACACGTGCACACTCATCATATC
CL2653.Contig1_All_453_2	GATGATGATGATGAT	GAT(3*5)	391	15	GAGCTTTCATCCATAATTCCCTT	59.833	GATATGATGAGTGTGCACGTGTT	59.942	150	GAGCTTTCATCCATAATTCCCTTCCCAGGTTGTTCTTCACTCAAAACAACACATTCTTTTAGAGAGAGAAAGCTCATATTTGAAGAAGTAACCAACAGCTGTTGGAA[GATGATGATGATGAT]GGAGCAACACGTGCACACTCATCATATC
CL2653.Contig1_All_453_3	GATGATGATGATGAT	GAT(3*5)	391	15	CTTGAGCTTTCATCCATAATTCC	59.135	GATATGATGAGTGTGCACGTGTT	59.942	153	CTTGAGCTTTCATCCATAATTCCCTTCCCAGGTTGTTCTTCACTCAAAACAACACATTCTTTTAGAGAGAGAAAGCTCATATTTGAAGAAGTAACCAACAGCTGTTGGAA[GATGATGATGATGAT]GGAGCAACACGTGCACACTCATCATATC
CL2653.Contig1_All_453_4	GATGATGATGATGAT	GAT(3*5)	391	15	CCTTGAGCTTTCATCCATAATTC	59.135	GATATGATGAGTGTGCACGTGTT	59.942	154	CCTTGAGCTTTCATCCATAATTCCCTTCCCAGGTTGTTCTTCACTCAAAACAACACATTCTTTTAGAGAGAGAAAGCTCATATTTGAAGAAGTAACCAACAGCTGTTGGAA[GATGATGATGATGAT]GGAGCAACACGTGCACACTCATCATATC
CL2653.Contig1_All_453_5	GATGATGATGATGAT	GAT(3*5)	391	15	AGCTTTCATCCATAATTCCCTTC	59.833	ATATGATGAGTGTGCACGTGTTG	60.883	148	AGCTTTCATCCATAATTCCCTTCCCAGGTTGTTCTTCACTCAAAACAACACATTCTTTTAGAGAGAGAAAGCTCATATTTGAAGAAGTAACCAACAGCTGTTGGAA[GATGATGATGATGAT]GGAGCAACACGTGCACACTCATCATAT
CL2653.Contig2_All_454_1	GATGATGATGATGAT	GAT(3*5)	354	15	AAGAATCAACAGATGGTGGTGAC	60.282	TTTCTGGTACATGTTCACACCTG	59.944	130	AAGAATCAACAGATGGTGGTGACGAC[GATGATGATGATGAT]GGAGCTGCAGCACGTGCACACTCTCATCAGATTTTATCCCAAATCCCCCCTTCTTCAGCTTTGTCACAGGTGTGAACATGTACCAGAAA
CL2653.Contig2_All_454_2	GATGATGATGATGAT	GAT(3*5)	354	15	AGAGCAAAGAATCAACAGATGGT	59.295	TTTCTGGTACATGTTCACACCTG	59.944	136	AGAGCAAAGAATCAACAGATGGTGGTGACGAC[GATGATGATGATGAT]GGAGCTGCAGCACGTGCACACTCTCATCAGATTTTATCCCAAATCCCCCCTTCTTCAGCTTTGTCACAGGTGTGAACATGTACCAGAAA
CL2653.Contig2_All_454_3	GATGATGATGATGAT	GAT(3*5)	354	15	AAGAATCAACAGATGGTGGTGAC	60.282	GGGATTTGGGATAAAATCTGATG	60.709	88	AAGAATCAACAGATGGTGGTGACGAC[GATGATGATGATGAT]GGAGCTGCAGCACGTGCACACTCTCATCAGATTTTATCCCAAATCCC
CL2653.Contig2_All_454_4	GATGATGATGATGAT	GAT(3*5)	354	15	ACTGCAGAGCAAAGAATCAACAG	60.965	TTTCTGGTACATGTTCACACCTG	59.944	141	ACTGCAGAGCAAAGAATCAACAGATGGTGGTGACGAC[GATGATGATGATGAT]GGAGCTGCAGCACGTGCACACTCTCATCAGATTTTATCCCAAATCCCCCCTTCTTCAGCTTTGTCACAGGTGTGAACATGTACCAGAAA
CL2653.Contig2_All_454_5	GATGATGATGATGAT	GAT(3*5)	354	15	ATCACTGCAGAGCAAAGAATCA	60.022	TTTCTGGTACATGTTCACACCTG	59.944	144	ATCACTGCAGAGCAAAGAATCAACAGATGGTGGTGACGAC[GATGATGATGATGAT]GGAGCTGCAGCACGTGCACACTCTCATCAGATTTTATCCCAAATCCCCCCTTCTTCAGCTTTGTCACAGGTGTGAACATGTACCAGAAA
CL2653.Contig4_All_455_1	CATCATCATCATCAT	CAT(3*5)	2460	15	GATATGATGAGTGTGCACGTGTT	59.942	AGCTTTCATCCATAATTCCCTTC	59.833	149	GATATGATGAGTGTGCACGTGTTGCTC[CATCATCATCATCAT]CTTCCAACAGCTGTTGGTTACTTCTTCAAATATGAGCTTTCTCTCTCTAAAAGAATGTGTTGTTTTGAGTGAAGAACAACCTGGGAAGGGAATTATGGATGAAAGCT
CL2653.Contig4_All_455_2	CATCATCATCATCAT	CAT(3*5)	2460	15	GATATGATGAGTGTGCACGTGTT	59.942	GAGCTTTCATCCATAATTCCCTT	59.833	150	GATATGATGAGTGTGCACGTGTTGCTC[CATCATCATCATCAT]CTTCCAACAGCTGTTGGTTACTTCTTCAAATATGAGCTTTCTCTCTCTAAAAGAATGTGTTGTTTTGAGTGAAGAACAACCTGGGAAGGGAATTATGGATGAAAGCTC
CL2653.Contig4_All_455_3	CATCATCATCATCAT	CAT(3*5)	2460	15	GATATGATGAGTGTGCACGTGTT	59.942	CTTGAGCTTTCATCCATAATTCC	59.135	153	GATATGATGAGTGTGCACGTGTTGCTC[CATCATCATCATCAT]CTTCCAACAGCTGTTGGTTACTTCTTCAAATATGAGCTTTCTCTCTCTAAAAGAATGTGTTGTTTTGAGTGAAGAACAACCTGGGAAGGGAATTATGGATGAAAGCTCAAG
CL2653.Contig4_All_455_4	CATCATCATCATCAT	CAT(3*5)	2460	15	GATATGATGAGTGTGCACGTGTT	59.942	CCTTGAGCTTTCATCCATAATTC	59.135	154	GATATGATGAGTGTGCACGTGTTGCTC[CATCATCATCATCAT]CTTCCAACAGCTGTTGGTTACTTCTTCAAATATGAGCTTTCTCTCTCTAAAAGAATGTGTTGTTTTGAGTGAAGAACAACCTGGGAAGGGAATTATGGATGAAAGCTCAAGG
CL2653.Contig4_All_455_5	CATCATCATCATCAT	CAT(3*5)	2460	15	ATATGATGAGTGTGCACGTGTTG	60.883	AGCTTTCATCCATAATTCCCTTC	59.833	148	ATATGATGAGTGTGCACGTGTTGCTC[CATCATCATCATCAT]CTTCCAACAGCTGTTGGTTACTTCTTCAAATATGAGCTTTCTCTCTCTAAAAGAATGTGTTGTTTTGAGTGAAGAACAACCTGGGAAGGGAATTATGGATGAAAGCT
CL2653.Contig5_All_456_2	GATGATGATGATGAT	GAT(3*5)	214	15	AGGAAGGTCAAATCAACAAAACA	59.9	CTGGTACATGTTCACACCTGAAG	59.571	159	AGGAAGGTCAAATCAACAAAACACACATACCTTCCATTCTTTGATCCATTCGCAGATGGTGGTGACGAC[GATGATGATGATGAT]GGAGCTGCAGCACGTGCACACTCTCATCAGATTTTATCCCAAATCCCCCCTTCTTCAGGTGTGAACATGTACCAG
CL2653.Contig5_All_456_4	GATGATGATGATGAT	GAT(3*5)	214	15	CAACAAAACACACATACCTTCCA	59.815	CTGGTACATGTTCACACCTGAAG	59.571	146	CAACAAAACACACATACCTTCCATTCTTTGATCCATTCGCAGATGGTGGTGACGAC[GATGATGATGATGAT]GGAGCTGCAGCACGTGCACACTCTCATCAGATTTTATCCCAAATCCCCCCTTCTTCAGGTGTGAACATGTACCAG
CL2667.Contig4_All_457_1	CCTTCCTTCCTTCCTTCCTT	CCTT(4*5)	208	20	TTCCAAACCAAATTTAAGTCGAT	58.955	GATTCAGGTTCACAGGATTTGTC	59.862	153	TTCCAAACCAAATTTAAGTCGATAATAAAAGCAACAACTCAATTACGTGTCTTTGTTTAATATAAACCAA[CCTTCCTTCCTTCCTTCCTT]CACAACATATATTAATGTTAAATAGAACAATAAGCAGAGGGACAAATCCTGTGAACCTGAATC
CL2667.Contig4_All_457_2	CCTTCCTTCCTTCCTTCCTT	CCTT(4*5)	208	20	GATTCCAAACCAAATTTAAGTCG	58.955	GATTCAGGTTCACAGGATTTGTC	59.862	155	GATTCCAAACCAAATTTAAGTCGATAATAAAAGCAACAACTCAATTACGTGTCTTTGTTTAATATAAACCAA[CCTTCCTTCCTTCCTTCCTT]CACAACATATATTAATGTTAAATAGAACAATAAGCAGAGGGACAAATCCTGTGAACCTGAATC
CL2667.Contig4_All_457_3	CCTTCCTTCCTTCCTTCCTT	CCTT(4*5)	208	20	TTCCAAACCAAATTTAAGTCGAT	58.955	AAGGATTCAGGTTCACAGGATTT	60.229	156	TTCCAAACCAAATTTAAGTCGATAATAAAAGCAACAACTCAATTACGTGTCTTTGTTTAATATAAACCAA[CCTTCCTTCCTTCCTTCCTT]CACAACATATATTAATGTTAAATAGAACAATAAGCAGAGGGACAAATCCTGTGAACCTGAATCCTT
CL2667.Contig4_All_457_4	CCTTCCTTCCTTCCTTCCTT	CCTT(4*5)	208	20	GATTCCAAACCAAATTTAAGTCG	58.955	AAGGATTCAGGTTCACAGGATTT	60.229	158	GATTCCAAACCAAATTTAAGTCGATAATAAAAGCAACAACTCAATTACGTGTCTTTGTTTAATATAAACCAA[CCTTCCTTCCTTCCTTCCTT]CACAACATATATTAATGTTAAATAGAACAATAAGCAGAGGGACAAATCCTGTGAACCTGAATCCTT
CL2667.Contig4_All_457_5	CCTTCCTTCCTTCCTTCCTT	CCTT(4*5)	208	20	TTCCAAACCAAATTTAAGTCGAT	58.955	ACAGGATTTGTCCCTCTGCTTAT	60.373	142	TTCCAAACCAAATTTAAGTCGATAATAAAAGCAACAACTCAATTACGTGTCTTTGTTTAATATAAACCAA[CCTTCCTTCCTTCCTTCCTT]CACAACATATATTAATGTTAAATAGAACAATAAGCAGAGGGACAAATCCTGT
CL2724.Contig1_All_460_1	AGAGAGAGAGAGAGAG	AG(2*8)	192	16	ATCCAGTGTCCTGCATCTAGGTA	60.033	TCTCTCTTTCTCGATTCCTCTCA	59.721	159	ATCCAGTGTCCTGCATCTAGGTAAACCTGTGAGAC[AGAGAGAGAGAGAGAG]CCACTACTGTTAAGAGTGCGACGACATGTGACCGACGGAGCGGGCGACGGCAGCAACGGCGAAGAGTGACGACAGCGAGCGACGATGAGAGGAATCGAGAAAGAGAGA
CL2724.Contig1_All_460_2	AGAGAGAGAGAGAGAG	AG(2*8)	192	16	CCAGTGTCCTGCATCTAGGTAAA	60.539	TCTCTCTTTCTCGATTCCTCTCA	59.721	157	CCAGTGTCCTGCATCTAGGTAAACCTGTGAGAC[AGAGAGAGAGAGAGAG]CCACTACTGTTAAGAGTGCGACGACATGTGACCGACGGAGCGGGCGACGGCAGCAACGGCGAAGAGTGACGACAGCGAGCGACGATGAGAGGAATCGAGAAAGAGAGA
CL2724.Contig1_All_460_3	AGAGAGAGAGAGAGAG	AG(2*8)	192	16	ATCCAGTGTCCTGCATCTAGGTA	60.033	TCTCTTTCTCGATTCCTCTCATC	59.071	157	ATCCAGTGTCCTGCATCTAGGTAAACCTGTGAGAC[AGAGAGAGAGAGAGAG]CCACTACTGTTAAGAGTGCGACGACATGTGACCGACGGAGCGGGCGACGGCAGCAACGGCGAAGAGTGACGACAGCGAGCGACGATGAGAGGAATCGAGAAAGAGA
CL2724.Contig1_All_460_4	AGAGAGAGAGAGAGAG	AG(2*8)	192	16	ATCCAGTGTCCTGCATCTAGGTA	60.033	CTCTCTTTCTCGATTCCTCTCATC	59.988	158	ATCCAGTGTCCTGCATCTAGGTAAACCTGTGAGAC[AGAGAGAGAGAGAGAG]CCACTACTGTTAAGAGTGCGACGACATGTGACCGACGGAGCGGGCGACGGCAGCAACGGCGAAGAGTGACGACAGCGAGCGACGATGAGAGGAATCGAGAAAGAGAG
CL2724.Contig1_All_460_5	AGAGAGAGAGAGAGAG	AG(2*8)	192	16	ATCCAGTGTCCTGCATCTAGGTA	60.033	TCTCTCTTTCTCGATTCCTCTCAT	59.988	159	ATCCAGTGTCCTGCATCTAGGTAAACCTGTGAGAC[AGAGAGAGAGAGAGAG]CCACTACTGTTAAGAGTGCGACGACATGTGACCGACGGAGCGGGCGACGGCAGCAACGGCGAAGAGTGACGACAGCGAGCGACGATGAGAGGAATCGAGAAAGAGAGA
CL2724.Contig2_All_461_1	CTCTCTCTCTCTCTCT	CT(2*8)	1171	16	TCTCTCTTTCTCGATTCCTCTCA	59.721	ATCCAGTGTCCTGCATCTAGGTA	60.033	159	TCTCTCTTTCTCGATTCCTCTCATCGTCGCTCGCTGTCGTCACTCTTCGCCGTTGCTGCCGTCGCCCGCTCCGTCGGTCACATGTCGTCGCACTCTTAACAGTAGTGG[CTCTCTCTCTCTCTCT]GTCTCACAGGTTTACCTAGATGCAGGACACTGGAT
CL2724.Contig2_All_461_2	CTCTCTCTCTCTCTCT	CT(2*8)	1171	16	TCTCTCTTTCTCGATTCCTCTCA	59.721	CCAGTGTCCTGCATCTAGGTAAA	60.539	157	TCTCTCTTTCTCGATTCCTCTCATCGTCGCTCGCTGTCGTCACTCTTCGCCGTTGCTGCCGTCGCCCGCTCCGTCGGTCACATGTCGTCGCACTCTTAACAGTAGTGG[CTCTCTCTCTCTCTCT]GTCTCACAGGTTTACCTAGATGCAGGACACTGG
CL2724.Contig2_All_461_3	CTCTCTCTCTCTCTCT	CT(2*8)	1171	16	TCTCTTTCTCGATTCCTCTCATC	59.071	ATCCAGTGTCCTGCATCTAGGTA	60.033	157	TCTCTTTCTCGATTCCTCTCATCGTCGCTCGCTGTCGTCACTCTTCGCCGTTGCTGCCGTCGCCCGCTCCGTCGGTCACATGTCGTCGCACTCTTAACAGTAGTGG[CTCTCTCTCTCTCTCT]GTCTCACAGGTTTACCTAGATGCAGGACACTGGAT
CL2724.Contig2_All_461_4	CTCTCTCTCTCTCTCT	CT(2*8)	1171	16	CTCTCTTTCTCGATTCCTCTCATC	59.988	ATCCAGTGTCCTGCATCTAGGTA	60.033	158	CTCTCTTTCTCGATTCCTCTCATCGTCGCTCGCTGTCGTCACTCTTCGCCGTTGCTGCCGTCGCCCGCTCCGTCGGTCACATGTCGTCGCACTCTTAACAGTAGTGG[CTCTCTCTCTCTCTCT]GTCTCACAGGTTTACCTAGATGCAGGACACTGGAT
CL2724.Contig2_All_461_5	CTCTCTCTCTCTCTCT	CT(2*8)	1171	16	TCTCTCTTTCTCGATTCCTCTCAT	59.988	ATCCAGTGTCCTGCATCTAGGTA	60.033	159	TCTCTCTTTCTCGATTCCTCTCATCGTCGCTCGCTGTCGTCACTCTTCGCCGTTGCTGCCGTCGCCCGCTCCGTCGGTCACATGTCGTCGCACTCTTAACAGTAGTGG[CTCTCTCTCTCTCTCT]GTCTCACAGGTTTACCTAGATGCAGGACACTGGAT
CL273.Contig2_All_41_1	GGAGGAGGAGGAGGA	GGA(3*5)	836	15	AGAGAGTGAAGGGACAGTTGTTG	59.831	CCTCTTGGGATTCTTCTTCTGAT	60.082	127	AGAGAGTGAAGGGACAGTTGTTGACAACGGTGAGGATCATGGTGGCATGGGTTAGAG[GGAGGAGGAGGAGGA]GAGAGAGGGAATTGTAAAATAAAAGAAATGCCATCAGAAGAAGAATCCCAAGAGG
CL273.Contig2_All_41_2	GGAGGAGGAGGAGGA	GGA(3*5)	836	15	CAGAGAGTGAAGGGACAGTTGTT	59.831	CCTCTTGGGATTCTTCTTCTGAT	60.082	128	CAGAGAGTGAAGGGACAGTTGTTGACAACGGTGAGGATCATGGTGGCATGGGTTAGAG[GGAGGAGGAGGAGGA]GAGAGAGGGAATTGTAAAATAAAAGAAATGCCATCAGAAGAAGAATCCCAAGAGG
CL273.Contig2_All_41_3	GGAGGAGGAGGAGGA	GGA(3*5)	836	15	AGAGAGTGAAGGGACAGTTGTTG	59.831	TCTCCTCTTGGGATTCTTCTTCT	59.846	130	AGAGAGTGAAGGGACAGTTGTTGACAACGGTGAGGATCATGGTGGCATGGGTTAGAG[GGAGGAGGAGGAGGA]GAGAGAGGGAATTGTAAAATAAAAGAAATGCCATCAGAAGAAGAATCCCAAGAGGAGA
CL273.Contig2_All_41_4	GGAGGAGGAGGAGGA	GGA(3*5)	836	15	CAGAGAGTGAAGGGACAGTTGTT	59.831	TCTCCTCTTGGGATTCTTCTTCT	59.846	131	CAGAGAGTGAAGGGACAGTTGTTGACAACGGTGAGGATCATGGTGGCATGGGTTAGAG[GGAGGAGGAGGAGGA]GAGAGAGGGAATTGTAAAATAAAAGAAATGCCATCAGAAGAAGAATCCCAAGAGGAGA
CL273.Contig2_All_41_5	GGAGGAGGAGGAGGA	GGA(3*5)	836	15	AGAGTGAAGGGACAGTTGTTGAC	59.699	CCTCTTGGGATTCTTCTTCTGAT	60.082	125	AGAGTGAAGGGACAGTTGTTGACAACGGTGAGGATCATGGTGGCATGGGTTAGAG[GGAGGAGGAGGAGGA]GAGAGAGGGAATTGTAAAATAAAAGAAATGCCATCAGAAGAAGAATCCCAAGAGG
CL2731.Contig1_All_463_1	TTTGAATTTGAATTTGAATTTGAA	TTTGAA(6*4)	1275	24	TATCGATGTCGATGTTGATTCTG	59.974	GGGTACGAACAAAAAGCATACTG	59.946	138	TATCGATGTCGATGTTGATTCTGGTGTTGCTGTCGAGGCGTTAGTAGTAGTCTAGACTCTAGAG[TTTGAATTTGAATTTGAATTTGAA]GGGATCGAAGAGGTGATTAGATAGAAACAGTATGCTTTTTGTTCGTACCC
CL2731.Contig1_All_463_2	TTTGAATTTGAATTTGAATTTGAA	TTTGAA(6*4)	1275	24	ATGTCGATGTTGATTCTGGTGTT	60.665	GGGTACGAACAAAAAGCATACTG	59.946	133	ATGTCGATGTTGATTCTGGTGTTGCTGTCGAGGCGTTAGTAGTAGTCTAGACTCTAGAG[TTTGAATTTGAATTTGAATTTGAA]GGGATCGAAGAGGTGATTAGATAGAAACAGTATGCTTTTTGTTCGTACCC
CL2731.Contig1_All_463_3	TTTGAATTTGAATTTGAATTTGAA	TTTGAA(6*4)	1275	24	ATGTCGATGTTGATTCTGGTGTT	60.665	TTGAAAACTAGAAGAGGCAGGTG	59.935	156	ATGTCGATGTTGATTCTGGTGTTGCTGTCGAGGCGTTAGTAGTAGTCTAGACTCTAGAG[TTTGAATTTGAATTTGAATTTGAA]GGGATCGAAGAGGTGATTAGATAGAAACAGTATGCTTTTTGTTCGTACCCCACCTGCCTCTTCTAGTTTTCAA
CL2731.Contig1_All_463_4	TTTGAATTTGAATTTGAATTTGAA	TTTGAA(6*4)	1275	24	GCTGTCGAGGCGTTAGTAGTAGT	59.189	GGGTACGAACAAAAAGCATACTG	59.946	110	GCTGTCGAGGCGTTAGTAGTAGTCTAGACTCTAGAG[TTTGAATTTGAATTTGAATTTGAA]GGGATCGAAGAGGTGATTAGATAGAAACAGTATGCTTTTTGTTCGTACCC
CL2731.Contig1_All_463_5	TTTGAATTTGAATTTGAATTTGAA	TTTGAA(6*4)	1275	24	GCTGTCGAGGCGTTAGTAGTAGT	59.189	TTGAAAACTAGAAGAGGCAGGTG	59.935	133	GCTGTCGAGGCGTTAGTAGTAGTCTAGACTCTAGAG[TTTGAATTTGAATTTGAATTTGAA]GGGATCGAAGAGGTGATTAGATAGAAACAGTATGCTTTTTGTTCGTACCCCACCTGCCTCTTCTAGTTTTCAA
CL2749.Contig2_All_468_1	CCACCACCACCACCA	CCA(3*5)	287	15	TGACAAATCATCGTCAAAAACTG	60.025	TTGTATGGGTTTTCTTGTATCGG	60.115	97	TGACAAATCATCGTCAAAAACTGCCACCACCGCTACTGCCTCCACCG[CCACCACCACCACCA]CCTCAACCACCCCCGATACAAGAAAACCCATACAA
CL2749.Contig2_All_468_2	CCACCACCACCACCA	CCA(3*5)	287	15	TGACAAATCATCGTCAAAAACTG	60.025	TATGGTCCATTGTATGGGTTTTC	59.836	106	TGACAAATCATCGTCAAAAACTGCCACCACCGCTACTGCCTCCACCG[CCACCACCACCACCA]CCTCAACCACCCCCGATACAAGAAAACCCATACAATGGACCATA
CL2749.Contig2_All_468_3	CCACCACCACCACCA	CCA(3*5)	287	15	CATTGACAAATCATCGTCAAAAA	59.861	TTGTATGGGTTTTCTTGTATCGG	60.115	100	CATTGACAAATCATCGTCAAAAACTGCCACCACCGCTACTGCCTCCACCG[CCACCACCACCACCA]CCTCAACCACCCCCGATACAAGAAAACCCATACAA
CL2749.Contig2_All_468_4	CCACCACCACCACCA	CCA(3*5)	287	15	CATTGACAAATCATCGTCAAAAA	59.861	TATGGTCCATTGTATGGGTTTTC	59.836	109	CATTGACAAATCATCGTCAAAAACTGCCACCACCGCTACTGCCTCCACCG[CCACCACCACCACCA]CCTCAACCACCCCCGATACAAGAAAACCCATACAATGGACCATA
CL2749.Contig2_All_468_5	CCACCACCACCACCA	CCA(3*5)	287	15	ATCTAAGGCTCCCATTGACAAAT	60.212	TTGTATGGGTTTTCTTGTATCGG	60.115	112	ATCTAAGGCTCCCATTGACAAATCATCGTCAAAAACTGCCACCACCGCTACTGCCTCCACCG[CCACCACCACCACCA]CCTCAACCACCCCCGATACAAGAAAACCCATACAA
CL2757.Contig1_All_469_1	ACACACACACACACACAC	AC(2*9)	166	18	AAAAGGGCATAAATCTTGCCTAC	59.892	GGGTATGCATCCCTTTGTATTTA	59.165	147	AAAAGGGCATAAATCTTGCCTACAATTACAAAACTACAAGCCAATATATATGAATTCTCACAGATAACTCTCATTGTACCAAAACTCTCATAACAAGCTCTCAA[ACACACACACACACACAC]AATAAATACAAAGGGATGCATACCC
CL2757.Contig1_All_469_2	ACACACACACACACACAC	AC(2*9)	166	18	AGGGCATAAATCTTGCCTACAAT	60.227	GGGTATGCATCCCTTTGTATTTA	59.165	144	AGGGCATAAATCTTGCCTACAATTACAAAACTACAAGCCAATATATATGAATTCTCACAGATAACTCTCATTGTACCAAAACTCTCATAACAAGCTCTCAA[ACACACACACACACACAC]AATAAATACAAAGGGATGCATACCC
CL2757.Contig1_All_469_3	ACACACACACACACACAC	AC(2*9)	166	18	AGGGCATAAATCTTGCCTACAAT	60.227	ACAAGGCTTGAGTATGGGGTATG	61.448	160	AGGGCATAAATCTTGCCTACAATTACAAAACTACAAGCCAATATATATGAATTCTCACAGATAACTCTCATTGTACCAAAACTCTCATAACAAGCTCTCAA[ACACACACACACACACAC]AATAAATACAAAGGGATGCATACCCCATACTCAAGCCTTGT
CL2757.Contig1_All_469_4	ACACACACACACACACAC	AC(2*9)	166	18	AAAAGGGCATAAATCTTGCCTAC	59.892	GGGTATGCATCCCTTTGTATTTAT	59.432	147	AAAAGGGCATAAATCTTGCCTACAATTACAAAACTACAAGCCAATATATATGAATTCTCACAGATAACTCTCATTGTACCAAAACTCTCATAACAAGCTCTCAA[ACACACACACACACACAC]AATAAATACAAAGGGATGCATACCC
CL2757.Contig1_All_469_5	ACACACACACACACACAC	AC(2*9)	166	18	AGGGCATAAATCTTGCCTACAAT	60.227	GGGTATGCATCCCTTTGTATTTAT	59.432	144	AGGGCATAAATCTTGCCTACAATTACAAAACTACAAGCCAATATATATGAATTCTCACAGATAACTCTCATTGTACCAAAACTCTCATAACAAGCTCTCAA[ACACACACACACACACAC]AATAAATACAAAGGGATGCATACCC
CL2763.Contig8_All_474_1	CTACTACTACTACTACTACTA	CTA(3*7)	266	21	GTGTTTTTATCCAGGCTGCTTTC	61.299	TTGACACAATCCAACAGCATTAC	59.919	145	GTGTTTTTATCCAGGCTGCTTTCAACACCTTCTT[CTACTACTACTACTACTACTA]GTCTCATAATAACTTAACAAAACAAAAACACAAACAACCCCATCATCCCCTCCCCTCCTTACACTGTGTAATGCTGTTGGATTGTGTCAA
CL2763.Contig8_All_474_2	CTACTACTACTACTACTACTA	CTA(3*7)	266	21	GTGTTTTTATCCAGGCTGCTTT	59.672	TTGACACAATCCAACAGCATTAC	59.919	145	GTGTTTTTATCCAGGCTGCTTTCAACACCTTCTT[CTACTACTACTACTACTACTA]GTCTCATAATAACTTAACAAAACAAAAACACAAACAACCCCATCATCCCCTCCCCTCCTTACACTGTGTAATGCTGTTGGATTGTGTCAA
CL2763.Contig8_All_474_3	CTACTACTACTACTACTACTA	CTA(3*7)	266	21	ACACAGTTTCGGGGGTTATATG	60.001	GGGTTGTTTGTGTTTTTGTTTTG	60.535	140	ACACAGTTTCGGGGGTTATATGCAAATGCCTTTGCCTTTCTCCCCGTGTTTTTATCCAGGCTGCTTTCAACACCTTCTT[CTACTACTACTACTACTACTA]GTCTCATAATAACTTAACAAAACAAAAACACAAACAACCC
CL2763.Contig8_All_474_4	CTACTACTACTACTACTACTA	CTA(3*7)	266	21	GTGTTTTTATCCAGGCTGCTTTC	61.299	ACACAATCCAACAGCATTACACA	60.34	142	GTGTTTTTATCCAGGCTGCTTTCAACACCTTCTT[CTACTACTACTACTACTACTA]GTCTCATAATAACTTAACAAAACAAAAACACAAACAACCCCATCATCCCCTCCCCTCCTTACACTGTGTAATGCTGTTGGATTGTGT
CL2763.Contig8_All_474_5	CTACTACTACTACTACTACTA	CTA(3*7)	266	21	GTGTTTTTATCCAGGCTGCTTT	59.672	ACACAATCCAACAGCATTACACA	60.34	142	GTGTTTTTATCCAGGCTGCTTTCAACACCTTCTT[CTACTACTACTACTACTACTA]GTCTCATAATAACTTAACAAAACAAAAACACAAACAACCCCATCATCCCCTCCCCTCCTTACACTGTGTAATGCTGTTGGATTGTGT
CL2800.Contig3_All_480_1	GCAGCAGCAGCAGCA	GCA(3*5)	261	15	AGACGGTACACTGTTACTGGCAT	59.999	TTACGAACAAGGCGCATATTACT	60.057	151	AGACGGTACACTGTTACTGGCATAGCCACCGTAAGCAGGTGGTGGTGCTGCAGTGGCAGCAACAGCGCCAGCGGCG[GCAGCAGCAGCAGCA]TCAGCAGCAGCAGCGGCAGCTCTATTGTCTGGAGGATAGTAATATGCGCCTTGTTCGTAA
CL2800.Contig3_All_480_2	GCAGCAGCAGCAGCA	GCA(3*5)	261	15	GGAAGACGGTACACTGTTACTGG	59.971	TTACGAACAAGGCGCATATTACT	60.057	154	GGAAGACGGTACACTGTTACTGGCATAGCCACCGTAAGCAGGTGGTGGTGCTGCAGTGGCAGCAACAGCGCCAGCGGCG[GCAGCAGCAGCAGCA]TCAGCAGCAGCAGCGGCAGCTCTATTGTCTGGAGGATAGTAATATGCGCCTTGTTCGTAA
CL2804.Contig2_All_484_1	GTGTGTGTGTGTGT	GT(2*7)	1818	14	TAAGAATGAGTTTGTGCGATGAA	59.772	GACCTCCTTTCCATTGAAATACC	60.069	85	TAAGAATGAGTTTGTGCGATGAAGACGAGTGTGTGA[GTGTGTGTGTGTGT]GATTATGATCATGGTATTTCAATGGAAAGGAGGTC
CL2804.Contig2_All_484_2	GTGTGTGTGTGTGT	GT(2*7)	1818	14	TAAGAATGAGTTTGTGCGATGAA	59.772	ATTTCGTTTTCGATTCAACCTTT	60.22	121	TAAGAATGAGTTTGTGCGATGAAGACGAGTGTGTGA[GTGTGTGTGTGTGT]GATTATGATCATGGTATTTCAATGGAAAGGAGGTCAAATACAGGAAGAAAAGGTTGAATCGAAAACGAAAT
CL2804.Contig2_All_484_3	GTGTGTGTGTGTGT	GT(2*7)	1818	14	TAAGAATGAGTTTGTGCGATGAA	59.772	TGTATTTGACCTCCTTTCCATTG	60.223	92	TAAGAATGAGTTTGTGCGATGAAGACGAGTGTGTGA[GTGTGTGTGTGTGT]GATTATGATCATGGTATTTCAATGGAAAGGAGGTCAAATACA
CL2804.Contig2_All_484_4	GTGTGTGTGTGTGT	GT(2*7)	1818	14	TAAGAATGAGTTTGTGCGATGAA	59.772	TACATTTCGTTTTCGATTCAACC	60.226	124	TAAGAATGAGTTTGTGCGATGAAGACGAGTGTGTGA[GTGTGTGTGTGTGT]GATTATGATCATGGTATTTCAATGGAAAGGAGGTCAAATACAGGAAGAAAAGGTTGAATCGAAAACGAAATGTA
CL2804.Contig2_All_484_5	GTGTGTGTGTGTGT	GT(2*7)	1818	14	TAAGAATGAGTTTGTGCGATGAA	59.772	CGATTCAACCTTTTCTTCCTGTA	59.654	111	TAAGAATGAGTTTGTGCGATGAAGACGAGTGTGTGA[GTGTGTGTGTGTGT]GATTATGATCATGGTATTTCAATGGAAAGGAGGTCAAATACAGGAAGAAAAGGTTGAATCG
CL281.Contig3_All_44_1	ATATATATATAT	AT(2*6)	3116	12	ATTCAGCACGGCATCTTTAGTTA	60.16	ATTAGGGCATGTGAGTTGTTGTT	59.818	139	ATTCAGCACGGCATCTTTAGTTAGATTAATGCTAACATTAAAAA[ATATATATATAT]TCACTTAATCAGCATCATCTCTTACATCCCTGGAATCAGGAAACAGTATCCATGGATCCAAACAACAACTCACATGCCCTAAT
CL281.Contig3_All_44_2	ATATATATATAT	AT(2*6)	3116	12	CAGCACGGCATCTTTAGTTAGAT	59.826	ATTAGGGCATGTGAGTTGTTGTT	59.818	136	CAGCACGGCATCTTTAGTTAGATTAATGCTAACATTAAAAA[ATATATATATAT]TCACTTAATCAGCATCATCTCTTACATCCCTGGAATCAGGAAACAGTATCCATGGATCCAAACAACAACTCACATGCCCTAAT
CL281.Contig3_All_44_3	ATATATATATAT	AT(2*6)	3116	12	GACCCCATCTGAAAAAGATTCTC	60.303	AGGGATGTAAGAGATGATGCTGA	60.11	160	GACCCCATCTGAAAAAGATTCTCAATTTCCTTGAAACAAACCCTAAATCCACAATTGTAAGTTGCAGATACAAATTCAGCACGGCATCTTTAGTTAGATTAATGCTAACATTAAAAA[ATATATATATAT]TCACTTAATCAGCATCATCTCTTACATCCCT
CL281.Contig3_All_44_4	ATATATATATAT	AT(2*6)	3116	12	ATTCAGCACGGCATCTTTAGTTA	60.16	ATGGATACTGTTTCCTGATTCCA	59.717	109	ATTCAGCACGGCATCTTTAGTTAGATTAATGCTAACATTAAAAA[ATATATATATAT]TCACTTAATCAGCATCATCTCTTACATCCCTGGAATCAGGAAACAGTATCCAT
CL281.Contig3_All_44_5	ATATATATATAT	AT(2*6)	3116	12	ATTCAGCACGGCATCTTTAGTTA	60.16	CATGGATACTGTTTCCTGATTCC	59.717	110	ATTCAGCACGGCATCTTTAGTTAGATTAATGCTAACATTAAAAA[ATATATATATAT]TCACTTAATCAGCATCATCTCTTACATCCCTGGAATCAGGAAACAGTATCCATG
CL2816.Contig4_All_487_1	GACGACGACGACGAC	GAC(3*5)	1312	15	GAAACAACATGATCTTCTGGGAG	59.99	TGAGAGTGCCCAGTAACAAAAAT	60.048	125	GAAACAACATGATCTTCTGGGAGACGATGCTGGT[GACGACGACGACGAC]GATGACGACGAGGGGGTAGATGATCCCCGCCGGACAACAATAAAGGCTGTGCTATTTTTGTTACTGGGCACTCTCA
CL2816.Contig4_All_487_2	GACGACGACGACGAC	GAC(3*5)	1312	15	GAAACAACATGATCTTCTGGGAG	59.99	ATGAGAGTGCCCAGTAACAAAAA	60.048	126	GAAACAACATGATCTTCTGGGAGACGATGCTGGT[GACGACGACGACGAC]GATGACGACGAGGGGGTAGATGATCCCCGCCGGACAACAATAAAGGCTGTGCTATTTTTGTTACTGGGCACTCTCAT
CL2816.Contig4_All_487_3	GACGACGACGACGAC	GAC(3*5)	1312	15	GAAACAACATGATCTTCTGGGAG	59.99	AATGAGAGTGCCCAGTAACAAAA	60.048	127	GAAACAACATGATCTTCTGGGAGACGATGCTGGT[GACGACGACGACGAC]GATGACGACGAGGGGGTAGATGATCCCCGCCGGACAACAATAAAGGCTGTGCTATTTTTGTTACTGGGCACTCTCATT
CL2816.Contig4_All_487_4	GACGACGACGACGAC	GAC(3*5)	1312	15	AGAAACAACATGATCTTCTGGGA	59.99	TGAGAGTGCCCAGTAACAAAAAT	60.048	126	AGAAACAACATGATCTTCTGGGAGACGATGCTGGT[GACGACGACGACGAC]GATGACGACGAGGGGGTAGATGATCCCCGCCGGACAACAATAAAGGCTGTGCTATTTTTGTTACTGGGCACTCTCA
CL2816.Contig4_All_487_5	GACGACGACGACGAC	GAC(3*5)	1312	15	AGAAACAACATGATCTTCTGGGA	59.99	ATGAGAGTGCCCAGTAACAAAAA	60.048	127	AGAAACAACATGATCTTCTGGGAGACGATGCTGGT[GACGACGACGACGAC]GATGACGACGAGGGGGTAGATGATCCCCGCCGGACAACAATAAAGGCTGTGCTATTTTTGTTACTGGGCACTCTCAT
CL282.Contig1_All_45_1	TGGTGGTGGTGGTGG	TGG(3*5)	1122	15	TAGATTTCCCGGTAGTAATTGCC	60.537	CTTTTAATCCCTTCATCCGTACC	60.083	146	TAGATTTCCCGGTAGTAATTGCCCGGTGTAGCCATTTATGGCGGTGGCGT[TGGTGGTGGTGGTGG]TGAAGGGATATAGAAGAGGTGAGTTTGAGAAGGTTTAAGGGCATGGCGATCGGCGTGGGGTACGGATGAAGGGATTAAAAG
CL282.Contig1_All_45_2	TGGTGGTGGTGGTGG	TGG(3*5)	1122	15	TAGATTTCCCGGTAGTAATTGCC	60.537	ATGCCCTTAAACCTTCTCAAACT	59.575	109	TAGATTTCCCGGTAGTAATTGCCCGGTGTAGCCATTTATGGCGGTGGCGT[TGGTGGTGGTGGTGG]TGAAGGGATATAGAAGAGGTGAGTTTGAGAAGGTTTAAGGGCAT
CL282.Contig1_All_45_3	TGGTGGTGGTGGTGG	TGG(3*5)	1122	15	TGTCCTAGATTTCCCGGTAGTAA	59.067	CTTTTAATCCCTTCATCCGTACC	60.083	151	TGTCCTAGATTTCCCGGTAGTAATTGCCCGGTGTAGCCATTTATGGCGGTGGCGT[TGGTGGTGGTGGTGG]TGAAGGGATATAGAAGAGGTGAGTTTGAGAAGGTTTAAGGGCATGGCGATCGGCGTGGGGTACGGATGAAGGGATTAAAAG
CL282.Contig1_All_45_4	TGGTGGTGGTGGTGG	TGG(3*5)	1122	15	GTGTCCTAGATTTCCCGGTAGTAA	59.806	CTTTTAATCCCTTCATCCGTACC	60.083	152	GTGTCCTAGATTTCCCGGTAGTAATTGCCCGGTGTAGCCATTTATGGCGGTGGCGT[TGGTGGTGGTGGTGG]TGAAGGGATATAGAAGAGGTGAGTTTGAGAAGGTTTAAGGGCATGGCGATCGGCGTGGGGTACGGATGAAGGGATTAAAAG
CL282.Contig1_All_45_5	TGGTGGTGGTGGTGG	TGG(3*5)	1122	15	TCCTAGATTTCCCGGTAGTAATTG	59.776	CTTTTAATCCCTTCATCCGTACC	60.083	149	TCCTAGATTTCCCGGTAGTAATTGCCCGGTGTAGCCATTTATGGCGGTGGCGT[TGGTGGTGGTGGTGG]TGAAGGGATATAGAAGAGGTGAGTTTGAGAAGGTTTAAGGGCATGGCGATCGGCGTGGGGTACGGATGAAGGGATTAAAAG
CL2823.Contig3_All_488_1	GAGAGAGAGAGA	GA(2*6)	1116	12	TACTGCTATCATTACCCGCTCAT	60.023	ACATGAAGCAGCAACAATAGGTT	60.075	145	TACTGCTATCATTACCCGCTCATTAAAAAGAGAGAGAAGAGGAGAGG[GAGAGAGAGAGA]AAGAGCAACCAGGAGGGAGCGAAATGGCGGTGATGGAGAAGCTAAAGATGTTCGCTGTTCAAGAACCTATTGTTGCTGCTTCATGT
CL2823.Contig3_All_488_2	GAGAGAGAGAGA	GA(2*6)	1116	12	TACTGCTATCATTACCCGCTCAT	60.023	AATAGGTTCTTGAACAGCGAACA	60.176	130	TACTGCTATCATTACCCGCTCATTAAAAAGAGAGAGAAGAGGAGAGG[GAGAGAGAGAGA]AAGAGCAACCAGGAGGGAGCGAAATGGCGGTGATGGAGAAGCTAAAGATGTTCGCTGTTCAAGAACCTATT
CL2823.Contig3_All_488_3	GAGAGAGAGAGA	GA(2*6)	1116	12	TACTGCTATCATTACCCGCTCAT	60.023	ACAATAGGTTCTTGAACAGCGAA	60.176	132	TACTGCTATCATTACCCGCTCATTAAAAAGAGAGAGAAGAGGAGAGG[GAGAGAGAGAGA]AAGAGCAACCAGGAGGGAGCGAAATGGCGGTGATGGAGAAGCTAAAGATGTTCGCTGTTCAAGAACCTATTGT
CL2823.Contig3_All_488_4	GAGAGAGAGAGA	GA(2*6)	1116	12	TACTGCTATCATTACCCGCTCAT	60.023	AACAATAGGTTCTTGAACAGCGA	60.176	133	TACTGCTATCATTACCCGCTCATTAAAAAGAGAGAGAAGAGGAGAGG[GAGAGAGAGAGA]AAGAGCAACCAGGAGGGAGCGAAATGGCGGTGATGGAGAAGCTAAAGATGTTCGCTGTTCAAGAACCTATTGTT
CL2823.Contig3_All_488_5	GAGAGAGAGAGA	GA(2*6)	1116	12	TACTGCTATCATTACCCGCTCAT	60.023	GTTCTTGAACAGCGAACATCTTT	59.818	125	TACTGCTATCATTACCCGCTCATTAAAAAGAGAGAGAAGAGGAGAGG[GAGAGAGAGAGA]AAGAGCAACCAGGAGGGAGCGAAATGGCGGTGATGGAGAAGCTAAAGATGTTCGCTGTTCAAGAAC
CL2823.Contig4_All_489_1	CTCTCTCTCTCTCTCT	CT(2*8)	361	16	ACATGAAGCAGCAACAATAGGTT	60.075	TACTGCTATCATTACCCGCTCAT	60.023	145	ACATGAAGCAGCAACAATAGGTTCTTGAACAGCGAACATCTTTAGCTTCTCCATCACCGCCATTTCGCTCCCTCCTGGTTG[CTCTCTCTCTCTCTCT]CCCTCTCCTCTTCTCTCTCTTTTTAATGAGCGGGTAATGATAGCAGTA
CL2823.Contig4_All_489_2	CTCTCTCTCTCTCTCT	CT(2*8)	361	16	AATAGGTTCTTGAACAGCGAACA	60.176	TACTGCTATCATTACCCGCTCAT	60.023	130	AATAGGTTCTTGAACAGCGAACATCTTTAGCTTCTCCATCACCGCCATTTCGCTCCCTCCTGGTTG[CTCTCTCTCTCTCTCT]CCCTCTCCTCTTCTCTCTCTTTTTAATGAGCGGGTAATGATAGCAGTA
CL2823.Contig4_All_489_3	CTCTCTCTCTCTCTCT	CT(2*8)	361	16	ACAATAGGTTCTTGAACAGCGAA	60.176	TACTGCTATCATTACCCGCTCAT	60.023	132	ACAATAGGTTCTTGAACAGCGAACATCTTTAGCTTCTCCATCACCGCCATTTCGCTCCCTCCTGGTTG[CTCTCTCTCTCTCTCT]CCCTCTCCTCTTCTCTCTCTTTTTAATGAGCGGGTAATGATAGCAGTA
CL2823.Contig4_All_489_4	CTCTCTCTCTCTCTCT	CT(2*8)	361	16	AACAATAGGTTCTTGAACAGCGA	60.176	TACTGCTATCATTACCCGCTCAT	60.023	133	AACAATAGGTTCTTGAACAGCGAACATCTTTAGCTTCTCCATCACCGCCATTTCGCTCCCTCCTGGTTG[CTCTCTCTCTCTCTCT]CCCTCTCCTCTTCTCTCTCTTTTTAATGAGCGGGTAATGATAGCAGTA
CL2823.Contig4_All_489_5	CTCTCTCTCTCTCTCT	CT(2*8)	361	16	GTTCTTGAACAGCGAACATCTTT	59.818	TACTGCTATCATTACCCGCTCAT	60.023	125	GTTCTTGAACAGCGAACATCTTTAGCTTCTCCATCACCGCCATTTCGCTCCCTCCTGGTTG[CTCTCTCTCTCTCTCT]CCCTCTCCTCTTCTCTCTCTTTTTAATGAGCGGGTAATGATAGCAGTA
CL2827.Contig4_All_490_1	CCCTCCCCTCCCCTCCCCTCCCCTC	CCCTC(5*5)	204	25	TCAACAATGAAATGAAGCAACAC	60.032	TAAAAATGTGTGTTTATTGGCCC	60	85	TCAACAATGAAATGAAGCAACACCAAAACTTA[CCCTCCCCTCCCCTCCCCTCCCCTC]TTGAGGGGCCAATAAACACACATTTTTA
CL2827.Contig4_All_490_2	CCCTCCCCTCCCCTCCCCTCCCCTC	CCCTC(5*5)	204	25	ATCAACAATGAAATGAAGCAACA	59.51	TAAAAATGTGTGTTTATTGGCCC	60	86	ATCAACAATGAAATGAAGCAACACCAAAACTTA[CCCTCCCCTCCCCTCCCCTCCCCTC]TTGAGGGGCCAATAAACACACATTTTTA
CL2827.Contig4_All_490_3	CCCTCCCCTCCCCTCCCCTCCCCTC	CCCTC(5*5)	204	25	CATCAACAATGAAATGAAGCAAC	59.51	TAAAAATGTGTGTTTATTGGCCC	60	87	CATCAACAATGAAATGAAGCAACACCAAAACTTA[CCCTCCCCTCCCCTCCCCTCCCCTC]TTGAGGGGCCAATAAACACACATTTTTA
CL2827.Contig4_All_490_4	CCCTCCCCTCCCCTCCCCTCCCCTC	CCCTC(5*5)	204	25	ACATCAACAATGAAATGAAGCAA	59.51	TAAAAATGTGTGTTTATTGGCCC	60	88	ACATCAACAATGAAATGAAGCAACACCAAAACTTA[CCCTCCCCTCCCCTCCCCTCCCCTC]TTGAGGGGCCAATAAACACACATTTTTA
CL2827.Contig4_All_490_5	CCCTCCCCTCCCCTCCCCTCCCCTC	CCCTC(5*5)	204	25	ATGAAATGAAGCAACACCAAAAC	60.27	AGATTTCGACAACGAGAGGTATG	59.666	156	ATGAAATGAAGCAACACCAAAACTTA[CCCTCCCCTCCCCTCCCCTCCCCTC]TTGAGGGGCCAATAAACACACATTTTTACCAATAAACACATATTTTTACCAATAAACATAATCTACAAGCAACAGGGTGATGCATACCTCTCGTTGTCGAAATCT
CL2828.Contig1_All_491_1	GGAGGAGGAGGAGGA	GGA(3*5)	2681	15	TTGAAAAATCATGTTCTGTCCCT	59.864	CATCATAATCATCATCGCTCTCA	60.074	147	TTGAAAAATCATGTTCTGTCCCTGTAAATGCTGCGGTGGGAAGAGCAGCGTCCGGCGGCGGC[GGAGGAGGAGGAGGA]CCCAAGGATGGACAAAAATCTGTGAAGTTTAAGGTGCCGGAGTCGGATGAGAGCGATGATGATTATGATG
CL2828.Contig1_All_491_2	GGAGGAGGAGGAGGA	GGA(3*5)	2681	15	CTTGAAAAATCATGTTCTGTCCC	59.864	CATCATAATCATCATCGCTCTCA	60.074	148	CTTGAAAAATCATGTTCTGTCCCTGTAAATGCTGCGGTGGGAAGAGCAGCGTCCGGCGGCGGC[GGAGGAGGAGGAGGA]CCCAAGGATGGACAAAAATCTGTGAAGTTTAAGGTGCCGGAGTCGGATGAGAGCGATGATGATTATGATG
CL2828.Contig1_All_491_3	GGAGGAGGAGGAGGA	GGA(3*5)	2681	15	TTGAAAAATCATGTTCTGTCCCT	59.864	TTCACAGATTTTTGTCCATCCTT	59.864	103	TTGAAAAATCATGTTCTGTCCCTGTAAATGCTGCGGTGGGAAGAGCAGCGTCCGGCGGCGGC[GGAGGAGGAGGAGGA]CCCAAGGATGGACAAAAATCTGTGAA
CL2828.Contig1_All_491_4	GGAGGAGGAGGAGGA	GGA(3*5)	2681	15	CTTGAAAAATCATGTTCTGTCCC	59.864	TTCACAGATTTTTGTCCATCCTT	59.864	104	CTTGAAAAATCATGTTCTGTCCCTGTAAATGCTGCGGTGGGAAGAGCAGCGTCCGGCGGCGGC[GGAGGAGGAGGAGGA]CCCAAGGATGGACAAAAATCTGTGAA
CL2828.Contig1_All_492_1	AGGACCAGGACCAGGACCAGGACC	AGGACC(6*4)	3415	24	GTAACATGCAAGCTGTTCAAGG	59.813	TGGTAATAAGGGTTACCAGCCAT	60.798	151	GTAACATGCAAGCTGTTCAAGGACTTCCGGCTGGACCAGGAATGACCGGTGGCGGTGGTGGCGGTGTTGCCGGCGGTGGTTATTTCCAAGGTGG[AGGACCAGGACCAGGACCAGGACC]GGAAGCGGCCATGGCTGGTAACCCTTATTACCA
CL2828.Contig1_All_492_2	AGGACCAGGACCAGGACCAGGACC	AGGACC(6*4)	3415	24	CATATGGGTAACATGCAAGCTG	60.397	TGGTAATAAGGGTTACCAGCCAT	60.798	158	CATATGGGTAACATGCAAGCTGTTCAAGGACTTCCGGCTGGACCAGGAATGACCGGTGGCGGTGGTGGCGGTGTTGCCGGCGGTGGTTATTTCCAAGGTGG[AGGACCAGGACCAGGACCAGGACC]GGAAGCGGCCATGGCTGGTAACCCTTATTACCA
CL2828.Contig1_All_492_3	AGGACCAGGACCAGGACCAGGACC	AGGACC(6*4)	3415	24	CTCATATGGGTAACATGCAAGC	59.501	TGGTAATAAGGGTTACCAGCCAT	60.798	160	CTCATATGGGTAACATGCAAGCTGTTCAAGGACTTCCGGCTGGACCAGGAATGACCGGTGGCGGTGGTGGCGGTGTTGCCGGCGGTGGTTATTTCCAAGGTGG[AGGACCAGGACCAGGACCAGGACC]GGAAGCGGCCATGGCTGGTAACCCTTATTACCA
CL2828.Contig1_All_492_4	AGGACCAGGACCAGGACCAGGACC	AGGACC(6*4)	3415	24	TAACATGCAAGCTGTTCAAGGAC	61.545	TGGTAATAAGGGTTACCAGCCAT	60.798	150	TAACATGCAAGCTGTTCAAGGACTTCCGGCTGGACCAGGAATGACCGGTGGCGGTGGTGGCGGTGTTGCCGGCGGTGGTTATTTCCAAGGTGG[AGGACCAGGACCAGGACCAGGACC]GGAAGCGGCCATGGCTGGTAACCCTTATTACCA
CL2828.Contig1_All_492_5	AGGACCAGGACCAGGACCAGGACC	AGGACC(6*4)	3415	24	GTAACATGCAAGCTGTTCAAGGA	61.545	TGGTAATAAGGGTTACCAGCCAT	60.798	151	GTAACATGCAAGCTGTTCAAGGACTTCCGGCTGGACCAGGAATGACCGGTGGCGGTGGTGGCGGTGTTGCCGGCGGTGGTTATTTCCAAGGTGG[AGGACCAGGACCAGGACCAGGACC]GGAAGCGGCCATGGCTGGTAACCCTTATTACCA
CL2828.Contig2_All_493_1	GGTCCTGGTCCTGGTCCTGGTCCT	GGTCCT(6*4)	632	24	TGGTAATAAGGGTTACCAGCCAT	60.798	GTAACATGCAAGCTGTTCAAGG	59.813	151	TGGTAATAAGGGTTACCAGCCATGGCCGCTTCC[GGTCCTGGTCCTGGTCCTGGTCCT]CCACCTTGGAAATAACCACCGCCGGCAACACCGCCACCACCGCCACCGGTCATTCCTGGTCCAGCCGGAAGTCCTTGAACAGCTTGCATGTTAC
CL2828.Contig2_All_493_2	GGTCCTGGTCCTGGTCCTGGTCCT	GGTCCT(6*4)	632	24	TGGTAATAAGGGTTACCAGCCAT	60.798	CATATGGGTAACATGCAAGCTG	60.397	158	TGGTAATAAGGGTTACCAGCCATGGCCGCTTCC[GGTCCTGGTCCTGGTCCTGGTCCT]CCACCTTGGAAATAACCACCGCCGGCAACACCGCCACCACCGCCACCGGTCATTCCTGGTCCAGCCGGAAGTCCTTGAACAGCTTGCATGTTACCCATATG
CL2828.Contig2_All_493_3	GGTCCTGGTCCTGGTCCTGGTCCT	GGTCCT(6*4)	632	24	TGGTAATAAGGGTTACCAGCCAT	60.798	CTCATATGGGTAACATGCAAGC	59.501	160	TGGTAATAAGGGTTACCAGCCATGGCCGCTTCC[GGTCCTGGTCCTGGTCCTGGTCCT]CCACCTTGGAAATAACCACCGCCGGCAACACCGCCACCACCGCCACCGGTCATTCCTGGTCCAGCCGGAAGTCCTTGAACAGCTTGCATGTTACCCATATGAG
CL2828.Contig2_All_493_4	GGTCCTGGTCCTGGTCCTGGTCCT	GGTCCT(6*4)	632	24	TGGTAATAAGGGTTACCAGCCAT	60.798	TAACATGCAAGCTGTTCAAGGAC	61.545	150	TGGTAATAAGGGTTACCAGCCATGGCCGCTTCC[GGTCCTGGTCCTGGTCCTGGTCCT]CCACCTTGGAAATAACCACCGCCGGCAACACCGCCACCACCGCCACCGGTCATTCCTGGTCCAGCCGGAAGTCCTTGAACAGCTTGCATGTTA
CL2828.Contig2_All_493_5	GGTCCTGGTCCTGGTCCTGGTCCT	GGTCCT(6*4)	632	24	TGGTAATAAGGGTTACCAGCCAT	60.798	GTAACATGCAAGCTGTTCAAGGA	61.545	151	TGGTAATAAGGGTTACCAGCCATGGCCGCTTCC[GGTCCTGGTCCTGGTCCTGGTCCT]CCACCTTGGAAATAACCACCGCCGGCAACACCGCCACCACCGCCACCGGTCATTCCTGGTCCAGCCGGAAGTCCTTGAACAGCTTGCATGTTAC
CL2834.Contig1_All_494_1	TTATTATTATTATTATTATTATTATTATTATTA	TTA(3*11)	1041	33	AAATCGGAGTAGGTCTTCTTGCT	59.81	GTTTTAGATAAAGCGGTTGGTGA	59.569	116	AAATCGGAGTAGGTCTTCTTGCTACTTGGAAAAGCATGTTCTTCAACATCTACG[TTATTATTATTATTATTATTATTATTATTATTA]TCCATATCACCAACCGCTTTATCTAAAAC
CL2834.Contig1_All_494_2	TTATTATTATTATTATTATTATTATTATTATTA	TTA(3*11)	1041	33	TGTTTTTCAGGCATAACCAAATC	60.226	GTTTTAGATAAAGCGGTTGGTGA	59.569	134	TGTTTTTCAGGCATAACCAAATCGGAGTAGGTCTTCTTGCTACTTGGAAAAGCATGTTCTTCAACATCTACG[TTATTATTATTATTATTATTATTATTATTATTA]TCCATATCACCAACCGCTTTATCTAAAAC
CL2834.Contig1_All_494_3	TTATTATTATTATTATTATTATTATTATTATTA	TTA(3*11)	1041	33	CCACTGTTATGTTTTTCAGGCAT	60.282	GTTTTAGATAAAGCGGTTGGTGA	59.569	143	CCACTGTTATGTTTTTCAGGCATAACCAAATCGGAGTAGGTCTTCTTGCTACTTGGAAAAGCATGTTCTTCAACATCTACG[TTATTATTATTATTATTATTATTATTATTATTA]TCCATATCACCAACCGCTTTATCTAAAAC
CL2834.Contig1_All_494_4	TTATTATTATTATTATTATTATTATTATTATTA	TTA(3*11)	1041	33	TCTTGCTACTTGGAAAAGCATGT	60.302	GTTTTAGATAAAGCGGTTGGTGA	59.569	100	TCTTGCTACTTGGAAAAGCATGTTCTTCAACATCTACG[TTATTATTATTATTATTATTATTATTATTATTA]TCCATATCACCAACCGCTTTATCTAAAAC
CL2834.Contig1_All_494_5	TTATTATTATTATTATTATTATTATTATTATTA	TTA(3*11)	1041	33	ACCAAATCGGAGTAGGTCTTCTT	59.559	GTTTTAGATAAAGCGGTTGGTGA	59.569	119	ACCAAATCGGAGTAGGTCTTCTTGCTACTTGGAAAAGCATGTTCTTCAACATCTACG[TTATTATTATTATTATTATTATTATTATTATTA]TCCATATCACCAACCGCTTTATCTAAAAC
CL2855.Contig1_All_497_1	GAGAGAGAGAGAGAGA	GA(2*8)	196	16	CATCTGCTTTAAATACCTTCCCC	60.202	CTCTGCGTGTTTCTCTGTGAGTA	59.733	120	CATCTGCTTTAAATACCTTCCCCCGTTCCCCCAAAATCCACCCTTCGACACCGGATCCAATCCAATCCAATCCCGG[GAGAGAGAGAGAGAGA]ATCTATACTCACAGAGAAACACGCAGAG
CL2855.Contig1_All_497_2	GAGAGAGAGAGAGAGA	GA(2*8)	196	16	CCATCTGCTTTAAATACCTTCCC	60.202	CTCTGCGTGTTTCTCTGTGAGTA	59.733	121	CCATCTGCTTTAAATACCTTCCCCCGTTCCCCCAAAATCCACCCTTCGACACCGGATCCAATCCAATCCAATCCCGG[GAGAGAGAGAGAGAGA]ATCTATACTCACAGAGAAACACGCAGAG
CL2855.Contig1_All_497_3	GAGAGAGAGAGAGAGA	GA(2*8)	196	16	TGTGAAGTGTGAACCTTCTCCTC	60.706	CTCTGCGTGTTTCTCTGTGAGTA	59.733	154	TGTGAAGTGTGAACCTTCTCCTCCCTCCTTTTTCCATCTGCTTTAAATACCTTCCCCCGTTCCCCCAAAATCCACCCTTCGACACCGGATCCAATCCAATCCAATCCCGG[GAGAGAGAGAGAGAGA]ATCTATACTCACAGAGAAACACGCAGAG
CL2855.Contig1_All_497_4	GAGAGAGAGAGAGAGA	GA(2*8)	196	16	ATCTGCTTTAAATACCTTCCCCC	60.841	CTCTGCGTGTTTCTCTGTGAGTA	59.733	119	ATCTGCTTTAAATACCTTCCCCCGTTCCCCCAAAATCCACCCTTCGACACCGGATCCAATCCAATCCAATCCCGG[GAGAGAGAGAGAGAGA]ATCTATACTCACAGAGAAACACGCAGAG
CL2855.Contig1_All_497_5	GAGAGAGAGAGAGAGA	GA(2*8)	196	16	CATCTGCTTTAAATACCTTCCCC	60.202	TCTGCGTGTTTCTCTGTGAGTAT	59.067	119	CATCTGCTTTAAATACCTTCCCCCGTTCCCCCAAAATCCACCCTTCGACACCGGATCCAATCCAATCCAATCCCGG[GAGAGAGAGAGAGAGA]ATCTATACTCACAGAGAAACACGCAGA
CL2861.Contig1_All_498_1	TGTGTGTGTGTG	TG(2*6)	1141	12	ACCGAACAAAACAAAAAGAATCA	59.906	TCCTCTGTTCTCTCATCTTCTGG	60.002	159	ACCGAACAAAACAAAAAGAATCAAAGATACTTAAATGGGTATCTTATCACTTCTCCAAATAAACTTACCTATATCAAGACTAACAACGTATGCGTTTGTGCGTTGAAC[TGTGTGTGTGTG]TTAGAGAGAGAAAGACCCAGAAGATGAGAGAACAGAGGA
CL2861.Contig1_All_498_2	TGTGTGTGTGTG	TG(2*6)	1141	12	ACCGAACAAAACAAAAAGAATCA	59.906	TCTGTTCTCTCATCTTCTGGGTC	59.87	156	ACCGAACAAAACAAAAAGAATCAAAGATACTTAAATGGGTATCTTATCACTTCTCCAAATAAACTTACCTATATCAAGACTAACAACGTATGCGTTTGTGCGTTGAAC[TGTGTGTGTGTG]TTAGAGAGAGAAAGACCCAGAAGATGAGAGAACAGA
CL2861.Contig1_All_498_3	TGTGTGTGTGTG	TG(2*6)	1141	12	CCGAACAAAACAAAAAGAATCAA	60.353	TCCTCTGTTCTCTCATCTTCTGG	60.002	158	CCGAACAAAACAAAAAGAATCAAAGATACTTAAATGGGTATCTTATCACTTCTCCAAATAAACTTACCTATATCAAGACTAACAACGTATGCGTTTGTGCGTTGAAC[TGTGTGTGTGTG]TTAGAGAGAGAAAGACCCAGAAGATGAGAGAACAGAGGA
CL2861.Contig1_All_498_4	TGTGTGTGTGTG	TG(2*6)	1141	12	CCGAACAAAACAAAAAGAATCAA	60.353	TCTGTTCTCTCATCTTCTGGGTC	59.87	155	CCGAACAAAACAAAAAGAATCAAAGATACTTAAATGGGTATCTTATCACTTCTCCAAATAAACTTACCTATATCAAGACTAACAACGTATGCGTTTGTGCGTTGAAC[TGTGTGTGTGTG]TTAGAGAGAGAAAGACCCAGAAGATGAGAGAACAGA
CL2861.Contig1_All_498_5	TGTGTGTGTGTG	TG(2*6)	1141	12	CAAACCGAACAAAACAAAAAGAA	60.383	TCTGTTCTCTCATCTTCTGGGTC	59.87	159	CAAACCGAACAAAACAAAAAGAATCAAAGATACTTAAATGGGTATCTTATCACTTCTCCAAATAAACTTACCTATATCAAGACTAACAACGTATGCGTTTGTGCGTTGAAC[TGTGTGTGTGTG]TTAGAGAGAGAAAGACCCAGAAGATGAGAGAACAGA
CL2882.Contig1_All_505_1	CTGCTGCTGCTGCTG	CTG(3*5)	1170	15	GATCTAACTCCCACCAGTTTCCT	59.888	CCATAACTTTTGCTCGCCTATAC	59.245	152	GATCTAACTCCCACCAGTTTCCTTAAATGTTTCTGTGAC[CTGCTGCTGCTGCTG]CTTTGTTTAGGGTTTAGAATGGTATCATACTTGATGATGATCATCCCCACACGTGATACCAACAACTTTTTATTTGTATAGGCGAGCAAAAGTTATGG
CL2882.Contig1_All_505_2	CTGCTGCTGCTGCTG	CTG(3*5)	1170	15	GATCTAACTCCCACCAGTTTCCT	59.888	AAAGTTGTTGGTATCACGTGTGG	61.083	123	GATCTAACTCCCACCAGTTTCCTTAAATGTTTCTGTGAC[CTGCTGCTGCTGCTG]CTTTGTTTAGGGTTTAGAATGGTATCATACTTGATGATGATCATCCCCACACGTGATACCAACAACTTT
CL2882.Contig1_All_505_3	CTGCTGCTGCTGCTG	CTG(3*5)	1170	15	CAATATATCGGACTGCAGAAACC	59.877	AAAGTTGTTGGTATCACGTGTGG	61.083	153	CAATATATCGGACTGCAGAAACCTCTTCCTGATCTAACTCCCACCAGTTTCCTTAAATGTTTCTGTGAC[CTGCTGCTGCTGCTG]CTTTGTTTAGGGTTTAGAATGGTATCATACTTGATGATGATCATCCCCACACGTGATACCAACAACTTT
CL2882.Contig1_All_505_4	CTGCTGCTGCTGCTG	CTG(3*5)	1170	15	CTCTTCCTGATCTAACTCCCACC	60.483	CCATAACTTTTGCTCGCCTATAC	59.245	160	CTCTTCCTGATCTAACTCCCACCAGTTTCCTTAAATGTTTCTGTGAC[CTGCTGCTGCTGCTG]CTTTGTTTAGGGTTTAGAATGGTATCATACTTGATGATGATCATCCCCACACGTGATACCAACAACTTTTTATTTGTATAGGCGAGCAAAAGTTATGG
CL2882.Contig1_All_505_5	CTGCTGCTGCTGCTG	CTG(3*5)	1170	15	GATCTAACTCCCACCAGTTTCCT	59.888	AAGTTGTTGGTATCACGTGTGG	59.819	122	GATCTAACTCCCACCAGTTTCCTTAAATGTTTCTGTGAC[CTGCTGCTGCTGCTG]CTTTGTTTAGGGTTTAGAATGGTATCATACTTGATGATGATCATCCCCACACGTGATACCAACAACTT
CL2910.Contig3_All_510_1	GGTGGTGGTGGTGGTGGTGGT	GGT(3*7)	209	21	TTGTATGGTGAATGTTGTTCCAA	60.138	GAGGTCATTTCAAAGTGATGGAT	59.343	158	TTGTATGGTGAATGTTGTTCCAAGCCAAACACC[GGTGGTGGTGGTGGTGGTGGT]AATTGGGTGAATCAACAGCAATCCCAGGGCTACCATGGCGTTTCTACATCCTCCGCCGGTGTCTCAGCCCTCGCACGAGATATCCATCACTTTGAAATGACCTC
CL2910.Contig3_All_510_2	GGTGGTGGTGGTGGTGGTGGT	GGT(3*7)	209	21	TTTGTATGGTGAATGTTGTTCCA	60.138	GAGGTCATTTCAAAGTGATGGAT	59.343	159	TTTGTATGGTGAATGTTGTTCCAAGCCAAACACC[GGTGGTGGTGGTGGTGGTGGT]AATTGGGTGAATCAACAGCAATCCCAGGGCTACCATGGCGTTTCTACATCCTCCGCCGGTGTCTCAGCCCTCGCACGAGATATCCATCACTTTGAAATGACCTC
CL2910.Contig3_All_510_3	GGTGGTGGTGGTGGTGGTGGT	GGT(3*7)	209	21	TGTATGGTGAATGTTGTTCCAAG	59.777	GAGGTCATTTCAAAGTGATGGAT	59.343	157	TGTATGGTGAATGTTGTTCCAAGCCAAACACC[GGTGGTGGTGGTGGTGGTGGT]AATTGGGTGAATCAACAGCAATCCCAGGGCTACCATGGCGTTTCTACATCCTCCGCCGGTGTCTCAGCCCTCGCACGAGATATCCATCACTTTGAAATGACCTC
CL2910.Contig3_All_510_4	GGTGGTGGTGGTGGTGGTGGT	GGT(3*7)	209	21	TTGTATGGTGAATGTTGTTCCAA	60.138	TTCAAAGTGATGGATATCTCGTG	59.101	150	TTGTATGGTGAATGTTGTTCCAAGCCAAACACC[GGTGGTGGTGGTGGTGGTGGT]AATTGGGTGAATCAACAGCAATCCCAGGGCTACCATGGCGTTTCTACATCCTCCGCCGGTGTCTCAGCCCTCGCACGAGATATCCATCACTTTGAA
CL2910.Contig3_All_510_5	GGTGGTGGTGGTGGTGGTGGT	GGT(3*7)	209	21	TTTGTATGGTGAATGTTGTTCCA	60.138	TTCAAAGTGATGGATATCTCGTG	59.101	151	TTTGTATGGTGAATGTTGTTCCAAGCCAAACACC[GGTGGTGGTGGTGGTGGTGGT]AATTGGGTGAATCAACAGCAATCCCAGGGCTACCATGGCGTTTCTACATCCTCCGCCGGTGTCTCAGCCCTCGCACGAGATATCCATCACTTTGAA
CL2937.Contig1_All_511_1	ACTACTACTACTACTACTACT	ACT(3*7)	156	21	TGTTAACAGCAACTTTCAAAGCA	59.974	CCTCACCAGTTTTGGAACAAAG	60.903	147	TGTTAACAGCAACTTTCAAAGCAATCCCAGTAAGATTAGGGCGTTCTATGTACATCACATACATCCTTGAAAGTAAAACACAATTTGAAGCATG[ACTACTACTACTACTACTACT]CACAGGCAAGCTTTGTTCCAAAACTGGTGAGG
CL2937.Contig1_All_511_2	ACTACTACTACTACTACTACT	ACT(3*7)	156	21	AAGCAATCCCAGTAAGATTAGGG	59.881	CCTCACCAGTTTTGGAACAAAG	60.903	129	AAGCAATCCCAGTAAGATTAGGGCGTTCTATGTACATCACATACATCCTTGAAAGTAAAACACAATTTGAAGCATG[ACTACTACTACTACTACTACT]CACAGGCAAGCTTTGTTCCAAAACTGGTGAGG
CL2937.Contig1_All_511_3	ACTACTACTACTACTACTACT	ACT(3*7)	156	21	TGTTAACAGCAACTTTCAAAGCA	59.974	CAGTTTTGGAACAAAGCTTGC	59.912	141	TGTTAACAGCAACTTTCAAAGCAATCCCAGTAAGATTAGGGCGTTCTATGTACATCACATACATCCTTGAAAGTAAAACACAATTTGAAGCATG[ACTACTACTACTACTACTACT]CACAGGCAAGCTTTGTTCCAAAACTG
CL2937.Contig1_All_511_4	ACTACTACTACTACTACTACT	ACT(3*7)	156	21	CTTTCAAAGCAATCCCAGTAAGA	59.78	CCTCACCAGTTTTGGAACAAAG	60.903	135	CTTTCAAAGCAATCCCAGTAAGATTAGGGCGTTCTATGTACATCACATACATCCTTGAAAGTAAAACACAATTTGAAGCATG[ACTACTACTACTACTACTACT]CACAGGCAAGCTTTGTTCCAAAACTGGTGAGG
CL2937.Contig1_All_511_5	ACTACTACTACTACTACTACT	ACT(3*7)	156	21	AAGCAATCCCAGTAAGATTAGGG	59.881	CAGTTTTGGAACAAAGCTTGC	59.912	123	AAGCAATCCCAGTAAGATTAGGGCGTTCTATGTACATCACATACATCCTTGAAAGTAAAACACAATTTGAAGCATG[ACTACTACTACTACTACTACT]CACAGGCAAGCTTTGTTCCAAAACTG
CL2960.Contig5_All_512_1	TATATATATATA	TA(2*6)	507	12	GTCGATTGATGGCTTAGAATTTG	59.983	TATAAGCATCAGCAAAACCAACC	60.368	95	GTCGATTGATGGCTTAGAATTTGAAGATTATTAACAAGGCT[TATATATATATA]CTTGCTAGTAGCTCGTGAGGGTTGGTTTTGCTGATGCTTATA
CL2960.Contig5_All_512_2	TATATATATATA	TA(2*6)	507	12	TGTCGATTGATGGCTTAGAATTT	59.983	TATAAGCATCAGCAAAACCAACC	60.368	96	TGTCGATTGATGGCTTAGAATTTGAAGATTATTAACAAGGCT[TATATATATATA]CTTGCTAGTAGCTCGTGAGGGTTGGTTTTGCTGATGCTTATA
CL2960.Contig5_All_512_3	TATATATATATA	TA(2*6)	507	12	TTTGTCGATTGATGGCTTAGAAT	59.983	TATAAGCATCAGCAAAACCAACC	60.368	98	TTTGTCGATTGATGGCTTAGAATTTGAAGATTATTAACAAGGCT[TATATATATATA]CTTGCTAGTAGCTCGTGAGGGTTGGTTTTGCTGATGCTTATA
CL2960.Contig5_All_512_4	TATATATATATA	TA(2*6)	507	12	ATTTGTCGATTGATGGCTTAGAA	59.983	TATAAGCATCAGCAAAACCAACC	60.368	99	ATTTGTCGATTGATGGCTTAGAATTTGAAGATTATTAACAAGGCT[TATATATATATA]CTTGCTAGTAGCTCGTGAGGGTTGGTTTTGCTGATGCTTATA
CL2960.Contig5_All_512_5	TATATATATATA	TA(2*6)	507	12	TTGATTGATCACTTGAGGGATTT	59.828	TATAAGCATCAGCAAAACCAACC	60.368	118	TTGATTGATCACTTGAGGGATTTGTCGATTGATGGCTTAGAATTTGAAGATTATTAACAAGGCT[TATATATATATA]CTTGCTAGTAGCTCGTGAGGGTTGGTTTTGCTGATGCTTATA
CL2963.Contig2_All_513_1	ATATATATATATATATAT	AT(2*9)	766	18	CCAATACATCAAGTAGGCGAGAG	60.156	TCAAACAAAATCCCACTTACACA	59.411	151	CCAATACATCAAGTAGGCGAGAGAGACA[ATATATATATATATATAT]CTCTATCTCTATCTCTCTTGAACAAGAGAAAAACAAAAAAAATAAAAGGTAAGGAAGAATATTGAGTTGGATTTTGATTCATTGTGTAAGTGGGATTTTGTTTGA
CL2963.Contig2_All_513_2	ATATATATATATATATAT	AT(2*9)	766	18	CCAATACATCAAGTAGGCGAGAG	60.156	TCCCACTTACACAATGAATCAAA	59.37	141	CCAATACATCAAGTAGGCGAGAGAGACA[ATATATATATATATATAT]CTCTATCTCTATCTCTCTTGAACAAGAGAAAAACAAAAAAAATAAAAGGTAAGGAAGAATATTGAGTTGGATTTTGATTCATTGTGTAAGTGGGA
CL2963.Contig2_All_513_3	ATATATATATATATATAT	AT(2*9)	766	18	GTGTCCCAATACATCAAGTAGGC	59.781	TCAAACAAAATCCCACTTACACA	59.411	156	GTGTCCCAATACATCAAGTAGGCGAGAGAGACA[ATATATATATATATATAT]CTCTATCTCTATCTCTCTTGAACAAGAGAAAAACAAAAAAAATAAAAGGTAAGGAAGAATATTGAGTTGGATTTTGATTCATTGTGTAAGTGGGATTTTGTTTGA
CL2963.Contig2_All_513_4	ATATATATATATATATAT	AT(2*9)	766	18	GTGTCCCAATACATCAAGTAGGC	59.781	TCCCACTTACACAATGAATCAAA	59.37	146	GTGTCCCAATACATCAAGTAGGCGAGAGAGACA[ATATATATATATATATAT]CTCTATCTCTATCTCTCTTGAACAAGAGAAAAACAAAAAAAATAAAAGGTAAGGAAGAATATTGAGTTGGATTTTGATTCATTGTGTAAGTGGGA
CL2963.Contig2_All_513_5	ATATATATATATATATAT	AT(2*9)	766	18	GGTGTCCCAATACATCAAGTAGG	59.645	TCAAACAAAATCCCACTTACACA	59.411	157	GGTGTCCCAATACATCAAGTAGGCGAGAGAGACA[ATATATATATATATATAT]CTCTATCTCTATCTCTCTTGAACAAGAGAAAAACAAAAAAAATAAAAGGTAAGGAAGAATATTGAGTTGGATTTTGATTCATTGTGTAAGTGGGATTTTGTTTGA
CL2965.Contig1_All_514_1	CTCCTCCTCCTCCTC	CTC(3*5)	424	15	TGCAGCAATAATAGCATCTTCAA	59.895	GGTCTGAAAATGCAGCTAGAGAA	60.035	152	TGCAGCAATAATAGCATCTTCAAAGTCCTTGCTGTCAGGCAAAAAGTCTGTCCAATCACCACCCGAACCTGACTTCCTTCGACTCTTATTTCCAACTTCCAACT[CTCCTCCTCCTCCTC]CTATTTCTTTTTCTCTAGCTGCATTTTCAGACC
CL2965.Contig1_All_514_2	CTCCTCCTCCTCCTC	CTC(3*5)	424	15	GAACCTGACTTCCTTCGACTCTT	60.286	GGTCTGAAAATGCAGCTAGAGAA	60.035	88	GAACCTGACTTCCTTCGACTCTTATTTCCAACTTCCAACT[CTCCTCCTCCTCCTC]CTATTTCTTTTTCTCTAGCTGCATTTTCAGACC
CL2965.Contig1_All_514_3	CTCCTCCTCCTCCTC	CTC(3*5)	424	15	CTGCAGCAATAATAGCATCTTCA	59.55	GGTCTGAAAATGCAGCTAGAGAA	60.035	153	CTGCAGCAATAATAGCATCTTCAAAGTCCTTGCTGTCAGGCAAAAAGTCTGTCCAATCACCACCCGAACCTGACTTCCTTCGACTCTTATTTCCAACTTCCAACT[CTCCTCCTCCTCCTC]CTATTTCTTTTTCTCTAGCTGCATTTTCAGACC
CL2965.Contig1_All_514_4	CTCCTCCTCCTCCTC	CTC(3*5)	424	15	GAACCTGACTTCCTTCGACTCTT	60.286	AACAAGGTCTGAAAATGCAGCTA	60.302	93	GAACCTGACTTCCTTCGACTCTTATTTCCAACTTCCAACT[CTCCTCCTCCTCCTC]CTATTTCTTTTTCTCTAGCTGCATTTTCAGACCTTGTT
CL2965.Contig1_All_514_5	CTCCTCCTCCTCCTC	CTC(3*5)	424	15	CACAACTGCAGCAATAATAGCAT	59.355	GGTCTGAAAATGCAGCTAGAGAA	60.035	158	CACAACTGCAGCAATAATAGCATCTTCAAAGTCCTTGCTGTCAGGCAAAAAGTCTGTCCAATCACCACCCGAACCTGACTTCCTTCGACTCTTATTTCCAACTTCCAACT[CTCCTCCTCCTCCTC]CTATTTCTTTTTCTCTAGCTGCATTTTCAGACC
CL2980.Contig4_All_521_5	TTGGTTTGGTTTGGTTTGGT	TTGGT(5*4)	1952	20	CCCCTTGTGGTAGAATTAAGGTT	59.672	CCAGTTATGAACATGAGGGAATG	60.598	129	CCCCTTGTGGTAGAATTAAGGTTGTGTCTATCTTGCCATCCTTAGACCTTACTTCTGAGTGAGATATAATGAGTTTG[TTGGTTTGGTTTGGTTTGGT]TTGGCTTGGCATTCCCTCATGTTCATAACTGG
CL2984.Contig1_All_522_1	AGAGAGAGAGAGAGAGAG	AG(2*9)	185	18	CACAATTTTGTTTTGGGAAAGAG	59.9	GGCCTGAATCAACAATAGAAGTG	60.014	111	CACAATTTTGTTTTGGGAAAGAGAGAAAGAGAGAAAGAA[AGAGAGAGAGAGAGAGAG]ACCTCACTCCCTACTCCCTTCCTTTATCTCTCACTTCTATTGTTGATTCAGGCC
CL2984.Contig1_All_522_2	AGAGAGAGAGAGAGAGAG	AG(2*9)	185	18	CACAATTTTGTTTTGGGAAAGAG	59.9	TGAGAAGTTTAGGGTTTTGGTGA	60.022	134	CACAATTTTGTTTTGGGAAAGAGAGAAAGAGAGAAAGAA[AGAGAGAGAGAGAGAGAG]ACCTCACTCCCTACTCCCTTCCTTTATCTCTCACTTCTATTGTTGATTCAGGCCTCACCAAAACCCTAAACTTCTCA
CL2984.Contig1_All_522_3	AGAGAGAGAGAGAGAGAG	AG(2*9)	185	18	CACAATTTTGTTTTGGGAAAGAG	59.9	AGAAGTTTAGGGTTTTGGTGAGG	59.922	132	CACAATTTTGTTTTGGGAAAGAGAGAAAGAGAGAAAGAA[AGAGAGAGAGAGAGAGAG]ACCTCACTCCCTACTCCCTTCCTTTATCTCTCACTTCTATTGTTGATTCAGGCCTCACCAAAACCCTAAACTTCT
CL2984.Contig1_All_522_4	AGAGAGAGAGAGAGAGAG	AG(2*9)	185	18	CACAATTTTGTTTTGGGAAAGAG	59.9	ACTGGAGGTTGACAAAGATGAGA	60.16	152	CACAATTTTGTTTTGGGAAAGAGAGAAAGAGAGAAAGAA[AGAGAGAGAGAGAGAGAG]ACCTCACTCCCTACTCCCTTCCTTTATCTCTCACTTCTATTGTTGATTCAGGCCTCACCAAAACCCTAAACTTCTCATCTTTGTCAACCTCCAGT
CL2984.Contig1_All_522_5	AGAGAGAGAGAGAGAGAG	AG(2*9)	185	18	CACAATTTTGTTTTGGGAAAGAG	59.9	AGAACAACTGGAGGTTGACAAAG	59.707	158	CACAATTTTGTTTTGGGAAAGAGAGAAAGAGAGAAAGAA[AGAGAGAGAGAGAGAGAG]ACCTCACTCCCTACTCCCTTCCTTTATCTCTCACTTCTATTGTTGATTCAGGCCTCACCAAAACCCTAAACTTCTCATCTTTGTCAACCTCCAGTTGTTCT
CL2995.Contig2_All_523_1	CAACAACAACAACAA	CAA(3*5)	284	15	CCACTCCTTTCTCTCAACAACAG	60.321	GAAAGGATTGCTATTGGACTGC	60.102	149	CCACTCCTTTCTCTCAACAACAGCAACAGCAGCAACAACAGCAACAG[CAACAACAACAACAA]CCGTCTCCGTTTCAGCAACAAAGCTCGAGTCCTTTCGGATTTTCGACTCCATTTGGGGCAACCACGCAGTCCAATAGCAATCCTTTC
CL2995.Contig2_All_523_2	CAACAACAACAACAA	CAA(3*5)	284	15	TCTTCTCCACTCCTTTCTCTCAA	59.624	GAAAGGATTGCTATTGGACTGC	60.102	155	TCTTCTCCACTCCTTTCTCTCAACAACAGCAACAGCAGCAACAACAGCAACAG[CAACAACAACAACAA]CCGTCTCCGTTTCAGCAACAAAGCTCGAGTCCTTTCGGATTTTCGACTCCATTTGGGGCAACCACGCAGTCCAATAGCAATCCTTTC
CL2995.Contig2_All_523_3	CAACAACAACAACAA	CAA(3*5)	284	15	TCTCCACTCCTTTCTCTCAACAA	60.401	GAAAGGATTGCTATTGGACTGC	60.102	152	TCTCCACTCCTTTCTCTCAACAACAGCAACAGCAGCAACAACAGCAACAG[CAACAACAACAACAA]CCGTCTCCGTTTCAGCAACAAAGCTCGAGTCCTTTCGGATTTTCGACTCCATTTGGGGCAACCACGCAGTCCAATAGCAATCCTTTC
CL2995.Contig2_All_523_4	CAACAACAACAACAA	CAA(3*5)	284	15	TTCTCCACTCCTTTCTCTCAACA	60.401	GAAAGGATTGCTATTGGACTGC	60.102	153	TTCTCCACTCCTTTCTCTCAACAACAGCAACAGCAGCAACAACAGCAACAG[CAACAACAACAACAA]CCGTCTCCGTTTCAGCAACAAAGCTCGAGTCCTTTCGGATTTTCGACTCCATTTGGGGCAACCACGCAGTCCAATAGCAATCCTTTC
CL2995.Contig2_All_523_5	CAACAACAACAACAA	CAA(3*5)	284	15	ACTCCTTTCTCTCAACAACAGCA	60.462	GAAAGGATTGCTATTGGACTGC	60.102	147	ACTCCTTTCTCTCAACAACAGCAACAGCAGCAACAACAGCAACAG[CAACAACAACAACAA]CCGTCTCCGTTTCAGCAACAAAGCTCGAGTCCTTTCGGATTTTCGACTCCATTTGGGGCAACCACGCAGTCCAATAGCAATCCTTTC
CL3011.Contig4_All_525_1	GGTGGTGGTGGTGGT	GGT(3*5)	1292	15	GAAATCAGAAGTTTGTTGATGCC	60	CTCTTTCCTCACTCTCCTCATCA	60.002	123	GAAATCAGAAGTTTGTTGATGCC[GGTGGTGGTGGTGGT]GATGGTGGTGGGGTCAAGGGTGATGATGGCGGTGGCAATTATGCCAAGAAGGCTGCAGTGGTTGATGAGGAGAGTGAGGAAAGAG
CL3011.Contig4_All_525_2	GGTGGTGGTGGTGGT	GGT(3*5)	1292	15	GAAATCAGAAGTTTGTTGATGCC	60	AGCTCTTTCCTCACTCTCCTCAT	60.034	125	GAAATCAGAAGTTTGTTGATGCC[GGTGGTGGTGGTGGT]GATGGTGGTGGGGTCAAGGGTGATGATGGCGGTGGCAATTATGCCAAGAAGGCTGCAGTGGTTGATGAGGAGAGTGAGGAAAGAGCT
CL3011.Contig4_All_525_3	GGTGGTGGTGGTGGT	GGT(3*5)	1292	15	GGAAATCAGAAGTTTGTTGATGC	60	AGCTCTTTCCTCACTCTCCTCAT	60.034	126	GGAAATCAGAAGTTTGTTGATGCC[GGTGGTGGTGGTGGT]GATGGTGGTGGGGTCAAGGGTGATGATGGCGGTGGCAATTATGCCAAGAAGGCTGCAGTGGTTGATGAGGAGAGTGAGGAAAGAGCT
CL3011.Contig4_All_525_4	GGTGGTGGTGGTGGT	GGT(3*5)	1292	15	AAGTCCACGGAAATCAGAAGTTT	60.385	CTCTTTCCTCACTCTCCTCATCA	60.002	132	AAGTCCACGGAAATCAGAAGTTTGTTGATGCC[GGTGGTGGTGGTGGT]GATGGTGGTGGGGTCAAGGGTGATGATGGCGGTGGCAATTATGCCAAGAAGGCTGCAGTGGTTGATGAGGAGAGTGAGGAAAGAG
CL3011.Contig4_All_525_5	GGTGGTGGTGGTGGT	GGT(3*5)	1292	15	AAGTCCACGGAAATCAGAAGTTT	60.385	AGCTCTTTCCTCACTCTCCTCAT	60.034	134	AAGTCCACGGAAATCAGAAGTTTGTTGATGCC[GGTGGTGGTGGTGGT]GATGGTGGTGGGGTCAAGGGTGATGATGGCGGTGGCAATTATGCCAAGAAGGCTGCAGTGGTTGATGAGGAGAGTGAGGAAAGAGCT
CL3017.Contig3_All_527_1	TCTCTCTCTCTC	TC(2*6)	1663	12	AGTCACCGTTATCGATCTCAAAA	60.014	TCTTCTGTTCAATTGAGAAGCCT	59.535	159	AGTCACCGTTATCGATCTCAAAATCCTCCATTTTTTCAATCCAATTTCCGCCATTCGATAAAATAAATTTAGACACACAAACACTTCTGTAATTCACAAAACCTAATCAA[TCTCTCTCTCTC]TGTCTCTCCAATTGAGGCTTCTCAATTGAACAGAAGA
CL3017.Contig3_All_527_2	TCTCTCTCTCTC	TC(2*6)	1663	12	ATCGATCTCAAAATCCTCCATTT	60.161	TCTTCTGTTCAATTGAGAAGCCT	59.535	149	ATCGATCTCAAAATCCTCCATTTTTTCAATCCAATTTCCGCCATTCGATAAAATAAATTTAGACACACAAACACTTCTGTAATTCACAAAACCTAATCAA[TCTCTCTCTCTC]TGTCTCTCCAATTGAGGCTTCTCAATTGAACAGAAGA
CL3017.Contig3_All_527_3	TCTCTCTCTCTC	TC(2*6)	1663	12	ACCGTTATCGATCTCAAAATCCT	60.212	TCTTCTGTTCAATTGAGAAGCCT	59.535	155	ACCGTTATCGATCTCAAAATCCTCCATTTTTTCAATCCAATTTCCGCCATTCGATAAAATAAATTTAGACACACAAACACTTCTGTAATTCACAAAACCTAATCAA[TCTCTCTCTCTC]TGTCTCTCCAATTGAGGCTTCTCAATTGAACAGAAGA
CL3017.Contig3_All_527_4	TCTCTCTCTCTC	TC(2*6)	1663	12	GTTATCGATCTCAAAATCCTCCA	59.455	TCTTCTGTTCAATTGAGAAGCCT	59.535	152	GTTATCGATCTCAAAATCCTCCATTTTTTCAATCCAATTTCCGCCATTCGATAAAATAAATTTAGACACACAAACACTTCTGTAATTCACAAAACCTAATCAA[TCTCTCTCTCTC]TGTCTCTCCAATTGAGGCTTCTCAATTGAACAGAAGA
CL3017.Contig3_All_527_5	TCTCTCTCTCTC	TC(2*6)	1663	12	GTCACCGTTATCGATCTCAAAAT	59.389	TCTTCTGTTCAATTGAGAAGCCT	59.535	158	GTCACCGTTATCGATCTCAAAATCCTCCATTTTTTCAATCCAATTTCCGCCATTCGATAAAATAAATTTAGACACACAAACACTTCTGTAATTCACAAAACCTAATCAA[TCTCTCTCTCTC]TGTCTCTCCAATTGAGGCTTCTCAATTGAACAGAAGA
CL3033.Contig3_All_532_1	ACAACAACAACAACA	ACA(3*5)	524	15	CTCAATTAATCAAAGCAAGGGAG	59.298	TGTGAGTTTTGAGATTGTTGCTG	60.332	106	CTCAATTAATCAAAGCAAGGGAGCAGCAACAACAGCAGCAGCCTCAGCAATCACCTCATCC[ACAACAACAACAACA]GCAGCAGCAGCAACAATCTCAAAACTCACA
CL3033.Contig3_All_532_2	ACAACAACAACAACA	ACA(3*5)	524	15	ACTCAATTAATCAAAGCAAGGGA	59.175	TGTGAGTTTTGAGATTGTTGCTG	60.332	107	ACTCAATTAATCAAAGCAAGGGAGCAGCAACAACAGCAGCAGCCTCAGCAATCACCTCATCC[ACAACAACAACAACA]GCAGCAGCAGCAACAATCTCAAAACTCACA
CL3033.Contig3_All_532_3	ACAACAACAACAACA	ACA(3*5)	524	15	GACTCAATTAATCAAAGCAAGGG	59.175	TGTGAGTTTTGAGATTGTTGCTG	60.332	108	GACTCAATTAATCAAAGCAAGGGAGCAGCAACAACAGCAGCAGCCTCAGCAATCACCTCATCC[ACAACAACAACAACA]GCAGCAGCAGCAACAATCTCAAAACTCACA
CL3033.Contig3_All_532_4	ACAACAACAACAACA	ACA(3*5)	524	15	AATTAATCAAAGCAAGGGAGCAG	60.916	TGTGAGTTTTGAGATTGTTGCTG	60.332	103	AATTAATCAAAGCAAGGGAGCAGCAACAACAGCAGCAGCCTCAGCAATCACCTCATCC[ACAACAACAACAACA]GCAGCAGCAGCAACAATCTCAAAACTCACA
CL3033.Contig3_All_532_5	ACAACAACAACAACA	ACA(3*5)	524	15	TCGAGACTCAATTAATCAAAGCA	59.023	TGTGAGTTTTGAGATTGTTGCTG	60.332	112	TCGAGACTCAATTAATCAAAGCAAGGGAGCAGCAACAACAGCAGCAGCCTCAGCAATCACCTCATCC[ACAACAACAACAACA]GCAGCAGCAGCAACAATCTCAAAACTCACA
CL3033.Contig3_All_533_1	GCAGCAGCAGCAGCA	GCA(3*5)	653	15	CATAGCAATATCACACCCTCGAT	60.238	TTGTTGAGATGATTGCAAATGAC	59.996	93	CATAGCAATATCACACCCTCGATGCAATCACACAT[GCAGCAGCAGCAGCA]ACAGAACTTGTTGCAGCCAGGTCATTTGCAATCATCTCAACAA
CL3033.Contig3_All_533_2	GCAGCAGCAGCAGCA	GCA(3*5)	653	15	CATAGCAATATCACACCCTCGAT	60.238	AGGCTGCTGATTTTGAACTGTAG	59.961	156	CATAGCAATATCACACCCTCGATGCAATCACACAT[GCAGCAGCAGCAGCA]ACAGAACTTGTTGCAGCCAGGTCATTTGCAATCATCTCAACAATCTGTTATGCAACCCACAATGATGCAAACATCTTCTCTCTCTACAGTTCAAAATCAGCAGCCT
CL3033.Contig3_All_533_3	GCAGCAGCAGCAGCA	GCA(3*5)	653	15	AAGCTCCAGCATAGCAATATCAC	59.797	GAGAAGATGTTTGCATCATTGTG	59.629	139	AAGCTCCAGCATAGCAATATCACACCCTCGATGCAATCACACAT[GCAGCAGCAGCAGCA]ACAGAACTTGTTGCAGCCAGGTCATTTGCAATCATCTCAACAATCTGTTATGCAACCCACAATGATGCAAACATCTTCTC
CL3033.Contig3_All_533_4	GCAGCAGCAGCAGCA	GCA(3*5)	653	15	CATAGCAATATCACACCCTCGAT	60.238	GAGAAGATGTTTGCATCATTGTG	59.629	130	CATAGCAATATCACACCCTCGATGCAATCACACAT[GCAGCAGCAGCAGCA]ACAGAACTTGTTGCAGCCAGGTCATTTGCAATCATCTCAACAATCTGTTATGCAACCCACAATGATGCAAACATCTTCTC
CL3033.Contig3_All_534_1	CAGCAGCAGCAGCAGCAG	CAG(3*6)	2364	18	CAGCGACAATATCTGCATAAACA	60.164	GATAGTTGGTTTCCTTGCAACTG	60.048	122	CAGCGACAATATCTGCATAAACAACAACTGATGCAACAGCAA[CAGCAGCAGCAGCAGCAG]CAATTTTACCAACAGACAAAGCAGCAGCAACAGAATGGGCAGTTGCAAGGAAACCAACTATC
CL3033.Contig3_All_534_2	CAGCAGCAGCAGCAGCAG	CAG(3*6)	2364	18	CAACAGCGACAATATCTGCATAA	60.164	GATAGTTGGTTTCCTTGCAACTG	60.048	125	CAACAGCGACAATATCTGCATAAACAACAACTGATGCAACAGCAA[CAGCAGCAGCAGCAGCAG]CAATTTTACCAACAGACAAAGCAGCAGCAACAGAATGGGCAGTTGCAAGGAAACCAACTATC
CL3033.Contig3_All_534_3	CAGCAGCAGCAGCAGCAG	CAG(3*6)	2364	18	TCTGCATAAACAACAACTGATGC	60.187	AAGTTTCAAGTCACTGCCATCAT	60.054	151	TCTGCATAAACAACAACTGATGCAACAGCAA[CAGCAGCAGCAGCAGCAG]CAATTTTACCAACAGACAAAGCAGCAGCAACAGAATGGGCAGTTGCAAGGAAACCAACTATCTCAGCTTCATCAGATAAATGATGGCAGTGACTTGAAACTT
CL3033.Contig3_All_534_4	CAGCAGCAGCAGCAGCAG	CAG(3*6)	2364	18	AACAGCAGGAACAACTTCTTCAG	59.971	GCTGCTTTGTCTGTTGGTAAAAT	59.721	132	AACAGCAGGAACAACTTCTTCAGAGCCAGCAGCTGAAGCAATTTCAACAGCGACAATATCTGCATAAACAACAACTGATGCAACAGCAA[CAGCAGCAGCAGCAGCAG]CAATTTTACCAACAGACAAAGCAGC
CL3033.Contig3_All_534_5	CAGCAGCAGCAGCAGCAG	CAG(3*6)	2364	18	GCTTCAACACCAGCAATTAAAAC	60.056	GCTGCTTTGTCTGTTGGTAAAAT	59.721	152	GCTTCAACACCAGCAATTAAAACAGCAGGAACAACTTCTTCAGAGCCAGCAGCTGAAGCAATTTCAACAGCGACAATATCTGCATAAACAACAACTGATGCAACAGCAA[CAGCAGCAGCAGCAGCAG]CAATTTTACCAACAGACAAAGCAGC
CL3033.Contig5_All_535_1	CAGCCACAGCCACAGCCACAGCCA	CAGCCA(6*4)	193	24	TAAGACAACAAAGACAGCAGCAA	60.102	CTGTCCTATGAGCTGGTTGTTTT	59.703	152	TAAGACAACAAAGACAGCAGCAACAGGCGTCCATTGTCCACCAGCAGCAAATACTGTCAACGCAGCAG[CAGCCACAGCCACAGCCACAGCCA]AATTCAATGGGCCAGCAGACGAGTGCAACAAACTTACAAAACAACCAGCTCATAGGACAG
CL3033.Contig5_All_535_2	CAGCCACAGCCACAGCCACAGCCA	CAGCCA(6*4)	193	24	ACGGTCCTAAGACAACAAAGACA	60.082	TGTAAGTTTGTTGCACTCGTCTG	60.386	137	ACGGTCCTAAGACAACAAAGACAGCAGCAACAGGCGTCCATTGTCCACCAGCAGCAAATACTGTCAACGCAGCAG[CAGCCACAGCCACAGCCACAGCCA]AATTCAATGGGCCAGCAGACGAGTGCAACAAACTTACA
CL3033.Contig5_All_535_3	CAGCCACAGCCACAGCCACAGCCA	CAGCCA(6*4)	193	24	CGGTCCTAAGACAACAAAGACAG	60.205	TGTAAGTTTGTTGCACTCGTCTG	60.386	136	CGGTCCTAAGACAACAAAGACAGCAGCAACAGGCGTCCATTGTCCACCAGCAGCAAATACTGTCAACGCAGCAG[CAGCCACAGCCACAGCCACAGCCA]AATTCAATGGGCCAGCAGACGAGTGCAACAAACTTACA
CL3033.Contig5_All_535_4	CAGCCACAGCCACAGCCACAGCCA	CAGCCA(6*4)	193	24	AACAAACGGTCCTAAGACAACAA	59.955	TTTGTAAGTTTGTTGCACTCGTC	59.367	144	AACAAACGGTCCTAAGACAACAAAGACAGCAGCAACAGGCGTCCATTGTCCACCAGCAGCAAATACTGTCAACGCAGCAG[CAGCCACAGCCACAGCCACAGCCA]AATTCAATGGGCCAGCAGACGAGTGCAACAAACTTACAAA
CL3033.Contig5_All_535_5	CAGCCACAGCCACAGCCACAGCCA	CAGCCA(6*4)	193	24	ATCAACAAACGGTCCTAAGACAA	59.92	TTTGTAAGTTTGTTGCACTCGTC	59.367	147	ATCAACAAACGGTCCTAAGACAACAAAGACAGCAGCAACAGGCGTCCATTGTCCACCAGCAGCAAATACTGTCAACGCAGCAG[CAGCCACAGCCACAGCCACAGCCA]AATTCAATGGGCCAGCAGACGAGTGCAACAAACTTACAAA
CL3036.Contig2_All_537_1	TGGACATGGACATGGACATGGACA	TGGACA(6*4)	1511	24	GTTACCACCAGCTATCCCTTTTC	60.243	GAAGGCAACTCTGCATCATATCT	59.766	159	GTTACCACCAGCTATCCCTTTTCTTCCCATGTCCATGGACATGCCAGATGCATCAAGACATGGGAACCGTGATGGTAATTCCCGTGGACGTGGACG[TGGACATGGACATGGACATGGACA]TGCTTCTCACTCTGGCAGATATGATGCAGAGTTGCCTTC
CL3036.Contig2_All_537_2	TGGACATGGACATGGACATGGACA	TGGACA(6*4)	1511	24	TACCACCAGCTATCCCTTTTCTT	60.357	GAAGGCAACTCTGCATCATATCT	59.766	157	TACCACCAGCTATCCCTTTTCTTCCCATGTCCATGGACATGCCAGATGCATCAAGACATGGGAACCGTGATGGTAATTCCCGTGGACGTGGACG[TGGACATGGACATGGACATGGACA]TGCTTCTCACTCTGGCAGATATGATGCAGAGTTGCCTTC
CL3036.Contig2_All_537_3	TGGACATGGACATGGACATGGACA	TGGACA(6*4)	1511	24	TTACCACCAGCTATCCCTTTTCT	60.357	GAAGGCAACTCTGCATCATATCT	59.766	158	TTACCACCAGCTATCCCTTTTCTTCCCATGTCCATGGACATGCCAGATGCATCAAGACATGGGAACCGTGATGGTAATTCCCGTGGACGTGGACG[TGGACATGGACATGGACATGGACA]TGCTTCTCACTCTGGCAGATATGATGCAGAGTTGCCTTC
CL3036.Contig2_All_537_4	TGGACATGGACATGGACATGGACA	TGGACA(6*4)	1511	24	GTTACCACCAGCTATCCCTTTTC	60.243	TCATATCTGCCAGAGTGAGAAGC	60.909	144	GTTACCACCAGCTATCCCTTTTCTTCCCATGTCCATGGACATGCCAGATGCATCAAGACATGGGAACCGTGATGGTAATTCCCGTGGACGTGGACG[TGGACATGGACATGGACATGGACA]TGCTTCTCACTCTGGCAGATATGA
CL3036.Contig2_All_537_5	TGGACATGGACATGGACATGGACA	TGGACA(6*4)	1511	24	TACCACCAGCTATCCCTTTTCTT	60.357	TCATATCTGCCAGAGTGAGAAGC	60.909	142	TACCACCAGCTATCCCTTTTCTTCCCATGTCCATGGACATGCCAGATGCATCAAGACATGGGAACCGTGATGGTAATTCCCGTGGACGTGGACG[TGGACATGGACATGGACATGGACA]TGCTTCTCACTCTGGCAGATATGA
CL3039.Contig1_All_538_1	TGGTGGTGGTGGTGGTGG	TGG(3*6)	395	18	ACCGAGGAGAAGAAATCAAAATC	59.965	CAGATGATTCACTTGATGGTCCT	60.376	148	ACCGAGGAGAAGAAATCAAAATCTAGTGTTGTGCCATCATCAGCTGCAGCGCCAAACATGTTGAATTT[TGGTGGTGGTGGTGGTGG]TGATGGAGGGGGTGTGCCTGGGATAAGTCCTCCATCTGAAGGACCATCAAGTGAATCATCTG
CL3039.Contig1_All_538_2	TGGTGGTGGTGGTGGTGG	TGG(3*6)	395	18	TCATTACCGAGGAGAAGAAATCA	60.082	CAGATGATTCACTTGATGGTCCT	60.376	153	TCATTACCGAGGAGAAGAAATCAAAATCTAGTGTTGTGCCATCATCAGCTGCAGCGCCAAACATGTTGAATTT[TGGTGGTGGTGGTGGTGG]TGATGGAGGGGGTGTGCCTGGGATAAGTCCTCCATCTGAAGGACCATCAAGTGAATCATCTG
CL3039.Contig1_All_538_3	TGGTGGTGGTGGTGGTGG	TGG(3*6)	395	18	ACCGAGGAGAAGAAATCAAAATC	59.965	TCCTTCAGATGGAGGACTTATCC	60.797	129	ACCGAGGAGAAGAAATCAAAATCTAGTGTTGTGCCATCATCAGCTGCAGCGCCAAACATGTTGAATTT[TGGTGGTGGTGGTGGTGG]TGATGGAGGGGGTGTGCCTGGGATAAGTCCTCCATCTGAAGGA
CL3039.Contig1_All_538_4	TGGTGGTGGTGGTGGTGG	TGG(3*6)	395	18	TAGCTTCATTACCGAGGAGAAGA	59.531	CAGATGATTCACTTGATGGTCCT	60.376	158	TAGCTTCATTACCGAGGAGAAGAAATCAAAATCTAGTGTTGTGCCATCATCAGCTGCAGCGCCAAACATGTTGAATTT[TGGTGGTGGTGGTGGTGG]TGATGGAGGGGGTGTGCCTGGGATAAGTCCTCCATCTGAAGGACCATCAAGTGAATCATCTG
CL3039.Contig1_All_538_5	TGGTGGTGGTGGTGGTGG	TGG(3*6)	395	18	ACAGGTTATTGTGGGTAGCTTCA	59.941	TCCTTCAGATGGAGGACTTATCC	60.797	154	ACAGGTTATTGTGGGTAGCTTCATTACCGAGGAGAAGAAATCAAAATCTAGTGTTGTGCCATCATCAGCTGCAGCGCCAAACATGTTGAATTT[TGGTGGTGGTGGTGGTGG]TGATGGAGGGGGTGTGCCTGGGATAAGTCCTCCATCTGAAGGA
CL3041.Contig1_All_539_1	TGCTGCTGCTGCTGC	TGC(3*5)	280	15	TATCTGGGATTCGAGAAATCAAA	59.922	GCATCGTTCCACCTATACTTGAG	60.035	144	TATCTGGGATTCGAGAAATCAAAAACAGAAGGCCAAGGGCGGTTCAAGTCTAAGGGTTTAAGCTGCATTCAAGAGAGTCAAAGCAATATTTCCTGATGTTGG[TGCTGCTGCTGCTGC]ACTTCTCAAGTATAGGTGGAACGATGC
CL3041.Contig1_All_539_2	TGCTGCTGCTGCTGC	TGC(3*5)	280	15	TTATCTGGGATTCGAGAAATCAA	59.922	GCATCGTTCCACCTATACTTGAG	60.035	145	TTATCTGGGATTCGAGAAATCAAAAACAGAAGGCCAAGGGCGGTTCAAGTCTAAGGGTTTAAGCTGCATTCAAGAGAGTCAAAGCAATATTTCCTGATGTTGG[TGCTGCTGCTGCTGC]ACTTCTCAAGTATAGGTGGAACGATGC
CL3041.Contig1_All_539_3	TGCTGCTGCTGCTGC	TGC(3*5)	280	15	GCATTCAAGAGAGTCAAAGCAAT	59.912	GCATCGTTCCACCTATACTTGAG	60.035	80	GCATTCAAGAGAGTCAAAGCAATATTTCCTGATGTTGG[TGCTGCTGCTGCTGC]ACTTCTCAAGTATAGGTGGAACGATGC
CL3041.Contig1_All_539_4	TGCTGCTGCTGCTGC	TGC(3*5)	280	15	AGCTGCATTCAAGAGAGTCAAAG	60.199	GCATCGTTCCACCTATACTTGAG	60.035	84	AGCTGCATTCAAGAGAGTCAAAGCAATATTTCCTGATGTTGG[TGCTGCTGCTGCTGC]ACTTCTCAAGTATAGGTGGAACGATGC
CL3041.Contig1_All_539_5	TGCTGCTGCTGCTGC	TGC(3*5)	280	15	TTCGAGAAATCAAAAACAGAAGG	59.76	GCATCGTTCCACCTATACTTGAG	60.035	135	TTCGAGAAATCAAAAACAGAAGGCCAAGGGCGGTTCAAGTCTAAGGGTTTAAGCTGCATTCAAGAGAGTCAAAGCAATATTTCCTGATGTTGG[TGCTGCTGCTGCTGC]ACTTCTCAAGTATAGGTGGAACGATGC
CL3065.Contig1_All_540_1	CCATTGCCATTGCCATTGCCATTG	CCATTG(6*4)	3784	24	ACAACATGAGGAATCTGAGAGGA	60.125	TGTGATCGACGTAGAGACGACTA	59.95	156	ACAACATGAGGAATCTGAGAGGATTGAGAAAGAAGCTTCCCCCATGCAACCCCAACACTAGGTTTCGACTGCCGTTTCTTTGGGCGATTCAACACCGCTGAACCA[CCATTGCCATTGCCATTGCCATTG]GCCTTAGTCGTCTCTACGTCGATCACA
CL3065.Contig1_All_540_2	CCATTGCCATTGCCATTGCCATTG	CCATTG(6*4)	3784	24	TGAGGAATCTGAGAGGATTGAGA	60.334	TGTGATCGACGTAGAGACGACTA	59.95	150	TGAGGAATCTGAGAGGATTGAGAAAGAAGCTTCCCCCATGCAACCCCAACACTAGGTTTCGACTGCCGTTTCTTTGGGCGATTCAACACCGCTGAACCA[CCATTGCCATTGCCATTGCCATTG]GCCTTAGTCGTCTCTACGTCGATCACA
CL3065.Contig1_All_540_3	CCATTGCCATTGCCATTGCCATTG	CCATTG(6*4)	3784	24	AACAACATGAGGAATCTGAGAGG	59.63	TGTGATCGACGTAGAGACGACTA	59.95	157	AACAACATGAGGAATCTGAGAGGATTGAGAAAGAAGCTTCCCCCATGCAACCCCAACACTAGGTTTCGACTGCCGTTTCTTTGGGCGATTCAACACCGCTGAACCA[CCATTGCCATTGCCATTGCCATTG]GCCTTAGTCGTCTCTACGTCGATCACA
CL3065.Contig1_All_540_4	CCATTGCCATTGCCATTGCCATTG	CCATTG(6*4)	3784	24	ACATGAGGAATCTGAGAGGATTG	59.59	TGTGATCGACGTAGAGACGACTA	59.95	153	ACATGAGGAATCTGAGAGGATTGAGAAAGAAGCTTCCCCCATGCAACCCCAACACTAGGTTTCGACTGCCGTTTCTTTGGGCGATTCAACACCGCTGAACCA[CCATTGCCATTGCCATTGCCATTG]GCCTTAGTCGTCTCTACGTCGATCACA
CL3065.Contig1_All_540_5	CCATTGCCATTGCCATTGCCATTG	CCATTG(6*4)	3784	24	CAACATGAGGAATCTGAGAGGAT	59.59	TGTGATCGACGTAGAGACGACTA	59.95	155	CAACATGAGGAATCTGAGAGGATTGAGAAAGAAGCTTCCCCCATGCAACCCCAACACTAGGTTTCGACTGCCGTTTCTTTGGGCGATTCAACACCGCTGAACCA[CCATTGCCATTGCCATTGCCATTG]GCCTTAGTCGTCTCTACGTCGATCACA
CL3065.Contig2_All_541_1	CAATGGCAATGGCAATGGCAATGG	CAATGG(6*4)	531	24	TGTGATCGACGTAGAGACGACTA	59.95	ACAACATGAGGAATCTGAGAGGA	60.125	156	TGTGATCGACGTAGAGACGACTAAGGC[CAATGGCAATGGCAATGGCAATGG]TGGTTCAGCGGTGTTGAATCGCCCAAAGAAACGGCAGTCGAAACCTAGTGTTGGGGTTGCATGGGGAAAGCTTCTTTCTCAATCCTCTCAGATTCCTCATGTTGT
CL3065.Contig2_All_541_2	CAATGGCAATGGCAATGGCAATGG	CAATGG(6*4)	531	24	TGTGATCGACGTAGAGACGACTA	59.95	TGAGGAATCTGAGAGGATTGAGA	60.334	150	TGTGATCGACGTAGAGACGACTAAGGC[CAATGGCAATGGCAATGGCAATGG]TGGTTCAGCGGTGTTGAATCGCCCAAAGAAACGGCAGTCGAAACCTAGTGTTGGGGTTGCATGGGGAAAGCTTCTTTCTCAATCCTCTCAGATTCCTCA
CL3065.Contig2_All_541_3	CAATGGCAATGGCAATGGCAATGG	CAATGG(6*4)	531	24	TGTGATCGACGTAGAGACGACTA	59.95	AACAACATGAGGAATCTGAGAGG	59.63	157	TGTGATCGACGTAGAGACGACTAAGGC[CAATGGCAATGGCAATGGCAATGG]TGGTTCAGCGGTGTTGAATCGCCCAAAGAAACGGCAGTCGAAACCTAGTGTTGGGGTTGCATGGGGAAAGCTTCTTTCTCAATCCTCTCAGATTCCTCATGTTGTT
CL3065.Contig2_All_541_4	CAATGGCAATGGCAATGGCAATGG	CAATGG(6*4)	531	24	TGTGATCGACGTAGAGACGACTA	59.95	ACATGAGGAATCTGAGAGGATTG	59.59	153	TGTGATCGACGTAGAGACGACTAAGGC[CAATGGCAATGGCAATGGCAATGG]TGGTTCAGCGGTGTTGAATCGCCCAAAGAAACGGCAGTCGAAACCTAGTGTTGGGGTTGCATGGGGAAAGCTTCTTTCTCAATCCTCTCAGATTCCTCATGT
CL3065.Contig2_All_541_5	CAATGGCAATGGCAATGGCAATGG	CAATGG(6*4)	531	24	TGTGATCGACGTAGAGACGACTA	59.95	CAACATGAGGAATCTGAGAGGAT	59.59	155	TGTGATCGACGTAGAGACGACTAAGGC[CAATGGCAATGGCAATGGCAATGG]TGGTTCAGCGGTGTTGAATCGCCCAAAGAAACGGCAGTCGAAACCTAGTGTTGGGGTTGCATGGGGAAAGCTTCTTTCTCAATCCTCTCAGATTCCTCATGTTG
CL3091.Contig2_All_545_1	AAGAAGAAGAAGAAG	AAG(3*5)	516	15	TTTCATTGGTACACTTGTTGAGG	59.051	AACCATCTCAACAAAATCGAAAA	59.871	126	TTTCATTGGTACACTTGTTGAGGTTAGAGATGTGTTGTATAAACTAATTCGTCGT[AAGAAGAAGAAGAAG]AAACCAGATGTTTTGAGGCGAAAACGAAGTGGGTTTTCGATTTTGTTGAGATGGTT
CL3091.Contig2_All_545_2	AAGAAGAAGAAGAAG	AAG(3*5)	516	15	TTCATTGGTACACTTGTTGAGGTT	59.84	AACCATCTCAACAAAATCGAAAA	59.871	125	TTCATTGGTACACTTGTTGAGGTTAGAGATGTGTTGTATAAACTAATTCGTCGT[AAGAAGAAGAAGAAG]AAACCAGATGTTTTGAGGCGAAAACGAAGTGGGTTTTCGATTTTGTTGAGATGGTT
CL3091.Contig2_All_545_3	AAGAAGAAGAAGAAG	AAG(3*5)	516	15	TCATTGGTACACTTGTTGAGGTT	58.548	TGTTCATAAGCCATCACAAACAC	59.919	160	TCATTGGTACACTTGTTGAGGTTAGAGATGTGTTGTATAAACTAATTCGTCGT[AAGAAGAAGAAGAAG]AAACCAGATGTTTTGAGGCGAAAACGAAGTGGGTTTTCGATTTTGTTGAGATGGTTGGTGTCGTTTTGGGTGTTTGTGATGGCTTATGAACA
CL3091.Contig2_All_545_4	AAGAAGAAGAAGAAG	AAG(3*5)	516	15	TTTCATTGGTACACTTGTTGAGG	59.051	ACCATCTCAACAAAATCGAAAAC	59.407	125	TTTCATTGGTACACTTGTTGAGGTTAGAGATGTGTTGTATAAACTAATTCGTCGT[AAGAAGAAGAAGAAG]AAACCAGATGTTTTGAGGCGAAAACGAAGTGGGTTTTCGATTTTGTTGAGATGGT
CL3091.Contig2_All_545_5	AAGAAGAAGAAGAAG	AAG(3*5)	516	15	TCATTGGTACACTTGTTGAGGTT	58.548	AACCATCTCAACAAAATCGAAAA	59.871	124	TCATTGGTACACTTGTTGAGGTTAGAGATGTGTTGTATAAACTAATTCGTCGT[AAGAAGAAGAAGAAG]AAACCAGATGTTTTGAGGCGAAAACGAAGTGGGTTTTCGATTTTGTTGAGATGGTT
CL3093.Contig1_All_549_5	ACTACTACTACTACT	ACT(3*5)	158	15	GCAGATCCTTAAAGCACCATAAA	59.657	AGCCAGCTTGCTAAGTACCTGAT	60.789	125	GCAGATCCTTAAAGCACCATAAACTACCATAAACCACCATCAACAAGCC[ACTACTACTACTACT]ATCAGATCACCACCAACAGAAACAAAAATCCATCGCCGATCAGGTACTTAGCAAGCTGGCT
CL3093.Contig2_All_550_1	ACTACTACTACTACT	ACT(3*5)	158	15	AGCAGATCCTTAAAGCACCATAA	59.323	TCAAAGCTGCTTATCAGGCTTAC	60.056	148	AGCAGATCCTTAAAGCACCATAAACTACCATAAACCACCATCAACAAGCC[ACTACTACTACTACT]ATCAGATCACCACCAACAGAAACAAAAATCCATCGCCGATCAGGTGCTACCTAGAGACTTGTAAGCCTGATAAGCAGCTTTGA
CL3093.Contig2_All_550_2	ACTACTACTACTACT	ACT(3*5)	158	15	GCAGATCCTTAAAGCACCATAAA	59.657	CAAAGCTGCTTATCAGGCTTACA	60.892	146	GCAGATCCTTAAAGCACCATAAACTACCATAAACCACCATCAACAAGCC[ACTACTACTACTACT]ATCAGATCACCACCAACAGAAACAAAAATCCATCGCCGATCAGGTGCTACCTAGAGACTTGTAAGCCTGATAAGCAGCTTTG
CL3093.Contig2_All_550_3	ACTACTACTACTACT	ACT(3*5)	158	15	GCAGATCCTTAAAGCACCATAAA	59.657	AGTCTCTAGGTAGCACCTGATCG	59.091	123	GCAGATCCTTAAAGCACCATAAACTACCATAAACCACCATCAACAAGCC[ACTACTACTACTACT]ATCAGATCACCACCAACAGAAACAAAAATCCATCGCCGATCAGGTGCTACCTAGAGACT
CL3093.Contig2_All_550_4	ACTACTACTACTACT	ACT(3*5)	158	15	TACCATAAACCACCATCAACAAG	58.798	TCAAAGCTGCTTATCAGGCTTAC	60.056	123	TACCATAAACCACCATCAACAAGCC[ACTACTACTACTACT]ATCAGATCACCACCAACAGAAACAAAAATCCATCGCCGATCAGGTGCTACCTAGAGACTTGTAAGCCTGATAAGCAGCTTTGA
CL3093.Contig2_All_550_5	ACTACTACTACTACT	ACT(3*5)	158	15	CTACCATAAACCACCATCAACAA	58.798	TCAAAGCTGCTTATCAGGCTTAC	60.056	124	CTACCATAAACCACCATCAACAAGCC[ACTACTACTACTACT]ATCAGATCACCACCAACAGAAACAAAAATCCATCGCCGATCAGGTGCTACCTAGAGACTTGTAAGCCTGATAAGCAGCTTTGA
CL3094.Contig2_All_551_1	CAGCAGCAGCAGCAG	CAG(3*5)	1661	15	CCAGTTGTATGACCAGTTCCATT	60.158	TAGCAACTGGTTGACTGCTATGA	59.955	110	CCAGTTGTATGACCAGTTCCATTAT[CAGCAGCAGCAGCAG]CAACTCCCGCAACAGCACTATGGCTCCAGCAGCGGCTTGTTGGATCATCATAGCAGTCAACCAGTTGCTA
CL3094.Contig2_All_551_2	CAGCAGCAGCAGCAG	CAG(3*5)	1661	15	CCAGTTGTATGACCAGTTCCATT	60.158	CAACTGGTTGACTGCTATGATGA	60.183	107	CCAGTTGTATGACCAGTTCCATTAT[CAGCAGCAGCAGCAG]CAACTCCCGCAACAGCACTATGGCTCCAGCAGCGGCTTGTTGGATCATCATAGCAGTCAACCAGTTG
CL3094.Contig2_All_551_3	CAGCAGCAGCAGCAG	CAG(3*5)	1661	15	CCAGTTGTATGACCAGTTCCATT	60.158	AGCAACTGGTTGACTGCTATGAT	60.206	109	CCAGTTGTATGACCAGTTCCATTAT[CAGCAGCAGCAGCAG]CAACTCCCGCAACAGCACTATGGCTCCAGCAGCGGCTTGTTGGATCATCATAGCAGTCAACCAGTTGCT
CL3094.Contig2_All_551_4	CAGCAGCAGCAGCAG	CAG(3*5)	1661	15	ACCAGTTGTATGACCAGTTCCAT	59.674	TAGCAACTGGTTGACTGCTATGA	59.955	111	ACCAGTTGTATGACCAGTTCCATTAT[CAGCAGCAGCAGCAG]CAACTCCCGCAACAGCACTATGGCTCCAGCAGCGGCTTGTTGGATCATCATAGCAGTCAACCAGTTGCTA
CL3094.Contig2_All_551_5	CAGCAGCAGCAGCAG	CAG(3*5)	1661	15	ACCAGTTGTATGACCAGTTCCAT	59.674	CAACTGGTTGACTGCTATGATGA	60.183	108	ACCAGTTGTATGACCAGTTCCATTAT[CAGCAGCAGCAGCAG]CAACTCCCGCAACAGCACTATGGCTCCAGCAGCGGCTTGTTGGATCATCATAGCAGTCAACCAGTTG
CL3094.Contig2_All_552_1	AATAATAATAATAAT	AAT(3*5)	1757	15	CAACCAGTTGCTACAAACCATTT	60.314	GAGAAGAGCCCTAGAGAAGATGC	60.129	107	CAACCAGTTGCTACAAACCATTTA[AATAATAATAATAAT]GGTATGTGGAACAGAATGGTGGGCACTACTCCGACTCTGGCGCCTGCATCTTCTCTAGGGCTCTTCTC
CL3094.Contig2_All_552_2	AATAATAATAATAAT	AAT(3*5)	1757	15	GTCAACCAGTTGCTACAAACCAT	60.329	GAGAAGAGCCCTAGAGAAGATGC	60.129	109	GTCAACCAGTTGCTACAAACCATTTA[AATAATAATAATAAT]GGTATGTGGAACAGAATGGTGGGCACTACTCCGACTCTGGCGCCTGCATCTTCTCTAGGGCTCTTCTC
CL3094.Contig2_All_552_3	AATAATAATAATAAT	AAT(3*5)	1757	15	CAACCAGTTGCTACAAACCATTT	60.314	ACCAGAGAAGAGCCCTAGAGAAG	59.688	111	CAACCAGTTGCTACAAACCATTTA[AATAATAATAATAAT]GGTATGTGGAACAGAATGGTGGGCACTACTCCGACTCTGGCGCCTGCATCTTCTCTAGGGCTCTTCTCTGGT
CL3094.Contig2_All_552_4	AATAATAATAATAAT	AAT(3*5)	1757	15	GTCAACCAGTTGCTACAAACCAT	60.329	ACCAGAGAAGAGCCCTAGAGAAG	59.688	113	GTCAACCAGTTGCTACAAACCATTTA[AATAATAATAATAAT]GGTATGTGGAACAGAATGGTGGGCACTACTCCGACTCTGGCGCCTGCATCTTCTCTAGGGCTCTTCTCTGGT
CL3094.Contig2_All_552_5	AATAATAATAATAAT	AAT(3*5)	1757	15	TGTTGGATCATCATAGCAGTCAA	60.517	GAGAAGAGCCCTAGAGAAGATGC	60.129	127	TGTTGGATCATCATAGCAGTCAACCAGTTGCTACAAACCATTTA[AATAATAATAATAAT]GGTATGTGGAACAGAATGGTGGGCACTACTCCGACTCTGGCGCCTGCATCTTCTCTAGGGCTCTTCTC
CL3134.Contig1_All_560_1	GGCGGCGGCGGCGGC	GGC(3*5)	226	15	TTAAACTTAGCGTTGGTTTACCG	59.634	AAGCAACAGTCGATGAATTGAA	59.752	157	TTAAACTTAGCGTTGGTTTACCGCAGAGTCGTCGCTTGTTCTTTTGCATCCATTTCGTCACTCCG[GGCGGCGGCGGCGGC]GGATTATTCTCTAGTAGAGATTCGTAGGAAGAGTTATATTTCTGCCTTAGGCCGGTTCAATTCATCGACTGTTGCTT
CL3134.Contig1_All_560_2	GGCGGCGGCGGCGGC	GGC(3*5)	226	15	TTAAACTTAGCGTTGGTTTACCG	59.634	GAAGCAACAGTCGATGAATTGAA	61.505	158	TTAAACTTAGCGTTGGTTTACCGCAGAGTCGTCGCTTGTTCTTTTGCATCCATTTCGTCACTCCG[GGCGGCGGCGGCGGC]GGATTATTCTCTAGTAGAGATTCGTAGGAAGAGTTATATTTCTGCCTTAGGCCGGTTCAATTCATCGACTGTTGCTTC
CL3134.Contig1_All_560_3	GGCGGCGGCGGCGGC	GGC(3*5)	226	15	GCTTGTTCTTTTGCATCCATTT	60.478	ACGCAAGAAGAATCTACGACTGA	60.438	146	GCTTGTTCTTTTGCATCCATTTCGTCACTCCG[GGCGGCGGCGGCGGC]GGATTATTCTCTAGTAGAGATTCGTAGGAAGAGTTATATTTCTGCCTTAGGCCGGTTCAATTCATCGACTGTTGCTTCAGTCGTAGATTCTTCTTGCGT
CL3134.Contig1_All_560_4	GGCGGCGGCGGCGGC	GGC(3*5)	226	15	GCTTGTTCTTTTGCATCCATTT	60.478	GACGCAAGAAGAATCTACGACTG	60.438	147	GCTTGTTCTTTTGCATCCATTTCGTCACTCCG[GGCGGCGGCGGCGGC]GGATTATTCTCTAGTAGAGATTCGTAGGAAGAGTTATATTTCTGCCTTAGGCCGGTTCAATTCATCGACTGTTGCTTCAGTCGTAGATTCTTCTTGCGTC
CL3134.Contig1_All_560_5	GGCGGCGGCGGCGGC	GGC(3*5)	226	15	GCTTGTTCTTTTGCATCCATTT	60.478	TGACGCAAGAAGAATCTACGACT	60.438	148	GCTTGTTCTTTTGCATCCATTTCGTCACTCCG[GGCGGCGGCGGCGGC]GGATTATTCTCTAGTAGAGATTCGTAGGAAGAGTTATATTTCTGCCTTAGGCCGGTTCAATTCATCGACTGTTGCTTCAGTCGTAGATTCTTCTTGCGTCA
CL3157.Contig1_All_562_1	GAAGAAGAAGAAGAA	GAA(3*5)	1800	15	GCTGACCCCCTTACTTAATGAAC	60.243	ACAACTGGATCAGAAGCGTAAAA	60.176	123	GCTGACCCCCTTACTTAATGAACTTGGACGGAAGGCTGCTGTTTTTATTGGTGAAAATGTC[GAAGAAGAAGAAGAA]GATAAAATGGCTGAAGTGGCAAATTTTTACGCTTCTGATCCAGTTGT
CL3157.Contig1_All_562_2	GAAGAAGAAGAAGAA	GAA(3*5)	1800	15	GCTGACCCCCTTACTTAATGAAC	60.243	AACAACTGGATCAGAAGCGTAAA	60.176	124	GCTGACCCCCTTACTTAATGAACTTGGACGGAAGGCTGCTGTTTTTATTGGTGAAAATGTC[GAAGAAGAAGAAGAA]GATAAAATGGCTGAAGTGGCAAATTTTTACGCTTCTGATCCAGTTGTT
CL3157.Contig1_All_562_3	GAAGAAGAAGAAGAA	GAA(3*5)	1800	15	ATTGTTGTGGTGTTGTCAATGTC	59.676	ACAACTGGATCAGAAGCGTAAAA	60.176	146	ATTGTTGTGGTGTTGTCAATGTCGCTGACCCCCTTACTTAATGAACTTGGACGGAAGGCTGCTGTTTTTATTGGTGAAAATGTC[GAAGAAGAAGAAGAA]GATAAAATGGCTGAAGTGGCAAATTTTTACGCTTCTGATCCAGTTGT
CL3157.Contig1_All_562_4	GAAGAAGAAGAAGAA	GAA(3*5)	1800	15	ATTGTTGTGGTGTTGTCAATGTC	59.676	AACAACTGGATCAGAAGCGTAAA	60.176	147	ATTGTTGTGGTGTTGTCAATGTCGCTGACCCCCTTACTTAATGAACTTGGACGGAAGGCTGCTGTTTTTATTGGTGAAAATGTC[GAAGAAGAAGAAGAA]GATAAAATGGCTGAAGTGGCAAATTTTTACGCTTCTGATCCAGTTGTT
CL3157.Contig1_All_562_5	GAAGAAGAAGAAGAA	GAA(3*5)	1800	15	ACCCCCTTACTTAATGAACTTGG	59.672	ACAACTGGATCAGAAGCGTAAAA	60.176	119	ACCCCCTTACTTAATGAACTTGGACGGAAGGCTGCTGTTTTTATTGGTGAAAATGTC[GAAGAAGAAGAAGAA]GATAAAATGGCTGAAGTGGCAAATTTTTACGCTTCTGATCCAGTTGT
CL3172.Contig3_All_563_1	TTTTGTTTTGTTTTGTTTTG	TTTTG(5*4)	2397	20	TACCTTATCATGGAGGAGGATCA	59.806	TGTCAGGATATTCTGTGCAACAC	60.052	99	TACCTTATCATGGAGGAGGATCATTCTCAGTT[TTTTGTTTTGTTTTGTTTTG]TGTTGGGAATACGATGTACATGGAGTGTTGCACAGAATATCCTGACA
CL3172.Contig3_All_563_2	TTTTGTTTTGTTTTGTTTTG	TTTTG(5*4)	2397	20	GGGGATCCTCTTTTTACCTTACC	60.398	TGTCAGGATATTCTGTGCAACAC	60.052	118	GGGGATCCTCTTTTTACCTTACCTTATCATGGAGGAGGATCATTCTCAGTT[TTTTGTTTTGTTTTGTTTTG]TGTTGGGAATACGATGTACATGGAGTGTTGCACAGAATATCCTGACA
CL3172.Contig3_All_563_3	TTTTGTTTTGTTTTGTTTTG	TTTTG(5*4)	2397	20	GGGGGATCCTCTTTTTACCTTAC	60.398	TGTCAGGATATTCTGTGCAACAC	60.052	119	GGGGGATCCTCTTTTTACCTTACCTTATCATGGAGGAGGATCATTCTCAGTT[TTTTGTTTTGTTTTGTTTTG]TGTTGGGAATACGATGTACATGGAGTGTTGCACAGAATATCCTGACA
CL3172.Contig3_All_563_5	TTTTGTTTTGTTTTGTTTTG	TTTTG(5*4)	2397	20	CTCTACTCATTTTTCCTGAGGGG	60.463	TGTCAGGATATTCTGTGCAACAC	60.052	138	CTCTACTCATTTTTCCTGAGGGGGATCCTCTTTTTACCTTACCTTATCATGGAGGAGGATCATTCTCAGTT[TTTTGTTTTGTTTTGTTTTG]TGTTGGGAATACGATGTACATGGAGTGTTGCACAGAATATCCTGACA
CL3173.Contig1_All_564_1	TCTCTCTCTCTCTC	TC(2*7)	204	14	CCTATTTTGCAGAAACACAAACC	59.926	TGAAGATCTAGAAGTTTCGGTCG	59.9	100	CCTATTTTGCAGAAACACAAACCAACGTCAATCAAGTCAGCACTG[TCTCTCTCTCTCTC]AACTTCGCTAGGCTATGGCGACCGAAACTTCTAGATCTTCA
CL3173.Contig1_All_564_2	TCTCTCTCTCTCTC	TC(2*7)	204	14	CCCTATTTTGCAGAAACACAAAC	59.926	TGAAGATCTAGAAGTTTCGGTCG	59.9	101	CCCTATTTTGCAGAAACACAAACCAACGTCAATCAAGTCAGCACTG[TCTCTCTCTCTCTC]AACTTCGCTAGGCTATGGCGACCGAAACTTCTAGATCTTCA
CL3173.Contig1_All_564_3	TCTCTCTCTCTCTC	TC(2*7)	204	14	ACCCTATTTTGCAGAAACACAAA	59.926	TGAAGATCTAGAAGTTTCGGTCG	59.9	102	ACCCTATTTTGCAGAAACACAAACCAACGTCAATCAAGTCAGCACTG[TCTCTCTCTCTCTC]AACTTCGCTAGGCTATGGCGACCGAAACTTCTAGATCTTCA
CL3173.Contig1_All_564_4	TCTCTCTCTCTCTC	TC(2*7)	204	14	AACCCTATTTTGCAGAAACACAA	59.926	TGAAGATCTAGAAGTTTCGGTCG	59.9	103	AACCCTATTTTGCAGAAACACAAACCAACGTCAATCAAGTCAGCACTG[TCTCTCTCTCTCTC]AACTTCGCTAGGCTATGGCGACCGAAACTTCTAGATCTTCA
CL3173.Contig1_All_564_5	TCTCTCTCTCTCTC	TC(2*7)	204	14	AAACCCTATTTTGCAGAAACACA	59.926	TGAAGATCTAGAAGTTTCGGTCG	59.9	104	AAACCCTATTTTGCAGAAACACAAACCAACGTCAATCAAGTCAGCACTG[TCTCTCTCTCTCTC]AACTTCGCTAGGCTATGGCGACCGAAACTTCTAGATCTTCA
CL3190.Contig2_All_565_1	CCACCACCACCACCACCA	CCA(3*6)	2887	18	TTTCTTGGCAGTCTAGCTTATCG	60.05	TCCCTACAAACACTCTGCTCAAC	60.705	136	TTTCTTGGCAGTCTAGCTTATCGAAGAGGAAAGCTGGCAGGGGCAGACGGCGTTTGGTGGTTCCCAGCTCATCCTCTCACACC[CCACCACCACCACCACCA]GCAGCGGCGGCTGTTGAGCAGAGTGTTTGTAGGGA
CL3190.Contig2_All_565_2	CCACCACCACCACCACCA	CCA(3*6)	2887	18	TTTCTTGGCAGTCTAGCTTATCG	60.05	CTACAAACACTCTGCTCAACAGC	59.25	133	TTTCTTGGCAGTCTAGCTTATCGAAGAGGAAAGCTGGCAGGGGCAGACGGCGTTTGGTGGTTCCCAGCTCATCCTCTCACACC[CCACCACCACCACCACCA]GCAGCGGCGGCTGTTGAGCAGAGTGTTTGTAG
CL3190.Contig2_All_565_3	CCACCACCACCACCACCA	CCA(3*6)	2887	18	CTTGGCAGTCTAGCTTATCGAAG	59.716	TCCCTACAAACACTCTGCTCAAC	60.705	133	CTTGGCAGTCTAGCTTATCGAAGAGGAAAGCTGGCAGGGGCAGACGGCGTTTGGTGGTTCCCAGCTCATCCTCTCACACC[CCACCACCACCACCACCA]GCAGCGGCGGCTGTTGAGCAGAGTGTTTGTAGGGA
CL3190.Contig2_All_565_4	CCACCACCACCACCACCA	CCA(3*6)	2887	18	CTTGGCAGTCTAGCTTATCGAAG	59.716	CTACAAACACTCTGCTCAACAGC	59.25	130	CTTGGCAGTCTAGCTTATCGAAGAGGAAAGCTGGCAGGGGCAGACGGCGTTTGGTGGTTCCCAGCTCATCCTCTCACACC[CCACCACCACCACCACCA]GCAGCGGCGGCTGTTGAGCAGAGTGTTTGTAG
CL3190.Contig2_All_565_5	CCACCACCACCACCACCA	CCA(3*6)	2887	18	GCAGTCTAGCTTATCGAAGAGGA	59.321	CGCTAAGACTTTTCTCCTCCAGT	60.415	158	GCAGTCTAGCTTATCGAAGAGGAAAGCTGGCAGGGGCAGACGGCGTTTGGTGGTTCCCAGCTCATCCTCTCACACC[CCACCACCACCACCACCA]GCAGCGGCGGCTGTTGAGCAGAGTGTTTGTAGGGAGGTGGCACTGGAGGAGAAAAGTCTTAGCG
CL3194.Contig4_All_566_1	GAAGAAGAAGAAGAA	GAA(3*5)	231	15	GGAGGGGCAGAGTATAAAGAAGA	60.102	AAGAGATGCTTCCTTTTCGTACC	60.14	150	GGAGGGGCAGAGTATAAAGAAGATGCG[GAAGAAGAAGAAGAA]GCCGAGAGCCTTTTGAACATTCGTGATTCTATCGAGGCTCTTGAGGCTCAACTTTCTTCTTTGCAGGCATTACAACAGCAGCAATGGTACGAAAAGGAAGCATCTCTT
CL3194.Contig4_All_566_2	GAAGAAGAAGAAGAA	GAA(3*5)	231	15	ATTACCACTAATGATGCCACACC	60.021	TCGATAGAATCACGAATGTTCAA	59.6	107	ATTACCACTAATGATGCCACACCACAAGAGGGAGGGGCAGAGTATAAAGAAGATGCG[GAAGAAGAAGAAGAA]GCCGAGAGCCTTTTGAACATTCGTGATTCTATCGA
CL3194.Contig4_All_566_3	GAAGAAGAAGAAGAA	GAA(3*5)	231	15	GGAGGGGCAGAGTATAAAGAAGA	60.102	AGATGCTTCCTTTTCGTACCATT	60.365	147	GGAGGGGCAGAGTATAAAGAAGATGCG[GAAGAAGAAGAAGAA]GCCGAGAGCCTTTTGAACATTCGTGATTCTATCGAGGCTCTTGAGGCTCAACTTTCTTCTTTGCAGGCATTACAACAGCAGCAATGGTACGAAAAGGAAGCATCT
CL3194.Contig4_All_566_4	GAAGAAGAAGAAGAA	GAA(3*5)	231	15	ATTACCACTAATGATGCCACACC	60.021	CTCAAGAGCCTCGATAGAATCAC	59.518	117	ATTACCACTAATGATGCCACACCACAAGAGGGAGGGGCAGAGTATAAAGAAGATGCG[GAAGAAGAAGAAGAA]GCCGAGAGCCTTTTGAACATTCGTGATTCTATCGAGGCTCTTGAG
CL3194.Contig4_All_566_5	GAAGAAGAAGAAGAA	GAA(3*5)	231	15	ATTACCACTAATGATGCCACACC	60.021	TAATGCCTGCAAAGAAGAAAGTT	59.465	144	ATTACCACTAATGATGCCACACCACAAGAGGGAGGGGCAGAGTATAAAGAAGATGCG[GAAGAAGAAGAAGAA]GCCGAGAGCCTTTTGAACATTCGTGATTCTATCGAGGCTCTTGAGGCTCAACTTTCTTCTTTGCAGGCATTA
CL3202.Contig2_All_567_1	AAACCAAACCAAACCAAACC	AAACC(5*4)	2353	20	GCACAGACGAATTCAAGCTTATC	60.277	AAGGCTGCATACATCTCACTCTC	59.927	137	GCACAGACGAATTCAAGCTTATCAAGTATCTGCTCTGTATTCTTGGTATAATTATTTCTTTTGTAGTTTAT[AAACCAAACCAAACCAAACC]CGAAGTCCCGAAAAGGATCTGGTGAGAGTGAGATGTATGCAGCCTT
CL3202.Contig2_All_567_2	AAACCAAACCAAACCAAACC	AAACC(5*4)	2353	20	TACTCACTATCCCATTGCACAGA	59.646	AAGGCTGCATACATCTCACTCTC	59.927	153	TACTCACTATCCCATTGCACAGACGAATTCAAGCTTATCAAGTATCTGCTCTGTATTCTTGGTATAATTATTTCTTTTGTAGTTTAT[AAACCAAACCAAACCAAACC]CGAAGTCCCGAAAAGGATCTGGTGAGAGTGAGATGTATGCAGCCTT
CL3202.Contig2_All_567_3	AAACCAAACCAAACCAAACC	AAACC(5*4)	2353	20	ACTCACTATCCCATTGCACAGAC	60.438	AAGGCTGCATACATCTCACTCTC	59.927	152	ACTCACTATCCCATTGCACAGACGAATTCAAGCTTATCAAGTATCTGCTCTGTATTCTTGGTATAATTATTTCTTTTGTAGTTTAT[AAACCAAACCAAACCAAACC]CGAAGTCCCGAAAAGGATCTGGTGAGAGTGAGATGTATGCAGCCTT
CL3202.Contig2_All_567_4	AAACCAAACCAAACCAAACC	AAACC(5*4)	2353	20	GCACAGACGAATTCAAGCTTATC	60.277	CATCTCACTCTCACCAGATCCTT	59.754	126	GCACAGACGAATTCAAGCTTATCAAGTATCTGCTCTGTATTCTTGGTATAATTATTTCTTTTGTAGTTTAT[AAACCAAACCAAACCAAACC]CGAAGTCCCGAAAAGGATCTGGTGAGAGTGAGATG
CL3202.Contig2_All_567_5	AAACCAAACCAAACCAAACC	AAACC(5*4)	2353	20	TACTCACTATCCCATTGCACAGA	59.646	CATCTCACTCTCACCAGATCCTT	59.754	142	TACTCACTATCCCATTGCACAGACGAATTCAAGCTTATCAAGTATCTGCTCTGTATTCTTGGTATAATTATTTCTTTTGTAGTTTAT[AAACCAAACCAAACCAAACC]CGAAGTCCCGAAAAGGATCTGGTGAGAGTGAGATG
CL3202.Contig3_All_568_1	AAACCAAACCAAACCAAACC	AAACC(5*4)	1555	20	GCACAGACGAATTCAAGCTTATC	60.277	ACCTTTTGTTATAACCCCTTTCG	59.685	122	GCACAGACGAATTCAAGCTTATCAAGTATCTGCTCTGTATTCTTGGTATAATTATTTCTTTTGTAGTTTAT[AAACCAAACCAAACCAAACC]AAGAATCTCGAAAGGGGTTATAACAAAAGGT
CL3202.Contig3_All_568_2	AAACCAAACCAAACCAAACC	AAACC(5*4)	1555	20	TACTCACTATCCCATTGCACAGA	59.646	ACCTTTTGTTATAACCCCTTTCG	59.685	138	TACTCACTATCCCATTGCACAGACGAATTCAAGCTTATCAAGTATCTGCTCTGTATTCTTGGTATAATTATTTCTTTTGTAGTTTAT[AAACCAAACCAAACCAAACC]AAGAATCTCGAAAGGGGTTATAACAAAAGGT
CL3202.Contig3_All_568_3	AAACCAAACCAAACCAAACC	AAACC(5*4)	1555	20	ACTCACTATCCCATTGCACAGAC	60.438	ACCTTTTGTTATAACCCCTTTCG	59.685	137	ACTCACTATCCCATTGCACAGACGAATTCAAGCTTATCAAGTATCTGCTCTGTATTCTTGGTATAATTATTTCTTTTGTAGTTTAT[AAACCAAACCAAACCAAACC]AAGAATCTCGAAAGGGGTTATAACAAAAGGT
CL3202.Contig3_All_568_4	AAACCAAACCAAACCAAACC	AAACC(5*4)	1555	20	CACAGACGAATTCAAGCTTATCA	59.415	ACCTTTTGTTATAACCCCTTTCG	59.685	121	CACAGACGAATTCAAGCTTATCAAGTATCTGCTCTGTATTCTTGGTATAATTATTTCTTTTGTAGTTTAT[AAACCAAACCAAACCAAACC]AAGAATCTCGAAAGGGGTTATAACAAAAGGT
CL3202.Contig3_All_568_5	AAACCAAACCAAACCAAACC	AAACC(5*4)	1555	20	AATGGTACTCACTATCCCATTGC	59.281	ACCTTTTGTTATAACCCCTTTCG	59.685	143	AATGGTACTCACTATCCCATTGCACAGACGAATTCAAGCTTATCAAGTATCTGCTCTGTATTCTTGGTATAATTATTTCTTTTGTAGTTTAT[AAACCAAACCAAACCAAACC]AAGAATCTCGAAAGGGGTTATAACAAAAGGT
CL3223.Contig2_All_571_1	AAGAAGAAGAAGAAGAAG	AAG(3*6)	1246	18	TTAAGGAACCGTATCTCGTTGAA	60.01	CTCTTCCTCTTCCTCCTTCTCCT	60.825	153	TTAAGGAACCGTATCTCGTTGAAGTTTTTGAGGACTTGAGTGGGGGAGTGATGTGTAACTCCACCGCCTTGCTCGAGATCATCATCACCGTCAACGTTCCCGACGGACA[AAGAAGAAGAAGAAGAAG]GTGAGGAGAAGGAGGAAGAGGAAGAG
CL3223.Contig2_All_571_2	AAGAAGAAGAAGAAGAAG	AAG(3*6)	1246	18	TTAAGGAACCGTATCTCGTTGAA	60.01	CTCCTCTTCCTCTTCCTCCTTCT	60.825	156	TTAAGGAACCGTATCTCGTTGAAGTTTTTGAGGACTTGAGTGGGGGAGTGATGTGTAACTCCACCGCCTTGCTCGAGATCATCATCACCGTCAACGTTCCCGACGGACA[AAGAAGAAGAAGAAGAAG]GTGAGGAGAAGGAGGAAGAGGAAGAGGAG
CL3223.Contig2_All_571_3	AAGAAGAAGAAGAAGAAG	AAG(3*6)	1246	18	TTTAAGGAACCGTATCTCGTTGA	60.01	CTCTTCCTCTTCCTCCTTCTCCT	60.825	154	TTTAAGGAACCGTATCTCGTTGAAGTTTTTGAGGACTTGAGTGGGGGAGTGATGTGTAACTCCACCGCCTTGCTCGAGATCATCATCACCGTCAACGTTCCCGACGGACA[AAGAAGAAGAAGAAGAAG]GTGAGGAGAAGGAGGAAGAGGAAGAG
CL3223.Contig2_All_571_4	AAGAAGAAGAAGAAGAAG	AAG(3*6)	1246	18	TTTAAGGAACCGTATCTCGTTGA	60.01	CTCCTCTTCCTCTTCCTCCTTCT	60.825	157	TTTAAGGAACCGTATCTCGTTGAAGTTTTTGAGGACTTGAGTGGGGGAGTGATGTGTAACTCCACCGCCTTGCTCGAGATCATCATCACCGTCAACGTTCCCGACGGACA[AAGAAGAAGAAGAAGAAG]GTGAGGAGAAGGAGGAAGAGGAAGAGGAG
CL3223.Contig2_All_571_5	AAGAAGAAGAAGAAGAAG	AAG(3*6)	1246	18	TTAAGGAACCGTATCTCGTTGAA	60.01	CTTCCTCTTCCTCCTTCTCCTC	59.957	151	TTAAGGAACCGTATCTCGTTGAAGTTTTTGAGGACTTGAGTGGGGGAGTGATGTGTAACTCCACCGCCTTGCTCGAGATCATCATCACCGTCAACGTTCCCGACGGACA[AAGAAGAAGAAGAAGAAG]GTGAGGAGAAGGAGGAAGAGGAAG
CL3223.Contig2_All_572_1	GAGGAGGAGGAGGAGGAGGAG	GAG(3*7)	1287	21	GAAGAAGAAGGTGAGGAGAAGGA	60.355	GACAAATCTCGTGGACCAATATC	59.723	152	GAAGAAGAAGGTGAGGAGAAGGAGGAAGAGGAA[GAGGAGGAGGAGGAGGAGGAG]CGTTTTGGACCGAAGAACTGGCCAAGCGCTTGTATTGGCTTAACGATGCCGCCGAAGACGATGCGGAAGAGACTAGATATTGGTCCACGAGATTTGTC
CL3223.Contig2_All_572_2	GAGGAGGAGGAGGAGGAGGAG	GAG(3*7)	1287	21	AAGAAGAAGGTGAGGAGAAGGAG	59.537	GACAAATCTCGTGGACCAATATC	59.723	151	AAGAAGAAGGTGAGGAGAAGGAGGAAGAGGAA[GAGGAGGAGGAGGAGGAGGAG]CGTTTTGGACCGAAGAACTGGCCAAGCGCTTGTATTGGCTTAACGATGCCGCCGAAGACGATGCGGAAGAGACTAGATATTGGTCCACGAGATTTGTC
CL3223.Contig2_All_572_3	GAGGAGGAGGAGGAGGAGGAG	GAG(3*7)	1287	21	AGAAGAAGAAGGTGAGGAGAAGG	59.537	GACAAATCTCGTGGACCAATATC	59.723	153	AGAAGAAGAAGGTGAGGAGAAGGAGGAAGAGGAA[GAGGAGGAGGAGGAGGAGGAG]CGTTTTGGACCGAAGAACTGGCCAAGCGCTTGTATTGGCTTAACGATGCCGCCGAAGACGATGCGGAAGAGACTAGATATTGGTCCACGAGATTTGTC
CL3223.Contig2_All_572_4	GAGGAGGAGGAGGAGGAGGAG	GAG(3*7)	1287	21	GAAGAAGAAGGTGAGGAGAAGGA	60.355	ACCAATATCTAGTCTCTTCCGCA	59.299	138	GAAGAAGAAGGTGAGGAGAAGGAGGAAGAGGAA[GAGGAGGAGGAGGAGGAGGAG]CGTTTTGGACCGAAGAACTGGCCAAGCGCTTGTATTGGCTTAACGATGCCGCCGAAGACGATGCGGAAGAGACTAGATATTGGT
CL3223.Contig2_All_572_5	GAGGAGGAGGAGGAGGAGGAG	GAG(3*7)	1287	21	AAGAAGAAGGTGAGGAGAAGGAG	59.537	ACCAATATCTAGTCTCTTCCGCA	59.299	137	AAGAAGAAGGTGAGGAGAAGGAGGAAGAGGAA[GAGGAGGAGGAGGAGGAGGAG]CGTTTTGGACCGAAGAACTGGCCAAGCGCTTGTATTGGCTTAACGATGCCGCCGAAGACGATGCGGAAGAGACTAGATATTGGT
CL3225.Contig6_All_573_1	TCTCTTCTCTTCTCTTCTCT	TCTCT(5*4)	183	20	CAAGGTCATTCACCTCTTTCAAC	60.026	AACCCACACCAAAGTAAAAACCT	60.063	118	CAAGGTCATTCACCTCTTTCAACTGCCTACCAAAAACACTTTCTCC[TCTCTTCTCTTCTCTTCTCT]TCAAAATAAACATAACACACACCTGGACCAGGTTTTTACTTTGGTGTGGGTT
CL3225.Contig6_All_573_2	TCTCTTCTCTTCTCTTCTCT	TCTCT(5*4)	183	20	GCCTACCAAAAACACTTTCTCCT	60.05	AACCCACACCAAAGTAAAAACCT	60.063	94	GCCTACCAAAAACACTTTCTCC[TCTCTTCTCTTCTCTTCTCT]TCAAAATAAACATAACACACACCTGGACCAGGTTTTTACTTTGGTGTGGGTT
CL3225.Contig6_All_573_3	TCTCTTCTCTTCTCTTCTCT	TCTCT(5*4)	183	20	TCAACTGCCTACCAAAAACACTT	60.082	AACCCACACCAAAGTAAAAACCT	60.063	100	TCAACTGCCTACCAAAAACACTTTCTCC[TCTCTTCTCTTCTCTTCTCT]TCAAAATAAACATAACACACACCTGGACCAGGTTTTTACTTTGGTGTGGGTT
CL3225.Contig6_All_573_4	TCTCTTCTCTTCTCTTCTCT	TCTCT(5*4)	183	20	TTCAACTGCCTACCAAAAACACT	60.082	AACCCACACCAAAGTAAAAACCT	60.063	101	TTCAACTGCCTACCAAAAACACTTTCTCC[TCTCTTCTCTTCTCTTCTCT]TCAAAATAAACATAACACACACCTGGACCAGGTTTTTACTTTGGTGTGGGTT
CL3225.Contig6_All_573_5	TCTCTTCTCTTCTCTTCTCT	TCTCT(5*4)	183	20	CAAGGTCATTCACCTCTTTCAAC	60.026	CACACCAAAGTAAAAACCTGGTC	59.827	114	CAAGGTCATTCACCTCTTTCAACTGCCTACCAAAAACACTTTCTCC[TCTCTTCTCTTCTCTTCTCT]TCAAAATAAACATAACACACACCTGGACCAGGTTTTTACTTTGGTGTG
CL3235.Contig1_All_574_1	AGTAGTAGTAGTAGTAGT	AGT(3*6)	220	18	CTTCAAGTGCAGCTATTTTTGGT	59.841	ATTGTCAACTACCCATTTTCCCT	59.998	141	CTTCAAGTGCAGCTATTTTTGGTTGTAACTTTGGCTAAAACACAAGTACCTTTGCCATCATCTTATAATGTG[AGTAGTAGTAGTAGTAGT]GGTTCATTAAGTGGGTGTGATTTGTTCAAGGGAAAATGGGTAGTTGACAAT
CL3235.Contig1_All_574_2	AGTAGTAGTAGTAGTAGT	AGT(3*6)	220	18	CTTCAAGTGCAGCTATTTTTGGT	59.841	GGGTATGAATTGTCAACTACCCA	59.994	149	CTTCAAGTGCAGCTATTTTTGGTTGTAACTTTGGCTAAAACACAAGTACCTTTGCCATCATCTTATAATGTG[AGTAGTAGTAGTAGTAGT]GGTTCATTAAGTGGGTGTGATTTGTTCAAGGGAAAATGGGTAGTTGACAATTCATACCC
CL3235.Contig1_All_574_3	AGTAGTAGTAGTAGTAGT	AGT(3*6)	220	18	TTCAAGTGCAGCTATTTTTGGTT	60.173	ATTGTCAACTACCCATTTTCCCT	59.998	140	TTCAAGTGCAGCTATTTTTGGTTGTAACTTTGGCTAAAACACAAGTACCTTTGCCATCATCTTATAATGTG[AGTAGTAGTAGTAGTAGT]GGTTCATTAAGTGGGTGTGATTTGTTCAAGGGAAAATGGGTAGTTGACAAT
CL3235.Contig1_All_574_4	AGTAGTAGTAGTAGTAGT	AGT(3*6)	220	18	TTCAAGTGCAGCTATTTTTGGTT	60.173	GGGTATGAATTGTCAACTACCCA	59.994	148	TTCAAGTGCAGCTATTTTTGGTTGTAACTTTGGCTAAAACACAAGTACCTTTGCCATCATCTTATAATGTG[AGTAGTAGTAGTAGTAGT]GGTTCATTAAGTGGGTGTGATTTGTTCAAGGGAAAATGGGTAGTTGACAATTCATACCC
CL3235.Contig1_All_574_5	AGTAGTAGTAGTAGTAGT	AGT(3*6)	220	18	AACACAAGTACCTTTGCCATCAT	59.818	ATTGTCAACTACCCATTTTCCCT	59.998	103	AACACAAGTACCTTTGCCATCATCTTATAATGTG[AGTAGTAGTAGTAGTAGT]GGTTCATTAAGTGGGTGTGATTTGTTCAAGGGAAAATGGGTAGTTGACAAT
CL3248.Contig4_All_575_1	CATAGCATAGCATAGCATAG	CATAG(5*4)	2850	20	ATGTTTGTAGGTGGATAGGGAGG	60.471	TCGTCAGAGAAGTTTGAAGGAAG	60.04	135	ATGTTTGTAGGTGGATAGGGAGGGAGTATGATATA[CATAGCATAGCATAGCATAG]GCTATGGCAGTTGACAGCAGTTGAAATAATATAGTTAATTTAAGCCGCATCAAGATGCTTCCTTCAAACTTCTCTGACGA
CL3248.Contig4_All_575_2	CATAGCATAGCATAGCATAG	CATAG(5*4)	2850	20	ATGTTTGTAGGTGGATAGGGAGG	60.471	CTCGTCAGAGAAGTTTGAAGGAA	60.04	136	ATGTTTGTAGGTGGATAGGGAGGGAGTATGATATA[CATAGCATAGCATAGCATAG]GCTATGGCAGTTGACAGCAGTTGAAATAATATAGTTAATTTAAGCCGCATCAAGATGCTTCCTTCAAACTTCTCTGACGAG
CL3248.Contig4_All_575_3	CATAGCATAGCATAGCATAG	CATAG(5*4)	2850	20	ATGTTTGTAGGTGGATAGGGAGG	60.471	GTCAGAGAAGTTTGAAGGAAGCA	60.047	133	ATGTTTGTAGGTGGATAGGGAGGGAGTATGATATA[CATAGCATAGCATAGCATAG]GCTATGGCAGTTGACAGCAGTTGAAATAATATAGTTAATTTAAGCCGCATCAAGATGCTTCCTTCAAACTTCTCTGAC
CL3248.Contig4_All_575_4	CATAGCATAGCATAGCATAG	CATAG(5*4)	2850	20	TAGGTGGATAGGGAGGGAGTATG	60.557	TCGTCAGAGAAGTTTGAAGGAAG	60.04	128	TAGGTGGATAGGGAGGGAGTATGATATA[CATAGCATAGCATAGCATAG]GCTATGGCAGTTGACAGCAGTTGAAATAATATAGTTAATTTAAGCCGCATCAAGATGCTTCCTTCAAACTTCTCTGACGA
CL3248.Contig4_All_575_5	CATAGCATAGCATAGCATAG	CATAG(5*4)	2850	20	TAGGTGGATAGGGAGGGAGTATG	60.557	CTCGTCAGAGAAGTTTGAAGGAA	60.04	129	TAGGTGGATAGGGAGGGAGTATGATATA[CATAGCATAGCATAGCATAG]GCTATGGCAGTTGACAGCAGTTGAAATAATATAGTTAATTTAAGCCGCATCAAGATGCTTCCTTCAAACTTCTCTGACGAG
CL3248.Contig5_All_576_1	TATATATATATA	TA(2*6)	3067	12	AATTTTGGAGAGCTGGAGCTAAT	59.784	AATGCAAAAACTGGAACAAGATG	60.389	160	AATTTTGGAGAGCTGGAGCTAATATATTGCTGTGTAGCTCC[TATATATATATA]TGATACACCATAAACGTAAGTAATATAACGATTGTTGAGATGGTTCTCATAAATCGTTTTATCCTGTACAGAGCTGTTTCCCACCATCTTGTTCCAGTTTTTGCATT
CL3248.Contig5_All_576_2	TATATATATATA	TA(2*6)	3067	12	TCCAACTTCCTGATGGACATAAC	60.235	TATGAGAACCATCTCAACAATCG	59.101	156	TCCAACTTCCTGATGGACATAACTCTGTGAGTCTTGGTAATATAGTATTTTCAATTTTGGAGAGCTGGAGCTAATATATTGCTGTGTAGCTCC[TATATATATATA]TGATACACCATAAACGTAAGTAATATAACGATTGTTGAGATGGTTCTCATA
CL3248.Contig5_All_576_3	TATATATATATA	TA(2*6)	3067	12	TATTTTCAATTTTGGAGAGCTGG	59.632	TATGAGAACCATCTCAACAATCG	59.101	111	TATTTTCAATTTTGGAGAGCTGGAGCTAATATATTGCTGTGTAGCTCC[TATATATATATA]TGATACACCATAAACGTAAGTAATATAACGATTGTTGAGATGGTTCTCATA
CL3248.Contig5_All_576_4	TATATATATATA	TA(2*6)	3067	12	TCCTGATGGACATAACTCTGTGA	59.607	TATGAGAACCATCTCAACAATCG	59.101	149	TCCTGATGGACATAACTCTGTGAGTCTTGGTAATATAGTATTTTCAATTTTGGAGAGCTGGAGCTAATATATTGCTGTGTAGCTCC[TATATATATATA]TGATACACCATAAACGTAAGTAATATAACGATTGTTGAGATGGTTCTCATA
CL3248.Contig5_All_576_5	TATATATATATA	TA(2*6)	3067	12	AATTTTGGAGAGCTGGAGCTAAT	59.784	AAAAACTGGAACAAGATGGTGG	60.254	155	AATTTTGGAGAGCTGGAGCTAATATATTGCTGTGTAGCTCC[TATATATATATA]TGATACACCATAAACGTAAGTAATATAACGATTGTTGAGATGGTTCTCATAAATCGTTTTATCCTGTACAGAGCTGTTTCCCACCATCTTGTTCCAGTTTTT
CL3248.Contig5_All_577_1	ATATATATATATATAT	AT(2*8)	3192	16	CATCTTGTTCCAGTTTTTGCATT	60.389	CCACACTTTTTCTGTGAACTTCC	60.061	155	CATCTTGTTCCAGTTTTTGCATTAATATA[ATATATATATATATAT]AATATGTGATCATGGACTTTGTGTGATTGACTGAATGTTTGTTGGGTCATGGGTGCGTGTTGGAACATTCCAAAGAGGCAAAGGGAAGGAAGTTCACAGAAAAAGTGTGG
CL3248.Contig5_All_577_2	ATATATATATATATAT	AT(2*8)	3192	16	TATCCTGTACAGAGCTGTTTCCC	59.666	ACCCAACAAACATTCAGTCAATC	60.144	117	TATCCTGTACAGAGCTGTTTCCCACCATCTTGTTCCAGTTTTTGCATTAATATA[ATATATATATATATAT]AATATGTGATCATGGACTTTGTGTGATTGACTGAATGTTTGTTGGGT
CL3248.Contig5_All_577_3	ATATATATATATATAT	AT(2*8)	3192	16	CATCTTGTTCCAGTTTTTGCATT	60.389	ACCCAACAAACATTCAGTCAATC	60.144	92	CATCTTGTTCCAGTTTTTGCATTAATATA[ATATATATATATATAT]AATATGTGATCATGGACTTTGTGTGATTGACTGAATGTTTGTTGGGT
CL3248.Contig5_All_577_4	ATATATATATATATAT	AT(2*8)	3192	16	TATCCTGTACAGAGCTGTTTCCC	59.666	TCACACAAAGTCCATGATCACAT	60.292	96	TATCCTGTACAGAGCTGTTTCCCACCATCTTGTTCCAGTTTTTGCATTAATATA[ATATATATATATATAT]AATATGTGATCATGGACTTTGTGTGA
CL3248.Contig5_All_577_5	ATATATATATATATAT	AT(2*8)	3192	16	TATCCTGTACAGAGCTGTTTCCC	59.666	ATCACACAAAGTCCATGATCACA	60.292	97	TATCCTGTACAGAGCTGTTTCCCACCATCTTGTTCCAGTTTTTGCATTAATATA[ATATATATATATATAT]AATATGTGATCATGGACTTTGTGTGAT
CL3264.Contig1_All_578_1	TCTCTCTCTCTC	TC(2*6)	1832	12	AACCAGCTGCTTATACTTGCATT	59.387	TGCTCTCCTTCTGCTTATCATTC	60	157	AACCAGCTGCTTATACTTGCATTATGACTACTACCACCATCAGTCATTGACTTCATCT[TCTCTCTCTCTC]ACTTCATTTCTCTCTCTAGATATGTGAGTGAGAAAAGAAGCGGTCGCTTGGAACTAAACAAAGAGAATGATAAGCAGAAGGAGAGCA
CL3264.Contig1_All_578_2	TCTCTCTCTCTC	TC(2*6)	1832	12	AACCAGCTGCTTATACTTGCATT	59.387	TTCTCTTTGTTTAGTTCCAAGCG	59.94	137	AACCAGCTGCTTATACTTGCATTATGACTACTACCACCATCAGTCATTGACTTCATCT[TCTCTCTCTCTC]ACTTCATTTCTCTCTCTAGATATGTGAGTGAGAAAAGAAGCGGTCGCTTGGAACTAAACAAAGAGAA
CL3264.Contig1_All_578_3	TCTCTCTCTCTC	TC(2*6)	1832	12	CAACCAGCTGCTTATACTTGCAT	60.675	TGCTCTCCTTCTGCTTATCATTC	60	158	CAACCAGCTGCTTATACTTGCATTATGACTACTACCACCATCAGTCATTGACTTCATCT[TCTCTCTCTCTC]ACTTCATTTCTCTCTCTAGATATGTGAGTGAGAAAAGAAGCGGTCGCTTGGAACTAAACAAAGAGAATGATAAGCAGAAGGAGAGCA
CL3264.Contig1_All_578_4	TCTCTCTCTCTC	TC(2*6)	1832	12	CAACCAGCTGCTTATACTTGCAT	60.675	TTCTCTTTGTTTAGTTCCAAGCG	59.94	138	CAACCAGCTGCTTATACTTGCATTATGACTACTACCACCATCAGTCATTGACTTCATCT[TCTCTCTCTCTC]ACTTCATTTCTCTCTCTAGATATGTGAGTGAGAAAAGAAGCGGTCGCTTGGAACTAAACAAAGAGAA
CL3264.Contig1_All_578_5	TCTCTCTCTCTC	TC(2*6)	1832	12	GTGATGACAGAGAAACACCCAAC	60.832	TTCTCTTTGTTTAGTTCCAAGCG	59.94	157	GTGATGACAGAGAAACACCCAACCAGCTGCTTATACTTGCATTATGACTACTACCACCATCAGTCATTGACTTCATCT[TCTCTCTCTCTC]ACTTCATTTCTCTCTCTAGATATGTGAGTGAGAAAAGAAGCGGTCGCTTGGAACTAAACAAAGAGAA
CL3315.Contig1_All_584_1	TGTGTGTGTGTGTGTG	TG(2*8)	681	16	GGCTTTTCAGATGGATACCATAA	59.369	TGTTATGCAATGTCTTGAAGCTG	60.312	102	GGCTTTTCAGATGGATACCATAAAAACCAAC[TGTGTGTGTGTGTGTG]TTACTATACCTCAGACGTCCTCCTCTCAAATGCAGCTTCAAGACATTGCATAACA
CL3315.Contig1_All_584_2	TGTGTGTGTGTGTGTG	TG(2*8)	681	16	CCAGCTCTAGTGCCTACAGAAGA	60.212	AATGTCTTGAAGCTGCATTTGAG	60.783	138	CCAGCTCTAGTGCCTACAGAAGAACAGTAATCCAATCTTGCAACGGCTTTTCAGATGGATACCATAAAAACCAAC[TGTGTGTGTGTGTGTG]TTACTATACCTCAGACGTCCTCCTCTCAAATGCAGCTTCAAGACATT
CL3315.Contig1_All_584_3	TGTGTGTGTGTGTGTG	TG(2*8)	681	16	TTCCAGCTCTAGTGCCTACAGAA	60.558	GAGAGCGTGTTATGCAATGTCTT	60.684	155	TTCCAGCTCTAGTGCCTACAGAAGAACAGTAATCCAATCTTGCAACGGCTTTTCAGATGGATACCATAAAAACCAAC[TGTGTGTGTGTGTGTG]TTACTATACCTCAGACGTCCTCCTCTCAAATGCAGCTTCAAGACATTGCATAACACGCTCTC
CL3315.Contig1_All_584_4	TGTGTGTGTGTGTGTG	TG(2*8)	681	16	GGCTTTTCAGATGGATACCATAA	59.369	GAGAGCGTGTTATGCAATGTCTT	60.684	109	GGCTTTTCAGATGGATACCATAAAAACCAAC[TGTGTGTGTGTGTGTG]TTACTATACCTCAGACGTCCTCCTCTCAAATGCAGCTTCAAGACATTGCATAACACGCTCTC
CL3334.Contig1_All_585_1	CTCTCTCTCTCTCTCT	CT(2*8)	1281	16	AGTGATAAGCTGAGCGATGATTC	59.897	GAATTGGCAGATTGTAGCAGAAC	60.15	131	AGTGATAAGCTGAGCGATGATTCCACCACCGGCGCCGGCCAGTCCATTGATTAAAGCGTCGGACATATCTCTCCCC[CTCTCTCTCTCTCTCT]CAAATCACCAAGATGGGTTCTGCTACAATCTGCCAATTC
CL3334.Contig1_All_585_2	CTCTCTCTCTCTCTCT	CT(2*8)	1281	16	AGTGATAAGCTGAGCGATGATTC	59.897	AGAATTGGCAGATTGTAGCAGAA	60.27	132	AGTGATAAGCTGAGCGATGATTCCACCACCGGCGCCGGCCAGTCCATTGATTAAAGCGTCGGACATATCTCTCCCC[CTCTCTCTCTCTCTCT]CAAATCACCAAGATGGGTTCTGCTACAATCTGCCAATTCT
CL3334.Contig1_All_585_3	CTCTCTCTCTCTCTCT	CT(2*8)	1281	16	AGTGATAAGCTGAGCGATGATTC	59.897	AAGAATTGGCAGATTGTAGCAGA	60.27	133	AGTGATAAGCTGAGCGATGATTCCACCACCGGCGCCGGCCAGTCCATTGATTAAAGCGTCGGACATATCTCTCCCC[CTCTCTCTCTCTCTCT]CAAATCACCAAGATGGGTTCTGCTACAATCTGCCAATTCTT
CL3334.Contig1_All_585_4	CTCTCTCTCTCTCTCT	CT(2*8)	1281	16	AGTGATAAGCTGAGCGATGATTC	59.897	GAAGAATTGGCAGATTGTAGCAG	60.27	134	AGTGATAAGCTGAGCGATGATTCCACCACCGGCGCCGGCCAGTCCATTGATTAAAGCGTCGGACATATCTCTCCCC[CTCTCTCTCTCTCTCT]CAAATCACCAAGATGGGTTCTGCTACAATCTGCCAATTCTTC
CL3334.Contig1_All_585_5	CTCTCTCTCTCTCTCT	CT(2*8)	1281	16	AGTGATAAGCTGAGCGATGATTC	59.897	AGATTGTAGCAGAACCCATCTTG	59.666	123	AGTGATAAGCTGAGCGATGATTCCACCACCGGCGCCGGCCAGTCCATTGATTAAAGCGTCGGACATATCTCTCCCC[CTCTCTCTCTCTCTCT]CAAATCACCAAGATGGGTTCTGCTACAATCT
CL3338.Contig2_All_586_1	TGACTGACTGACTGACTGAC	TGAC(4*5)	173	20	TATTTTAGACGAGGCCAACAAAA	60.013	AGGTTATGTGATGAGGAGTGCAT	59.906	133	TATTTTAGACGAGGCCAACAAAACCAATATGTTGCATCTCTGAAAAACAACTAACTAAAAAAGAAGAGAAAAAGTTTGCCACA[TGACTGACTGACTGACTGAC]TTTACCTATGCACTCCTCATCACATAACCT
CL3338.Contig2_All_586_2	TGACTGACTGACTGACTGAC	TGAC(4*5)	173	20	TTATTTTAGACGAGGCCAACAAA	60.013	AGGTTATGTGATGAGGAGTGCAT	59.906	134	TTATTTTAGACGAGGCCAACAAAACCAATATGTTGCATCTCTGAAAAACAACTAACTAAAAAAGAAGAGAAAAAGTTTGCCACA[TGACTGACTGACTGACTGAC]TTTACCTATGCACTCCTCATCACATAACCT
CL3338.Contig2_All_586_3	TGACTGACTGACTGACTGAC	TGAC(4*5)	173	20	TATTTTAGACGAGGCCAACAAAA	60.013	TGTGATGAGGAGTGCATAGGTAA	59.646	127	TATTTTAGACGAGGCCAACAAAACCAATATGTTGCATCTCTGAAAAACAACTAACTAAAAAAGAAGAGAAAAAGTTTGCCACA[TGACTGACTGACTGACTGAC]TTTACCTATGCACTCCTCATCACA
CL3338.Contig2_All_586_4	TGACTGACTGACTGACTGAC	TGAC(4*5)	173	20	TTATTTTAGACGAGGCCAACAAA	60.013	TGTGATGAGGAGTGCATAGGTAA	59.646	128	TTATTTTAGACGAGGCCAACAAAACCAATATGTTGCATCTCTGAAAAACAACTAACTAAAAAAGAAGAGAAAAAGTTTGCCACA[TGACTGACTGACTGACTGAC]TTTACCTATGCACTCCTCATCACA
CL3338.Contig2_All_586_5	TGACTGACTGACTGACTGAC	TGAC(4*5)	173	20	AAGAAGAGAAAAAGTTTGCCACA	59.462	ATACGCCTCTGCTTGTTATTGAG	59.826	113	AAGAAGAGAAAAAGTTTGCCACA[TGACTGACTGACTGACTGAC]TTTACCTATGCACTCCTCATCACATAACCTCATCTTCCTCCTCATGGCTCAATAACAAGCAGAGGCGTAT
CL3343.Contig1_All_587_1	GATGATGATGATGAT	GAT(3*5)	3150	15	AAATGGAAGAAAGAAAGCGAGTT	59.799	CGAAAGTTTTAAACGTGGAGTGT	59.626	150	AAATGGAAGAAAGAAAGCGAGTTCGGTTGATATGAAAGAAATATGGGGCGCCAGTAATATATATAGATGTAAAAGAATGA[GATGATGATGATGAT]ATCACCGGCCAGTCACGTCAGTCCACGCACACACACTCCACGTTTAAAACTTTCG
CL3343.Contig1_All_587_2	GATGATGATGATGAT	GAT(3*5)	3150	15	TTGTAAATGGAAGAAAGAAAGCG	59.79	CGAAAGTTTTAAACGTGGAGTGT	59.626	154	TTGTAAATGGAAGAAAGAAAGCGAGTTCGGTTGATATGAAAGAAATATGGGGCGCCAGTAATATATATAGATGTAAAAGAATGA[GATGATGATGATGAT]ATCACCGGCCAGTCACGTCAGTCCACGCACACACACTCCACGTTTAAAACTTTCG
CL3343.Contig1_All_587_3	GATGATGATGATGAT	GAT(3*5)	3150	15	TGTAAATGGAAGAAAGAAAGCGA	60.238	CGAAAGTTTTAAACGTGGAGTGT	59.626	153	TGTAAATGGAAGAAAGAAAGCGAGTTCGGTTGATATGAAAGAAATATGGGGCGCCAGTAATATATATAGATGTAAAAGAATGA[GATGATGATGATGAT]ATCACCGGCCAGTCACGTCAGTCCACGCACACACACTCCACGTTTAAAACTTTCG
CL3343.Contig2_All_588_1	ATCATCATCATCATC	ATC(3*5)	172	15	CGAAAGTTTTAAACGTGGAGTGT	59.626	AAATGGAAGAAAGAAAGCGAGTT	59.799	150	CGAAAGTTTTAAACGTGGAGTGTGTGTGCGTGGACTGACGTGACTGGCCGGTGAT[ATCATCATCATCATC]TCATTCTTTTACATCTATATATATTACTGGCGCCCCATATTTCTTTCATATCAACCGAACTCGCTTTCTTTCTTCCATTT
CL3343.Contig2_All_588_2	ATCATCATCATCATC	ATC(3*5)	172	15	CGAAAGTTTTAAACGTGGAGTGT	59.626	TTGTAAATGGAAGAAAGAAAGCG	59.79	154	CGAAAGTTTTAAACGTGGAGTGTGTGTGCGTGGACTGACGTGACTGGCCGGTGAT[ATCATCATCATCATC]TCATTCTTTTACATCTATATATATTACTGGCGCCCCATATTTCTTTCATATCAACCGAACTCGCTTTCTTTCTTCCATTTACAA
CL3343.Contig2_All_588_3	ATCATCATCATCATC	ATC(3*5)	172	15	CGAAAGTTTTAAACGTGGAGTGT	59.626	TGTAAATGGAAGAAAGAAAGCGA	60.238	153	CGAAAGTTTTAAACGTGGAGTGTGTGTGCGTGGACTGACGTGACTGGCCGGTGAT[ATCATCATCATCATC]TCATTCTTTTACATCTATATATATTACTGGCGCCCCATATTTCTTTCATATCAACCGAACTCGCTTTCTTTCTTCCATTTACA
CL3353.Contig1_All_589_1	AAAGCCAAAGCCAAAGCCAAAGCC	AAAGCC(6*4)	2164	24	TGATTAAACTTTGGAATCACGGT	59.765	AAAATGGATTTACCTATCGCTCC	59.741	142	TGATTAAACTTTGGAATCACGGTCTTCTCGACTCACAGACCTTAGATAACTGTAATGTGATACTGGAACAATACA[AAAGCCAAAGCCAAAGCCAAAGCC]CCAAGACATAGATCCTATTAGGAGCGATAGGTAAATCCATTTT
CL3353.Contig1_All_589_2	AAAGCCAAAGCCAAAGCCAAAGCC	AAAGCC(6*4)	2164	24	TGATTAAACTTTGGAATCACGGT	59.765	GGGGTTGAAAATGGATTTACCTA	60.284	149	TGATTAAACTTTGGAATCACGGTCTTCTCGACTCACAGACCTTAGATAACTGTAATGTGATACTGGAACAATACA[AAAGCCAAAGCCAAAGCCAAAGCC]CCAAGACATAGATCCTATTAGGAGCGATAGGTAAATCCATTTTCAACCCC
CL3353.Contig1_All_589_3	AAAGCCAAAGCCAAAGCCAAAGCC	AAAGCC(6*4)	2164	24	AAACTTTGGAATCACGGTCTTCT	60.385	AAAATGGATTTACCTATCGCTCC	59.741	137	AAACTTTGGAATCACGGTCTTCTCGACTCACAGACCTTAGATAACTGTAATGTGATACTGGAACAATACA[AAAGCCAAAGCCAAAGCCAAAGCC]CCAAGACATAGATCCTATTAGGAGCGATAGGTAAATCCATTTT
CL3353.Contig1_All_589_4	AAAGCCAAAGCCAAAGCCAAAGCC	AAAGCC(6*4)	2164	24	AAACTTTGGAATCACGGTCTTCT	60.385	GGGGTTGAAAATGGATTTACCTA	60.284	144	AAACTTTGGAATCACGGTCTTCTCGACTCACAGACCTTAGATAACTGTAATGTGATACTGGAACAATACA[AAAGCCAAAGCCAAAGCCAAAGCC]CCAAGACATAGATCCTATTAGGAGCGATAGGTAAATCCATTTTCAACCCC
CL3353.Contig1_All_589_5	AAAGCCAAAGCCAAAGCCAAAGCC	AAAGCC(6*4)	2164	24	TAAACTTTGGAATCACGGTCTTC	59.531	AAAATGGATTTACCTATCGCTCC	59.741	138	TAAACTTTGGAATCACGGTCTTCTCGACTCACAGACCTTAGATAACTGTAATGTGATACTGGAACAATACA[AAAGCCAAAGCCAAAGCCAAAGCC]CCAAGACATAGATCCTATTAGGAGCGATAGGTAAATCCATTTT
CL3369.Contig2_All_590_1	GGCGGCGGCGGCGGCGGCGGC	GGC(3*7)	612	21	GAATCATCAGTTTCTGGATGAGG	59.954	CAAAACCTTGCTGTGTCTATCCT	59.703	154	GAATCATCAGTTTCTGGATGAGGAT[GGCGGCGGCGGCGGCGGCGGC]GATGTTGTTGGAGGAGGTGGGGTTGGGAGGCTTTGTGGGTGGCCGTCGTCTCGAATCGTTAGGGTTTCTAGGGCTTCAGGTGGGAAGGATAGACACAGCAAGGTTTTG
CL3369.Contig2_All_590_2	GGCGGCGGCGGCGGCGGCGGC	GGC(3*7)	612	21	AAGGGAATCATCAGTTTCTGGAT	60.196	CAAAACCTTGCTGTGTCTATCCT	59.703	158	AAGGGAATCATCAGTTTCTGGATGAGGAT[GGCGGCGGCGGCGGCGGCGGC]GATGTTGTTGGAGGAGGTGGGGTTGGGAGGCTTTGTGGGTGGCCGTCGTCTCGAATCGTTAGGGTTTCTAGGGCTTCAGGTGGGAAGGATAGACACAGCAAGGTTTTG
CL3369.Contig2_All_590_3	GGCGGCGGCGGCGGCGGCGGC	GGC(3*7)	612	21	AATCATCAGTTTCTGGATGAGGA	59.954	TCAAAACCTTGCTGTGTCTATCC	60.528	154	AATCATCAGTTTCTGGATGAGGAT[GGCGGCGGCGGCGGCGGCGGC]GATGTTGTTGGAGGAGGTGGGGTTGGGAGGCTTTGTGGGTGGCCGTCGTCTCGAATCGTTAGGGTTTCTAGGGCTTCAGGTGGGAAGGATAGACACAGCAAGGTTTTGA
CL3369.Contig2_All_590_4	GGCGGCGGCGGCGGCGGCGGC	GGC(3*7)	612	21	GAATCATCAGTTTCTGGATGAGG	59.954	TCAAAACCTTGCTGTGTCTATCC	60.528	155	GAATCATCAGTTTCTGGATGAGGAT[GGCGGCGGCGGCGGCGGCGGC]GATGTTGTTGGAGGAGGTGGGGTTGGGAGGCTTTGTGGGTGGCCGTCGTCTCGAATCGTTAGGGTTTCTAGGGCTTCAGGTGGGAAGGATAGACACAGCAAGGTTTTGA
CL3369.Contig2_All_590_5	GGCGGCGGCGGCGGCGGCGGC	GGC(3*7)	612	21	AATCATCAGTTTCTGGATGAGGA	59.954	GATGTCAAAACCTTGCTGTGTCT	60.583	158	AATCATCAGTTTCTGGATGAGGAT[GGCGGCGGCGGCGGCGGCGGC]GATGTTGTTGGAGGAGGTGGGGTTGGGAGGCTTTGTGGGTGGCCGTCGTCTCGAATCGTTAGGGTTTCTAGGGCTTCAGGTGGGAAGGATAGACACAGCAAGGTTTTGACATC
CL3376.Contig2_All_591_1	GGAGGAGGAGGAGGA	GGA(3*5)	388	15	GGATAAAGCATCACCAGTGAAAG	60.014	AGGAGAAGAAAACCCAAAATCAG	59.992	115	GGATAAAGCATCACCAGTGAAAGAAGGC[GGAGGAGGAGGAGGA]GGGAACAATGAGGCGTATTCAAGGTTATTGAGATGTGAATTATTTGGGCCTGATTTTGGGTTTTCTTCTCCT
CL3376.Contig2_All_591_2	GGAGGAGGAGGAGGA	GGA(3*5)	388	15	CATTTGGGTTAATGGATAAAGCA	60.082	AGGAGAAGAAAACCCAAAATCAG	59.992	128	CATTTGGGTTAATGGATAAAGCATCACCAGTGAAAGAAGGC[GGAGGAGGAGGAGGA]GGGAACAATGAGGCGTATTCAAGGTTATTGAGATGTGAATTATTTGGGCCTGATTTTGGGTTTTCTTCTCCT
CL3376.Contig2_All_591_3	GGAGGAGGAGGAGGA	GGA(3*5)	388	15	TGGGTTAATGGATAAAGCATCAC	60.089	AGGAGAAGAAAACCCAAAATCAG	59.992	124	TGGGTTAATGGATAAAGCATCACCAGTGAAAGAAGGC[GGAGGAGGAGGAGGA]GGGAACAATGAGGCGTATTCAAGGTTATTGAGATGTGAATTATTTGGGCCTGATTTTGGGTTTTCTTCTCCT
CL3376.Contig2_All_591_4	GGAGGAGGAGGAGGA	GGA(3*5)	388	15	CATTTGGGTTAATGGATAAAGCA	60.082	TAACCTTGAATACGCCTCATTGT	59.912	83	CATTTGGGTTAATGGATAAAGCATCACCAGTGAAAGAAGGC[GGAGGAGGAGGAGGA]GGGAACAATGAGGCGTATTCAAGGTTA
CL3376.Contig2_All_591_5	GGAGGAGGAGGAGGA	GGA(3*5)	388	15	TTCACACATTTGGGTTAATGGAT	60.338	AGGAGAAGAAAACCCAAAATCAG	59.992	134	TTCACACATTTGGGTTAATGGATAAAGCATCACCAGTGAAAGAAGGC[GGAGGAGGAGGAGGA]GGGAACAATGAGGCGTATTCAAGGTTATTGAGATGTGAATTATTTGGGCCTGATTTTGGGTTTTCTTCTCCT
CL3380.Contig7_All_594_1	TGCTGCTGCTGCTGCTGC	TGC(3*6)	1589	18	GCTGTTGCTGAAGATTGAGATTT	59.912	CAACATCAACAGCAGAATGGTAA	60.046	112	GCTGTTGCTGAAGATTGAGATTTGAATTTTGAATCAATGGAGCAGAAAGAGAATGCTGAAGA[TGCTGCTGCTGCTGCTGC]TGTTGCTGGTTACCATTCTGCTGTTGATGTTG
CL3380.Contig7_All_594_2	TGCTGCTGCTGCTGCTGC	TGC(3*6)	1589	18	CCCAATATCTTTTCTTGCTGTTG	60.01	AGTTAAAAATGGCTCAGCAGTTG	59.841	160	CCCAATATCTTTTCTTGCTGTTGCTGAAGATTGAGATTTGAATTTTGAATCAATGGAGCAGAAAGAGAATGCTGAAGA[TGCTGCTGCTGCTGCTGC]TGTTGCTGGTTACCATTCTGCTGTTGATGTTGTTGCTGCTGCAACTGCTGAGCCATTTTTAACT
CL3380.Contig7_All_594_3	TGCTGCTGCTGCTGCTGC	TGC(3*6)	1589	18	TGTTGCTGAAGATTGAGATTTGA	59.875	CAACATCAACAGCAGAATGGTAA	60.046	110	TGTTGCTGAAGATTGAGATTTGAATTTTGAATCAATGGAGCAGAAAGAGAATGCTGAAGA[TGCTGCTGCTGCTGCTGC]TGTTGCTGGTTACCATTCTGCTGTTGATGTTG
CL3380.Contig7_All_594_4	TGCTGCTGCTGCTGCTGC	TGC(3*6)	1589	18	GAATCAATGGAGCAGAAAGAGAA	59.849	CAACATCAACAGCAGAATGGTAA	60.046	82	GAATCAATGGAGCAGAAAGAGAATGCTGAAGA[TGCTGCTGCTGCTGCTGC]TGTTGCTGGTTACCATTCTGCTGTTGATGTTG
CL3380.Contig7_All_594_5	TGCTGCTGCTGCTGCTGC	TGC(3*6)	1589	18	CTTTTCTTGCTGTTGCTGAAGAT	60.069	AGTTAAAAATGGCTCAGCAGTTG	59.841	152	CTTTTCTTGCTGTTGCTGAAGATTGAGATTTGAATTTTGAATCAATGGAGCAGAAAGAGAATGCTGAAGA[TGCTGCTGCTGCTGCTGC]TGTTGCTGGTTACCATTCTGCTGTTGATGTTGTTGCTGCTGCAACTGCTGAGCCATTTTTAACT
CL3380.Contig7_All_596_1	TGCTGCTGCTGCTGCTGC	TGC(3*6)	2585	18	ATCTGTTGCATCTGCATGTGTT	60.59	CCATCATAACAAGAAAAGCTGGT	59.552	97	ATCTGTTGCATCTGCATGTGTTGA[TGCTGCTGCTGCTGCTGC]TGTTGCTGTTGCTTGCTTTTTCCTTTCCCTGGACCAGCTTTTCTTGTTATGATGG
CL3380.Contig7_All_596_2	TGCTGCTGCTGCTGCTGC	TGC(3*6)	2585	18	ATCTGTTGCATCTGCATGTGTT	60.59	ACCATCATAACAAGAAAAGCTGG	59.552	98	ATCTGTTGCATCTGCATGTGTTGA[TGCTGCTGCTGCTGCTGC]TGTTGCTGTTGCTTGCTTTTTCCTTTCCCTGGACCAGCTTTTCTTGTTATGATGGT
CL3380.Contig7_All_596_3	TGCTGCTGCTGCTGCTGC	TGC(3*6)	2585	18	ATCTGTTGCATCTGCATGTGTT	60.59	GGTCAACCTAATTACGCCAGAAT	60.587	134	ATCTGTTGCATCTGCATGTGTTGA[TGCTGCTGCTGCTGCTGC]TGTTGCTGTTGCTTGCTTTTTCCTTTCCCTGGACCAGCTTTTCTTGTTATGATGGTAAACGACATTAGTATTCTGGCGTAATTAGGTTGACC
CL3380.Contig7_All_596_4	TGCTGCTGCTGCTGCTGC	TGC(3*6)	2585	18	ATCTGTTGCATCTGCATGTGTT	60.59	ACGCCAGAATACTAATGTCGTTT	59.135	121	ATCTGTTGCATCTGCATGTGTTGA[TGCTGCTGCTGCTGCTGC]TGTTGCTGTTGCTTGCTTTTTCCTTTCCCTGGACCAGCTTTTCTTGTTATGATGGTAAACGACATTAGTATTCTGGCGT
CL3380.Contig7_All_596_5	TGCTGCTGCTGCTGCTGC	TGC(3*6)	2585	18	TGTTGTTGCTGGTGTTGTTGT	60.104	CCATCATAACAAGAAAAGCTGGT	59.552	151	TGTTGTTGCTGGTGTTGTTGTTGCTGCTGCTGCTGAGCCTGACGCTGCAACATCATCTGTTGCATCTGCATGTGTTGA[TGCTGCTGCTGCTGCTGC]TGTTGCTGTTGCTTGCTTTTTCCTTTCCCTGGACCAGCTTTTCTTGTTATGATGG
CL3405.Contig2_All_597_3	TGGTGGTGGTGGTGG	TGG(3*5)	910	15	GTGCATGAACTAATCGTGAACCT	60.427	TTTGCAAAGTTCTCACACATCTT	58.941	155	GTGCATGAACTAATCGTGAACCTTGGTTC[TGGTGGTGGTGGTGG]TGCAAATGGTCCTCCTGCAAGAAAACCTGGTGGTTTCCAGCAGCAGCAGGGTGGGCAGGGACATGGGGGTGCAAACAAAATCAAGACAAAGATGTGTGAGAACTTTGCAAA
CL3423.Contig3_All_600_1	TGGTGGTGGTGGTGG	TGG(3*5)	1155	15	ATCAGGTGCAGGTTCAGGTTAT	59.892	TATTTCATTGACTCCAGTGCTTG	59.28	153	ATCAGGTGCAGGTTCAGGTTATGGCGGAGCAGGAGGACCGTATGGAAGCAGGGCAGGTTA[TGGTGGTGGTGGTGG]TCGTTATCACCCTTATGGCAGGTAGGTGGTGTCGGAACCACTTCCTTAGGAGTCGCAAGCACTGGAGTCAATGAAATA
CL3423.Contig3_All_600_2	TGGTGGTGGTGGTGG	TGG(3*5)	1155	15	AATCAGGTGCAGGTTCAGGTTAT	61.11	TATTTCATTGACTCCAGTGCTTG	59.28	154	AATCAGGTGCAGGTTCAGGTTATGGCGGAGCAGGAGGACCGTATGGAAGCAGGGCAGGTTA[TGGTGGTGGTGGTGG]TCGTTATCACCCTTATGGCAGGTAGGTGGTGTCGGAACCACTTCCTTAGGAGTCGCAAGCACTGGAGTCAATGAAATA
CL3423.Contig3_All_600_3	TGGTGGTGGTGGTGG	TGG(3*5)	1155	15	TATGAATCAGGTGCAGGTTCAG	60.132	TATTTCATTGACTCCAGTGCTTG	59.28	158	TATGAATCAGGTGCAGGTTCAGGTTATGGCGGAGCAGGAGGACCGTATGGAAGCAGGGCAGGTTA[TGGTGGTGGTGGTGG]TCGTTATCACCCTTATGGCAGGTAGGTGGTGTCGGAACCACTTCCTTAGGAGTCGCAAGCACTGGAGTCAATGAAATA
CL3423.Contig3_All_600_4	TGGTGGTGGTGGTGG	TGG(3*5)	1155	15	TTATGAATCAGGTGCAGGTTCAG	61.384	TATTTCATTGACTCCAGTGCTTG	59.28	159	TTATGAATCAGGTGCAGGTTCAGGTTATGGCGGAGCAGGAGGACCGTATGGAAGCAGGGCAGGTTA[TGGTGGTGGTGGTGG]TCGTTATCACCCTTATGGCAGGTAGGTGGTGTCGGAACCACTTCCTTAGGAGTCGCAAGCACTGGAGTCAATGAAATA
CL3423.Contig3_All_600_5	TGGTGGTGGTGGTGG	TGG(3*5)	1155	15	ATCAGGTGCAGGTTCAGGTTAT	59.892	CGTTCTATTTCATTGACTCCAGTG	60.055	158	ATCAGGTGCAGGTTCAGGTTATGGCGGAGCAGGAGGACCGTATGGAAGCAGGGCAGGTTA[TGGTGGTGGTGGTGG]TCGTTATCACCCTTATGGCAGGTAGGTGGTGTCGGAACCACTTCCTTAGGAGTCGCAAGCACTGGAGTCAATGAAATAGAACG
CL343.Contig5_All_49_1	GTGGTGGTGGTGGTG	GTG(3*5)	987	15	GTGATGGAACAATGACGGTATTT	60	GTTGAAGTCTTTGTCTCAAACGC	60.329	148	GTGATGGAACAATGACGGTATTTGTTCAAGGCTTTATTAGTAAAGTTATTCATGGAATGGATGGGGTTTTGAATCCGGGGACTCCCTTAGGATCCA[GTGGTGGTGGTGGTG]GGGTGCATGATGGGGCGTTTGAGACAAAGACTTCAAC
CL343.Contig5_All_49_2	GTGGTGGTGGTGGTG	GTG(3*5)	987	15	ACAATGACGGTATTTGTTCAAGG	60.156	GTTGAAGTCTTTGTCTCAAACGC	60.329	140	ACAATGACGGTATTTGTTCAAGGCTTTATTAGTAAAGTTATTCATGGAATGGATGGGGTTTTGAATCCGGGGACTCCCTTAGGATCCA[GTGGTGGTGGTGGTG]GGGTGCATGATGGGGCGTTTGAGACAAAGACTTCAAC
CL343.Contig5_All_49_3	GTGGTGGTGGTGGTG	GTG(3*5)	987	15	AAAGTTATTCATGGAATGGATGG	59.113	ATCAGCAGGATTTGTCGACTCTA	60.276	132	AAAGTTATTCATGGAATGGATGGGGTTTTGAATCCGGGGACTCCCTTAGGATCCA[GTGGTGGTGGTGGTG]GGGTGCATGATGGGGCGTTTGAGACAAAGACTTCAACTGTAGAGTCGACAAATCCTGCTGAT
CL343.Contig5_All_49_4	GTGGTGGTGGTGGTG	GTG(3*5)	987	15	AAAGTTATTCATGGAATGGATGG	59.113	GTTGAAGTCTTTGTCTCAAACGC	60.329	107	AAAGTTATTCATGGAATGGATGGGGTTTTGAATCCGGGGACTCCCTTAGGATCCA[GTGGTGGTGGTGGTG]GGGTGCATGATGGGGCGTTTGAGACAAAGACTTCAAC
CL343.Contig5_All_49_5	GTGGTGGTGGTGGTG	GTG(3*5)	987	15	GTGATGGAACAATGACGGTATTT	60	CAGTTGAAGTCTTTGTCTCAAACG	60.359	150	GTGATGGAACAATGACGGTATTTGTTCAAGGCTTTATTAGTAAAGTTATTCATGGAATGGATGGGGTTTTGAATCCGGGGACTCCCTTAGGATCCA[GTGGTGGTGGTGGTG]GGGTGCATGATGGGGCGTTTGAGACAAAGACTTCAACTG
CL3453.Contig1_All_603_1	CTCTCTCTCTCT	CT(2*6)	694	12	CTCACGTTCACGTTCATACAAAA	60.082	TGCAACTATAGAGCGGAAGAAAC	59.932	157	CTCACGTTCACGTTCATACAAAATGGGGGGACGTTCATAGTCAGCATACCTTCTTTTCTCCCTACCTGATGGAGAACGAGGACGC[CTCTCTCTCTCT]CGAGGACGCCGCTCTTCCTCTCGAGGACGCCTTTTACGTTTCTTCCGCTCTATAGTTGCA
CL3453.Contig1_All_603_2	CTCTCTCTCTCT	CT(2*6)	694	12	CTCACGTTCACGTTCATACAAAA	60.082	GTGCAACTATAGAGCGGAAGAAA	59.932	158	CTCACGTTCACGTTCATACAAAATGGGGGGACGTTCATAGTCAGCATACCTTCTTTTCTCCCTACCTGATGGAGAACGAGGACGC[CTCTCTCTCTCT]CGAGGACGCCGCTCTTCCTCTCGAGGACGCCTTTTACGTTTCTTCCGCTCTATAGTTGCAC
CL3453.Contig1_All_603_3	CTCTCTCTCTCT	CT(2*6)	694	12	CACGTTCACGTTCATACAAAATG	60.324	TGCAACTATAGAGCGGAAGAAAC	59.932	155	CACGTTCACGTTCATACAAAATGGGGGGACGTTCATAGTCAGCATACCTTCTTTTCTCCCTACCTGATGGAGAACGAGGACGC[CTCTCTCTCTCT]CGAGGACGCCGCTCTTCCTCTCGAGGACGCCTTTTACGTTTCTTCCGCTCTATAGTTGCA
CL3453.Contig1_All_603_4	CTCTCTCTCTCT	CT(2*6)	694	12	CACGTTCACGTTCATACAAAATG	60.324	GTGCAACTATAGAGCGGAAGAAA	59.932	156	CACGTTCACGTTCATACAAAATGGGGGGACGTTCATAGTCAGCATACCTTCTTTTCTCCCTACCTGATGGAGAACGAGGACGC[CTCTCTCTCTCT]CGAGGACGCCGCTCTTCCTCTCGAGGACGCCTTTTACGTTTCTTCCGCTCTATAGTTGCAC
CL3453.Contig1_All_603_5	CTCTCTCTCTCT	CT(2*6)	694	12	GGACGTTCATAGTCAGCATACCT	59.561	TGCAACTATAGAGCGGAAGAAAC	59.932	129	GGACGTTCATAGTCAGCATACCTTCTTTTCTCCCTACCTGATGGAGAACGAGGACGC[CTCTCTCTCTCT]CGAGGACGCCGCTCTTCCTCTCGAGGACGCCTTTTACGTTTCTTCCGCTCTATAGTTGCA
CL3467.Contig1_All_607_1	TGCTGCTGCTGCTGC	TGC(3*5)	1189	15	ACGGTGGTTCTTCAGGTACTGT	59.96	TCATACCATCAGCAGCTTAGTCA	59.919	142	ACGGTGGTTCTTCAGGTACTGTCCGAAGGTGTTCCAGTCTCGACGCTTCTGGTTCTCGTAGCGGCTAGGGGTGGAGGTGGTTGATGGCGAAGTGGAGGAAGA[TGCTGCTGCTGCTGC]GGTGACTAAGCTGCTGATGGTATGA
CL3467.Contig1_All_607_2	TGCTGCTGCTGCTGC	TGC(3*5)	1189	15	GGTGGTTCTTCAGGTACTGTCC	59.901	TCATACCATCAGCAGCTTAGTCA	59.919	140	GGTGGTTCTTCAGGTACTGTCCGAAGGTGTTCCAGTCTCGACGCTTCTGGTTCTCGTAGCGGCTAGGGGTGGAGGTGGTTGATGGCGAAGTGGAGGAAGA[TGCTGCTGCTGCTGC]GGTGACTAAGCTGCTGATGGTATGA
CL3467.Contig1_All_607_3	TGCTGCTGCTGCTGC	TGC(3*5)	1189	15	TCTTCAGGTACTGTCCGAAGGT	60.167	TCATACCATCAGCAGCTTAGTCA	59.919	134	TCTTCAGGTACTGTCCGAAGGTGTTCCAGTCTCGACGCTTCTGGTTCTCGTAGCGGCTAGGGGTGGAGGTGGTTGATGGCGAAGTGGAGGAAGA[TGCTGCTGCTGCTGC]GGTGACTAAGCTGCTGATGGTATGA
CL3467.Contig1_All_607_4	TGCTGCTGCTGCTGC	TGC(3*5)	1189	15	TTCTTCAGGTACTGTCCGAAGGT	61.391	TCATACCATCAGCAGCTTAGTCA	59.919	135	TTCTTCAGGTACTGTCCGAAGGTGTTCCAGTCTCGACGCTTCTGGTTCTCGTAGCGGCTAGGGGTGGAGGTGGTTGATGGCGAAGTGGAGGAAGA[TGCTGCTGCTGCTGC]GGTGACTAAGCTGCTGATGGTATGA
CL3467.Contig1_All_607_5	TGCTGCTGCTGCTGC	TGC(3*5)	1189	15	ACGGTGGTTCTTCAGGTACTGT	59.96	TCATCATACCATCAGCAGCTTAG	59.397	145	ACGGTGGTTCTTCAGGTACTGTCCGAAGGTGTTCCAGTCTCGACGCTTCTGGTTCTCGTAGCGGCTAGGGGTGGAGGTGGTTGATGGCGAAGTGGAGGAAGA[TGCTGCTGCTGCTGC]GGTGACTAAGCTGCTGATGGTATGATGA
CL3471.Contig2_All_608_1	GATGATGATGATGAT	GAT(3*5)	1004	15	GTCTCAATGGATCAGTGATGTGA	59.989	ACGACGACGATAAAGCAAGATAA	60.16	158	GTCTCAATGGATCAGTGATGTGAATTGTGAGATTGAAATTGGAGCTTCGAATCGATCAAACAGGTTGAAAAGGAGAATCTAGA[GATGATGATGATGAT]AGTATGAGACACACGGCGCCACCGTTAACCGGCGAGCTTATCTTGCTTTATCGTCGTCGT
CL3471.Contig2_All_608_2	GATGATGATGATGAT	GAT(3*5)	1004	15	TTGTGAGATTGAAATTGGAGCTT	60.122	ACGACGACGATAAAGCAAGATAA	60.16	134	TTGTGAGATTGAAATTGGAGCTTCGAATCGATCAAACAGGTTGAAAAGGAGAATCTAGA[GATGATGATGATGAT]AGTATGAGACACACGGCGCCACCGTTAACCGGCGAGCTTATCTTGCTTTATCGTCGTCGT
CL3471.Contig2_All_608_3	GATGATGATGATGAT	GAT(3*5)	1004	15	GTCTCAATGGATCAGTGATGTGA	59.989	CGACGACGATAAAGCAAGATAAG	60.276	157	GTCTCAATGGATCAGTGATGTGAATTGTGAGATTGAAATTGGAGCTTCGAATCGATCAAACAGGTTGAAAAGGAGAATCTAGA[GATGATGATGATGAT]AGTATGAGACACACGGCGCCACCGTTAACCGGCGAGCTTATCTTGCTTTATCGTCGTCG
CL3471.Contig2_All_608_4	GATGATGATGATGAT	GAT(3*5)	1004	15	TTGTGAGATTGAAATTGGAGCTT	60.122	CGACGACGATAAAGCAAGATAAG	60.276	133	TTGTGAGATTGAAATTGGAGCTTCGAATCGATCAAACAGGTTGAAAAGGAGAATCTAGA[GATGATGATGATGAT]AGTATGAGACACACGGCGCCACCGTTAACCGGCGAGCTTATCTTGCTTTATCGTCGTCG
CL3471.Contig2_All_608_5	GATGATGATGATGAT	GAT(3*5)	1004	15	CAATGGATCAGTGATGTGAATTG	60.242	ACGACGACGATAAAGCAAGATAA	60.16	154	CAATGGATCAGTGATGTGAATTGTGAGATTGAAATTGGAGCTTCGAATCGATCAAACAGGTTGAAAAGGAGAATCTAGA[GATGATGATGATGAT]AGTATGAGACACACGGCGCCACCGTTAACCGGCGAGCTTATCTTGCTTTATCGTCGTCGT
CL3478.Contig1_All_609_1	AGAAGAAGAAGAAGA	AGA(3*5)	424	15	ATTATGAGGACAGCGATGAAGAG	59.76	ACAGAAAACTAGCCAAGTCGTCA	60.341	159	ATTATGAGGACAGCGATGAAGAGGTTGTGGCGAACGGTGTGGCTGGAAATGATGTTCAGG[AGAAGAAGAAGAAGA]AACCGAAGAAAGTAAAGAAACCTAAGGTCACGATTGCGGAAGCGGCGGCGAAGATCGATGCTGACGACTTGGCTAGTTTTCTGT
CL3478.Contig1_All_609_2	AGAAGAAGAAGAAGA	AGA(3*5)	424	15	CAAGGAAGAAGGACTACTCCGAT	60.135	GCAATCGTGACCTTAGGTTTCTT	60.856	133	CAAGGAAGAAGGACTACTCCGATTATGAGGACAGCGATGAAGAGGTTGTGGCGAACGGTGTGGCTGGAAATGATGTTCAGG[AGAAGAAGAAGAAGA]AACCGAAGAAAGTAAAGAAACCTAAGGTCACGATTGC
CL3478.Contig1_All_609_3	AGAAGAAGAAGAAGA	AGA(3*5)	424	15	ATTATGAGGACAGCGATGAAGAG	59.76	GCAATCGTGACCTTAGGTTTCTT	60.856	112	ATTATGAGGACAGCGATGAAGAGGTTGTGGCGAACGGTGTGGCTGGAAATGATGTTCAGG[AGAAGAAGAAGAAGA]AACCGAAGAAAGTAAAGAAACCTAAGGTCACGATTGC
CL3478.Contig1_All_609_4	AGAAGAAGAAGAAGA	AGA(3*5)	424	15	TTACATCGTCAAGGAAGAAGGAC	59.645	GCAATCGTGACCTTAGGTTTCTT	60.856	142	TTACATCGTCAAGGAAGAAGGACTACTCCGATTATGAGGACAGCGATGAAGAGGTTGTGGCGAACGGTGTGGCTGGAAATGATGTTCAGG[AGAAGAAGAAGAAGA]AACCGAAGAAAGTAAAGAAACCTAAGGTCACGATTGC
CL3478.Contig1_All_609_5	AGAAGAAGAAGAAGA	AGA(3*5)	424	15	GTTACATCGTCAAGGAAGAAGGA	59.645	GCAATCGTGACCTTAGGTTTCTT	60.856	143	GTTACATCGTCAAGGAAGAAGGACTACTCCGATTATGAGGACAGCGATGAAGAGGTTGTGGCGAACGGTGTGGCTGGAAATGATGTTCAGG[AGAAGAAGAAGAAGA]AACCGAAGAAAGTAAAGAAACCTAAGGTCACGATTGC
CL3515.Contig1_All_611_1	TGGTAGTGGTAGTGGTAGTGGTAG	TGGTAG(6*4)	1401	24	TGAGCAACTAATTCAGGAGAAGG	59.9	TTGGGATGTTGTACACTCTGTTG	59.944	145	TGAGCAACTAATTCAGGAGAAGGGTGTTGGCC[TGGTAGTGGTAGTGGTAGTGGTAG]TGTTAGGTTCTTCAACGCCATTGATGCACCAGCTTGTTGAACCATCTTCACTAGTACTACTAACACCAACAGAGTGTACAACATCCCAA
CL3515.Contig1_All_611_2	TGGTAGTGGTAGTGGTAGTGGTAG	TGGTAG(6*4)	1401	24	TGAGCAACTAATTCAGGAGAAGG	59.9	GGGATGTTGTACACTCTGTTGGT	60.203	143	TGAGCAACTAATTCAGGAGAAGGGTGTTGGCC[TGGTAGTGGTAGTGGTAGTGGTAG]TGTTAGGTTCTTCAACGCCATTGATGCACCAGCTTGTTGAACCATCTTCACTAGTACTACTAACACCAACAGAGTGTACAACATCCC
CL3515.Contig1_All_611_3	TGGTAGTGGTAGTGGTAGTGGTAG	TGGTAG(6*4)	1401	24	AGCAACTAATTCAGGAGAAGGGT	59.685	TTGGGATGTTGTACACTCTGTTG	59.944	143	AGCAACTAATTCAGGAGAAGGGTGTTGGCC[TGGTAGTGGTAGTGGTAGTGGTAG]TGTTAGGTTCTTCAACGCCATTGATGCACCAGCTTGTTGAACCATCTTCACTAGTACTACTAACACCAACAGAGTGTACAACATCCCAA
CL3515.Contig1_All_611_4	TGGTAGTGGTAGTGGTAGTGGTAG	TGGTAG(6*4)	1401	24	AGCAACTAATTCAGGAGAAGGGT	59.685	GGGATGTTGTACACTCTGTTGGT	60.203	141	AGCAACTAATTCAGGAGAAGGGTGTTGGCC[TGGTAGTGGTAGTGGTAGTGGTAG]TGTTAGGTTCTTCAACGCCATTGATGCACCAGCTTGTTGAACCATCTTCACTAGTACTACTAACACCAACAGAGTGTACAACATCCC
CL3515.Contig1_All_611_5	TGGTAGTGGTAGTGGTAGTGGTAG	TGGTAG(6*4)	1401	24	GAGCAACTAATTCAGGAGAAGGG	60.594	TTGGGATGTTGTACACTCTGTTG	59.944	144	GAGCAACTAATTCAGGAGAAGGGTGTTGGCC[TGGTAGTGGTAGTGGTAGTGGTAG]TGTTAGGTTCTTCAACGCCATTGATGCACCAGCTTGTTGAACCATCTTCACTAGTACTACTAACACCAACAGAGTGTACAACATCCCAA
CL3528.Contig3_All_612_1	GTGGTGGTGGTGGTG	GTG(3*5)	1461	15	AGATTATGCAGACACCCTGTGTT	59.942	CCGAAAATGTCATGAAATAACCA	60.916	154	AGATTATGCAGACACCCTGTGTTTCAGTTGAGTAAGACCGCTAAGAAGAATCGAAGTGCCATTGTAGATACAAGGGGAT[GTGGTGGTGGTGGTG]AAGCTTGGGGATGAGCATTAACTACTTAATTAGAGGTTGGTTATTTCATGACATTTTCGG
CL3528.Contig3_All_612_2	GTGGTGGTGGTGGTG	GTG(3*5)	1461	15	AGACCGCTAAGAAGAATCGAAGT	59.934	CCGAAAATGTCATGAAATAACCA	60.916	120	AGACCGCTAAGAAGAATCGAAGTGCCATTGTAGATACAAGGGGAT[GTGGTGGTGGTGGTG]AAGCTTGGGGATGAGCATTAACTACTTAATTAGAGGTTGGTTATTTCATGACATTTTCGG
CL3528.Contig3_All_612_3	GTGGTGGTGGTGGTG	GTG(3*5)	1461	15	AGATTATGCAGACACCCTGTGTT	59.942	AAGTAGTTAATGCTCATCCCCAA	59.07	121	AGATTATGCAGACACCCTGTGTTTCAGTTGAGTAAGACCGCTAAGAAGAATCGAAGTGCCATTGTAGATACAAGGGGAT[GTGGTGGTGGTGGTG]AAGCTTGGGGATGAGCATTAACTACTT
CL3528.Contig3_All_612_4	GTGGTGGTGGTGGTG	GTG(3*5)	1461	15	AGACCGCTAAGAAGAATCGAAGT	59.934	AAGTAGTTAATGCTCATCCCCAA	59.07	87	AGACCGCTAAGAAGAATCGAAGTGCCATTGTAGATACAAGGGGAT[GTGGTGGTGGTGGTG]AAGCTTGGGGATGAGCATTAACTACTT
CL3528.Contig3_All_612_5	GTGGTGGTGGTGGTG	GTG(3*5)	1461	15	AAGAATCGAAGTGCCATTGTAGA	60.143	CCGAAAATGTCATGAAATAACCA	60.916	109	AAGAATCGAAGTGCCATTGTAGATACAAGGGGAT[GTGGTGGTGGTGGTG]AAGCTTGGGGATGAGCATTAACTACTTAATTAGAGGTTGGTTATTTCATGACATTTTCGG
CL3530.Contig1_All_613_1	CATCATCATCATCAT	CAT(3*5)	898	15	TCCAGTAGCAAAGTTTTGTCCAT	60.048	TGGTCCTTTGTAGTACGTCGTTT	59.975	114	TCCAGTAGCAAAGTTTTGTCCATACCAACACTGTTCTCTCCATGGC[CATCATCATCATCAT]GAGCCCCCACCAAAGCGCTTTGCATACCTAAAACGACGTACTACAAAGGACCA
CL3530.Contig1_All_613_2	CATCATCATCATCAT	CAT(3*5)	898	15	TCCAGTAGCAAAGTTTTGTCCAT	60.048	TTGGTCCTTTGTAGTACGTCGTT	59.975	115	TCCAGTAGCAAAGTTTTGTCCATACCAACACTGTTCTCTCCATGGC[CATCATCATCATCAT]GAGCCCCCACCAAAGCGCTTTGCATACCTAAAACGACGTACTACAAAGGACCAA
CL3530.Contig1_All_613_3	CATCATCATCATCAT	CAT(3*5)	898	15	TCCAGTAGCAAAGTTTTGTCCAT	60.048	CGCTCTTTTGGTCCTTTGTAGTA	59.835	122	TCCAGTAGCAAAGTTTTGTCCATACCAACACTGTTCTCTCCATGGC[CATCATCATCATCAT]GAGCCCCCACCAAAGCGCTTTGCATACCTAAAACGACGTACTACAAAGGACCAAAAGAGCG
CL3530.Contig1_All_613_4	CATCATCATCATCAT	CAT(3*5)	898	15	TCCATACCAACACTGTTCTCTCC	60.409	TGCCAGAACTTTTATCTGTGGAT	60.014	143	TCCATACCAACACTGTTCTCTCCATGGC[CATCATCATCATCAT]GAGCCCCCACCAAAGCGCTTTGCATACCTAAAACGACGTACTACAAAGGACCAAAAGAGCGTGAACTCAGAAACTAAATCCACAGATAAAAGTTCTGGCA
CL3530.Contig1_All_613_5	CATCATCATCATCAT	CAT(3*5)	898	15	TCCATACCAACACTGTTCTCTCC	60.409	TGGTCCTTTGTAGTACGTCGTTT	59.975	96	TCCATACCAACACTGTTCTCTCCATGGC[CATCATCATCATCAT]GAGCCCCCACCAAAGCGCTTTGCATACCTAAAACGACGTACTACAAAGGACCA
CL3530.Contig2_All_614_1	ATGATGATGATGATGATGATG	ATG(3*7)	2239	21	TGGTCCTTTGTAGTACGTCGTTT	59.975	TCCAGTAGCAAAGTTTTGTCCAT	60.048	120	TGGTCCTTTGTAGTACGTCGTTTTAGGTATGCAAAGCGCTTTGGTGGGGGCTC[ATGATGATGATGATGATGATG]GCCATGGAGAGAACAGTGTTGGTATGGACAAAACTTTGCTACTGGA
CL3530.Contig2_All_614_2	ATGATGATGATGATGATGATG	ATG(3*7)	2239	21	TTGGTCCTTTGTAGTACGTCGTT	59.975	TCCAGTAGCAAAGTTTTGTCCAT	60.048	121	TTGGTCCTTTGTAGTACGTCGTTTTAGGTATGCAAAGCGCTTTGGTGGGGGCTC[ATGATGATGATGATGATGATG]GCCATGGAGAGAACAGTGTTGGTATGGACAAAACTTTGCTACTGGA
CL3530.Contig2_All_614_3	ATGATGATGATGATGATGATG	ATG(3*7)	2239	21	CGCTCTTTTGGTCCTTTGTAGTA	59.835	TCCAGTAGCAAAGTTTTGTCCAT	60.048	128	CGCTCTTTTGGTCCTTTGTAGTACGTCGTTTTAGGTATGCAAAGCGCTTTGGTGGGGGCTC[ATGATGATGATGATGATGATG]GCCATGGAGAGAACAGTGTTGGTATGGACAAAACTTTGCTACTGGA
CL3530.Contig2_All_614_4	ATGATGATGATGATGATGATG	ATG(3*7)	2239	21	TGCCAGAACTTTTATCTGTGGAT	60.014	TCCATACCAACACTGTTCTCTCC	60.409	149	TGCCAGAACTTTTATCTGTGGATTTAGTTTCTGAGTTCACGCTCTTTTGGTCCTTTGTAGTACGTCGTTTTAGGTATGCAAAGCGCTTTGGTGGGGGCTC[ATGATGATGATGATGATGATG]GCCATGGAGAGAACAGTGTTGGTATGGA
CL3530.Contig2_All_614_5	ATGATGATGATGATGATGATG	ATG(3*7)	2239	21	TGGTCCTTTGTAGTACGTCGTTT	59.975	TCCATACCAACACTGTTCTCTCC	60.409	102	TGGTCCTTTGTAGTACGTCGTTTTAGGTATGCAAAGCGCTTTGGTGGGGGCTC[ATGATGATGATGATGATGATG]GCCATGGAGAGAACAGTGTTGGTATGGA
CL3533.Contig2_All_615_1	CGTCGTCGTCGTCGT	CGT(3*5)	408	15	TTGTAGCTCTAAACCCTCGACAG	59.955	CAATTTCGTCCTTCGTACTCTTC	59.317	143	TTGTAGCTCTAAACCCTCGACAGGATCCAAATTTTCCGGTCATTATGATATAGATATTCCGGTTAAAGATAGTGATGATAAAGAGGTAGAAGAAAGGA[CGTCGTCGTCGTCGT]TGAATAAGAAGAGTACGAAGGACGAAATTG
CL3533.Contig2_All_615_2	CGTCGTCGTCGTCGT	CGT(3*5)	408	15	TTGTAGCTCTAAACCCTCGACAG	59.955	TCAATTTCGTCCTTCGTACTCTT	59.317	144	TTGTAGCTCTAAACCCTCGACAGGATCCAAATTTTCCGGTCATTATGATATAGATATTCCGGTTAAAGATAGTGATGATAAAGAGGTAGAAGAAAGGA[CGTCGTCGTCGTCGT]TGAATAAGAAGAGTACGAAGGACGAAATTGA
CL3533.Contig2_All_615_3	CGTCGTCGTCGTCGT	CGT(3*5)	408	15	GTTGTAGCTCTAAACCCTCGACA	59.833	CAATTTCGTCCTTCGTACTCTTC	59.317	144	GTTGTAGCTCTAAACCCTCGACAGGATCCAAATTTTCCGGTCATTATGATATAGATATTCCGGTTAAAGATAGTGATGATAAAGAGGTAGAAGAAAGGA[CGTCGTCGTCGTCGT]TGAATAAGAAGAGTACGAAGGACGAAATTG
CL3533.Contig2_All_615_4	CGTCGTCGTCGTCGT	CGT(3*5)	408	15	GTTGTAGCTCTAAACCCTCGACA	59.833	TCAATTTCGTCCTTCGTACTCTT	59.317	145	GTTGTAGCTCTAAACCCTCGACAGGATCCAAATTTTCCGGTCATTATGATATAGATATTCCGGTTAAAGATAGTGATGATAAAGAGGTAGAAGAAAGGA[CGTCGTCGTCGTCGT]TGAATAAGAAGAGTACGAAGGACGAAATTGA
CL3533.Contig2_All_615_5	CGTCGTCGTCGTCGT	CGT(3*5)	408	15	GATCCAAATTTTCCGGTCATTAT	60.26	CAATTTCGTCCTTCGTACTCTTC	59.317	120	GATCCAAATTTTCCGGTCATTATGATATAGATATTCCGGTTAAAGATAGTGATGATAAAGAGGTAGAAGAAAGGA[CGTCGTCGTCGTCGT]TGAATAAGAAGAGTACGAAGGACGAAATTG
CL3576.Contig3_All_619_1	CACCACCACCACCAC	CAC(3*5)	854	15	GCGTTCTTGATCCCCAAGT	60.065	GTGAATTCGATTCCCCTGAACTA	61.513	145	GCGTTCTTGATCCCCAAGTGGGCCACAGCATCCACAAACCGCTTGTGAAGCTGCGGGGTCCACACGAGTCGTGGGCGCTTGAGGGTGCGAGCTGGCTCATCGCCTG[CACCACCACCACCAC]CTAGTTCAGGGGAATCGAATTCAC
CL3576.Contig3_All_619_2	CACCACCACCACCAC	CAC(3*5)	854	15	GTCTTGGGTACGGCGTTCT	60.126	GTGAATTCGATTCCCCTGAACTA	61.513	157	GTCTTGGGTACGGCGTTCTTGATCCCCAAGTGGGCCACAGCATCCACAAACCGCTTGTGAAGCTGCGGGGTCCACACGAGTCGTGGGCGCTTGAGGGTGCGAGCTGGCTCATCGCCTG[CACCACCACCACCAC]CTAGTTCAGGGGAATCGAATTCAC
CL3576.Contig3_All_619_3	CACCACCACCACCAC	CAC(3*5)	854	15	GCGTTCTTGATCCCCAAGT	60.065	TGAATTCGATTCCCCTGAACTA	60.792	144	GCGTTCTTGATCCCCAAGTGGGCCACAGCATCCACAAACCGCTTGTGAAGCTGCGGGGTCCACACGAGTCGTGGGCGCTTGAGGGTGCGAGCTGGCTCATCGCCTG[CACCACCACCACCAC]CTAGTTCAGGGGAATCGAATTCA
CL3576.Contig3_All_619_4	CACCACCACCACCAC	CAC(3*5)	854	15	GTCTTGGGTACGGCGTTCT	60.126	TGAATTCGATTCCCCTGAACTA	60.792	156	GTCTTGGGTACGGCGTTCTTGATCCCCAAGTGGGCCACAGCATCCACAAACCGCTTGTGAAGCTGCGGGGTCCACACGAGTCGTGGGCGCTTGAGGGTGCGAGCTGGCTCATCGCCTG[CACCACCACCACCAC]CTAGTTCAGGGGAATCGAATTCA
CL3576.Contig3_All_619_5	CACCACCACCACCAC	CAC(3*5)	854	15	GTCTTGGGTACGGCGTTCTT	61.426	GTGAATTCGATTCCCCTGAACTA	61.513	157	GTCTTGGGTACGGCGTTCTTGATCCCCAAGTGGGCCACAGCATCCACAAACCGCTTGTGAAGCTGCGGGGTCCACACGAGTCGTGGGCGCTTGAGGGTGCGAGCTGGCTCATCGCCTG[CACCACCACCACCAC]CTAGTTCAGGGGAATCGAATTCAC
CL3576.Contig4_All_620_1	GGTGGTGGTGGTGGT	GGT(3*5)	340	15	GTGAATTCGATTCCCCTGAACTA	61.513	GCGTTCTTGATCCCCAAGT	60.065	145	GTGAATTCGATTCCCCTGAACTA[GGTGGTGGTGGTGGT]GCAGGCGATGAGCCAGCTCGCACCCTCAAGCGCCCACGACTCGTGTGGACCCCGCAGCTTCACAAGCGGTTTGTGGATGCTGTGGCCCACTTGGGGATCAAGAACGC
CL3576.Contig4_All_620_2	GGTGGTGGTGGTGGT	GGT(3*5)	340	15	GTGAATTCGATTCCCCTGAACTA	61.513	GTCTTGGGTACGGCGTTCT	60.126	157	GTGAATTCGATTCCCCTGAACTA[GGTGGTGGTGGTGGT]GCAGGCGATGAGCCAGCTCGCACCCTCAAGCGCCCACGACTCGTGTGGACCCCGCAGCTTCACAAGCGGTTTGTGGATGCTGTGGCCCACTTGGGGATCAAGAACGCCGTACCCAAGAC
CL3576.Contig4_All_620_3	GGTGGTGGTGGTGGT	GGT(3*5)	340	15	TGAATTCGATTCCCCTGAACTA	60.792	GCGTTCTTGATCCCCAAGT	60.065	144	TGAATTCGATTCCCCTGAACTA[GGTGGTGGTGGTGGT]GCAGGCGATGAGCCAGCTCGCACCCTCAAGCGCCCACGACTCGTGTGGACCCCGCAGCTTCACAAGCGGTTTGTGGATGCTGTGGCCCACTTGGGGATCAAGAACGC
CL3576.Contig4_All_620_4	GGTGGTGGTGGTGGT	GGT(3*5)	340	15	TGAATTCGATTCCCCTGAACTA	60.792	GTCTTGGGTACGGCGTTCT	60.126	156	TGAATTCGATTCCCCTGAACTA[GGTGGTGGTGGTGGT]GCAGGCGATGAGCCAGCTCGCACCCTCAAGCGCCCACGACTCGTGTGGACCCCGCAGCTTCACAAGCGGTTTGTGGATGCTGTGGCCCACTTGGGGATCAAGAACGCCGTACCCAAGAC
CL3576.Contig4_All_620_5	GGTGGTGGTGGTGGT	GGT(3*5)	340	15	GTGAATTCGATTCCCCTGAACTA	61.513	GTCTTGGGTACGGCGTTCTT	61.426	157	GTGAATTCGATTCCCCTGAACTA[GGTGGTGGTGGTGGT]GCAGGCGATGAGCCAGCTCGCACCCTCAAGCGCCCACGACTCGTGTGGACCCCGCAGCTTCACAAGCGGTTTGTGGATGCTGTGGCCCACTTGGGGATCAAGAACGCCGTACCCAAGAC
CL3625.Contig3_All_623_1	GAGAGAGAGAGAGA	GA(2*7)	207	14	TCATTCGAAGGGAAAACAATCTA	59.957	GAATCGTATAGAGCGTTGAGTCC	59.303	143	TCATTCGAAGGGAAAACAATCTAGAGAGACAAGTGTGTGTGT[GAGAGAGAGAGAGA]AGGGGATTCGCATTACAGGGAGCATTGCCATTGACAAGGGTGGAAAATGGGGTGCTCTTTTTCGGGACTCAACGCTCTATACGATTC
CL3625.Contig3_All_623_2	GAGAGAGAGAGAGA	GA(2*7)	207	14	TCATTCGAAGGGAAAACAATCTA	59.957	AGAATCGTATAGAGCGTTGAGTCC	60.173	144	TCATTCGAAGGGAAAACAATCTAGAGAGACAAGTGTGTGTGT[GAGAGAGAGAGAGA]AGGGGATTCGCATTACAGGGAGCATTGCCATTGACAAGGGTGGAAAATGGGGTGCTCTTTTTCGGGACTCAACGCTCTATACGATTCT
CL3625.Contig3_All_623_3	GAGAGAGAGAGAGA	GA(2*7)	207	14	ATTCATTCGAAGGGAAAACAATC	60.522	GAATCGTATAGAGCGTTGAGTCC	59.303	145	ATTCATTCGAAGGGAAAACAATCTAGAGAGACAAGTGTGTGTGT[GAGAGAGAGAGAGA]AGGGGATTCGCATTACAGGGAGCATTGCCATTGACAAGGGTGGAAAATGGGGTGCTCTTTTTCGGGACTCAACGCTCTATACGATTC
CL3625.Contig3_All_623_4	GAGAGAGAGAGAGA	GA(2*7)	207	14	ATTCATTCGAAGGGAAAACAATC	60.522	AATCGTATAGAGCGTTGAGTCCC	60.847	144	ATTCATTCGAAGGGAAAACAATCTAGAGAGACAAGTGTGTGTGT[GAGAGAGAGAGAGA]AGGGGATTCGCATTACAGGGAGCATTGCCATTGACAAGGGTGGAAAATGGGGTGCTCTTTTTCGGGACTCAACGCTCTATACGATT
CL3625.Contig3_All_623_5	GAGAGAGAGAGAGA	GA(2*7)	207	14	TCATTCGAAGGGAAAACAATCTA	59.957	GTATAGAGCGTTGAGTCCCGAA	60.632	138	TCATTCGAAGGGAAAACAATCTAGAGAGACAAGTGTGTGTGT[GAGAGAGAGAGAGA]AGGGGATTCGCATTACAGGGAGCATTGCCATTGACAAGGGTGGAAAATGGGGTGCTCTTTTTCGGGACTCAACGCTCTATAC
CL3628.Contig3_All_626_1	GGTGGTGGTGGTGGT	GGT(3*5)	188	15	TTCATAGCCGAATAAATCAAGGA	59.947	GCCACAAACTCTTCCCAATACTA	59.552	82	TTCATAGCCGAATAAATCAAGGAGGAGGA[GGTGGTGGTGGTGGT]GGCCTTATCTGGTAATAGTATTGGGAAGAGTTTGTGGC
CL3628.Contig3_All_626_2	GGTGGTGGTGGTGGT	GGT(3*5)	188	15	TTCATAGCCGAATAAATCAAGGA	59.947	CACTCAAGAGATCATAACAGCCA	59.392	124	TTCATAGCCGAATAAATCAAGGAGGAGGA[GGTGGTGGTGGTGGT]GGCCTTATCTGGTAATAGTATTGGGAAGAGTTTGTGGCAGCCGTGTACAGAGAATAATGGCTGTTATGATCTCTTGAGTG
CL3628.Contig3_All_626_3	GGTGGTGGTGGTGGT	GGT(3*5)	188	15	TTCATAGCCGAATAAATCAAGGA	59.947	CAGCCATCACTCAAGAGATCATA	59.35	131	TTCATAGCCGAATAAATCAAGGAGGAGGA[GGTGGTGGTGGTGGT]GGCCTTATCTGGTAATAGTATTGGGAAGAGTTTGTGGCAGCCGTGTACAGAGAATAATGGCTGTTATGATCTCTTGAGTGATGGCTG
CL3628.Contig3_All_626_4	GGTGGTGGTGGTGGT	GGT(3*5)	188	15	TCATAGCCGAATAAATCAAGGAG	59.616	GCCACAAACTCTTCCCAATACTA	59.552	81	TCATAGCCGAATAAATCAAGGAGGAGGA[GGTGGTGGTGGTGGT]GGCCTTATCTGGTAATAGTATTGGGAAGAGTTTGTGGC
CL3628.Contig3_All_626_5	GGTGGTGGTGGTGGT	GGT(3*5)	188	15	TGAAACAATCAGTCAATTGGTCA	60.393	GCCACAAACTCTTCCCAATACTA	59.552	117	TGAAACAATCAGTCAATTGGTCAATATAAACAACTTTCATAGCCGAATAAATCAAGGAGGAGGA[GGTGGTGGTGGTGGT]GGCCTTATCTGGTAATAGTATTGGGAAGAGTTTGTGGC
CL3646.Contig1_All_627_1	GTCGTCGTCGTCGTC	GTC(3*5)	513	15	CACTTGGAAATATTCTCTGCACC	60.014	CCTTGATTAACGAGGGAAGAGTT	60.011	131	CACTTGGAAATATTCTCTGCACCTACTACTACTTCTTGGGGCTTCCTCTATAACCACCTCCCAAGAGAAATTCAT[GTCGTCGTCGTCGTC]GATTTCTCTGAAAACACCAACTCTTCCCTCGTTAATCAAGG
CL3651.Contig6_All_631_1	CGGTGGCGGTGGCGGTGGCGGTGG	CGGTGG(6*4)	1567	24	TTTTCTTTACTGCAATGGGGATA	59.858	GTCCGCTGGGAATAAGTGTTAC	59.898	107	TTTTCTTTACTGCAATGGGGATATGGATCTGGATTTGGAGGTCTGTAGGCTTGGGTATA[CGGTGGCGGTGGCGGTGGCGGTGG]TGGTAACACTTATTCCCAGCGGAC
CL3651.Contig6_All_631_2	CGGTGGCGGTGGCGGTGGCGGTGG	CGGTGG(6*4)	1567	24	TCGTCCATGTATGGATTCTTCTT	59.849	GTCCGCTGGGAATAAGTGTTAC	59.898	128	TCGTCCATGTATGGATTCTTCTTTTCTTTACTGCAATGGGGATATGGATCTGGATTTGGAGGTCTGTAGGCTTGGGTATA[CGGTGGCGGTGGCGGTGGCGGTGG]TGGTAACACTTATTCCCAGCGGAC
CL3651.Contig6_All_631_3	CGGTGGCGGTGGCGGTGGCGGTGG	CGGTGG(6*4)	1567	24	TTCGTCCATGTATGGATTCTTCT	59.849	GTCCGCTGGGAATAAGTGTTAC	59.898	129	TTCGTCCATGTATGGATTCTTCTTTTCTTTACTGCAATGGGGATATGGATCTGGATTTGGAGGTCTGTAGGCTTGGGTATA[CGGTGGCGGTGGCGGTGGCGGTGG]TGGTAACACTTATTCCCAGCGGAC
CL3651.Contig6_All_631_4	CGGTGGCGGTGGCGGTGGCGGTGG	CGGTGG(6*4)	1567	24	TTCTTTACTGCAATGGGGATATG	60.207	GTCCGCTGGGAATAAGTGTTAC	59.898	105	TTCTTTACTGCAATGGGGATATGGATCTGGATTTGGAGGTCTGTAGGCTTGGGTATA[CGGTGGCGGTGGCGGTGGCGGTGG]TGGTAACACTTATTCCCAGCGGAC
CL3651.Contig6_All_631_5	CGGTGGCGGTGGCGGTGGCGGTGG	CGGTGG(6*4)	1567	24	GTTCGTCCATGTATGGATTCTTC	59.723	GTCCGCTGGGAATAAGTGTTAC	59.898	130	GTTCGTCCATGTATGGATTCTTCTTTTCTTTACTGCAATGGGGATATGGATCTGGATTTGGAGGTCTGTAGGCTTGGGTATA[CGGTGGCGGTGGCGGTGGCGGTGG]TGGTAACACTTATTCCCAGCGGAC
CL3659.Contig1_All_632_1	GATGATGATGATGATGATGAT	GAT(3*7)	2225	21	CATCCAATCTGAAAATCTTGGAG	59.952	AGCACCTAACGAAATAGCAAAAA	59.384	155	CATCCAATCTGAAAATCTTGGAGCAAGCATACAAATGGAAAAAACAAAAGATTGCTTCG[GATGATGATGATGATGATGAT]ATCGATTGATCAGTGTCTCTCTTAACTTTTTAATATTTTTTTTGTTGCCTTTTTTTTGCTATTTCGTTAGGTGCT
CL3659.Contig1_All_632_2	GATGATGATGATGATGATGAT	GAT(3*7)	2225	21	CATCCAATCTGAAAATCTTGGAG	59.952	AAGCACCTAACGAAATAGCAAAA	59.384	156	CATCCAATCTGAAAATCTTGGAGCAAGCATACAAATGGAAAAAACAAAAGATTGCTTCG[GATGATGATGATGATGATGAT]ATCGATTGATCAGTGTCTCTCTTAACTTTTTAATATTTTTTTTGTTGCCTTTTTTTTGCTATTTCGTTAGGTGCTT
CL3659.Contig1_All_632_3	GATGATGATGATGATGATGAT	GAT(3*7)	2225	21	CATCCAATCTGAAAATCTTGGAG	59.952	GCATAAGCACCTAACGAAATAGC	59.371	160	CATCCAATCTGAAAATCTTGGAGCAAGCATACAAATGGAAAAAACAAAAGATTGCTTCG[GATGATGATGATGATGATGAT]ATCGATTGATCAGTGTCTCTCTTAACTTTTTAATATTTTTTTTGTTGCCTTTTTTTTGCTATTTCGTTAGGTGCTTATGC
CL3659.Contig1_All_632_4	GATGATGATGATGATGATGAT	GAT(3*7)	2225	21	AAATCTTGGAGCAAGCATACAAA	60.141	AGCACCTAACGAAATAGCAAAAA	59.384	143	AAATCTTGGAGCAAGCATACAAATGGAAAAAACAAAAGATTGCTTCG[GATGATGATGATGATGATGAT]ATCGATTGATCAGTGTCTCTCTTAACTTTTTAATATTTTTTTTGTTGCCTTTTTTTTGCTATTTCGTTAGGTGCT
CL3659.Contig1_All_632_5	GATGATGATGATGATGATGAT	GAT(3*7)	2225	21	AAATCTTGGAGCAAGCATACAAA	60.141	AAGCACCTAACGAAATAGCAAAA	59.384	144	AAATCTTGGAGCAAGCATACAAATGGAAAAAACAAAAGATTGCTTCG[GATGATGATGATGATGATGAT]ATCGATTGATCAGTGTCTCTCTTAACTTTTTAATATTTTTTTTGTTGCCTTTTTTTTGCTATTTCGTTAGGTGCTT
CL3704.Contig1_All_633_1	TCATCATCATCATCA	TCA(3*5)	162	15	GTTAAAAGCCAGTGTGGTTCACT	59.616	TGCAGAAAAGTAGGATTCTTCCA	60.243	153	GTTAAAAGCCAGTGTGGTTCACTGGTTCACCACCCTTCTAAAAAAAGCAAGAATCAAAACACTTGCCTCCTTCTCCTGCTGCTGGCTACTGCTGTCACTCTCTCCCCTACC[TCATCATCATCATCA]TCCATGGAAGAATCCTACTTTTCTGCA
CL3704.Contig1_All_633_2	TCATCATCATCATCA	TCA(3*5)	162	15	AATCAAAACACTTGCCTCCTTCT	60.509	AGAGCAAGCTTTGCAGAAAAGTA	59.861	113	AATCAAAACACTTGCCTCCTTCTCCTGCTGCTGGCTACTGCTGTCACTCTCTCCCCTACC[TCATCATCATCATCA]TCCATGGAAGAATCCTACTTTTCTGCAAAGCTTGCTCT
CL3704.Contig1_All_633_3	TCATCATCATCATCA	TCA(3*5)	162	15	AGAATCAAAACACTTGCCTCCTT	60.509	AGAGCAAGCTTTGCAGAAAAGTA	59.861	115	AGAATCAAAACACTTGCCTCCTTCTCCTGCTGCTGGCTACTGCTGTCACTCTCTCCCCTACC[TCATCATCATCATCA]TCCATGGAAGAATCCTACTTTTCTGCAAAGCTTGCTCT
CL3704.Contig1_All_633_4	TCATCATCATCATCA	TCA(3*5)	162	15	AAGAATCAAAACACTTGCCTCCT	60.509	AGAGCAAGCTTTGCAGAAAAGTA	59.861	116	AAGAATCAAAACACTTGCCTCCTTCTCCTGCTGCTGGCTACTGCTGTCACTCTCTCCCCTACC[TCATCATCATCATCA]TCCATGGAAGAATCCTACTTTTCTGCAAAGCTTGCTCT
CL3704.Contig1_All_633_5	TCATCATCATCATCA	TCA(3*5)	162	15	TACTGCTGTCACTCTCTCCCCTA	60.442	ACCCAGTAAAGAAAAGAGCAAGC	60.293	92	TACTGCTGTCACTCTCTCCCCTACC[TCATCATCATCATCA]TCCATGGAAGAATCCTACTTTTCTGCAAAGCTTGCTCTTTTCTTTACTGGGT
CL3709.Contig2_All_634_1	TCTTCTTCTTCTTCT	TCT(3*5)	1005	15	ATGGTTGTGGTGTAGCTGAAGAT	59.942	CTGGCTAAGTTTTGAGGGAATTT	60.014	118	ATGGTTGTGGTGTAGCTGAAGATCTCTAGCATGAAAAGGAGGAGGTAGAGGACGACCATGAGCTGTCACTGGATTCA[TCTTCTTCTTCTTCT]ATCAAATTCCCTCAAAACTTAGCCAG
CL3709.Contig2_All_634_2	TCTTCTTCTTCTTCT	TCT(3*5)	1005	15	ATGGTTGTGGTGTAGCTGAAGAT	59.942	GACTGGCTAAGTTTTGAGGGAAT	60.018	120	ATGGTTGTGGTGTAGCTGAAGATCTCTAGCATGAAAAGGAGGAGGTAGAGGACGACCATGAGCTGTCACTGGATTCA[TCTTCTTCTTCTTCT]ATCAAATTCCCTCAAAACTTAGCCAGTC
CL3709.Contig2_All_634_3	TCTTCTTCTTCTTCT	TCT(3*5)	1005	15	TTGAAATTGATGGTTGTGGTGTA	60.138	CTGGCTAAGTTTTGAGGGAATTT	60.014	127	TTGAAATTGATGGTTGTGGTGTAGCTGAAGATCTCTAGCATGAAAAGGAGGAGGTAGAGGACGACCATGAGCTGTCACTGGATTCA[TCTTCTTCTTCTTCT]ATCAAATTCCCTCAAAACTTAGCCAG
CL3709.Contig2_All_634_4	TCTTCTTCTTCTTCT	TCT(3*5)	1005	15	TTGAAATTGATGGTTGTGGTGTA	60.138	GACTGGCTAAGTTTTGAGGGAAT	60.018	129	TTGAAATTGATGGTTGTGGTGTAGCTGAAGATCTCTAGCATGAAAAGGAGGAGGTAGAGGACGACCATGAGCTGTCACTGGATTCA[TCTTCTTCTTCTTCT]ATCAAATTCCCTCAAAACTTAGCCAGTC
CL3709.Contig2_All_634_5	TCTTCTTCTTCTTCT	TCT(3*5)	1005	15	TGAAATTGATGGTTGTGGTGTAG	59.777	CTGGCTAAGTTTTGAGGGAATTT	60.014	126	TGAAATTGATGGTTGTGGTGTAGCTGAAGATCTCTAGCATGAAAAGGAGGAGGTAGAGGACGACCATGAGCTGTCACTGGATTCA[TCTTCTTCTTCTTCT]ATCAAATTCCCTCAAAACTTAGCCAG
CL3709.Contig3_All_635_2	TCTTCTTCTTCTTCT	TCT(3*5)	1005	15	ATGGTTGTGGTGTAGCTGAAGAT	59.942	GGGAATTTGATAAGTTTTGAGGG	60.064	123	ATGGTTGTGGTGTAGCTGAAGATCTCTAGCATGAAAAGGAGGAGGTAGAGGACGACCATGAGCTGTCACTGGATTCA[TCTTCTTCTTCTTCT]ATCAAATTCCCTCAAAACTTATCAAATTCCC
CL3709.Contig3_All_635_3	TCTTCTTCTTCTTCT	TCT(3*5)	1005	15	ATGGTTGTGGTGTAGCTGAAGAT	59.942	GGAGTAGAACGAGGGAATTTGAT	59.86	135	ATGGTTGTGGTGTAGCTGAAGATCTCTAGCATGAAAAGGAGGAGGTAGAGGACGACCATGAGCTGTCACTGGATTCA[TCTTCTTCTTCTTCT]ATCAAATTCCCTCAAAACTTATCAAATTCCCTCGTTCTACTCC
CL3709.Contig3_All_635_4	TCTTCTTCTTCTTCT	TCT(3*5)	1005	15	TTGAAATTGATGGTTGTGGTGTA	60.138	GGGAATTTGATAAGTTTTGAGGG	60.064	132	TTGAAATTGATGGTTGTGGTGTAGCTGAAGATCTCTAGCATGAAAAGGAGGAGGTAGAGGACGACCATGAGCTGTCACTGGATTCA[TCTTCTTCTTCTTCT]ATCAAATTCCCTCAAAACTTATCAAATTCCC
CL3744.Contig3_All_638_1	ATGATGATGATGATG	ATG(3*5)	570	15	GCTTGAGGTTCATCATCTTCATC	60.096	TCTCCGACCTATGTATGGCTTTA	59.997	160	GCTTGAGGTTCATCATCTTCATCAAGTTCAAGTGGATCGACATGCGAAGTAA[ATGATGATGATGATG]CAACCCGAGGCCTCTCACGGGTAGAGCTAGGTGCATGAGCACGAGCACCGGTAGCAGACGTCCCCTCAAATAAAGCCATACATAGGTCGGAGA
CL3744.Contig3_All_638_3	ATGATGATGATGATG	ATG(3*5)	570	15	GCTTGAGGTTCATCATCTTCATC	60.096	TATGTATGGCTTTATTTGAGGGG	59.285	151	GCTTGAGGTTCATCATCTTCATCAAGTTCAAGTGGATCGACATGCGAAGTAA[ATGATGATGATGATG]CAACCCGAGGCCTCTCACGGGTAGAGCTAGGTGCATGAGCACGAGCACCGGTAGCAGACGTCCCCTCAAATAAAGCCATACATA
CL3744.Contig3_All_638_4	ATGATGATGATGATG	ATG(3*5)	570	15	CTTGAGGTTCATCATCTTCATCA	59.184	TCTCCGACCTATGTATGGCTTTA	59.997	159	CTTGAGGTTCATCATCTTCATCAAGTTCAAGTGGATCGACATGCGAAGTAA[ATGATGATGATGATG]CAACCCGAGGCCTCTCACGGGTAGAGCTAGGTGCATGAGCACGAGCACCGGTAGCAGACGTCCCCTCAAATAAAGCCATACATAGGTCGGAGA
CL3744.Contig3_All_638_5	ATGATGATGATGATG	ATG(3*5)	570	15	GCTTGAGGTTCATCATCTTCATC	60.096	ATGTATGGCTTTATTTGAGGGGA	60.873	150	GCTTGAGGTTCATCATCTTCATCAAGTTCAAGTGGATCGACATGCGAAGTAA[ATGATGATGATGATG]CAACCCGAGGCCTCTCACGGGTAGAGCTAGGTGCATGAGCACGAGCACCGGTAGCAGACGTCCCCTCAAATAAAGCCATACAT
CL3748.Contig1_All_639_1	TCCTCCTCCTCCTCC	TCC(3*5)	406	15	GCCTTTCACTCTCATCTCATCAT	59.733	AAGAGATTGGAACTCCTGCTGTT	60.649	153	GCCTTTCACTCTCATCTCATCATGTCGAGATAAAAGTCCATAGCTTTCTTCCAATGGAAACTTCACCAGGATGCTCAACCTCCTCTTCATCTTCAGAATCATCT[TCCTCCTCCTCCTCC]TCAGCAGCAGCAACAGCAGGAGTTCCAATCTCTT
CL3748.Contig1_All_639_2	TCCTCCTCCTCCTCC	TCC(3*5)	406	15	TTCACTCTCATCTCATCATGTCG	60.27	AAGAGATTGGAACTCCTGCTGTT	60.649	149	TTCACTCTCATCTCATCATGTCGAGATAAAAGTCCATAGCTTTCTTCCAATGGAAACTTCACCAGGATGCTCAACCTCCTCTTCATCTTCAGAATCATCT[TCCTCCTCCTCCTCC]TCAGCAGCAGCAACAGCAGGAGTTCCAATCTCTT
CL3748.Contig1_All_639_3	TCCTCCTCCTCCTCC	TCC(3*5)	406	15	CTCAACCTCCTCTTCATCTTCAG	59.511	AGATGATATGGTTGTGAGCGAAG	60.517	151	CTCAACCTCCTCTTCATCTTCAGAATCATCT[TCCTCCTCCTCCTCC]TCAGCAGCAGCAACAGCAGGAGTTCCAATCTCTTGATCATCATTGTGACGCTCCCTATCCTGTTGAGGCGTCCCATTCACCTCTTCGCTCACAACCATATCATCT
CL3748.Contig1_All_639_4	TCCTCCTCCTCCTCC	TCC(3*5)	406	15	AGCCTTTCACTCTCATCTCATCA	60.397	AAGAGATTGGAACTCCTGCTGTT	60.649	154	AGCCTTTCACTCTCATCTCATCATGTCGAGATAAAAGTCCATAGCTTTCTTCCAATGGAAACTTCACCAGGATGCTCAACCTCCTCTTCATCTTCAGAATCATCT[TCCTCCTCCTCCTCC]TCAGCAGCAGCAACAGCAGGAGTTCCAATCTCTT
CL3748.Contig1_All_639_5	TCCTCCTCCTCCTCC	TCC(3*5)	406	15	CAGCCTTTCACTCTCATCTCATC	60.397	AAGAGATTGGAACTCCTGCTGTT	60.649	155	CAGCCTTTCACTCTCATCTCATCATGTCGAGATAAAAGTCCATAGCTTTCTTCCAATGGAAACTTCACCAGGATGCTCAACCTCCTCTTCATCTTCAGAATCATCT[TCCTCCTCCTCCTCC]TCAGCAGCAGCAACAGCAGGAGTTCCAATCTCTT
CL3748.Contig5_All_640_1	GAGGAGGAGGAGGAG	GAG(3*5)	3110	15	AAGAGATTGGAACTCCTGCTGTT	60.649	GCCTTTCACTCTCATCTCATCAT	59.733	153	AAGAGATTGGAACTCCTGCTGTTGCTGCTGCT[GAGGAGGAGGAGGAG]GAAGATGATTCTGAAGATGAAGAGGAGGTTGAGCATCCTGGTGAAGTTTCCATTGGAAGAAAGCTATGGACTTTTATCTCGACATGATGAGATGAGAGTGAAAGGC
CL3748.Contig5_All_640_2	GAGGAGGAGGAGGAG	GAG(3*5)	3110	15	AAGAGATTGGAACTCCTGCTGTT	60.649	TTCACTCTCATCTCATCATGTCG	60.27	149	AAGAGATTGGAACTCCTGCTGTTGCTGCTGCT[GAGGAGGAGGAGGAG]GAAGATGATTCTGAAGATGAAGAGGAGGTTGAGCATCCTGGTGAAGTTTCCATTGGAAGAAAGCTATGGACTTTTATCTCGACATGATGAGATGAGAGTGAA
CL3748.Contig5_All_640_3	GAGGAGGAGGAGGAG	GAG(3*5)	3110	15	AGATGATATGGTTGTGAGCGAAG	60.517	CTCAACCTCCTCTTCATCTTCAG	59.511	151	AGATGATATGGTTGTGAGCGAAGAGGTGAATGGGACGCCTCAACAGGATAGGGAGCGTCACAATGATGATCAAGAGATTGGAACTCCTGCTGTTGCTGCTGCT[GAGGAGGAGGAGGAG]GAAGATGATTCTGAAGATGAAGAGGAGGTTGAG
CL3748.Contig5_All_640_4	GAGGAGGAGGAGGAG	GAG(3*5)	3110	15	AAGAGATTGGAACTCCTGCTGTT	60.649	AGCCTTTCACTCTCATCTCATCA	60.397	154	AAGAGATTGGAACTCCTGCTGTTGCTGCTGCT[GAGGAGGAGGAGGAG]GAAGATGATTCTGAAGATGAAGAGGAGGTTGAGCATCCTGGTGAAGTTTCCATTGGAAGAAAGCTATGGACTTTTATCTCGACATGATGAGATGAGAGTGAAAGGCT
CL3748.Contig5_All_640_5	GAGGAGGAGGAGGAG	GAG(3*5)	3110	15	AAGAGATTGGAACTCCTGCTGTT	60.649	CAGCCTTTCACTCTCATCTCATC	60.397	155	AAGAGATTGGAACTCCTGCTGTTGCTGCTGCT[GAGGAGGAGGAGGAG]GAAGATGATTCTGAAGATGAAGAGGAGGTTGAGCATCCTGGTGAAGTTTCCATTGGAAGAAAGCTATGGACTTTTATCTCGACATGATGAGATGAGAGTGAAAGGCTG
CL3798.Contig1_All_647_1	AGAGAGAGAGAGAG	AG(2*7)	583	14	GTCGTTTAGATGCTGAGTTCGTT	59.839	CTACATCGCTACTCGCCACTC	60.052	158	GTCGTTTAGATGCTGAGTTCGTTGATCGGA[AGAGAGAGAGAGAG]AACATATGGGTCTCGGGGCGTCAAGGTGGTGGTGGTGTTAACTGGTGGCGGCGAAAGCGATGGTTCGCGGTGGCAGGGGCAACCGGGGGTGGCGAGTGGCGAGTAGCGATGTAG
CL3829.Contig1_All_654_1	TCATCATCATCATCA	TCA(3*5)	1288	15	CCATCAGAATCCTCATCATCTTC	59.917	TGACTTTGATATGGAGGAAATCG	60.318	159	CCATCAGAATCCTCATCATCTTCTCCGTCTTCTAGAAGTGAAACCCATTCATTTTCATAGTCGCCACTCTCATCGCCTTCATCT[TCATCATCATCATCA]TTGTCATCGTCATCATCAGTCCCACTATCTTCATCCTCGATTTCCTCCATATCAAAGTCA
CL3829.Contig1_All_654_2	TCATCATCATCATCA	TCA(3*5)	1288	15	TCCATCAGAATCCTCATCATCTT	59.917	TGACTTTGATATGGAGGAAATCG	60.318	160	TCCATCAGAATCCTCATCATCTTCTCCGTCTTCTAGAAGTGAAACCCATTCATTTTCATAGTCGCCACTCTCATCGCCTTCATCT[TCATCATCATCATCA]TTGTCATCGTCATCATCAGTCCCACTATCTTCATCCTCGATTTCCTCCATATCAAAGTCA
CL3829.Contig1_All_654_3	TCATCATCATCATCA	TCA(3*5)	1288	15	AGAATCCTCATCATCTTCTCCGT	60.46	GGATGAAGATAGTGGGACTGATG	59.841	130	AGAATCCTCATCATCTTCTCCGTCTTCTAGAAGTGAAACCCATTCATTTTCATAGTCGCCACTCTCATCGCCTTCATCT[TCATCATCATCATCA]TTGTCATCGTCATCATCAGTCCCACTATCTTCATCC
CL3829.Contig1_All_654_4	TCATCATCATCATCA	TCA(3*5)	1288	15	TTTTCATAGTCGCCACTCTCATC	60.626	ATGGAGTTGATAGGTCAAGCAGA	60.144	134	TTTTCATAGTCGCCACTCTCATCGCCTTCATCT[TCATCATCATCATCA]TTGTCATCGTCATCATCAGTCCCACTATCTTCATCCTCGATTTCCTCCATATCAAAGTCAGACTCTGCTTGACCTATCAACTCCAT
CL3829.Contig1_All_654_5	TCATCATCATCATCA	TCA(3*5)	1288	15	TTTTCATAGTCGCCACTCTCATC	60.626	GATGGAGTTGATAGGTCAAGCAG	60.144	135	TTTTCATAGTCGCCACTCTCATCGCCTTCATCT[TCATCATCATCATCA]TTGTCATCGTCATCATCAGTCCCACTATCTTCATCCTCGATTTCCTCCATATCAAAGTCAGACTCTGCTTGACCTATCAACTCCATC
CL3840.Contig2_All_655_1	ATCATCATCATCATC	ATC(3*5)	239	15	GGGTGTCATTGAGTTTGTAAGGA	60.268	GATACGATGAAGACGAGGAAGTG	60.144	155	GGGTGTCATTGAGTTTGTAAGGATTTTGAAATATAAGTTGTGGACATTTAATTACTAAACTTGCATCAAATTAATCTA[ATCATCATCATCATC]GGGTGAACCTATGTATATGTCGCCGTCTTCATCATCGGGCACTTCCTCGTCTTCATCGTATC
CL3840.Contig2_All_655_2	ATCATCATCATCATC	ATC(3*5)	239	15	GGGTGTCATTGAGTTTGTAAGGA	60.268	ATGATGAAGACGGCGACATATAC	60.245	128	GGGTGTCATTGAGTTTGTAAGGATTTTGAAATATAAGTTGTGGACATTTAATTACTAAACTTGCATCAAATTAATCTA[ATCATCATCATCATC]GGGTGAACCTATGTATATGTCGCCGTCTTCATCAT
CL3840.Contig2_All_655_3	ATCATCATCATCATC	ATC(3*5)	239	15	AGGGTGTCATTGAGTTTGTAAGG	59.442	GATACGATGAAGACGAGGAAGTG	60.144	156	AGGGTGTCATTGAGTTTGTAAGGATTTTGAAATATAAGTTGTGGACATTTAATTACTAAACTTGCATCAAATTAATCTA[ATCATCATCATCATC]GGGTGAACCTATGTATATGTCGCCGTCTTCATCATCGGGCACTTCCTCGTCTTCATCGTATC
CL3840.Contig2_All_655_4	ATCATCATCATCATC	ATC(3*5)	239	15	AGGGTGTCATTGAGTTTGTAAGG	59.442	ATGATGAAGACGGCGACATATAC	60.245	129	AGGGTGTCATTGAGTTTGTAAGGATTTTGAAATATAAGTTGTGGACATTTAATTACTAAACTTGCATCAAATTAATCTA[ATCATCATCATCATC]GGGTGAACCTATGTATATGTCGCCGTCTTCATCAT
CL3840.Contig2_All_655_5	ATCATCATCATCATC	ATC(3*5)	239	15	GGGTGTCATTGAGTTTGTAAGGA	60.268	ACGGCGACATATACATAGGTTCA	60.628	119	GGGTGTCATTGAGTTTGTAAGGATTTTGAAATATAAGTTGTGGACATTTAATTACTAAACTTGCATCAAATTAATCTA[ATCATCATCATCATC]GGGTGAACCTATGTATATGTCGCCGT
CL3842.Contig1_All_656_3	GATGATGATGATGATGATGAT	GAT(3*7)	379	21	CAAAAGAGATTACCTTTACGCGA	59.809	ATGGAGGATGAGAATGTACAGGA	59.841	159	CAAAAGAGATTACCTTTACGCGATGTGCAGATGGTGTGCGATGTGCTTAGGTCTTTATGTTGCATGTTCTTCTGAACCAAGACTC[GATGATGATGATGATGATGAT]TCCTTATCGGTTACCATAGTGATGGTCTGTTCCTGTACATTCTCATCCTCCAT
CL3860.Contig3_All_662_1	ACACACACACACACAC	AC(2*8)	904	16	ATTGAATTAAAGATACGGAGGGG	59.616	AGTAGCATCCTTTGAGTCGGATT	60.498	151	ATTGAATTAAAGATACGGAGGGGGGAGGAAGACCATCATCGCCAGGGTCTCGTCTCATCGGTGTGGACAAAGAGAAAAAATACCGACAGAAAGTGACCTCACGCCG[ACACACACACACACAC]ATTCGAAATCCGACTCAAAGGATGCTACT
CL3860.Contig3_All_662_2	ACACACACACACACAC	AC(2*8)	904	16	ATTGAATTAAAGATACGGAGGGG	59.616	TAGTAGCATCCTTTGAGTCGGAT	59.299	152	ATTGAATTAAAGATACGGAGGGGGGAGGAAGACCATCATCGCCAGGGTCTCGTCTCATCGGTGTGGACAAAGAGAAAAAATACCGACAGAAAGTGACCTCACGCCG[ACACACACACACACAC]ATTCGAAATCCGACTCAAAGGATGCTACTA
CL3860.Contig3_All_662_3	ACACACACACACACAC	AC(2*8)	904	16	ATTGAATTAAAGATACGGAGGGG	59.616	ATAGTAGCATCCTTTGAGTCGGA	59.299	153	ATTGAATTAAAGATACGGAGGGGGGAGGAAGACCATCATCGCCAGGGTCTCGTCTCATCGGTGTGGACAAAGAGAAAAAATACCGACAGAAAGTGACCTCACGCCG[ACACACACACACACAC]ATTCGAAATCCGACTCAAAGGATGCTACTAT
CL3860.Contig3_All_662_4	ACACACACACACACAC	AC(2*8)	904	16	ATTGAATTAAAGATACGGAGGGG	59.616	GTAGCATCCTTTGAGTCGGATTT	60.829	150	ATTGAATTAAAGATACGGAGGGGGGAGGAAGACCATCATCGCCAGGGTCTCGTCTCATCGGTGTGGACAAAGAGAAAAAATACCGACAGAAAGTGACCTCACGCCG[ACACACACACACACAC]ATTCGAAATCCGACTCAAAGGATGCTAC
CL3860.Contig3_All_662_5	ACACACACACACACAC	AC(2*8)	904	16	ATTGAATTAAAGATACGGAGGGG	59.616	TAGCATCCTTTGAGTCGGATTT	60.095	149	ATTGAATTAAAGATACGGAGGGGGGAGGAAGACCATCATCGCCAGGGTCTCGTCTCATCGGTGTGGACAAAGAGAAAAAATACCGACAGAAAGTGACCTCACGCCG[ACACACACACACACAC]ATTCGAAATCCGACTCAAAGGATGCTA
CL3876.Contig3_All_663_1	CAGCAGCAGCAGCAGCAG	CAG(3*6)	267	18	TCTTTCTCCTCAACCTTCTCCTC	60.355	AAAGTTAGCTTCAGTTCCTTCGG	60.286	129	TCTTTCTCCTCAACCTTCTCCTCCTTCTTTGGCT[CAGCAGCAGCAGCAGCAG]CTGCAGGTGCAGCACCACCGCCACCAGCTGCAGCAGCAACTGCAACACCACCACCCGAAGGAACTGAAGCTAACTTT
CL3876.Contig3_All_663_2	CAGCAGCAGCAGCAGCAG	CAG(3*6)	267	18	TCCTCTTTCTCCTCAACCTTCTC	60.355	AAAGTTAGCTTCAGTTCCTTCGG	60.286	132	TCCTCTTTCTCCTCAACCTTCTCCTCCTTCTTTGGCT[CAGCAGCAGCAGCAGCAG]CTGCAGGTGCAGCACCACCGCCACCAGCTGCAGCAGCAACTGCAACACCACCACCCGAAGGAACTGAAGCTAACTTT
CL3876.Contig3_All_663_3	CAGCAGCAGCAGCAGCAG	CAG(3*6)	267	18	CTCTTTCTCCTCAACCTTCTCCT	59.537	AAAGTTAGCTTCAGTTCCTTCGG	60.286	130	CTCTTTCTCCTCAACCTTCTCCTCCTTCTTTGGCT[CAGCAGCAGCAGCAGCAG]CTGCAGGTGCAGCACCACCGCCACCAGCTGCAGCAGCAACTGCAACACCACCACCCGAAGGAACTGAAGCTAACTTT
CL3876.Contig3_All_663_4	CAGCAGCAGCAGCAGCAG	CAG(3*6)	267	18	CTCCTCTTTCTCCTCAACCTTCT	59.537	AAAGTTAGCTTCAGTTCCTTCGG	60.286	133	CTCCTCTTTCTCCTCAACCTTCTCCTCCTTCTTTGGCT[CAGCAGCAGCAGCAGCAG]CTGCAGGTGCAGCACCACCGCCACCAGCTGCAGCAGCAACTGCAACACCACCACCCGAAGGAACTGAAGCTAACTTT
CL3876.Contig3_All_663_5	CAGCAGCAGCAGCAGCAG	CAG(3*6)	267	18	TCTTTCTCCTCAACCTTCTCCTC	60.355	TTACTGAATTGATTGCATCTGGA	59.6	157	TCTTTCTCCTCAACCTTCTCCTCCTTCTTTGGCT[CAGCAGCAGCAGCAGCAG]CTGCAGGTGCAGCACCACCGCCACCAGCTGCAGCAGCAACTGCAACACCACCACCCGAAGGAACTGAAGCTAACTTTTCCCTTCCAGATGCAATCAATTCAGTAA
CL3944.Contig3_All_668_1	GGAGGAGGAGGAGGAGGA	GGA(3*6)	637	18	GGATTTACGAGGCTGCAGTT	59.34	ATGATCTTGCTGTACGGGTTG	60.008	157	GGATTTACGAGGCTGCAGTTGCGGAAGCGGCGGTTGTGGCCGCTGCACGGAAGCAGAAGCCTCGCCGGAGACCTTCTCGGCGAGAAGT[GGAGGAGGAGGAGGAGGA]AGAAGAGGATGAGCCACCCCCTTCCCCGCCCAACCCGTACAGCAAGATCAT
CL3944.Contig3_All_668_2	GGAGGAGGAGGAGGAGGA	GGA(3*6)	637	18	GGATTTACGAGGCTGCAGTT	59.34	CATGATCTTGCTGTACGGGTT	60.008	158	GGATTTACGAGGCTGCAGTTGCGGAAGCGGCGGTTGTGGCCGCTGCACGGAAGCAGAAGCCTCGCCGGAGACCTTCTCGGCGAGAAGT[GGAGGAGGAGGAGGAGGA]AGAAGAGGATGAGCCACCCCCTTCCCCGCCCAACCCGTACAGCAAGATCATG
CL3944.Contig3_All_668_3	GGAGGAGGAGGAGGAGGA	GGA(3*6)	637	18	GGATTTACGAGGCTGCAGTT	59.34	GTCATGATCTTGCTGTACGGGT	61.325	160	GGATTTACGAGGCTGCAGTTGCGGAAGCGGCGGTTGTGGCCGCTGCACGGAAGCAGAAGCCTCGCCGGAGACCTTCTCGGCGAGAAGT[GGAGGAGGAGGAGGAGGA]AGAAGAGGATGAGCCACCCCCTTCCCCGCCCAACCCGTACAGCAAGATCATGAC
CL3944.Contig3_All_668_4	GGAGGAGGAGGAGGAGGA	GGA(3*6)	637	18	GGATTTACGAGGCTGCAGTTG	62.037	ATGATCTTGCTGTACGGGTTG	60.008	157	GGATTTACGAGGCTGCAGTTGCGGAAGCGGCGGTTGTGGCCGCTGCACGGAAGCAGAAGCCTCGCCGGAGACCTTCTCGGCGAGAAGT[GGAGGAGGAGGAGGAGGA]AGAAGAGGATGAGCCACCCCCTTCCCCGCCCAACCCGTACAGCAAGATCAT
CL3944.Contig3_All_668_5	GGAGGAGGAGGAGGAGGA	GGA(3*6)	637	18	GGATTTACGAGGCTGCAGTTG	62.037	CATGATCTTGCTGTACGGGTT	60.008	158	GGATTTACGAGGCTGCAGTTGCGGAAGCGGCGGTTGTGGCCGCTGCACGGAAGCAGAAGCCTCGCCGGAGACCTTCTCGGCGAGAAGT[GGAGGAGGAGGAGGAGGA]AGAAGAGGATGAGCCACCCCCTTCCCCGCCCAACCCGTACAGCAAGATCATG
CL3951.Contig1_All_671_1	TGGTGGTGGTGGTGG	TGG(3*5)	1175	15	TCCATTATGTTTGCATCTCTTGA	59.6	ACAAGGATACGTTCAATTCCTCA	59.885	91	TCCATTATGTTTGCATCTCTTGATGA[TGGTGGTGGTGGTGG]CGGTGGCGGAACATGGTCAAACTCCGATGAGGAATTGAACGTATCCTTGT
CL3951.Contig1_All_671_2	TGGTGGTGGTGGTGG	TGG(3*5)	1175	15	TCCATTATGTTTGCATCTCTTGA	59.6	TGACAAGGATACGTTCAATTCCT	59.885	93	TCCATTATGTTTGCATCTCTTGATGA[TGGTGGTGGTGGTGG]CGGTGGCGGAACATGGTCAAACTCCGATGAGGAATTGAACGTATCCTTGTCA
CL3951.Contig1_All_671_3	TGGTGGTGGTGGTGG	TGG(3*5)	1175	15	GGAGGGGTTAGTTCCATTATGTT	59.519	ACAAGGATACGTTCAATTCCTCA	59.885	103	GGAGGGGTTAGTTCCATTATGTTTGCATCTCTTGATGA[TGGTGGTGGTGGTGG]CGGTGGCGGAACATGGTCAAACTCCGATGAGGAATTGAACGTATCCTTGT
CL3951.Contig1_All_671_4	TGGTGGTGGTGGTGG	TGG(3*5)	1175	15	GGAGGGGTTAGTTCCATTATGTT	59.519	TGACAAGGATACGTTCAATTCCT	59.885	105	GGAGGGGTTAGTTCCATTATGTTTGCATCTCTTGATGA[TGGTGGTGGTGGTGG]CGGTGGCGGAACATGGTCAAACTCCGATGAGGAATTGAACGTATCCTTGTCA
CL3951.Contig1_All_671_5	TGGTGGTGGTGGTGG	TGG(3*5)	1175	15	TCCATTATGTTTGCATCTCTTGA	59.6	GTGACAAGGATACGTTCAATTCC	59.76	94	TCCATTATGTTTGCATCTCTTGATGA[TGGTGGTGGTGGTGG]CGGTGGCGGAACATGGTCAAACTCCGATGAGGAATTGAACGTATCCTTGTCAC
CL3956.Contig2_All_673_1	GTGGTGGTGGTGGTGGTGGTG	GTG(3*7)	1941	21	ATTGAAATTAGACCCACCTCCAT	59.965	GTAGCTGTTTTTCAACCACCAAG	60.082	146	ATTGAAATTAGACCCACCTCCATCATGCTTGTTGGCGGCTGTTGATGTTCGGTGGTGTACGACGGTGGTAGAT[GTGGTGGTGGTGGTGGTGGTG]GATGCAGCGTTGCTGTTGGAACCACTGATCTTGGTGGTTGAAAAACAGCTAC
CL3956.Contig2_All_673_2	GTGGTGGTGGTGGTGGTGGTG	GTG(3*7)	1941	21	AAATTGAAATTAGACCCACCTCC	59.622	GTAGCTGTTTTTCAACCACCAAG	60.082	148	AAATTGAAATTAGACCCACCTCCATCATGCTTGTTGGCGGCTGTTGATGTTCGGTGGTGTACGACGGTGGTAGAT[GTGGTGGTGGTGGTGGTGGTG]GATGCAGCGTTGCTGTTGGAACCACTGATCTTGGTGGTTGAAAAACAGCTAC
CL3956.Contig2_All_673_3	GTGGTGGTGGTGGTGGTGGTG	GTG(3*7)	1941	21	GAAATTAGACCCACCTCCATCAT	60.429	GTAGCTGTTTTTCAACCACCAAG	60.082	143	GAAATTAGACCCACCTCCATCATGCTTGTTGGCGGCTGTTGATGTTCGGTGGTGTACGACGGTGGTAGAT[GTGGTGGTGGTGGTGGTGGTG]GATGCAGCGTTGCTGTTGGAACCACTGATCTTGGTGGTTGAAAAACAGCTAC
CL3956.Contig2_All_673_4	GTGGTGGTGGTGGTGGTGGTG	GTG(3*7)	1941	21	ATTGAAATTAGACCCACCTCCAT	59.965	GTTTTTCAACCACCAAGATCAGT	59.424	140	ATTGAAATTAGACCCACCTCCATCATGCTTGTTGGCGGCTGTTGATGTTCGGTGGTGTACGACGGTGGTAGAT[GTGGTGGTGGTGGTGGTGGTG]GATGCAGCGTTGCTGTTGGAACCACTGATCTTGGTGGTTGAAAAAC
CL3956.Contig2_All_673_5	GTGGTGGTGGTGGTGGTGGTG	GTG(3*7)	1941	21	AAATTGAAATTAGACCCACCTCC	59.622	GTTTTTCAACCACCAAGATCAGT	59.424	142	AAATTGAAATTAGACCCACCTCCATCATGCTTGTTGGCGGCTGTTGATGTTCGGTGGTGTACGACGGTGGTAGAT[GTGGTGGTGGTGGTGGTGGTG]GATGCAGCGTTGCTGTTGGAACCACTGATCTTGGTGGTTGAAAAAC
CL3957.Contig3_All_674_1	TGATGATGATGATGATGA	TGA(3*6)	1488	18	GAAGAAGATGAGAGGGAAGCTCT	59.634	CTTCATTTGACCTATCCCTGTTG	59.879	136	GAAGAAGATGAGAGGGAAGCTCTTTTATT[TGATGATGATGATGATGA]TGGGGATGCTGTGGGAGAGTGGGGATATTCGCGCACTTCAGGCAAATTGGGAAGTGGGGAGTTTCGCAACAGGGATAGGTCAAATGAAG
CL3957.Contig3_All_674_2	TGATGATGATGATGATGA	TGA(3*6)	1488	18	GAAGATGAGAGGGAAGCTCTTTT	59.522	AGCTTTCTTGTGCTCTTCATTTG	60.069	147	GAAGATGAGAGGGAAGCTCTTTTATT[TGATGATGATGATGATGA]TGGGGATGCTGTGGGAGAGTGGGGATATTCGCGCACTTCAGGCAAATTGGGAAGTGGGGAGTTTCGCAACAGGGATAGGTCAAATGAAGAGCACAAGAAAGCT
CL3957.Contig3_All_674_3	TGATGATGATGATGATGA	TGA(3*6)	1488	18	GAAGATGAGAGGGAAGCTCTTTT	59.522	CTTCATTTGACCTATCCCTGTTG	59.879	133	GAAGATGAGAGGGAAGCTCTTTTATT[TGATGATGATGATGATGA]TGGGGATGCTGTGGGAGAGTGGGGATATTCGCGCACTTCAGGCAAATTGGGAAGTGGGGAGTTTCGCAACAGGGATAGGTCAAATGAAG
CL3957.Contig3_All_674_4	TGATGATGATGATGATGA	TGA(3*6)	1488	18	GAAGAAGATGAGAGGGAAGCTCT	59.634	TTCTTGTGCTCTTCATTTGACCT	60.289	146	GAAGAAGATGAGAGGGAAGCTCTTTTATT[TGATGATGATGATGATGA]TGGGGATGCTGTGGGAGAGTGGGGATATTCGCGCACTTCAGGCAAATTGGGAAGTGGGGAGTTTCGCAACAGGGATAGGTCAAATGAAGAGCACAAGAA
CL3957.Contig3_All_674_5	TGATGATGATGATGATGA	TGA(3*6)	1488	18	GAAGATGAGAGGGAAGCTCTTTT	59.522	TTCTTGTGCTCTTCATTTGACCT	60.289	143	GAAGATGAGAGGGAAGCTCTTTTATT[TGATGATGATGATGATGA]TGGGGATGCTGTGGGAGAGTGGGGATATTCGCGCACTTCAGGCAAATTGGGAAGTGGGGAGTTTCGCAACAGGGATAGGTCAAATGAAGAGCACAAGAA
CL396.Contig2_All_52_1	GGCGGCGGCGGCGGCGGC	GGC(3*6)	649	18	TCAAGGAAGTTAATGTGGGTGTT	59.791	AGTATCACTATCATAGCCGGCAC	59.562	146	TCAAGGAAGTTAATGTGGGTGTTGTTGGTGATGGCAGTGATGGGTTTGACGGTGGGGGCGTTTTTAACGGTGGTGGTGAAGAAGCCGGTGATTCTTGT[GGCGGCGGCGGCGGCGGC]GGTTTTAGTGCCGGCTATGATAGTGATACT
CL396.Contig2_All_52_2	GGCGGCGGCGGCGGCGGC	GGC(3*6)	649	18	AAGTTAATGTGGGTGTTGTTGGT	59.595	AGTATCACTATCATAGCCGGCAC	59.562	140	AAGTTAATGTGGGTGTTGTTGGTGATGGCAGTGATGGGTTTGACGGTGGGGGCGTTTTTAACGGTGGTGGTGAAGAAGCCGGTGATTCTTGT[GGCGGCGGCGGCGGCGGC]GGTTTTAGTGCCGGCTATGATAGTGATACT
CL396.Contig2_All_52_3	GGCGGCGGCGGCGGCGGC	GGC(3*6)	649	18	AAGTTAATGTGGGTGTTGTTGGT	59.595	CAAGCACAATTCCACAGTATCAC	59.553	155	AAGTTAATGTGGGTGTTGTTGGTGATGGCAGTGATGGGTTTGACGGTGGGGGCGTTTTTAACGGTGGTGGTGAAGAAGCCGGTGATTCTTGT[GGCGGCGGCGGCGGCGGC]GGTTTTAGTGCCGGCTATGATAGTGATACTGTGGAATTGTGCTTG
CL396.Contig2_All_52_4	GGCGGCGGCGGCGGCGGC	GGC(3*6)	649	18	GAAGTTAATGTGGGTGTTGTTGG	60.539	AGTATCACTATCATAGCCGGCAC	59.562	141	GAAGTTAATGTGGGTGTTGTTGGTGATGGCAGTGATGGGTTTGACGGTGGGGGCGTTTTTAACGGTGGTGGTGAAGAAGCCGGTGATTCTTGT[GGCGGCGGCGGCGGCGGC]GGTTTTAGTGCCGGCTATGATAGTGATACT
CL396.Contig2_All_52_5	GGCGGCGGCGGCGGCGGC	GGC(3*6)	649	18	GGAAGTTAATGTGGGTGTTGTTG	60.539	AGTATCACTATCATAGCCGGCAC	59.562	142	GGAAGTTAATGTGGGTGTTGTTGGTGATGGCAGTGATGGGTTTGACGGTGGGGGCGTTTTTAACGGTGGTGGTGAAGAAGCCGGTGATTCTTGT[GGCGGCGGCGGCGGCGGC]GGTTTTAGTGCCGGCTATGATAGTGATACT
CL3964.Contig2_All_675_1	AAGAAGAAGAAGAAG	AAG(3*5)	1094	15	TGAAGGAGCTTTGAGATCTTCTG	60.137	TCAATCTCCTGTGATCTTGGTTT	59.99	98	TGAAGGAGCTTTGAGATCTTCTGGC[AAGAAGAAGAAGAAG]GGTGAGATAAACAAACAGAAGTCGATGGAAAATCCAAACCAAGATCACAGGAGATTGA
CL3964.Contig2_All_675_2	AAGAAGAAGAAGAAG	AAG(3*5)	1094	15	TGAAGGAGCTTTGAGATCTTCTG	60.137	TTCAATCTCCTGTGATCTTGGTT	59.99	99	TGAAGGAGCTTTGAGATCTTCTGGC[AAGAAGAAGAAGAAG]GGTGAGATAAACAAACAGAAGTCGATGGAAAATCCAAACCAAGATCACAGGAGATTGAA
CL3964.Contig2_All_675_3	AAGAAGAAGAAGAAG	AAG(3*5)	1094	15	TTGGTTCAAGAAGATTCTCGTGT	60.158	GATTTTCCATCGACTTCTGTTTG	59.994	154	TTGGTTCAAGAAGATTCTCGTGTAGATCGGTACCCAAAATTGCTGAAGGGTGAACCGAAGGTTGTCTGGGAGTGGCAAGTTGAAGGAGCTTTGAGATCTTCTGGC[AAGAAGAAGAAGAAG]GGTGAGATAAACAAACAGAAGTCGATGGAAAATC
CL3964.Contig2_All_675_4	AAGAAGAAGAAGAAG	AAG(3*5)	1094	15	TTGGTTCAAGAAGATTCTCGTGT	60.158	TTTCCATCGACTTCTGTTTGTTT	60.028	151	TTGGTTCAAGAAGATTCTCGTGTAGATCGGTACCCAAAATTGCTGAAGGGTGAACCGAAGGTTGTCTGGGAGTGGCAAGTTGAAGGAGCTTTGAGATCTTCTGGC[AAGAAGAAGAAGAAG]GGTGAGATAAACAAACAGAAGTCGATGGAAA
CL3964.Contig2_All_675_5	AAGAAGAAGAAGAAG	AAG(3*5)	1094	15	TTGGTTCAAGAAGATTCTCGTGT	60.158	TTTTCCATCGACTTCTGTTTGTT	60.028	152	TTGGTTCAAGAAGATTCTCGTGTAGATCGGTACCCAAAATTGCTGAAGGGTGAACCGAAGGTTGTCTGGGAGTGGCAAGTTGAAGGAGCTTTGAGATCTTCTGGC[AAGAAGAAGAAGAAG]GGTGAGATAAACAAACAGAAGTCGATGGAAAA
CL3976.Contig1_All_676_1	TCTCTCTCTCTC	TC(2*6)	1185	12	AGGATGAATCACTATGACTCCCA	59.841	AAATCCAGAAGAACAACATGGAG	59.513	146	AGGATGAATCACTATGACTCCCACTCCCGCCATTCCCACCATCTACGTCACTGGAATCAGCCA[TCTCTCTCTCTC]CTCTTACACCATCTCCGCCGTTTATGGCCACCGGTTCACCACCCTCCCCTCCATGTTGTTCTTCTGGATTT
CL3976.Contig1_All_676_2	TCTCTCTCTCTC	TC(2*6)	1185	12	AGGATGAATCACTATGACTCCCA	59.841	CTGCAAATCCAGAAGAACAACAT	60.528	150	AGGATGAATCACTATGACTCCCACTCCCGCCATTCCCACCATCTACGTCACTGGAATCAGCCA[TCTCTCTCTCTC]CTCTTACACCATCTCCGCCGTTTATGGCCACCGGTTCACCACCCTCCCCTCCATGTTGTTCTTCTGGATTTGCAG
CL3976.Contig1_All_676_3	TCTCTCTCTCTC	TC(2*6)	1185	12	GGATGAATCACTATGACTCCCAC	59.71	AAATCCAGAAGAACAACATGGAG	59.513	145	GGATGAATCACTATGACTCCCACTCCCGCCATTCCCACCATCTACGTCACTGGAATCAGCCA[TCTCTCTCTCTC]CTCTTACACCATCTCCGCCGTTTATGGCCACCGGTTCACCACCCTCCCCTCCATGTTGTTCTTCTGGATTT
CL3976.Contig1_All_676_4	TCTCTCTCTCTC	TC(2*6)	1185	12	GGATGAATCACTATGACTCCCAC	59.71	CTGCAAATCCAGAAGAACAACAT	60.528	149	GGATGAATCACTATGACTCCCACTCCCGCCATTCCCACCATCTACGTCACTGGAATCAGCCA[TCTCTCTCTCTC]CTCTTACACCATCTCCGCCGTTTATGGCCACCGGTTCACCACCCTCCCCTCCATGTTGTTCTTCTGGATTTGCAG
CL3976.Contig1_All_676_5	TCTCTCTCTCTC	TC(2*6)	1185	12	TGAATCACTATGACTCCCACTCC	60.376	CTGCAAATCCAGAAGAACAACAT	60.528	146	TGAATCACTATGACTCCCACTCCCGCCATTCCCACCATCTACGTCACTGGAATCAGCCA[TCTCTCTCTCTC]CTCTTACACCATCTCCGCCGTTTATGGCCACCGGTTCACCACCCTCCCCTCCATGTTGTTCTTCTGGATTTGCAG
CL3976.Contig3_All_677_1	GAGAGAGAGAGA	GA(2*6)	774	12	CTGCAAATCCAGAAGAACAACAT	60.528	AGGATGAATCACTATGACTCCCA	59.841	150	CTGCAAATCCAGAAGAACAACATGGTGGGGAGGGTGGTGAACCGGTGGCCATAAACGGCGGAGATGGTGTAAGAG[GAGAGAGAGAGA]TGGCTGATTCCAGTGACGTAGATGGTGGGAATGGCGGGAGTGGGAGTCATAGTGATTCATCCT
CL3976.Contig3_All_677_2	GAGAGAGAGAGA	GA(2*6)	774	12	CTGCAAATCCAGAAGAACAACAT	60.528	GGATGAATCACTATGACTCCCAC	59.71	149	CTGCAAATCCAGAAGAACAACATGGTGGGGAGGGTGGTGAACCGGTGGCCATAAACGGCGGAGATGGTGTAAGAG[GAGAGAGAGAGA]TGGCTGATTCCAGTGACGTAGATGGTGGGAATGGCGGGAGTGGGAGTCATAGTGATTCATCC
CL3976.Contig3_All_677_3	GAGAGAGAGAGA	GA(2*6)	774	12	CTGCAAATCCAGAAGAACAACAT	60.528	TGAATCACTATGACTCCCACTCC	60.376	146	CTGCAAATCCAGAAGAACAACATGGTGGGGAGGGTGGTGAACCGGTGGCCATAAACGGCGGAGATGGTGTAAGAG[GAGAGAGAGAGA]TGGCTGATTCCAGTGACGTAGATGGTGGGAATGGCGGGAGTGGGAGTCATAGTGATTCA
CL3976.Contig3_All_677_4	GAGAGAGAGAGA	GA(2*6)	774	12	CTGCAAATCCAGAAGAACAACAT	60.528	ACCATCTACGTCACTGGAATCAG	60.43	113	CTGCAAATCCAGAAGAACAACATGGTGGGGAGGGTGGTGAACCGGTGGCCATAAACGGCGGAGATGGTGTAAGAG[GAGAGAGAGAGA]TGGCTGATTCCAGTGACGTAGATGGT
CL3976.Contig3_All_677_5	GAGAGAGAGAGA	GA(2*6)	774	12	AATGGCAATAATGGAGAGGTTTC	60.54	ACCATCTACGTCACTGGAATCAG	60.43	153	AATGGCAATAATGGAGAGGTTTCCATTCGGATAATCGGTGCTGCAAATCCAGAAGAACAACATGGTGGGGAGGGTGGTGAACCGGTGGCCATAAACGGCGGAGATGGTGTAAGAG[GAGAGAGAGAGA]TGGCTGATTCCAGTGACGTAGATGGT
CL3984.Contig3_All_678_1	TGATGATGATGATGATGATGATGA	TGA(3*8)	1120	24	GGGTTGTTCAAAGGTAACAGTCA	60.301	AAAATGTCAGTAGCTTCAATCCAA	59.227	150	GGGTTGTTCAAAGGTAACAGTCATATTGAATGATGGATAAAGGTAAGAAGAGAATTGGTGTTGATT[TGATGATGATGATGATGATGATGA]AGATGAATTTGAAGATGAATTTGTGATTCTTATGTATTGGATTGAAGCTACTGACATTTT
CL3984.Contig3_All_678_2	TGATGATGATGATGATGATGATGA	TGA(3*8)	1120	24	GGGTTGTTCAAAGGTAACAGTCA	60.301	AAAAATGTCAGTAGCTTCAATCCA	59.227	151	GGGTTGTTCAAAGGTAACAGTCATATTGAATGATGGATAAAGGTAAGAAGAGAATTGGTGTTGATT[TGATGATGATGATGATGATGATGA]AGATGAATTTGAAGATGAATTTGTGATTCTTATGTATTGGATTGAAGCTACTGACATTTTT
CL3984.Contig3_All_678_3	TGATGATGATGATGATGATGATGA	TGA(3*8)	1120	24	GGGTTGTTCAAAGGTAACAGTCA	60.301	AAATGTCAGTAGCTTCAATCCAA	57.952	149	GGGTTGTTCAAAGGTAACAGTCATATTGAATGATGGATAAAGGTAAGAAGAGAATTGGTGTTGATT[TGATGATGATGATGATGATGATGA]AGATGAATTTGAAGATGAATTTGTGATTCTTATGTATTGGATTGAAGCTACTGACATTT
CL3984.Contig3_All_678_4	TGATGATGATGATGATGATGATGA	TGA(3*8)	1120	24	GGGTTGTTCAAAGGTAACAGTCA	60.301	AAAATGTCAGTAGCTTCAATCCA	57.952	150	GGGTTGTTCAAAGGTAACAGTCATATTGAATGATGGATAAAGGTAAGAAGAGAATTGGTGTTGATT[TGATGATGATGATGATGATGATGA]AGATGAATTTGAAGATGAATTTGTGATTCTTATGTATTGGATTGAAGCTACTGACATTTT
CL3984.Contig3_All_678_5	TGATGATGATGATGATGATGATGA	TGA(3*8)	1120	24	GGGTTGTTCAAAGGTAACAGTCA	60.301	AAAAATGTCAGTAGCTTCAATCCAA	60.386	151	GGGTTGTTCAAAGGTAACAGTCATATTGAATGATGGATAAAGGTAAGAAGAGAATTGGTGTTGATT[TGATGATGATGATGATGATGATGA]AGATGAATTTGAAGATGAATTTGTGATTCTTATGTATTGGATTGAAGCTACTGACATTTTT
CL4019.Contig1_All_679_1	AGAGAGAGAGAG	AG(2*6)	538	12	GTCGTGAATGACTGTCGTCAAAT	61.346	CAACTTCATCGCTTTAAGCAAAC	60.295	98	GTCGTGAATGACTGTCGTCAAATGTGAGGCTGGTA[AGAGAGAGAGAG]AAAGATAGGATCGAGGTTCTTGGCTCGGGTTTGCTTAAAGCGATGAAGTTG
CL4019.Contig1_All_679_2	AGAGAGAGAGAG	AG(2*6)	538	12	GTCGTGAATGACTGTCGTCAAAT	61.346	CTCCGGTGAACTGAATATCAAGA	60.489	126	GTCGTGAATGACTGTCGTCAAATGTGAGGCTGGTA[AGAGAGAGAGAG]AAAGATAGGATCGAGGTTCTTGGCTCGGGTTTGCTTAAAGCGATGAAGTTGGCTCATCTTGATATTCAGTTCACCGGAG
CL4019.Contig1_All_679_3	AGAGAGAGAGAG	AG(2*6)	538	12	TCGTGAATGACTGTCGTCAAAT	60.559	CAACTTCATCGCTTTAAGCAAAC	60.295	97	TCGTGAATGACTGTCGTCAAATGTGAGGCTGGTA[AGAGAGAGAGAG]AAAGATAGGATCGAGGTTCTTGGCTCGGGTTTGCTTAAAGCGATGAAGTTG
CL4019.Contig1_All_679_4	AGAGAGAGAGAG	AG(2*6)	538	12	TCGTGAATGACTGTCGTCAAAT	60.559	CTCCGGTGAACTGAATATCAAGA	60.489	125	TCGTGAATGACTGTCGTCAAATGTGAGGCTGGTA[AGAGAGAGAGAG]AAAGATAGGATCGAGGTTCTTGGCTCGGGTTTGCTTAAAGCGATGAAGTTGGCTCATCTTGATATTCAGTTCACCGGAG
CL4019.Contig1_All_679_5	AGAGAGAGAGAG	AG(2*6)	538	12	GTCGTGAATGACTGTCGTCAAAT	61.346	CCGGTGAACTGAATATCAAGATG	60.726	124	GTCGTGAATGACTGTCGTCAAATGTGAGGCTGGTA[AGAGAGAGAGAG]AAAGATAGGATCGAGGTTCTTGGCTCGGGTTTGCTTAAAGCGATGAAGTTGGCTCATCTTGATATTCAGTTCACCGG
CL4053.Contig7_All_691_1	AGAGAGAGAGAG	AG(2*6)	219	12	TCAATTCGATGATCTAGAGGCAG	60.716	TCTGTAGGGAACATCTGGTTGAT	59.878	141	TCAATTCGATGATCTAGAGGCAGCCCTGGAGAATTAGGTAATTGCTATAAAAAGATTTTGGAGTTTTAAGTTTTCAGT[AGAGAGAGAGAG]AATGGAGAAGTCGAGTACTTTGGACTACATCAACCAGATGTTCCCTACAGA
CL4053.Contig7_All_691_2	AGAGAGAGAGAG	AG(2*6)	219	12	TCAATTCGATGATCTAGAGGCAG	60.716	TAAAGATGCCTCTGTAGGGAACA	60.136	151	TCAATTCGATGATCTAGAGGCAGCCCTGGAGAATTAGGTAATTGCTATAAAAAGATTTTGGAGTTTTAAGTTTTCAGT[AGAGAGAGAGAG]AATGGAGAAGTCGAGTACTTTGGACTACATCAACCAGATGTTCCCTACAGAGGCATCTTTA
CL4053.Contig7_All_691_3	AGAGAGAGAGAG	AG(2*6)	219	12	TCAATTCGATGATCTAGAGGCAG	60.716	GTCCAAAGTACTCGACTTCTCCA	59.803	115	TCAATTCGATGATCTAGAGGCAGCCCTGGAGAATTAGGTAATTGCTATAAAAAGATTTTGGAGTTTTAAGTTTTCAGT[AGAGAGAGAGAG]AATGGAGAAGTCGAGTACTTTGGAC
CL4053.Contig7_All_691_4	AGAGAGAGAGAG	AG(2*6)	219	12	TCAATTCGATGATCTAGAGGCAG	60.716	GGAACATCTGGTTGATGTAGTCC	59.749	134	TCAATTCGATGATCTAGAGGCAGCCCTGGAGAATTAGGTAATTGCTATAAAAAGATTTTGGAGTTTTAAGTTTTCAGT[AGAGAGAGAGAG]AATGGAGAAGTCGAGTACTTTGGACTACATCAACCAGATGTTCC
CL4053.Contig7_All_691_5	AGAGAGAGAGAG	AG(2*6)	219	12	TCAATTCGATGATCTAGAGGCAG	60.716	GGGAACATCTGGTTGATGTAGTC	59.749	135	TCAATTCGATGATCTAGAGGCAGCCCTGGAGAATTAGGTAATTGCTATAAAAAGATTTTGGAGTTTTAAGTTTTCAGT[AGAGAGAGAGAG]AATGGAGAAGTCGAGTACTTTGGACTACATCAACCAGATGTTCCC
CL4062.Contig2_All_692_1	ACCCATACCCATACCCATACCCATACCCAT	ACCCAT(6*5)	1768	30	GTGTGTAGCGTTGTTCATCCTTT	60.458	ATAGACATTGCAAATGGATACGG	60.108	108	GTGTGTAGCGTTGTTCATCCTTTCCAGCCCATTATCCCCTTTTCCTG[ACCCATACCCATACCCATACCCATACCCAT]ACCCGTATCCGTATCCATTTGCAATGTCTAT
CL4062.Contig2_All_692_3	ACCCATACCCATACCCATACCCATACCCAT	ACCCAT(6*5)	1768	30	GTGTGTAGCGTTGTTCATCCTTT	60.458	GACATTGCAAATGGATACGGATA	60.917	105	GTGTGTAGCGTTGTTCATCCTTTCCAGCCCATTATCCCCTTTTCCTG[ACCCATACCCATACCCATACCCATACCCAT]ACCCGTATCCGTATCCATTTGCAATGTC
CL4062.Contig2_All_692_4	ACCCATACCCATACCCATACCCATACCCAT	ACCCAT(6*5)	1768	30	TGTGTAGCGTTGTTCATCCTTT	59.677	ATAGACATTGCAAATGGATACGG	60.108	107	TGTGTAGCGTTGTTCATCCTTTCCAGCCCATTATCCCCTTTTCCTG[ACCCATACCCATACCCATACCCATACCCAT]ACCCGTATCCGTATCCATTTGCAATGTCTAT
CL4066.Contig3_All_693_1	CAGCAGCAGCAGCAG	CAG(3*5)	1958	15	GACAAACTAATAGGGGGATTGCT	59.765	TGCAGTATATCTTTTGCAGACCA	59.793	142	GACAAACTAATAGGGGGATTGCTGCATAGAAGATTTGCATACAAGAATTGAAGGTAACTTTAGGAGGAGGTGTTATTTTGGTAGATGTATA[CAGCAGCAGCAGCAG]GTTTAAGGCAATTTGGTCTGCAAAAGATATACTGCA
CL4066.Contig3_All_693_2	CAGCAGCAGCAGCAG	CAG(3*5)	1958	15	AGACAAACTAATAGGGGGATTGC	59.765	TGCAGTATATCTTTTGCAGACCA	59.793	143	AGACAAACTAATAGGGGGATTGCTGCATAGAAGATTTGCATACAAGAATTGAAGGTAACTTTAGGAGGAGGTGTTATTTTGGTAGATGTATA[CAGCAGCAGCAGCAG]GTTTAAGGCAATTTGGTCTGCAAAAGATATACTGCA
CL4066.Contig3_All_693_4	CAGCAGCAGCAGCAG	CAG(3*5)	1958	15	GACAAACTAATAGGGGGATTGCT	59.765	ATATCTTTTGCAGACCAAATTGC	59.537	136	GACAAACTAATAGGGGGATTGCTGCATAGAAGATTTGCATACAAGAATTGAAGGTAACTTTAGGAGGAGGTGTTATTTTGGTAGATGTATA[CAGCAGCAGCAGCAG]GTTTAAGGCAATTTGGTCTGCAAAAGATAT
CL4066.Contig3_All_693_5	CAGCAGCAGCAGCAG	CAG(3*5)	1958	15	AGACAAACTAATAGGGGGATTGC	59.765	ATATCTTTTGCAGACCAAATTGC	59.537	137	AGACAAACTAATAGGGGGATTGCTGCATAGAAGATTTGCATACAAGAATTGAAGGTAACTTTAGGAGGAGGTGTTATTTTGGTAGATGTATA[CAGCAGCAGCAGCAG]GTTTAAGGCAATTTGGTCTGCAAAAGATAT
CL4066.Contig4_All_694_1	CAGCAGCAGCAGCAG	CAG(3*5)	2051	15	ACTTGGTTGTTGGTGAATGATTT	59.666	TGCAGTATATCTTTTGCAGACCA	59.793	153	ACTTGGTTGTTGGTGAATGATTTCAGGGATTGCTGCATAGAAGATTTGCATACAAGAATTGAAGGTAACTTTAGGAGGAGGTGTTATTTTGGTAGATGTATA[CAGCAGCAGCAGCAG]GTTTAAGGCAATTTGGTCTGCAAAAGATATACTGCA
CL4066.Contig4_All_694_3	CAGCAGCAGCAGCAG	CAG(3*5)	2051	15	ACTTGGTTGTTGGTGAATGATTT	59.666	ATATCTTTTGCAGACCAAATTGC	59.537	147	ACTTGGTTGTTGGTGAATGATTTCAGGGATTGCTGCATAGAAGATTTGCATACAAGAATTGAAGGTAACTTTAGGAGGAGGTGTTATTTTGGTAGATGTATA[CAGCAGCAGCAGCAG]GTTTAAGGCAATTTGGTCTGCAAAAGATAT
CL4066.Contig4_All_694_4	CAGCAGCAGCAGCAG	CAG(3*5)	2051	15	CTTGGTTGTTGGTGAATGATTTC	60.617	TGCAGTATATCTTTTGCAGACCA	59.793	152	CTTGGTTGTTGGTGAATGATTTCAGGGATTGCTGCATAGAAGATTTGCATACAAGAATTGAAGGTAACTTTAGGAGGAGGTGTTATTTTGGTAGATGTATA[CAGCAGCAGCAGCAG]GTTTAAGGCAATTTGGTCTGCAAAAGATATACTGCA
CL4066.Contig6_All_695_1	CTGCTGCTGCTGCTG	CTG(3*5)	313	15	TGCAGTATATCTTTTGCAGACCA	59.793	ACTTGGTTGTTGGTGAATGATTT	59.666	153	TGCAGTATATCTTTTGCAGACCAAATTGCCTTAAAC[CTGCTGCTGCTGCTG]TATACATCTACCAAAATAACACCTCCTCCTAAAGTTACCTTCAATTCTTGTATGCAAATCTTCTATGCAGCAATCCCTGAAATCATTCACCAACAACCAAGT
CL4066.Contig6_All_695_2	CTGCTGCTGCTGCTG	CTG(3*5)	313	15	ATATCTTTTGCAGACCAAATTGC	59.537	ATTGCTGCATAGAAGATTTGCAT	60.135	119	ATATCTTTTGCAGACCAAATTGCCTTAAAC[CTGCTGCTGCTGCTG]TATACATCTACCAAAATAACACCTCCTCCTAAAGTTACCTTCAATTCTTGTATGCAAATCTTCTATGCAGCAAT
CL4066.Contig6_All_695_3	CTGCTGCTGCTGCTG	CTG(3*5)	313	15	ATATCTTTTGCAGACCAAATTGC	59.537	ACTTGGTTGTTGGTGAATGATTT	59.666	147	ATATCTTTTGCAGACCAAATTGCCTTAAAC[CTGCTGCTGCTGCTG]TATACATCTACCAAAATAACACCTCCTCCTAAAGTTACCTTCAATTCTTGTATGCAAATCTTCTATGCAGCAATCCCTGAAATCATTCACCAACAACCAAGT
CL4066.Contig6_All_695_4	CTGCTGCTGCTGCTG	CTG(3*5)	313	15	TGCAGTATATCTTTTGCAGACCA	59.793	CTTGGTTGTTGGTGAATGATTTC	60.617	152	TGCAGTATATCTTTTGCAGACCAAATTGCCTTAAAC[CTGCTGCTGCTGCTG]TATACATCTACCAAAATAACACCTCCTCCTAAAGTTACCTTCAATTCTTGTATGCAAATCTTCTATGCAGCAATCCCTGAAATCATTCACCAACAACCAAG
CL4066.Contig6_All_695_5	CTGCTGCTGCTGCTG	CTG(3*5)	313	15	AAATCAAAACTTCCCACCAAATC	60.43	TGCTGCATAGAAGATTTGCATAC	59.424	157	AAATCAAAACTTCCCACCAAATCCCTCTGTAACTTGCAGTATATCTTTTGCAGACCAAATTGCCTTAAAC[CTGCTGCTGCTGCTG]TATACATCTACCAAAATAACACCTCCTCCTAAAGTTACCTTCAATTCTTGTATGCAAATCTTCTATGCAGCA
CL4068.Contig1_All_696_1	ATTTGATTTGATTTGATTTG	ATTTG(5*4)	167	20	TTGGAATTTTTCAAATTGCTTTC	59.509	ATGGTCCAACAATTGATGAAGAG	60.235	159	TTGGAATTTTTCAAATTGCTTTCTTCTTTCCTTCTCTCAGATCTAGGGTTTGTCTTCAAGT[ATTTGATTTGATTTGATTTG]ATTTCAATTTGGCTAAATGCCAGCTCTTAATACAAAAAAATCAAACAGCCCCCATCTCTTCATCAATTGTTGGACCAT
CL4068.Contig1_All_696_2	ATTTGATTTGATTTGATTTG	ATTTG(5*4)	167	20	TGGAATTTTTCAAATTGCTTTCT	59.182	ATGGTCCAACAATTGATGAAGAG	60.235	158	TGGAATTTTTCAAATTGCTTTCTTCTTTCCTTCTCTCAGATCTAGGGTTTGTCTTCAAGT[ATTTGATTTGATTTGATTTG]ATTTCAATTTGGCTAAATGCCAGCTCTTAATACAAAAAAATCAAACAGCCCCCATCTCTTCATCAATTGTTGGACCAT
CL4068.Contig1_All_696_3	ATTTGATTTGATTTGATTTG	ATTTG(5*4)	167	20	TTTGGAATTTTTCAAATTGCTTT	59.089	ATGGTCCAACAATTGATGAAGAG	60.235	160	TTTGGAATTTTTCAAATTGCTTTCTTCTTTCCTTCTCTCAGATCTAGGGTTTGTCTTCAAGT[ATTTGATTTGATTTGATTTG]ATTTCAATTTGGCTAAATGCCAGCTCTTAATACAAAAAAATCAAACAGCCCCCATCTCTTCATCAATTGTTGGACCAT
CL4068.Contig1_All_696_4	ATTTGATTTGATTTGATTTG	ATTTG(5*4)	167	20	TTGGAATTTTTCAAATTGCTTTC	59.509	GGTCCAACAATTGATGAAGAGAT	59.343	157	TTGGAATTTTTCAAATTGCTTTCTTCTTTCCTTCTCTCAGATCTAGGGTTTGTCTTCAAGT[ATTTGATTTGATTTGATTTG]ATTTCAATTTGGCTAAATGCCAGCTCTTAATACAAAAAAATCAAACAGCCCCCATCTCTTCATCAATTGTTGGACC
CL4068.Contig1_All_696_5	ATTTGATTTGATTTGATTTG	ATTTG(5*4)	167	20	TTTCAAATTGCTTTCTTCTTTCC	58.955	ATGGTCCAACAATTGATGAAGAG	60.235	151	TTTCAAATTGCTTTCTTCTTTCCTTCTCTCAGATCTAGGGTTTGTCTTCAAGT[ATTTGATTTGATTTGATTTG]ATTTCAATTTGGCTAAATGCCAGCTCTTAATACAAAAAAATCAAACAGCCCCCATCTCTTCATCAATTGTTGGACCAT
CL4074.Contig2_All_698_1	TCTTCTTCTTCTTCT	TCT(3*5)	1150	15	ACTTCAAGTTCAGCCATGACATT	60.054	TGAAATGAAGGACCTTTTCAAGA	60.095	105	ACTTCAAGTTCAGCCATGACATTTTCAACAAGTAATGCAATCTCTGCAGCACTTTTCTCAC[TCTTCTTCTTCTTCT]TACCCGTCTTGAAAAGGTCCTTCATTTCA
CL4074.Contig2_All_698_2	TCTTCTTCTTCTTCT	TCT(3*5)	1150	15	CAGCATCTTCCTCTGCTACAACT	60.089	TGAAATGAAGGACCTTTTCAAGA	60.095	125	CAGCATCTTCCTCTGCTACAACTTCAAGTTCAGCCATGACATTTTCAACAAGTAATGCAATCTCTGCAGCACTTTTCTCAC[TCTTCTTCTTCTTCT]TACCCGTCTTGAAAAGGTCCTTCATTTCA
CL4074.Contig2_All_698_3	TCTTCTTCTTCTTCT	TCT(3*5)	1150	15	AATCTCTGCAGCACTTTTCTCAC	60.075	GATCCAGTTGATCGTTATGGAAG	59.849	150	AATCTCTGCAGCACTTTTCTCAC[TCTTCTTCTTCTTCT]TACCCGTCTTGAAAAGGTCCTTCATTTCATCATCTTCTTCACCCTCTTCAGCCTGAGGAGCACGACTGGGAGAATATCCTCCATGGTCACTTCCATAACGATCAACTGGATC
CL4074.Contig2_All_698_5	TCTTCTTCTTCTTCT	TCT(3*5)	1150	15	ACTTCAAGTTCAGCCATGACATT	60.054	GGGTGAAGAAGATGATGAAATGA	60.313	120	ACTTCAAGTTCAGCCATGACATTTTCAACAAGTAATGCAATCTCTGCAGCACTTTTCTCAC[TCTTCTTCTTCTTCT]TACCCGTCTTGAAAAGGTCCTTCATTTCATCATCTTCTTCACCC
CL4076.Contig1_All_699_1	TTATTATTATTATTATTA	TTA(3*6)	217	18	ACTGTGGATGCTCTAATGGATTT	59.039	TCTACCCATACGATTCAAAAGGA	59.851	135	ACTGTGGATGCTCTAATGGATTTAAAAATCGTATTATCGTTATACTCTTTACTAAATCGTCGACTAAATTAAAT[TTATTATTATTATTATTA]TTGATATTTTTGTATCATGATCCTTTTGAATCGTATGGGTAGA
CL4076.Contig1_All_699_2	TTATTATTATTATTATTA	TTA(3*6)	217	18	CTGTGGATGCTCTAATGGATTTA	58.287	TCTACCCATACGATTCAAAAGGA	59.851	134	CTGTGGATGCTCTAATGGATTTAAAAATCGTATTATCGTTATACTCTTTACTAAATCGTCGACTAAATTAAAT[TTATTATTATTATTATTA]TTGATATTTTTGTATCATGATCCTTTTGAATCGTATGGGTAGA
CL4076.Contig1_All_699_3	TTATTATTATTATTATTA	TTA(3*6)	217	18	ACTGTGGATGCTCTAATGGATTT	59.039	GTCTACCCATACGATTCAAAAGG	58.941	136	ACTGTGGATGCTCTAATGGATTTAAAAATCGTATTATCGTTATACTCTTTACTAAATCGTCGACTAAATTAAAT[TTATTATTATTATTATTA]TTGATATTTTTGTATCATGATCCTTTTGAATCGTATGGGTAGAC
CL4076.Contig1_All_699_4	TTATTATTATTATTATTA	TTA(3*6)	217	18	ACTGTGGATGCTCTAATGGATTT	59.039	TCTACCCATACGATTCAAAAGGAT	60.095	135	ACTGTGGATGCTCTAATGGATTTAAAAATCGTATTATCGTTATACTCTTTACTAAATCGTCGACTAAATTAAAT[TTATTATTATTATTATTA]TTGATATTTTTGTATCATGATCCTTTTGAATCGTATGGGTAGA
CL4076.Contig1_All_699_5	TTATTATTATTATTATTA	TTA(3*6)	217	18	ACTGTGGATGCTCTAATGGATTTA	59.082	TCTACCCATACGATTCAAAAGGA	59.851	135	ACTGTGGATGCTCTAATGGATTTAAAAATCGTATTATCGTTATACTCTTTACTAAATCGTCGACTAAATTAAAT[TTATTATTATTATTATTA]TTGATATTTTTGTATCATGATCCTTTTGAATCGTATGGGTAGA
CL4081.Contig2_All_700_1	TTCTTCTTCTTCTTCTTC	TTC(3*6)	841	18	GTCTGTTTTCAGAGGGAAATCTG	59.268	GTCGAAGAAGGGGAAAGATAAGA	60.082	142	GTCTGTTTTCAGAGGGAAATCTGGCGTCAACCAAAGAACCGGTCTCAACCCTTTTTTGTATTCACTTTCATGTTTAGGATCTGTTGCGGATCCT[TTCTTCTTCTTCTTCTTC]TTAAAGCTCTTATCTTTCCCCTTCTTCGAC
CL4081.Contig2_All_700_2	TTCTTCTTCTTCTTCTTC	TTC(3*6)	841	18	GTCTGTTTTCAGAGGGAAATCTG	59.268	GAGTCGAAGAAGGGGAAAGATAA	60.082	144	GTCTGTTTTCAGAGGGAAATCTGGCGTCAACCAAAGAACCGGTCTCAACCCTTTTTTGTATTCACTTTCATGTTTAGGATCTGTTGCGGATCCT[TTCTTCTTCTTCTTCTTC]TTAAAGCTCTTATCTTTCCCCTTCTTCGACTC
CL4081.Contig2_All_700_3	TTCTTCTTCTTCTTCTTC	TTC(3*6)	841	18	GTCTGTTTTCAGAGGGAAATCTG	59.268	TCGAAGAAGGGGAAAGATAAGAG	60.198	141	GTCTGTTTTCAGAGGGAAATCTGGCGTCAACCAAAGAACCGGTCTCAACCCTTTTTTGTATTCACTTTCATGTTTAGGATCTGTTGCGGATCCT[TTCTTCTTCTTCTTCTTC]TTAAAGCTCTTATCTTTCCCCTTCTTCGA
CL4081.Contig2_All_700_4	TTCTTCTTCTTCTTCTTC	TTC(3*6)	841	18	CGTCTGTTTTCAGAGGGAAATCT	60.977	GTCGAAGAAGGGGAAAGATAAGA	60.082	143	CGTCTGTTTTCAGAGGGAAATCTGGCGTCAACCAAAGAACCGGTCTCAACCCTTTTTTGTATTCACTTTCATGTTTAGGATCTGTTGCGGATCCT[TTCTTCTTCTTCTTCTTC]TTAAAGCTCTTATCTTTCCCCTTCTTCGAC
CL4081.Contig2_All_700_5	TTCTTCTTCTTCTTCTTC	TTC(3*6)	841	18	CGTCTGTTTTCAGAGGGAAATCT	60.977	GAGTCGAAGAAGGGGAAAGATAA	60.082	145	CGTCTGTTTTCAGAGGGAAATCTGGCGTCAACCAAAGAACCGGTCTCAACCCTTTTTTGTATTCACTTTCATGTTTAGGATCTGTTGCGGATCCT[TTCTTCTTCTTCTTCTTC]TTAAAGCTCTTATCTTTCCCCTTCTTCGACTC
CL4106.Contig2_All_701_1	ATATATATATAT	AT(2*6)	517	12	AGGTGTTTCATACCAGCAATGAC	60.296	TAAAGTTGCCCAGAAAAGAAATG	59.667	155	AGGTGTTTCATACCAGCAATGACAATTAGACATTGGTATGTTCTGTTTTAATGA[ATATATATATAT]GCTTTGATAGCATGAATGTTGATGAAAAATTTCTCCTTCGGTCCCATGACCTTTCCTTTCTTGCAACATTTCTTTTCTGGGCAACTTTA
CL4106.Contig2_All_701_2	ATATATATATAT	AT(2*6)	517	12	AGGTGTTTCATACCAGCAATGAC	60.296	CATTAAAGTTGCCCAGAAAAGAA	59.667	158	AGGTGTTTCATACCAGCAATGACAATTAGACATTGGTATGTTCTGTTTTAATGA[ATATATATATAT]GCTTTGATAGCATGAATGTTGATGAAAAATTTCTCCTTCGGTCCCATGACCTTTCCTTTCTTGCAACATTTCTTTTCTGGGCAACTTTAATG
CL4106.Contig2_All_701_3	ATATATATATAT	AT(2*6)	517	12	AGGTGTTTCATACCAGCAATGAC	60.296	AAATGTTGCAAGAAAGGAAAGGT	60.376	137	AGGTGTTTCATACCAGCAATGACAATTAGACATTGGTATGTTCTGTTTTAATGA[ATATATATATAT]GCTTTGATAGCATGAATGTTGATGAAAAATTTCTCCTTCGGTCCCATGACCTTTCCTTTCTTGCAACATTT
CL4106.Contig2_All_701_4	ATATATATATAT	AT(2*6)	517	12	AGGTGTTTCATACCAGCAATGAC	60.296	AAGTTGCCCAGAAAAGAAATGTT	60.376	153	AGGTGTTTCATACCAGCAATGACAATTAGACATTGGTATGTTCTGTTTTAATGA[ATATATATATAT]GCTTTGATAGCATGAATGTTGATGAAAAATTTCTCCTTCGGTCCCATGACCTTTCCTTTCTTGCAACATTTCTTTTCTGGGCAACTT
CL4106.Contig2_All_701_5	ATATATATATAT	AT(2*6)	517	12	AGGTGTTTCATACCAGCAATGAC	60.296	AAAGTTGCCCAGAAAAGAAATGT	60.376	154	AGGTGTTTCATACCAGCAATGACAATTAGACATTGGTATGTTCTGTTTTAATGA[ATATATATATAT]GCTTTGATAGCATGAATGTTGATGAAAAATTTCTCCTTCGGTCCCATGACCTTTCCTTTCTTGCAACATTTCTTTTCTGGGCAACTTT
CL412.Contig1_All_53_1	TGTGTGTGTGTGTGTGTGTG	TG(2*10)	936	20	CTTGCTTAAGCCCTCTCAAAAAC	60.725	CATTAGACAGTGGACGCATACAA	60.068	141	CTTGCTTAAGCCCTCTCAAAAACAGCCACGCAGCAAAAATCAAATGTGGAAGGCCAGCTCTTAGTGTA[TGTGTGTGTGTGTGTGTGTG]TAAACAAGAAATCTTGATATAGTATGTGTTTTGTATGCGTCCACTGTCTAATG
CL412.Contig1_All_53_2	TGTGTGTGTGTGTGTGTGTG	TG(2*10)	936	20	ACTTGCTTAAGCCCTCTCAAAAA	60.725	CATTAGACAGTGGACGCATACAA	60.068	142	ACTTGCTTAAGCCCTCTCAAAAACAGCCACGCAGCAAAAATCAAATGTGGAAGGCCAGCTCTTAGTGTA[TGTGTGTGTGTGTGTGTGTG]TAAACAAGAAATCTTGATATAGTATGTGTTTTGTATGCGTCCACTGTCTAATG
CL412.Contig1_All_53_3	TGTGTGTGTGTGTGTGTGTG	TG(2*10)	936	20	AACTTGCTTAAGCCCTCTCAAAA	60.725	CATTAGACAGTGGACGCATACAA	60.068	143	AACTTGCTTAAGCCCTCTCAAAAACAGCCACGCAGCAAAAATCAAATGTGGAAGGCCAGCTCTTAGTGTA[TGTGTGTGTGTGTGTGTGTG]TAAACAAGAAATCTTGATATAGTATGTGTTTTGTATGCGTCCACTGTCTAATG
CL412.Contig1_All_53_4	TGTGTGTGTGTGTGTGTGTG	TG(2*10)	936	20	CTTGCTTAAGCCCTCTCAAAAAC	60.725	TTAGACAGTGGACGCATACAAAA	59.698	139	CTTGCTTAAGCCCTCTCAAAAACAGCCACGCAGCAAAAATCAAATGTGGAAGGCCAGCTCTTAGTGTA[TGTGTGTGTGTGTGTGTGTG]TAAACAAGAAATCTTGATATAGTATGTGTTTTGTATGCGTCCACTGTCTAA
CL412.Contig1_All_53_5	TGTGTGTGTGTGTGTGTGTG	TG(2*10)	936	20	ACTTGCTTAAGCCCTCTCAAAAA	60.725	TTAGACAGTGGACGCATACAAAA	59.698	140	ACTTGCTTAAGCCCTCTCAAAAACAGCCACGCAGCAAAAATCAAATGTGGAAGGCCAGCTCTTAGTGTA[TGTGTGTGTGTGTGTGTGTG]TAAACAAGAAATCTTGATATAGTATGTGTTTTGTATGCGTCCACTGTCTAA
CL4120.Contig2_All_702_1	TCTTCTTCTTCTTCT	TCT(3*5)	678	15	GGTTTCCTCCTTTGTAGTGTGTG	59.95	TTATTATCGTCCTCGGAAGAAGC	60.89	153	GGTTTCCTCCTTTGTAGTGTGTGATAGCTGATAACTATTGGCTTAAGTTTTCGTAGATCCTACACTGCCTTTTTCACTTTTACTTTTCCTCTTCTTCTTCCTCC[TCTTCTTCTTCTTCT]AACAACAAATGGCTTCTTCCGAGGACGATAATAA
CL4120.Contig2_All_702_2	TCTTCTTCTTCTTCT	TCT(3*5)	678	15	TCCTACACTGCCTTTTTCACTTT	59.356	TCCTGAGCTCATTTCACCTCTAT	59.384	145	TCCTACACTGCCTTTTTCACTTTTACTTTTCCTCTTCTTCTTCCTCC[TCTTCTTCTTCTTCT]AACAACAAATGGCTTCTTCCGAGGACGATAATAATAATGATAGTGAAATGGGTTTTCAATATAGAGGTGAAATGAGCTCAGGA
CL4120.Contig2_All_702_3	TCTTCTTCTTCTTCT	TCT(3*5)	678	15	TCCTACACTGCCTTTTTCACTTT	59.356	ATCCTGAGCTCATTTCACCTCTA	59.384	146	TCCTACACTGCCTTTTTCACTTTTACTTTTCCTCTTCTTCTTCCTCC[TCTTCTTCTTCTTCT]AACAACAAATGGCTTCTTCCGAGGACGATAATAATAATGATAGTGAAATGGGTTTTCAATATAGAGGTGAAATGAGCTCAGGAT
CL4120.Contig2_All_702_4	TCTTCTTCTTCTTCT	TCT(3*5)	678	15	TCGTAGATCCTACACTGCCTTTT	59.338	TCCTGAGCTCATTTCACCTCTAT	59.384	152	TCGTAGATCCTACACTGCCTTTTTCACTTTTACTTTTCCTCTTCTTCTTCCTCC[TCTTCTTCTTCTTCT]AACAACAAATGGCTTCTTCCGAGGACGATAATAATAATGATAGTGAAATGGGTTTTCAATATAGAGGTGAAATGAGCTCAGGA
CL4120.Contig2_All_702_5	TCTTCTTCTTCTTCT	TCT(3*5)	678	15	TCGTAGATCCTACACTGCCTTTT	59.338	ATCCTGAGCTCATTTCACCTCTA	59.384	153	TCGTAGATCCTACACTGCCTTTTTCACTTTTACTTTTCCTCTTCTTCTTCCTCC[TCTTCTTCTTCTTCT]AACAACAAATGGCTTCTTCCGAGGACGATAATAATAATGATAGTGAAATGGGTTTTCAATATAGAGGTGAAATGAGCTCAGGAT
CL4126.Contig1_All_703_4	CTCTCTCTCTCTCTCT	CT(2*8)	2885	16	CGCACTCTCTAGCTCTGTCTCTC	60.11	TGCTTCTCCCTCTCTTCTTCTTT	60.135	128	CGCACTCTCTAGCTCTGTCTCTCTCTCCTTTTCTCGGTCCATCGTCATCAACCATAAGCTTTCTCC[CTCTCTCTCTCTCTCT]GGCGCTATGACGGATGATAAGAGAAAGAAGAAGAGAGGGAGAAGCA
CL4126.Contig1_All_703_5	CTCTCTCTCTCTCTCT	CT(2*8)	2885	16	CGCACTCTCTAGCTCTGTCTCTC	60.11	TTGCTTCTCCCTCTCTTCTTCTT	60.135	129	CGCACTCTCTAGCTCTGTCTCTCTCTCCTTTTCTCGGTCCATCGTCATCAACCATAAGCTTTCTCC[CTCTCTCTCTCTCTCT]GGCGCTATGACGGATGATAAGAGAAAGAAGAAGAGAGGGAGAAGCAA
CL4126.Contig2_All_704_1	AGAGAGAGAGAG	AG(2*6)	1295	12	CTTTCTCTTATCATCCGTCATGG	59.973	ATACATGCAACCCTAACAATTCG	60.141	86	CTTTCTCTTATCATCCGTCATGGCGCC[AGAGAGAGAGAG]GGAGAAAGAGAGAGAGGAATCGATCGAATTGTTAGGGTTGCATGTAT
CL4126.Contig2_All_704_2	AGAGAGAGAGAG	AG(2*6)	1295	12	CTTTCTCTTATCATCCGTCATGG	59.973	TTTCTTCCCCTAAATACATGCAA	59.858	99	CTTTCTCTTATCATCCGTCATGGCGCC[AGAGAGAGAGAG]GGAGAAAGAGAGAGAGGAATCGATCGAATTGTTAGGGTTGCATGTATTTAGGGGAAGAAA
CL4126.Contig2_All_704_3	AGAGAGAGAGAG	AG(2*6)	1295	12	TGCTTCTCCCTCTCTTCTTCTTT	60.135	ATACATGCAACCCTAACAATTCG	60.141	105	TGCTTCTCCCTCTCTTCTTCTTTCTCTTATCATCCGTCATGGCGCC[AGAGAGAGAGAG]GGAGAAAGAGAGAGAGGAATCGATCGAATTGTTAGGGTTGCATGTAT
CL4126.Contig2_All_704_4	AGAGAGAGAGAG	AG(2*6)	1295	12	TTGCTTCTCCCTCTCTTCTTCTT	60.135	ATACATGCAACCCTAACAATTCG	60.141	106	TTGCTTCTCCCTCTCTTCTTCTTTCTCTTATCATCCGTCATGGCGCC[AGAGAGAGAGAG]GGAGAAAGAGAGAGAGGAATCGATCGAATTGTTAGGGTTGCATGTAT
CL4126.Contig2_All_704_5	AGAGAGAGAGAG	AG(2*6)	1295	12	TGCTTCTCCCTCTCTTCTTCTTT	60.135	TTTCTTCCCCTAAATACATGCAA	59.858	118	TGCTTCTCCCTCTCTTCTTCTTTCTCTTATCATCCGTCATGGCGCC[AGAGAGAGAGAG]GGAGAAAGAGAGAGAGGAATCGATCGAATTGTTAGGGTTGCATGTATTTAGGGGAAGAAA
CL4128.Contig1_All_705_1	AGAGAGAGAGAG	AG(2*6)	453	12	AAGAATAGAGAGATGACGGAGCC	60.236	TTCACTCTTTCTTTCTCTCGACG	60.171	150	AAGAATAGAGAGATGACGGAGCCGAGAAGAAGAGAGAGAGAA[AGAGAGAGAGAG]GGAGGTCAAGTGATGGTTCGGGATGCCGGAGTTCTTGGTCGCCGGCGTTGGCGGCGCTCCGGCCAGCAGGTGTCGTCGAGAGAAAGAAAGAGTGAA
CL4135.Contig3_All_708_1	GGAGGAGGAGGAGGAGGA	GGA(3*6)	1736	18	TAAAAGCTTGACTCGTTCTCTGG	60.062	TAGCCTTAAAATGTCTTCCGATG	59.652	106	TAAAAGCTTGACTCGTTCTCTGGCTAGTGGTTGTGAGTTGTTGTC[GGAGGAGGAGGAGGAGGA]AGAAGAGGAGGTGGAGGAATCATCGGAAGACATTTTAAGGCTA
CL4135.Contig3_All_708_2	GGAGGAGGAGGAGGAGGA	GGA(3*6)	1736	18	GGAGGATAAAAGCTTGACTCGTT	60.14	TAGCCTTAAAATGTCTTCCGATG	59.652	112	GGAGGATAAAAGCTTGACTCGTTCTCTGGCTAGTGGTTGTGAGTTGTTGTC[GGAGGAGGAGGAGGAGGA]AGAAGAGGAGGTGGAGGAATCATCGGAAGACATTTTAAGGCTA
CL4135.Contig3_All_708_3	GGAGGAGGAGGAGGAGGA	GGA(3*6)	1736	18	TAAAAGCTTGACTCGTTCTCTGG	60.062	CCGATATGCTTCAGGACTACATT	59.536	131	TAAAAGCTTGACTCGTTCTCTGGCTAGTGGTTGTGAGTTGTTGTC[GGAGGAGGAGGAGGAGGA]AGAAGAGGAGGTGGAGGAATCATCGGAAGACATTTTAAGGCTAGGAATGTAGTCCTGAAGCATATCGG
CL4135.Contig3_All_708_4	GGAGGAGGAGGAGGAGGA	GGA(3*6)	1736	18	GGAGAGGAGGATAAAAGCTTGAC	59.754	TAGCCTTAAAATGTCTTCCGATG	59.652	117	GGAGAGGAGGATAAAAGCTTGACTCGTTCTCTGGCTAGTGGTTGTGAGTTGTTGTC[GGAGGAGGAGGAGGAGGA]AGAAGAGGAGGTGGAGGAATCATCGGAAGACATTTTAAGGCTA
CL4135.Contig3_All_708_5	GGAGGAGGAGGAGGAGGA	GGA(3*6)	1736	18	CTAGTGGTTGTGAGTTGTTGTCG	59.75	TAGCCTTAAAATGTCTTCCGATG	59.652	83	CTAGTGGTTGTGAGTTGTTGTC[GGAGGAGGAGGAGGAGGA]AGAAGAGGAGGTGGAGGAATCATCGGAAGACATTTTAAGGCTA
CL4178.Contig2_All_710_1	GCCGCCGCCGCCGCC	GCC(3*5)	643	15	CAGGAACATTAGATGCGGATAAG	59.997	GGTGTTAGGTGGGACAGTAGTGA	60.329	155	CAGGAACATTAGATGCGGATAAGATAAGCAAAGAGAGGAGTAAGTGGGGAGCGGGCAATAAAGTCTATACTAGAAGACCTAAAAAGGGAATAAAGAACGCCGCCTCG[GCCGCCGCCGCCGCC]ACCGTCTCCGTCACTACTGTCCCACCTAACACC
CL4178.Contig2_All_710_2	GCCGCCGCCGCCGCC	GCC(3*5)	643	15	GATGCGGATAAGATAAGCAAAGA	59.746	GGTGTTAGGTGGGACAGTAGTGA	60.329	144	GATGCGGATAAGATAAGCAAAGAGAGGAGTAAGTGGGGAGCGGGCAATAAAGTCTATACTAGAAGACCTAAAAAGGGAATAAAGAACGCCGCCTCG[GCCGCCGCCGCCGCC]ACCGTCTCCGTCACTACTGTCCCACCTAACACC
CL4178.Contig2_All_710_3	GCCGCCGCCGCCGCC	GCC(3*5)	643	15	AAGCAAAGAGAGGAGTAAGTGGG	60.292	GGTGTTAGGTGGGACAGTAGTGA	60.329	130	AAGCAAAGAGAGGAGTAAGTGGGGAGCGGGCAATAAAGTCTATACTAGAAGACCTAAAAAGGGAATAAAGAACGCCGCCTCG[GCCGCCGCCGCCGCC]ACCGTCTCCGTCACTACTGTCCCACCTAACACC
CL4178.Contig2_All_710_4	GCCGCCGCCGCCGCC	GCC(3*5)	643	15	TGCGGATAAGATAAGCAAAGAGA	60.349	GGTGTTAGGTGGGACAGTAGTGA	60.329	142	TGCGGATAAGATAAGCAAAGAGAGGAGTAAGTGGGGAGCGGGCAATAAAGTCTATACTAGAAGACCTAAAAAGGGAATAAAGAACGCCGCCTCG[GCCGCCGCCGCCGCC]ACCGTCTCCGTCACTACTGTCCCACCTAACACC
CL4178.Contig2_All_710_5	GCCGCCGCCGCCGCC	GCC(3*5)	643	15	CTAAAAAGGGAATAAAGAACGCC	59.567	TGTTAGGGTTTGCTCGTTATTTG	60.391	155	CTAAAAAGGGAATAAAGAACGCCGCCTCG[GCCGCCGCCGCCGCC]ACCGTCTCCGTCACTACTGTCCCACCTAACACCGCCACCCCTGCTTCTCCGGTTAAGACCGCGACTCCCGCTTCTCCAATTACCACCGCAAATAACGAGCAAACCCTAACA
CL4183.Contig1_All_711_1	CCACCACCACCACCA	CCA(3*5)	1168	15	GAACCAATTTACCCAATCTCCTC	60.069	GCACAGTATGAAAACTCACCACA	60.088	146	GAACCAATTTACCCAATCTCCTCTGTCCCAACGCCACCTGGT[CCACCACCACCACCA]GCTCCACCATCTCCACCGTCTCCCACCCCACCACCACCATCCCCACCTCCACCAGCACCTAGCAAGTGTGGTGAGTTTTCATACTGTGC
CL4183.Contig1_All_711_2	CCACCACCACCACCA	CCA(3*5)	1168	15	GAACCAATTTACCCAATCTCCTC	60.069	TGCACAGTATGAAAACTCACCAC	60.088	147	GAACCAATTTACCCAATCTCCTCTGTCCCAACGCCACCTGGT[CCACCACCACCACCA]GCTCCACCATCTCCACCGTCTCCCACCCCACCACCACCATCCCCACCTCCACCAGCACCTAGCAAGTGTGGTGAGTTTTCATACTGTGCA
CL4183.Contig1_All_711_3	CCACCACCACCACCA	CCA(3*5)	1168	15	GAACCAATTTACCCAATCTCCTC	60.069	GAAAACTCACCACACTTGCTAGG	60.212	137	GAACCAATTTACCCAATCTCCTCTGTCCCAACGCCACCTGGT[CCACCACCACCACCA]GCTCCACCATCTCCACCGTCTCCCACCCCACCACCACCATCCCCACCTCCACCAGCACCTAGCAAGTGTGGTGAGTTTTC
CL4183.Contig1_All_711_4	CCACCACCACCACCA	CCA(3*5)	1168	15	GAACCAATTTACCCAATCTCCTC	60.069	CTGCACAGTATGAAAACTCACCA	60.218	148	GAACCAATTTACCCAATCTCCTCTGTCCCAACGCCACCTGGT[CCACCACCACCACCA]GCTCCACCATCTCCACCGTCTCCCACCCCACCACCACCATCCCCACCTCCACCAGCACCTAGCAAGTGTGGTGAGTTTTCATACTGTGCAG
CL4183.Contig1_All_711_5	CCACCACCACCACCA	CCA(3*5)	1168	15	GAACCAATTTACCCAATCTCCTC	60.069	AAGTTTGGTCTGCTGCACAGTAT	60.24	160	GAACCAATTTACCCAATCTCCTCTGTCCCAACGCCACCTGGT[CCACCACCACCACCA]GCTCCACCATCTCCACCGTCTCCCACCCCACCACCACCATCCCCACCTCCACCAGCACCTAGCAAGTGTGGTGAGTTTTCATACTGTGCAGCAGACCAAACTT
CL4186.Contig2_All_712_1	CTGCTGCTGCTGCTG	CTG(3*5)	163	15	CACAAACACACAAGAAGCTCAAA	60.366	GCCTCGAAGTGATTAAGTGACAG	60.309	139	CACAAACACACAAGAAGCTCAAATTTTCAGGCCCATTTCCTAAAACGCAACCAGGTTCATATGAAACACCAAAGAAACAGAGACAAAATT[CTGCTGCTGCTGCTG]CATCATCTGCACTGTCACTTAATCACTTCGAGGC
CL4186.Contig2_All_712_2	CTGCTGCTGCTGCTG	CTG(3*5)	163	15	CACAAACACACAAGAAGCTCAAA	60.366	AGCCTCGAAGTGATTAAGTGACA	60.309	140	CACAAACACACAAGAAGCTCAAATTTTCAGGCCCATTTCCTAAAACGCAACCAGGTTCATATGAAACACCAAAGAAACAGAGACAAAATT[CTGCTGCTGCTGCTG]CATCATCTGCACTGTCACTTAATCACTTCGAGGCT
CL4186.Contig2_All_712_3	CTGCTGCTGCTGCTG	CTG(3*5)	163	15	CACAAACACACAAGAAGCTCAAA	60.366	CTCAGCCTCGAAGTGATTAAGTG	60.43	143	CACAAACACACAAGAAGCTCAAATTTTCAGGCCCATTTCCTAAAACGCAACCAGGTTCATATGAAACACCAAAGAAACAGAGACAAAATT[CTGCTGCTGCTGCTG]CATCATCTGCACTGTCACTTAATCACTTCGAGGCTGAG
CL4186.Contig2_All_712_4	CTGCTGCTGCTGCTG	CTG(3*5)	163	15	CACAAACACACAAGAAGCTCAAA	60.366	TCGAAGTGATTAAGTGACAGTGC	59.438	136	CACAAACACACAAGAAGCTCAAATTTTCAGGCCCATTTCCTAAAACGCAACCAGGTTCATATGAAACACCAAAGAAACAGAGACAAAATT[CTGCTGCTGCTGCTG]CATCATCTGCACTGTCACTTAATCACTTCGA
CL4186.Contig2_All_712_5	CTGCTGCTGCTGCTG	CTG(3*5)	163	15	GAAACACCAAAGAAACAGAGACAA	59.711	AAATAATGAGGTGCAAAACTCCA	59.891	136	GAAACACCAAAGAAACAGAGACAAAATT[CTGCTGCTGCTGCTG]CATCATCTGCACTGTCACTTAATCACTTCGAGGCTGAGCTAGCGGTGGAAGCTTTTAGTTGATCCATCAATGGAGTTTTGCACCTCATTATTT
CL4188.Contig1_All_713_1	GAGAGAGAGAGA	GA(2*6)	172	12	CAATTGAGAGACAGAGGTCGAAT	59.765	GGAGATATAGAGTTTGGGGGAGA	59.819	140	CAATTGAGAGACAGAGGTCGAATTCTGTTTCTTATAATCAAAAGGGGG[GAGAGAGAGAGA]TGCAGAGATGCTTCGTGATTACGCATCGATCTTGGCCTTCACCCGTGACCCAAGCTTTCTCCCCCAAACTCTATATCTCC
CL4188.Contig1_All_713_2	GAGAGAGAGAGA	GA(2*6)	172	12	GATCAATTGAGAGACAGAGGTCG	60.261	GGAGATATAGAGTTTGGGGGAGA	59.819	143	GATCAATTGAGAGACAGAGGTCGAATTCTGTTTCTTATAATCAAAAGGGGG[GAGAGAGAGAGA]TGCAGAGATGCTTCGTGATTACGCATCGATCTTGGCCTTCACCCGTGACCCAAGCTTTCTCCCCCAAACTCTATATCTCC
CL4188.Contig1_All_713_3	GAGAGAGAGAGA	GA(2*6)	172	12	CGATCAATTGAGAGACAGAGGTC	60.261	GGAGATATAGAGTTTGGGGGAGA	59.819	144	CGATCAATTGAGAGACAGAGGTCGAATTCTGTTTCTTATAATCAAAAGGGGG[GAGAGAGAGAGA]TGCAGAGATGCTTCGTGATTACGCATCGATCTTGGCCTTCACCCGTGACCCAAGCTTTCTCCCCCAAACTCTATATCTCC
CL4188.Contig1_All_713_4	GAGAGAGAGAGA	GA(2*6)	172	12	TCGATCAATTGAGAGACAGAGGT	60.261	GGAGATATAGAGTTTGGGGGAGA	59.819	145	TCGATCAATTGAGAGACAGAGGTCGAATTCTGTTTCTTATAATCAAAAGGGGG[GAGAGAGAGAGA]TGCAGAGATGCTTCGTGATTACGCATCGATCTTGGCCTTCACCCGTGACCCAAGCTTTCTCCCCCAAACTCTATATCTCC
CL4188.Contig1_All_713_5	GAGAGAGAGAGA	GA(2*6)	172	12	ATCGATCAATTGAGAGACAGAGG	59.727	GGAGATATAGAGTTTGGGGGAGA	59.819	146	ATCGATCAATTGAGAGACAGAGGTCGAATTCTGTTTCTTATAATCAAAAGGGGG[GAGAGAGAGAGA]TGCAGAGATGCTTCGTGATTACGCATCGATCTTGGCCTTCACCCGTGACCCAAGCTTTCTCCCCCAAACTCTATATCTCC
CL4195.Contig1_All_714_1	CTCTCTCTCTCTCTCT	CT(2*8)	1731	16	AACACCACCATATTTGTCCTCTC	59.272	TGCTAAATCTGTCAAATCCCAGT	60.014	147	AACACCACCATATTTGTCCTCTC[CTCTCTCTCTCTCTCT]TTTTTTATAGATAATACACTATTCTAATCAAATAGTGAAATAGGTTCGTTAAGCAACTAATGGACAGACTAGACCGCATAAGACAACTGGGATTTGACAGATTTAGCA
CL4195.Contig1_All_714_2	CTCTCTCTCTCTCTCT	CT(2*8)	1731	16	AACACCACCATATTTGTCCTCTC	59.272	GTGCTAAATCTGTCAAATCCCAG	60.014	148	AACACCACCATATTTGTCCTCTC[CTCTCTCTCTCTCTCT]TTTTTTATAGATAATACACTATTCTAATCAAATAGTGAAATAGGTTCGTTAAGCAACTAATGGACAGACTAGACCGCATAAGACAACTGGGATTTGACAGATTTAGCAC
CL4195.Contig1_All_714_3	CTCTCTCTCTCTCTCT	CT(2*8)	1731	16	AACACCACCATATTTGTCCTCTC	59.272	CAGGTGCTAAATCTGTCAAATCC	60.014	151	AACACCACCATATTTGTCCTCTC[CTCTCTCTCTCTCTCT]TTTTTTATAGATAATACACTATTCTAATCAAATAGTGAAATAGGTTCGTTAAGCAACTAATGGACAGACTAGACCGCATAAGACAACTGGGATTTGACAGATTTAGCACCTG
CL4195.Contig1_All_714_4	CTCTCTCTCTCTCTCT	CT(2*8)	1731	16	GAACACCACCATATTTGTCCTCT	59.272	TGCTAAATCTGTCAAATCCCAGT	60.014	148	GAACACCACCATATTTGTCCTCTC[CTCTCTCTCTCTCTCT]TTTTTTATAGATAATACACTATTCTAATCAAATAGTGAAATAGGTTCGTTAAGCAACTAATGGACAGACTAGACCGCATAAGACAACTGGGATTTGACAGATTTAGCA
CL4195.Contig1_All_714_5	CTCTCTCTCTCTCTCT	CT(2*8)	1731	16	GAACACCACCATATTTGTCCTCT	59.272	GTGCTAAATCTGTCAAATCCCAG	60.014	149	GAACACCACCATATTTGTCCTCTC[CTCTCTCTCTCTCTCT]TTTTTTATAGATAATACACTATTCTAATCAAATAGTGAAATAGGTTCGTTAAGCAACTAATGGACAGACTAGACCGCATAAGACAACTGGGATTTGACAGATTTAGCAC
CL4195.Contig2_All_715_1	AGAGAGAGAGAGAGAG	AG(2*8)	1885	16	TGCTAAATCTGTCAAATCCCAGT	60.014	GAACACCACCATATTTGTCCTCT	59.272	148	TGCTAAATCTGTCAAATCCCAGTTGTCTTATGCGGTCTAGTCTGTCCATTAGTTGCTTAACGAACCTATTTCACTATTTGATTAGAATAGTGTATTATCTATAAAAAA[AGAGAGAGAGAGAGAG]GAGAGGACAAATATGGTGGTGTTC
CL4195.Contig2_All_715_2	AGAGAGAGAGAGAGAG	AG(2*8)	1885	16	TGCTAAATCTGTCAAATCCCAGT	60.014	AGAACACCACCATATTTGTCCTC	59.272	149	TGCTAAATCTGTCAAATCCCAGTTGTCTTATGCGGTCTAGTCTGTCCATTAGTTGCTTAACGAACCTATTTCACTATTTGATTAGAATAGTGTATTATCTATAAAAAA[AGAGAGAGAGAGAGAG]GAGAGGACAAATATGGTGGTGTTCT
CL4195.Contig2_All_715_3	AGAGAGAGAGAGAGAG	AG(2*8)	1885	16	GTGCTAAATCTGTCAAATCCCAG	60.014	GAACACCACCATATTTGTCCTCT	59.272	149	GTGCTAAATCTGTCAAATCCCAGTTGTCTTATGCGGTCTAGTCTGTCCATTAGTTGCTTAACGAACCTATTTCACTATTTGATTAGAATAGTGTATTATCTATAAAAAA[AGAGAGAGAGAGAGAG]GAGAGGACAAATATGGTGGTGTTC
CL4195.Contig2_All_715_4	AGAGAGAGAGAGAGAG	AG(2*8)	1885	16	GTGCTAAATCTGTCAAATCCCAG	60.014	AGAACACCACCATATTTGTCCTC	59.272	150	GTGCTAAATCTGTCAAATCCCAGTTGTCTTATGCGGTCTAGTCTGTCCATTAGTTGCTTAACGAACCTATTTCACTATTTGATTAGAATAGTGTATTATCTATAAAAAA[AGAGAGAGAGAGAGAG]GAGAGGACAAATATGGTGGTGTTCT
CL4195.Contig2_All_715_5	AGAGAGAGAGAGAGAG	AG(2*8)	1885	16	CAGGTGCTAAATCTGTCAAATCC	60.014	GAACACCACCATATTTGTCCTCT	59.272	152	CAGGTGCTAAATCTGTCAAATCCCAGTTGTCTTATGCGGTCTAGTCTGTCCATTAGTTGCTTAACGAACCTATTTCACTATTTGATTAGAATAGTGTATTATCTATAAAAAA[AGAGAGAGAGAGAGAG]GAGAGGACAAATATGGTGGTGTTC
CL42.Contig6_All_7_1	TATATATATATATATA	TA(2*8)	489	16	AAGAACTGACTTTGCTCTTCCCT	59.943	AATTGGAGTGAAATTGTTGATGG	60.102	89	AAGAACTGACTTTGCTCTTCCCTGGAGCCCCCATGGATC[TATATATATATATATA]TTGCATATTATCCATCAACAATTTCACTCCAATT
CL42.Contig6_All_7_2	TATATATATATATATA	TA(2*8)	489	16	AAGAACTGACTTTGCTCTTCCCT	59.943	GGAAATTGGAGTGAAATTGTTGA	60.21	92	AAGAACTGACTTTGCTCTTCCCTGGAGCCCCCATGGATC[TATATATATATATATA]TTGCATATTATCCATCAACAATTTCACTCCAATTTCC
CL42.Contig6_All_7_3	TATATATATATATATA	TA(2*8)	489	16	AAGAACTGACTTTGCTCTTCCCT	59.943	TTGGAAATTGGAGTGAAATTGTT	59.745	94	AAGAACTGACTTTGCTCTTCCCTGGAGCCCCCATGGATC[TATATATATATATATA]TTGCATATTATCCATCAACAATTTCACTCCAATTTCCAA
CL42.Contig6_All_7_4	TATATATATATATATA	TA(2*8)	489	16	AAGAACTGACTTTGCTCTTCCCT	59.943	TTTGGAAATTGGAGTGAAATTGT	59.745	95	AAGAACTGACTTTGCTCTTCCCTGGAGCCCCCATGGATC[TATATATATATATATA]TTGCATATTATCCATCAACAATTTCACTCCAATTTCCAAA
CL42.Contig6_All_7_5	TATATATATATATATA	TA(2*8)	489	16	AAAGAACTGACTTTGCTCTTCCC	60.28	AATTGGAGTGAAATTGTTGATGG	60.102	90	AAAGAACTGACTTTGCTCTTCCCTGGAGCCCCCATGGATC[TATATATATATATATA]TTGCATATTATCCATCAACAATTTCACTCCAATT
CL4227.Contig5_All_729_1	GAAGAAGAAGAAGAAGAAGAA	GAA(3*7)	1294	21	AACCCACTTTCTAAACATCACGA	59.92	ATTGACATGTTTGATACCGAAGG	60.122	149	AACCCACTTTCTAAACATCACGAGACCATCGACGAAGAAGAAGAG[GAAGAAGAAGAAGAAGAAGAA]GAGAGTGTTGGAGACGGACAAGTGGCGAATGTGGTGCTTCCTGCTGCATCGGGAAAGGGACCTTCGGTATCAAACATGTCAAT
CL4227.Contig5_All_729_2	GAAGAAGAAGAAGAAGAAGAA	GAA(3*7)	1294	21	AACCCACTTTCTAAACATCACGA	59.92	GACATTGACATGTTTGATACCGA	59.744	152	AACCCACTTTCTAAACATCACGAGACCATCGACGAAGAAGAAGAG[GAAGAAGAAGAAGAAGAAGAA]GAGAGTGTTGGAGACGGACAAGTGGCGAATGTGGTGCTTCCTGCTGCATCGGGAAAGGGACCTTCGGTATCAAACATGTCAATGTC
CL4227.Contig5_All_729_3	GAAGAAGAAGAAGAAGAAGAA	GAA(3*7)	1294	21	CGAAACCCACTTTCTAAACATCA	60.381	ATTGACATGTTTGATACCGAAGG	60.122	152	CGAAACCCACTTTCTAAACATCACGAGACCATCGACGAAGAAGAAGAG[GAAGAAGAAGAAGAAGAAGAA]GAGAGTGTTGGAGACGGACAAGTGGCGAATGTGGTGCTTCCTGCTGCATCGGGAAAGGGACCTTCGGTATCAAACATGTCAAT
CL4227.Contig5_All_729_4	GAAGAAGAAGAAGAAGAAGAA	GAA(3*7)	1294	21	ACCCACTTTCTAAACATCACGAG	59.573	ATTGACATGTTTGATACCGAAGG	60.122	148	ACCCACTTTCTAAACATCACGAGACCATCGACGAAGAAGAAGAG[GAAGAAGAAGAAGAAGAAGAA]GAGAGTGTTGGAGACGGACAAGTGGCGAATGTGGTGCTTCCTGCTGCATCGGGAAAGGGACCTTCGGTATCAAACATGTCAAT
CL4227.Contig5_All_729_5	GAAGAAGAAGAAGAAGAAGAA	GAA(3*7)	1294	21	CGAAACCCACTTTCTAAACATCA	60.381	GACATTGACATGTTTGATACCGA	59.744	155	CGAAACCCACTTTCTAAACATCACGAGACCATCGACGAAGAAGAAGAG[GAAGAAGAAGAAGAAGAAGAA]GAGAGTGTTGGAGACGGACAAGTGGCGAATGTGGTGCTTCCTGCTGCATCGGGAAAGGGACCTTCGGTATCAAACATGTCAATGTC
CL4228.Contig2_All_730_1	ATATATATATAT	AT(2*6)	247	12	ACATGTTTTAGATTTTGGCCTGA	59.891	AGATCCTTACCTTGACGAGGAAC	60.015	126	ACATGTTTTAGATTTTGGCCTGAAAGCTTAGCTTAGATTAGATTAGATTGTATTGTGTGTGC[ATATATATATAT]GCCATGGAGCCTTGGATGGAATGATCACCGTTCCTCGTCAAGGTAAGGATCT
CL4228.Contig2_All_730_2	ATATATATATAT	AT(2*6)	247	12	ATGCACATGTTTTAGATTTTGGC	60.252	AGATCCTTACCTTGACGAGGAAC	60.015	130	ATGCACATGTTTTAGATTTTGGCCTGAAAGCTTAGCTTAGATTAGATTAGATTGTATTGTGTGTGC[ATATATATATAT]GCCATGGAGCCTTGGATGGAATGATCACCGTTCCTCGTCAAGGTAAGGATCT
CL4228.Contig2_All_730_3	ATATATATATAT	AT(2*6)	247	12	TGTTTTAGATTTTGGCCTGAAAG	59.667	AGATCCTTACCTTGACGAGGAAC	60.015	123	TGTTTTAGATTTTGGCCTGAAAGCTTAGCTTAGATTAGATTAGATTGTATTGTGTGTGC[ATATATATATAT]GCCATGGAGCCTTGGATGGAATGATCACCGTTCCTCGTCAAGGTAAGGATCT
CL4228.Contig2_All_730_4	ATATATATATAT	AT(2*6)	247	12	ACATGTTTTAGATTTTGGCCTGA	59.891	AGAGCGAAGATCCTTACCTTGAC	60.268	133	ACATGTTTTAGATTTTGGCCTGAAAGCTTAGCTTAGATTAGATTAGATTGTATTGTGTGTGC[ATATATATATAT]GCCATGGAGCCTTGGATGGAATGATCACCGTTCCTCGTCAAGGTAAGGATCTTCGCTCT
CL4228.Contig2_All_730_5	ATATATATATAT	AT(2*6)	247	12	ATGCACATGTTTTAGATTTTGGC	60.252	AGAGCGAAGATCCTTACCTTGAC	60.268	137	ATGCACATGTTTTAGATTTTGGCCTGAAAGCTTAGCTTAGATTAGATTAGATTGTATTGTGTGTGC[ATATATATATAT]GCCATGGAGCCTTGGATGGAATGATCACCGTTCCTCGTCAAGGTAAGGATCTTCGCTCT
CL4276.Contig1_All_731_1	GGAGGAGGAGGAGGAGGA	GGA(3*6)	1031	18	AAGGAACAGTTTTATGGTGCTGA	60.048	CTTCTACATCCCTCCACTCATTG	60.005	116	AAGGAACAGTTTTATGGTGCTGATACCTGAAGAAACATGTCCAGAAGAGGAAGATGAAGT[GGAGGAGGAGGAGGAGGA]GGGTGAAGCAAGCTCCAATGAGTGGAGGGATGTAGAAG
CL4276.Contig1_All_731_2	GGAGGAGGAGGAGGAGGA	GGA(3*6)	1031	18	GAAGGAACAGTTTTATGGTGCTG	60.048	CTTCTACATCCCTCCACTCATTG	60.005	117	GAAGGAACAGTTTTATGGTGCTGATACCTGAAGAAACATGTCCAGAAGAGGAAGATGAAGT[GGAGGAGGAGGAGGAGGA]GGGTGAAGCAAGCTCCAATGAGTGGAGGGATGTAGAAG
CL4276.Contig1_All_731_3	GGAGGAGGAGGAGGAGGA	GGA(3*6)	1031	18	CAAGAGGAGGTTGAAAGAACTGA	59.908	CTTCTACATCCCTCCACTCATTG	60.005	140	CAAGAGGAGGTTGAAAGAACTGAGAAGGAACAGTTTTATGGTGCTGATACCTGAAGAAACATGTCCAGAAGAGGAAGATGAAGT[GGAGGAGGAGGAGGAGGA]GGGTGAAGCAAGCTCCAATGAGTGGAGGGATGTAGAAG
CL4276.Contig1_All_731_4	GGAGGAGGAGGAGGAGGA	GGA(3*6)	1031	18	TCAAGAGGAGGTTGAAAGAACTG	59.908	CTTCTACATCCCTCCACTCATTG	60.005	141	TCAAGAGGAGGTTGAAAGAACTGAGAAGGAACAGTTTTATGGTGCTGATACCTGAAGAAACATGTCCAGAAGAGGAAGATGAAGT[GGAGGAGGAGGAGGAGGA]GGGTGAAGCAAGCTCCAATGAGTGGAGGGATGTAGAAG
CL4276.Contig1_All_731_5	GGAGGAGGAGGAGGAGGA	GGA(3*6)	1031	18	AAGGAACAGTTTTATGGTGCTGA	60.048	GTAGAATGCACCAAAACAAGACC	59.926	157	AAGGAACAGTTTTATGGTGCTGATACCTGAAGAAACATGTCCAGAAGAGGAAGATGAAGT[GGAGGAGGAGGAGGAGGA]GGGTGAAGCAAGCTCCAATGAGTGGAGGGATGTAGAAGCGGAAGGGCGACAATTGTGGTCTTGTTTTGGTGCATTCTAC
CL4276.Contig2_All_732_1	CCTCCTCCTCCTCCTCCT	CCT(3*6)	1149	18	CTTCTACATCCCTCCACTCATTG	60.005	CAAGAGGAGGTTGAAAGAACTGA	59.908	140	CTTCTACATCCCTCCACTCATTGGAGCTTGCTTCAC[CCTCCTCCTCCTCCTCCT]CCACTTCATCTTCCTCTTCTGGACATGTTTCTTCAGGTATCAGTACCATAAAACTGTTCCTTCTCAGTTCTTTCAACCTCCTCTTG
CL4276.Contig2_All_732_2	CCTCCTCCTCCTCCTCCT	CCT(3*6)	1149	18	CTTCTACATCCCTCCACTCATTG	60.005	TCAAGAGGAGGTTGAAAGAACTG	59.908	141	CTTCTACATCCCTCCACTCATTGGAGCTTGCTTCAC[CCTCCTCCTCCTCCTCCT]CCACTTCATCTTCCTCTTCTGGACATGTTTCTTCAGGTATCAGTACCATAAAACTGTTCCTTCTCAGTTCTTTCAACCTCCTCTTGA
CL4276.Contig2_All_732_3	CCTCCTCCTCCTCCTCCT	CCT(3*6)	1149	18	CTTCTACATCCCTCCACTCATTG	60.005	ACATGTCCAGAAGAGGAAGATGA	60.125	82	CTTCTACATCCCTCCACTCATTGGAGCTTGCTTCAC[CCTCCTCCTCCTCCTCCT]CCACTTCATCTTCCTCTTCTGGACATGT
CL4276.Contig2_All_732_4	CCTCCTCCTCCTCCTCCT	CCT(3*6)	1149	18	GTAGAATGCACCAAAACAAGACC	59.926	ACATGTCCAGAAGAGGAAGATGA	60.125	123	GTAGAATGCACCAAAACAAGACCACAATTGTCGCCCTTCCGCTTCTACATCCCTCCACTCATTGGAGCTTGCTTCAC[CCTCCTCCTCCTCCTCCT]CCACTTCATCTTCCTCTTCTGGACATGT
CL4276.Contig2_All_732_5	CCTCCTCCTCCTCCTCCT	CCT(3*6)	1149	18	CTTCTACATCCCTCCACTCATTG	60.005	GAAACATGTCCAGAAGAGGAAGA	59.743	85	CTTCTACATCCCTCCACTCATTGGAGCTTGCTTCAC[CCTCCTCCTCCTCCTCCT]CCACTTCATCTTCCTCTTCTGGACATGTTTC
CL4278.Contig1_All_733_1	AGGTCAGGTCAGGTCAGGTC	AGGTC(5*4)	376	20	AAACAAAGAAACATACCACCCCT	60.031	TTAAGAGGTCTGATGCACTTGCT	60.438	149	AAACAAAGAAACATACCACCCCTGGCCACCAACATCAACATACTGAGAGAGAAATAGTTGCTTTTACATGCAAAA[AGGTCAGGTCAGGTCAGGTC]AGCCAAAAGGCGAGGGAACAGGAGCGGGTCCAGCAAGTGCATCAGACCTCTTAA
CL4278.Contig1_All_733_2	AGGTCAGGTCAGGTCAGGTC	AGGTC(5*4)	376	20	CCACCAACATCAACATACTGAGA	59.906	TTAAGAGGTCTGATGCACTTGCT	60.438	124	CCACCAACATCAACATACTGAGAGAGAAATAGTTGCTTTTACATGCAAAA[AGGTCAGGTCAGGTCAGGTC]AGCCAAAAGGCGAGGGAACAGGAGCGGGTCCAGCAAGTGCATCAGACCTCTTAA
CL4278.Contig1_All_733_3	AGGTCAGGTCAGGTCAGGTC	AGGTC(5*4)	376	20	CCACCAACATCAACATACTGAGA	59.906	CATCACCAGGCTGTATTATTTGC	60.734	160	CCACCAACATCAACATACTGAGAGAGAAATAGTTGCTTTTACATGCAAAA[AGGTCAGGTCAGGTCAGGTC]AGCCAAAAGGCGAGGGAACAGGAGCGGGTCCAGCAAGTGCATCAGACCTCTTAATACTTCCCATGCCGCAAATAATACAGCCTGGTGATG
CL4278.Contig1_All_733_4	AGGTCAGGTCAGGTCAGGTC	AGGTC(5*4)	376	20	GAAACAAAGAAACATACCACCCC	60.82	TTAAGAGGTCTGATGCACTTGCT	60.438	150	GAAACAAAGAAACATACCACCCCTGGCCACCAACATCAACATACTGAGAGAGAAATAGTTGCTTTTACATGCAAAA[AGGTCAGGTCAGGTCAGGTC]AGCCAAAAGGCGAGGGAACAGGAGCGGGTCCAGCAAGTGCATCAGACCTCTTAA
CL4278.Contig1_All_733_5	AGGTCAGGTCAGGTCAGGTC	AGGTC(5*4)	376	20	CCACCAACATCAACATACTGAGA	59.906	GCATGGGAAGTATTAAGAGGTCTG	60.37	136	CCACCAACATCAACATACTGAGAGAGAAATAGTTGCTTTTACATGCAAAA[AGGTCAGGTCAGGTCAGGTC]AGCCAAAAGGCGAGGGAACAGGAGCGGGTCCAGCAAGTGCATCAGACCTCTTAATACTTCCCATGC
CL4286.Contig2_All_736_1	ATCATCATCATCATCATCATC	ATC(3*7)	277	21	TGATTCATTCTTTCTTCCTTCAT	57.002	ATAAAGGGAATCGTTGTTGAAGA	59.048	160	TGATTCATTCTTTCTTCCTTCATATAAAGAGAAAACACAAATACTTTGTCTTTCTG[ATCATCATCATCATCATCATC]TCTTTCTTTCTTTCCTTTTTTCTAAATTTAAATCCTTTCATGGATCCATCGTCTTTCGCTTCTTCAACAACGATTCCCTTTAT
CL4286.Contig2_All_736_2	ATCATCATCATCATCATCATC	ATC(3*7)	277	21	AAAGCTGATTCATTCTTTCTTCCT	59.002	AATCGTTGTTGAAGAAGCGAAA	61.109	157	AAAGCTGATTCATTCTTTCTTCCTTCATATAAAGAGAAAACACAAATACTTTGTCTTTCTG[ATCATCATCATCATCATCATC]TCTTTCTTTCTTTCCTTTTTTCTAAATTTAAATCCTTTCATGGATCCATCGTCTTTCGCTTCTTCAACAACGATT
CL4286.Contig2_All_736_3	ATCATCATCATCATCATCATC	ATC(3*7)	277	21	AAAGCTGATTCATTCTTTCTTCCT	59.002	ATCGTTGTTGAAGAAGCGAAA	59.875	156	AAAGCTGATTCATTCTTTCTTCCTTCATATAAAGAGAAAACACAAATACTTTGTCTTTCTG[ATCATCATCATCATCATCATC]TCTTTCTTTCTTTCCTTTTTTCTAAATTTAAATCCTTTCATGGATCCATCGTCTTTCGCTTCTTCAACAACGAT
CL4286.Contig2_All_736_4	ATCATCATCATCATCATCATC	ATC(3*7)	277	21	AAAGCTGATTCATTCTTTCTTCC	58.104	GTTGAAGAAGCGAAAGACGATG	61.272	150	AAAGCTGATTCATTCTTTCTTCCTTCATATAAAGAGAAAACACAAATACTTTGTCTTTCTG[ATCATCATCATCATCATCATC]TCTTTCTTTCTTTCCTTTTTTCTAAATTTAAATCCTTTCATGGATCCATCGTCTTTCGCTTCTTCAAC
CL4286.Contig2_All_736_5	ATCATCATCATCATCATCATC	ATC(3*7)	277	21	AAAGCTGATTCATTCTTTCTTCC	58.104	TGTTGAAGAAGCGAAAGACGAT	61.272	151	AAAGCTGATTCATTCTTTCTTCCTTCATATAAAGAGAAAACACAAATACTTTGTCTTTCTG[ATCATCATCATCATCATCATC]TCTTTCTTTCTTTCCTTTTTTCTAAATTTAAATCCTTTCATGGATCCATCGTCTTTCGCTTCTTCAACA
CL43.Contig1_All_8_1	GAGAGAGAGAGAGAGAGAGA	GA(2*10)	2919	20	GGTCACTGAAATGGTGAGAAATC	59.862	TTTTCTTCCTTTCTTTACCCCAC	59.875	135	GGTCACTGAAATGGTGAGAAATCAAAGAATTGGAGTCAAATG[GAGAGAGAGAGAGAGAGAGA]GGAGATTTGATTACAATTGAGTTGATTTTTTGGGTGGTGGGGGGTAGTAGGTGGGGTAAAGAAAGGAAGAAAA
CL43.Contig1_All_8_2	GAGAGAGAGAGAGAGAGAGA	GA(2*10)	2919	20	GGTCACTGAAATGGTGAGAAATC	59.862	TTTCTTTACCCCACCTACTACCC	59.672	126	GGTCACTGAAATGGTGAGAAATCAAAGAATTGGAGTCAAATG[GAGAGAGAGAGAGAGAGAGA]GGAGATTTGATTACAATTGAGTTGATTTTTTGGGTGGTGGGGGGTAGTAGGTGGGGTAAAGAAA
CL43.Contig1_All_8_3	GAGAGAGAGAGAGAGAGAGA	GA(2*10)	2919	20	GGTCACTGAAATGGTGAGAAATC	59.862	TCTTCCTTTCTTTACCCCACCTA	60.332	132	GGTCACTGAAATGGTGAGAAATCAAAGAATTGGAGTCAAATG[GAGAGAGAGAGAGAGAGAGA]GGAGATTTGATTACAATTGAGTTGATTTTTTGGGTGGTGGGGGGTAGTAGGTGGGGTAAAGAAAGGAAGA
CL43.Contig1_All_8_4	GAGAGAGAGAGAGAGAGAGA	GA(2*10)	2919	20	TCACTGAAATGGTGAGAAATCAA	59.601	TTTTCTTCCTTTCTTTACCCCAC	59.875	133	TCACTGAAATGGTGAGAAATCAAAGAATTGGAGTCAAATG[GAGAGAGAGAGAGAGAGAGA]GGAGATTTGATTACAATTGAGTTGATTTTTTGGGTGGTGGGGGGTAGTAGGTGGGGTAAAGAAAGGAAGAAAA
CL43.Contig1_All_8_5	GAGAGAGAGAGAGAGAGAGA	GA(2*10)	2919	20	GGTCACTGAAATGGTGAGAAATC	59.862	TTCCTTTCTTTACCCCACCTACT	59.448	130	GGTCACTGAAATGGTGAGAAATCAAAGAATTGGAGTCAAATG[GAGAGAGAGAGAGAGAGAGA]GGAGATTTGATTACAATTGAGTTGATTTTTTGGGTGGTGGGGGGTAGTAGGTGGGGTAAAGAAAGGAA
CL4300.Contig2_All_738_2	ACTACTACTACTACTACT	ACT(3*6)	196	18	TGTGACCTTTCCCTAACATTCAT	59.755	GGTTTTGAGCAATCTTTTCCTTT	60.001	153	TGTGACCTTTCCCTAACATTCATTGTACACTAAACTCCCTCAAAAAACC[ACTACTACTACTACTACT]ACAATTAAACTACTTACTGCCTATCATTTACATGGGTTCCTCTTTTGAGGAACTGTCAACAGCAAAGGAAAAGATTGCTCAAAACC
CL4300.Contig2_All_738_5	ACTACTACTACTACTACT	ACT(3*6)	196	18	CTGTGACCTTTCCCTAACATTCA	60.391	GGTTTTGAGCAATCTTTTCCTTT	60.001	154	CTGTGACCTTTCCCTAACATTCATTGTACACTAAACTCCCTCAAAAAACC[ACTACTACTACTACTACT]ACAATTAAACTACTTACTGCCTATCATTTACATGGGTTCCTCTTTTGAGGAACTGTCAACAGCAAAGGAAAAGATTGCTCAAAACC
CL4300.Contig3_All_739_5	ACTACTACTACTACTACT	ACT(3*6)	208	18	GCTGTGACCTTTCCCTAAACATT	60.735	GGTTTTGAGCAATCTTTTCCTTT	60.001	156	GCTGTGACCTTTCCCTAAACATTCATTGTACACTAAACTCCCTCAAAAAACC[ACTACTACTACTACTACT]ACAATTAAACTACTTACTGCCTATCATTTACATGGGTTCCTCTTTTGAGGAACTGTCAACAGCAAAGGAAAAGATTGCTCAAAACC
CL4319.Contig1_All_740_1	ATATATATATATATATATAT	AT(2*10)	224	20	CTTGTATTTAGCCTCCTCCACCT	60.031	TGCAGATTCTATCTACCCTCCTG	59.755	151	CTTGTATTTAGCCTCCTCCACCTCACCCAAACTTAAGCTTCAGGTTTTCAACTTCTCTCAGCATCACATGTTGCCAACAGCCATGAGAGCCCAAGGA[ATATATATATATATATATAT]GTATGCCACTTCAGGAGGGTAGATAGAATCTGCA
CL4319.Contig1_All_740_2	ATATATATATATATATATAT	AT(2*10)	224	20	TTTCAACTTCTCTCAGCATCACA	60.045	TGCAGATTCTATCTACCCTCCTG	59.755	106	TTTCAACTTCTCTCAGCATCACATGTTGCCAACAGCCATGAGAGCCCAAGGA[ATATATATATATATATATAT]GTATGCCACTTCAGGAGGGTAGATAGAATCTGCA
CL4319.Contig1_All_740_3	ATATATATATATATATATAT	AT(2*10)	224	20	TCAGGTTTTCAACTTCTCTCAGC	60.047	TGCAGATTCTATCTACCCTCCTG	59.755	112	TCAGGTTTTCAACTTCTCTCAGCATCACATGTTGCCAACAGCCATGAGAGCCCAAGGA[ATATATATATATATATATAT]GTATGCCACTTCAGGAGGGTAGATAGAATCTGCA
CL4319.Contig1_All_740_4	ATATATATATATATATATAT	AT(2*10)	224	20	ACCTTGTATTTAGCCTCCTCCAC	59.914	TGCAGATTCTATCTACCCTCCTG	59.755	153	ACCTTGTATTTAGCCTCCTCCACCTCACCCAAACTTAAGCTTCAGGTTTTCAACTTCTCTCAGCATCACATGTTGCCAACAGCCATGAGAGCCCAAGGA[ATATATATATATATATATAT]GTATGCCACTTCAGGAGGGTAGATAGAATCTGCA
CL4319.Contig1_All_740_5	ATATATATATATATATATAT	AT(2*10)	224	20	ATGACCCACCTTGTATTTAGCCT	60.14	TGCAGATTCTATCTACCCTCCTG	59.755	160	ATGACCCACCTTGTATTTAGCCTCCTCCACCTCACCCAAACTTAAGCTTCAGGTTTTCAACTTCTCTCAGCATCACATGTTGCCAACAGCCATGAGAGCCCAAGGA[ATATATATATATATATATAT]GTATGCCACTTCAGGAGGGTAGATAGAATCTGCA
CL4347.Contig1_All_743_1	CACACACACACACA	CA(2*7)	356	14	AATAAACACCACAACCAACAACC	59.941	CATAAAGGAGTGATTCCATTCCA	60.19	112	AATAAACACCACAACCAACAACCCTTGACCTTGATCTGAGTTTCTTACAACACGAAG[CACACACACACACA]TATCAAGTGTGATGTAGATGGAATGGAATCACTCCTTTATG
CL4347.Contig1_All_743_2	CACACACACACACA	CA(2*7)	356	14	AATAAACACCACAACCAACAACC	59.941	AAAGGAGTGATTCCATTCCATCT	60.196	109	AATAAACACCACAACCAACAACCCTTGACCTTGATCTGAGTTTCTTACAACACGAAG[CACACACACACACA]TATCAAGTGTGATGTAGATGGAATGGAATCACTCCTTT
CL4347.Contig1_All_743_3	CACACACACACACA	CA(2*7)	356	14	AATAAACACCACAACCAACAACC	59.941	GGAGTGATTCCATTCCATCTACA	60.201	106	AATAAACACCACAACCAACAACCCTTGACCTTGATCTGAGTTTCTTACAACACGAAG[CACACACACACACA]TATCAAGTGTGATGTAGATGGAATGGAATCACTCC
CL4347.Contig1_All_743_4	CACACACACACACA	CA(2*7)	356	14	AATAAACACCACAACCAACAACC	59.941	GTTGATTTTCAGCGAGCATAAAG	60.264	128	AATAAACACCACAACCAACAACCCTTGACCTTGATCTGAGTTTCTTACAACACGAAG[CACACACACACACA]TATCAAGTGTGATGTAGATGGAATGGAATCACTCCTTTATGCTCGCTGAAAATCAAC
CL4347.Contig1_All_743_5	CACACACACACACA	CA(2*7)	356	14	AATCAAGCCACAATAAACACCAC	60.163	CATAAAGGAGTGATTCCATTCCA	60.19	123	AATCAAGCCACAATAAACACCACAACCAACAACCCTTGACCTTGATCTGAGTTTCTTACAACACGAAG[CACACACACACACA]TATCAAGTGTGATGTAGATGGAATGGAATCACTCCTTTATG
CL4352.Contig1_All_744_1	GCAATGGCAATGGCAATGGCAATGGCAATG	GCAATG(6*5)	2546	30	AAAAAGAATCTAGTCTGGCCTGC	60.262	GCTTCTGGTTTAGAATCCGAGTT	60.14	142	AAAAAGAATCTAGTCTGGCCTGCCCTAAAGGGAAGA[GCAATGGCAATGGCAATGGCAATGGCAATG]GCATGCTTGATAGTGATGGTAAACGTTTGAAGACTTTGGCGCTTGAAAGTGAAAACTCGGATTCTAAACCAGAAGC
CL4352.Contig1_All_744_2	GCAATGGCAATGGCAATGGCAATGGCAATG	GCAATG(6*5)	2546	30	GCAAAAAGAATCTAGTCTGGCCT	60.262	GCTTCTGGTTTAGAATCCGAGTT	60.14	144	GCAAAAAGAATCTAGTCTGGCCTGCCCTAAAGGGAAGA[GCAATGGCAATGGCAATGGCAATGGCAATG]GCATGCTTGATAGTGATGGTAAACGTTTGAAGACTTTGGCGCTTGAAAGTGAAAACTCGGATTCTAAACCAGAAGC
CL4352.Contig1_All_744_3	GCAATGGCAATGGCAATGGCAATGGCAATG	GCAATG(6*5)	2546	30	AGGCAAAAAGAATCTAGTCTGGC	60.262	GCTTCTGGTTTAGAATCCGAGTT	60.14	146	AGGCAAAAAGAATCTAGTCTGGCCTGCCCTAAAGGGAAGA[GCAATGGCAATGGCAATGGCAATGGCAATG]GCATGCTTGATAGTGATGGTAAACGTTTGAAGACTTTGGCGCTTGAAAGTGAAAACTCGGATTCTAAACCAGAAGC
CL4352.Contig1_All_744_4	GCAATGGCAATGGCAATGGCAATGGCAATG	GCAATG(6*5)	2546	30	AAAAAGAATCTAGTCTGGCCTGC	60.262	AGCTTCTGGTTTAGAATCCGAGT	59.81	143	AAAAAGAATCTAGTCTGGCCTGCCCTAAAGGGAAGA[GCAATGGCAATGGCAATGGCAATGGCAATG]GCATGCTTGATAGTGATGGTAAACGTTTGAAGACTTTGGCGCTTGAAAGTGAAAACTCGGATTCTAAACCAGAAGCT
CL4352.Contig1_All_744_5	GCAATGGCAATGGCAATGGCAATGGCAATG	GCAATG(6*5)	2546	30	GCAAAAAGAATCTAGTCTGGCCT	60.262	AGCTTCTGGTTTAGAATCCGAGT	59.81	145	GCAAAAAGAATCTAGTCTGGCCTGCCCTAAAGGGAAGA[GCAATGGCAATGGCAATGGCAATGGCAATG]GCATGCTTGATAGTGATGGTAAACGTTTGAAGACTTTGGCGCTTGAAAGTGAAAACTCGGATTCTAAACCAGAAGCT
CL4354.Contig1_All_749_1	CGGCGGCGGCGGCGGCGGCGGCGGCGG	CGG(3*9)	1659	27	GTCGAATCGGAACTTTCAGAAG	60.242	CTTCTCTATAAAGCCCGCAATTT	60.119	157	GTCGAATCGGAACTTTCAGAAGATTCGGAT[CGGCGGCGGCGGCGGCGGCGGCGGCGG]TAGTAGAGAATTTGGGAGAAGATGCAATAGCGTCGGTGGCAGCGGCGGAGGAAGAGCCGATGGTTGCAACTCCGATTAAATTGCGGGCTTTATAGAGAAG
CL4354.Contig1_All_749_2	CGGCGGCGGCGGCGGCGGCGGCGGCGG	CGG(3*9)	1659	27	CGAATCGGAACTTTCAGAAGAT	59.725	CTTCTCTATAAAGCCCGCAATTT	60.119	155	CGAATCGGAACTTTCAGAAGATTCGGAT[CGGCGGCGGCGGCGGCGGCGGCGGCGG]TAGTAGAGAATTTGGGAGAAGATGCAATAGCGTCGGTGGCAGCGGCGGAGGAAGAGCCGATGGTTGCAACTCCGATTAAATTGCGGGCTTTATAGAGAAG
CL4354.Contig1_All_749_3	CGGCGGCGGCGGCGGCGGCGGCGGCGG	CGG(3*9)	1659	27	TCGAATCGGAACTTTCAGAAGAT	61.408	CTTCTCTATAAAGCCCGCAATTT	60.119	156	TCGAATCGGAACTTTCAGAAGATTCGGAT[CGGCGGCGGCGGCGGCGGCGGCGGCGG]TAGTAGAGAATTTGGGAGAAGATGCAATAGCGTCGGTGGCAGCGGCGGAGGAAGAGCCGATGGTTGCAACTCCGATTAAATTGCGGGCTTTATAGAGAAG
CL4354.Contig1_All_749_4	CGGCGGCGGCGGCGGCGGCGGCGGCGG	CGG(3*9)	1659	27	AATAGATCGAGCCAACCATGAC	60.348	TGCATCTTCTCCCAAATTCTCTA	60.21	108	AATAGATCGAGCCAACCATGACATTGTCGAATCGGAACTTTCAGAAGATTCGGAT[CGGCGGCGGCGGCGGCGGCGGCGGCGG]TAGTAGAGAATTTGGGAGAAGATGCA
CL4354.Contig1_All_749_5	CGGCGGCGGCGGCGGCGGCGGCGGCGG	CGG(3*9)	1659	27	GACATTGTCGAATCGGAACTTT	60.36	TGCATCTTCTCCCAAATTCTCTA	60.21	89	GACATTGTCGAATCGGAACTTTCAGAAGATTCGGAT[CGGCGGCGGCGGCGGCGGCGGCGGCGG]TAGTAGAGAATTTGGGAGAAGATGCA
CL436.Contig4_All_60_1	TTATTATTATTATTATTATTA	TTA(3*7)	2694	21	AAACCAAAAGAAAAGGGTAGTGG	59.807	ACTGATTCTTTGCATCCTTCAAC	59.65	150	AAACCAAAAGAAAAGGGTAGTGGTTAGCAACTTTT[TTATTATTATTATTATTATTA]GTTGAAAGATGGAGAGGGATTTCATGGGTTTGAATTCTAAAGATTCAGTGGTCGTGGTCAAGGAAGAAGCTGTTGAAGGATGCAAAGAATCAGT
CL436.Contig4_All_60_2	TTATTATTATTATTATTATTA	TTA(3*7)	2694	21	AAACCAAAAGAAAAGGGTAGTGG	59.807	AACACTGATTCTTTGCATCCTTC	59.65	153	AAACCAAAAGAAAAGGGTAGTGGTTAGCAACTTTT[TTATTATTATTATTATTATTA]GTTGAAAGATGGAGAGGGATTTCATGGGTTTGAATTCTAAAGATTCAGTGGTCGTGGTCAAGGAAGAAGCTGTTGAAGGATGCAAAGAATCAGTGTT
CL436.Contig4_All_60_3	TTATTATTATTATTATTATTA	TTA(3*7)	2694	21	CACCAAACACTCATTCAACCATA	59.777	CCACGACCACTGAATCTTTAGAA	60.519	146	CACCAAACACTCATTCAACCATATGCATATAACAAACCAAAAGAAAAGGGTAGTGGTTAGCAACTTTT[TTATTATTATTATTATTATTA]GTTGAAAGATGGAGAGGGATTTCATGGGTTTGAATTCTAAAGATTCAGTGGTCGTGG
CL436.Contig4_All_60_4	TTATTATTATTATTATTATTA	TTA(3*7)	2694	21	AAACCAAAAGAAAAGGGTAGTGG	59.807	TAGAATTCAAACCCATGAAATCC	59.22	95	AAACCAAAAGAAAAGGGTAGTGGTTAGCAACTTTT[TTATTATTATTATTATTATTA]GTTGAAAGATGGAGAGGGATTTCATGGGTTTGAATTCTA
CL436.Contig4_All_60_5	TTATTATTATTATTATTATTA	TTA(3*7)	2694	21	ACCAAAAGAAAAGGGTAGTGGTT	59.367	ACTGATTCTTTGCATCCTTCAAC	59.65	148	ACCAAAAGAAAAGGGTAGTGGTTAGCAACTTTT[TTATTATTATTATTATTATTA]GTTGAAAGATGGAGAGGGATTTCATGGGTTTGAATTCTAAAGATTCAGTGGTCGTGGTCAAGGAAGAAGCTGTTGAAGGATGCAAAGAATCAGT
CL4381.Contig3_All_752_1	TATATATATATATA	TA(2*7)	1903	14	ATTTCCGAACCTGTCTTTCTCAT	60.354	TCATTGAGCCTATTTAAGCGAAG	59.898	141	ATTTCCGAACCTGTCTTTCTCATCCCATTCAATGGAGGACTTTGAAATTCTTGCGATTCCCAGCCCCCTTAGCTTATTATTT[TATATATATATATA]TTATTTATTAAGGGTTCCAAACCTTCGCTTAAATAGGCTCAATGA
CL4381.Contig3_All_752_2	TATATATATATATA	TA(2*7)	1903	14	ATTTCCGAACCTGTCTTTCTCAT	60.354	GATCATTGAGCCTATTTAAGCGA	59.746	143	ATTTCCGAACCTGTCTTTCTCATCCCATTCAATGGAGGACTTTGAAATTCTTGCGATTCCCAGCCCCCTTAGCTTATTATTT[TATATATATATATA]TTATTTATTAAGGGTTCCAAACCTTCGCTTAAATAGGCTCAATGATC
CL4381.Contig3_All_752_3	TATATATATATATA	TA(2*7)	1903	14	ATTTCCGAACCTGTCTTTCTCAT	60.354	ATTGAGCCTATTTAAGCGAAGGT	59.694	139	ATTTCCGAACCTGTCTTTCTCATCCCATTCAATGGAGGACTTTGAAATTCTTGCGATTCCCAGCCCCCTTAGCTTATTATTT[TATATATATATATA]TTATTTATTAAGGGTTCCAAACCTTCGCTTAAATAGGCTCAAT
CL4381.Contig3_All_752_4	TATATATATATATA	TA(2*7)	1903	14	AGGACTTTGAAATTCTTGCGATT	60.467	GATCATTGAGCCTATTTAAGCGA	59.746	108	AGGACTTTGAAATTCTTGCGATTCCCAGCCCCCTTAGCTTATTATTT[TATATATATATATA]TTATTTATTAAGGGTTCCAAACCTTCGCTTAAATAGGCTCAATGATC
CL4381.Contig3_All_752_5	TATATATATATATA	TA(2*7)	1903	14	CATTCAATGGAGGACTTTGAAAT	59.363	TCATTGAGCCTATTTAAGCGAAG	59.898	116	CATTCAATGGAGGACTTTGAAATTCTTGCGATTCCCAGCCCCCTTAGCTTATTATTT[TATATATATATATA]TTATTTATTAAGGGTTCCAAACCTTCGCTTAAATAGGCTCAATGA
CL4402.Contig2_All_755_4	AAGAAGAAGAAGAAG	AAG(3*5)	198	15	CGAGAAGAAGCCTAAAGCTGAG	59.927	TCTTGTAAGTCTCCACCGACTTC	59.803	104	CGAGAAGAAGCCTAAAGCTGAGAAGAAGCTCCCAAAGGACGCGTCTGCGGCGGGGACGGAC[AAGAAGAAGAAGAAG]AACAAGAAGTCGGTGGAGACTTACAAGA
CL4413.Contig1_All_756_1	AGAAGAAGAAGAAGA	AGA(3*5)	1749	15	ATGAAGAACCCCCAAATGTAGTT	59.998	ACTACTACGGTTAGTTCGCCGTT	60.46	106	ATGAAGAACCCCCAAATGTAGTTGAAGAAAAATTGAGAGTGGATACTCC[AGAAGAAGAAGAAGA]TCCAAATAAGCCCGAAGAAAACGGCGAACTAACCGTAGTAGT
CL4413.Contig1_All_756_2	AGAAGAAGAAGAAGA	AGA(3*5)	1749	15	AGCCAAATAAACCAGGAAAAGAC	59.9	ACTACTACGGTTAGTTCGCCGTT	60.46	157	AGCCAAATAAACCAGGAAAAGACGGTGCAGCTGATGATGATGAGGTAACTGATGAAGAACCCCCAAATGTAGTTGAAGAAAAATTGAGAGTGGATACTCC[AGAAGAAGAAGAAGA]TCCAAATAAGCCCGAAGAAAACGGCGAACTAACCGTAGTAGT
CL4413.Contig1_All_756_3	AGAAGAAGAAGAAGA	AGA(3*5)	1749	15	ATGAAGAACCCCCAAATGTAGTT	59.998	TTCAGCTGCAACTACTACGGTTA	59.152	116	ATGAAGAACCCCCAAATGTAGTTGAAGAAAAATTGAGAGTGGATACTCC[AGAAGAAGAAGAAGA]TCCAAATAAGCCCGAAGAAAACGGCGAACTAACCGTAGTAGTTGCAGCTGAA
CL4413.Contig1_All_756_4	AGAAGAAGAAGAAGA	AGA(3*5)	1749	15	ATGAAGAACCCCCAAATGTAGTT	59.998	CTACTACGGTTAGTTCGCCGTTT	60.884	105	ATGAAGAACCCCCAAATGTAGTTGAAGAAAAATTGAGAGTGGATACTCC[AGAAGAAGAAGAAGA]TCCAAATAAGCCCGAAGAAAACGGCGAACTAACCGTAGTAG
CL4413.Contig1_All_756_5	AGAAGAAGAAGAAGA	AGA(3*5)	1749	15	GATGAAGAACCCCCAAATGTAGT	60.46	ACTACTACGGTTAGTTCGCCGTT	60.46	107	GATGAAGAACCCCCAAATGTAGTTGAAGAAAAATTGAGAGTGGATACTCC[AGAAGAAGAAGAAGA]TCCAAATAAGCCCGAAGAAAACGGCGAACTAACCGTAGTAGT
CL4423.Contig1_All_761_1	CAGCAGCAGCAGCAG	CAG(3*5)	183	15	CACAGAGCTTGAATTTTCAGATG	59.031	TCCACATAACCTTCAAGGAACAC	60.268	147	CACAGAGCTTGAATTTTCAGATGCAACATCGGTTGATCACGAAAATCGATCTGCAATTTTGAAGCATGAGGATTCATGGTCGAAGAA[CAGCAGCAGCAGCAG]CATCCGGAGGAAGAAAAATCAAGTGTTCCTTGAAGGTTATGTGGA
CL4423.Contig1_All_761_2	CAGCAGCAGCAGCAG	CAG(3*5)	183	15	CACAGAGCTTGAATTTTCAGATG	59.031	CTCCACATAACCTTCAAGGAACA	60.391	148	CACAGAGCTTGAATTTTCAGATGCAACATCGGTTGATCACGAAAATCGATCTGCAATTTTGAAGCATGAGGATTCATGGTCGAAGAA[CAGCAGCAGCAGCAG]CATCCGGAGGAAGAAAAATCAAGTGTTCCTTGAAGGTTATGTGGAG
CL4423.Contig1_All_761_3	CAGCAGCAGCAGCAG	CAG(3*5)	183	15	GATCTGCAATTTTGAAGCATGAG	61.098	GATCTTCGTCGGTTAAGCTCTTT	60.262	153	GATCTGCAATTTTGAAGCATGAGGATTCATGGTCGAAGAA[CAGCAGCAGCAGCAG]CATCCGGAGGAAGAAAAATCAAGTGTTCCTTGAAGGTTATGTGGAGACATCCGATGAAGATGAGCTTGTTAGGGCAAAGAGCTTAACCGACGAAGATC
CL4423.Contig1_All_761_4	CAGCAGCAGCAGCAG	CAG(3*5)	183	15	GATCTGCAATTTTGAAGCATGAG	61.098	TCCACATAACCTTCAAGGAACAC	60.268	100	GATCTGCAATTTTGAAGCATGAGGATTCATGGTCGAAGAA[CAGCAGCAGCAGCAG]CATCCGGAGGAAGAAAAATCAAGTGTTCCTTGAAGGTTATGTGGA
CL4423.Contig1_All_761_5	CAGCAGCAGCAGCAG	CAG(3*5)	183	15	AGCTTGAATTTTCAGATGCAACA	61.124	TCCACATAACCTTCAAGGAACAC	60.268	142	AGCTTGAATTTTCAGATGCAACATCGGTTGATCACGAAAATCGATCTGCAATTTTGAAGCATGAGGATTCATGGTCGAAGAA[CAGCAGCAGCAGCAG]CATCCGGAGGAAGAAAAATCAAGTGTTCCTTGAAGGTTATGTGGA
CL4436.Contig4_All_762_1	GAGAGAGAGAGAGA	GA(2*7)	359	14	AGCTAAATAAAGGTAAAGGGGGC	60.212	CAACTCAAAATTGATTCCCAAAA	60.2	150	AGCTAAATAAAGGTAAAGGGGGCAGGAGGACATAGTTGCCTTGCCTGTGGTAGTAATGT[GAGAGAGAGAGAGA]TAATTAATGGCATTTTTATGTTAAGAAGCTGTCTTGTCTTGTTGTATTATTATTTTTTGGGAATCAATTTTGAGTTG
CL4436.Contig4_All_762_2	GAGAGAGAGAGAGA	GA(2*7)	359	14	AGCTAAATAAAGGTAAAGGGGGC	60.212	CTCAACTCAAAATTGATTCCCAA	60.33	152	AGCTAAATAAAGGTAAAGGGGGCAGGAGGACATAGTTGCCTTGCCTGTGGTAGTAATGT[GAGAGAGAGAGAGA]TAATTAATGGCATTTTTATGTTAAGAAGCTGTCTTGTCTTGTTGTATTATTATTTTTTGGGAATCAATTTTGAGTTGAG
CL4436.Contig4_All_762_3	GAGAGAGAGAGAGA	GA(2*7)	359	14	CTAAATAAAGGTAAAGGGGGCAG	59.466	CAACTCAAAATTGATTCCCAAAA	60.2	148	CTAAATAAAGGTAAAGGGGGCAGGAGGACATAGTTGCCTTGCCTGTGGTAGTAATGT[GAGAGAGAGAGAGA]TAATTAATGGCATTTTTATGTTAAGAAGCTGTCTTGTCTTGTTGTATTATTATTTTTTGGGAATCAATTTTGAGTTG
CL4436.Contig4_All_762_4	GAGAGAGAGAGAGA	GA(2*7)	359	14	AGCTAAATAAAGGTAAAGGGGGC	60.212	TTCTCAACTCAAAATTGATTCCC	59.472	154	AGCTAAATAAAGGTAAAGGGGGCAGGAGGACATAGTTGCCTTGCCTGTGGTAGTAATGT[GAGAGAGAGAGAGA]TAATTAATGGCATTTTTATGTTAAGAAGCTGTCTTGTCTTGTTGTATTATTATTTTTTGGGAATCAATTTTGAGTTGAGAA
CL4436.Contig4_All_762_5	GAGAGAGAGAGAGA	GA(2*7)	359	14	CTAAATAAAGGTAAAGGGGGCAG	59.466	CTCAACTCAAAATTGATTCCCAA	60.33	150	CTAAATAAAGGTAAAGGGGGCAGGAGGACATAGTTGCCTTGCCTGTGGTAGTAATGT[GAGAGAGAGAGAGA]TAATTAATGGCATTTTTATGTTAAGAAGCTGTCTTGTCTTGTTGTATTATTATTTTTTGGGAATCAATTTTGAGTTGAG
CL4459.Contig1_All_766_1	TCTTTCTTTCTTTCTTTCTT	TCTT(4*5)	404	20	CAGGAGGAACTAGCAAGTAACCA	59.827	GAGTTGCTGTCAATCAAGGAATC	60.131	152	CAGGAGGAACTAGCAAGTAACCAAACACAATAGAACAAAGGGAATCTGGAGTTTACAAAATTCTAAAACAA[TCTTTCTTTCTTTCTTTCTT]ACTGTTTTTTGTTGGGTTCGAATACGTACTTGATCAATGATTCCTTGATTGACAGCAACTC
CL4459.Contig1_All_766_2	TCTTTCTTTCTTTCTTTCTT	TCTT(4*5)	404	20	CAGGAGGAACTAGCAAGTAACCA	59.827	GTACGTATTCGAACCCAACAAAA	60.154	120	CAGGAGGAACTAGCAAGTAACCAAACACAATAGAACAAAGGGAATCTGGAGTTTACAAAATTCTAAAACAA[TCTTTCTTTCTTTCTTTCTT]ACTGTTTTTTGTTGGGTTCGAATACGTAC
CL4459.Contig1_All_766_3	TCTTTCTTTCTTTCTTTCTT	TCTT(4*5)	404	20	CAGGAGGAACTAGCAAGTAACCA	59.827	AGTACGTATTCGAACCCAACAAA	59.821	121	CAGGAGGAACTAGCAAGTAACCAAACACAATAGAACAAAGGGAATCTGGAGTTTACAAAATTCTAAAACAA[TCTTTCTTTCTTTCTTTCTT]ACTGTTTTTTGTTGGGTTCGAATACGTACT
CL4459.Contig1_All_766_4	TCTTTCTTTCTTTCTTTCTT	TCTT(4*5)	404	20	CAGGAGGAACTAGCAAGTAACCA	59.827	AAGTACGTATTCGAACCCAACAA	59.821	122	CAGGAGGAACTAGCAAGTAACCAAACACAATAGAACAAAGGGAATCTGGAGTTTACAAAATTCTAAAACAA[TCTTTCTTTCTTTCTTTCTT]ACTGTTTTTTGTTGGGTTCGAATACGTACTT
CL4459.Contig1_All_766_5	TCTTTCTTTCTTTCTTTCTT	TCTT(4*5)	404	20	CCAAACACAATAGAACAAAGGGA	60.255	GAGTTGCTGTCAATCAAGGAATC	60.131	132	CCAAACACAATAGAACAAAGGGAATCTGGAGTTTACAAAATTCTAAAACAA[TCTTTCTTTCTTTCTTTCTT]ACTGTTTTTTGTTGGGTTCGAATACGTACTTGATCAATGATTCCTTGATTGACAGCAACTC
CL4476.Contig3_All_767_1	ACCACCACCACCACC	ACC(3*5)	519	15	ATAACCACCACCTCCGTAACC	59.99	CGTAACATTACAGTCAATGAGGC	58.712	153	ATAACCACCACCTCCGTAACCACCACCGCCTCCTTCACGGCGACCACCTCCGTA[ACCACCACCACCACC]GCCTCCGTATCCACCGCCTCCTTCACGGCGGCCGCCACCACCTCCACCACTGCGAGACTGAGCCTCATTGACTGTAATGTTACG
CL4476.Contig3_All_767_2	ACCACCACCACCACC	ACC(3*5)	519	15	ATAACCACCACCTCCGTAACC	59.99	CGTAACATTACAGTCAATGAGGCT	59.623	153	ATAACCACCACCTCCGTAACCACCACCGCCTCCTTCACGGCGACCACCTCCGTA[ACCACCACCACCACC]GCCTCCGTATCCACCGCCTCCTTCACGGCGGCCGCCACCACCTCCACCACTGCGAGACTGAGCCTCATTGACTGTAATGTTACG
CL4476.Contig3_All_767_3	ACCACCACCACCACC	ACC(3*5)	519	15	ATAACCACCACCTCCGTAACC	59.99	ACGTAACATTACAGTCAATGAGGC	59.501	154	ATAACCACCACCTCCGTAACCACCACCGCCTCCTTCACGGCGACCACCTCCGTA[ACCACCACCACCACC]GCCTCCGTATCCACCGCCTCCTTCACGGCGGCCGCCACCACCTCCACCACTGCGAGACTGAGCCTCATTGACTGTAATGTTACGT
CL4476.Contig3_All_767_4	ACCACCACCACCACC	ACC(3*5)	519	15	CATAACCACCACCTCCGTAAC	59.228	CGTAACATTACAGTCAATGAGGC	58.712	154	CATAACCACCACCTCCGTAACCACCACCGCCTCCTTCACGGCGACCACCTCCGTA[ACCACCACCACCACC]GCCTCCGTATCCACCGCCTCCTTCACGGCGGCCGCCACCACCTCCACCACTGCGAGACTGAGCCTCATTGACTGTAATGTTACG
CL4476.Contig3_All_767_5	ACCACCACCACCACC	ACC(3*5)	519	15	CATAACCACCACCTCCGTAAC	59.228	CGTAACATTACAGTCAATGAGGCT	59.623	154	CATAACCACCACCTCCGTAACCACCACCGCCTCCTTCACGGCGACCACCTCCGTA[ACCACCACCACCACC]GCCTCCGTATCCACCGCCTCCTTCACGGCGGCCGCCACCACCTCCACCACTGCGAGACTGAGCCTCATTGACTGTAATGTTACG
CL4489.Contig2_All_768_1	GGTTAGGGTTAGGGTTAGGGTTAG	GGTTAG(6*4)	762	24	TACCATTACCGTTTTGCTCATTC	60.245	ACGAAGAACCCAATCATCCTATC	60.555	90	TACCATTACCGTTTTGCTCATTCAAATTAAAAGTAAGGTTAA[GGTTAGGGTTAGGGTTAGGGTTAG]GGATAGGATGATTGGGTTCTTCGT
CL4489.Contig2_All_768_2	GGTTAGGGTTAGGGTTAGGGTTAG	GGTTAG(6*4)	762	24	TACCATTACCGTTTTGCTCATTC	60.245	GACGAAGAACCCAATCATCCTAT	60.555	91	TACCATTACCGTTTTGCTCATTCAAATTAAAAGTAAGGTTAA[GGTTAGGGTTAGGGTTAGGGTTAG]GGATAGGATGATTGGGTTCTTCGTC
CL4489.Contig2_All_768_3	GGTTAGGGTTAGGGTTAGGGTTAG	GGTTAG(6*4)	762	24	TGAACTGTTGGGATAGGCAATAC	60.25	ACGAAGAACCCAATCATCCTATC	60.555	110	TGAACTGTTGGGATAGGCAATACCATTACCGTTTTGCTCATTCAAATTAAAAGTAAGGTTAA[GGTTAGGGTTAGGGTTAGGGTTAG]GGATAGGATGATTGGGTTCTTCGT
CL4489.Contig2_All_768_4	GGTTAGGGTTAGGGTTAGGGTTAG	GGTTAG(6*4)	762	24	TGAACTGTTGGGATAGGCAATAC	60.25	GACGAAGAACCCAATCATCCTAT	60.555	111	TGAACTGTTGGGATAGGCAATACCATTACCGTTTTGCTCATTCAAATTAAAAGTAAGGTTAA[GGTTAGGGTTAGGGTTAGGGTTAG]GGATAGGATGATTGGGTTCTTCGTC
CL4489.Contig2_All_768_5	GGTTAGGGTTAGGGTTAGGGTTAG	GGTTAG(6*4)	762	24	GGATAGGCAATACCATTACCGTT	60.327	ACGAAGAACCCAATCATCCTATC	60.555	100	GGATAGGCAATACCATTACCGTTTTGCTCATTCAAATTAAAAGTAAGGTTAA[GGTTAGGGTTAGGGTTAGGGTTAG]GGATAGGATGATTGGGTTCTTCGT
CL4495.Contig2_All_769_1	CTCTCTCTCTCT	CT(2*6)	1920	12	ATCATATCCTCACTTGCACCTGT	59.906	CGATGGATGGACTGTACTTTTCT	59.535	121	ATCATATCCTCACTTGCACCTGTTTCCATTAACGGAGATCCTTATCTCCCTCTCC[CTCTCTCTCTCT]CAAACCCCTCACACCATGAAAAAGCTATACAAGAAAAGTACAGTCCATCCATCG
CL4495.Contig2_All_769_2	CTCTCTCTCTCT	CT(2*6)	1920	12	CTTTCCAGCATTCTTTGTCACTT	59.812	CGATGGATGGACTGTACTTTTCT	59.535	158	CTTTCCAGCATTCTTTGTCACTTCTTCAAACCAACTGATCATATCCTCACTTGCACCTGTTTCCATTAACGGAGATCCTTATCTCCCTCTCC[CTCTCTCTCTCT]CAAACCCCTCACACCATGAAAAAGCTATACAAGAAAAGTACAGTCCATCCATCG
CL4495.Contig2_All_769_3	CTCTCTCTCTCT	CT(2*6)	1920	12	CCAGCATTCTTTGTCACTTCTTC	60.289	CGATGGATGGACTGTACTTTTCT	59.535	154	CCAGCATTCTTTGTCACTTCTTCAAACCAACTGATCATATCCTCACTTGCACCTGTTTCCATTAACGGAGATCCTTATCTCCCTCTCC[CTCTCTCTCTCT]CAAACCCCTCACACCATGAAAAAGCTATACAAGAAAAGTACAGTCCATCCATCG
CL4495.Contig2_All_769_4	CTCTCTCTCTCT	CT(2*6)	1920	12	TCCAGCATTCTTTGTCACTTCTT	60.289	CGATGGATGGACTGTACTTTTCT	59.535	155	TCCAGCATTCTTTGTCACTTCTTCAAACCAACTGATCATATCCTCACTTGCACCTGTTTCCATTAACGGAGATCCTTATCTCCCTCTCC[CTCTCTCTCTCT]CAAACCCCTCACACCATGAAAAAGCTATACAAGAAAAGTACAGTCCATCCATCG
CL4495.Contig2_All_769_5	CTCTCTCTCTCT	CT(2*6)	1920	12	TTCCAGCATTCTTTGTCACTTCT	60.289	CGATGGATGGACTGTACTTTTCT	59.535	156	TTCCAGCATTCTTTGTCACTTCTTCAAACCAACTGATCATATCCTCACTTGCACCTGTTTCCATTAACGGAGATCCTTATCTCCCTCTCC[CTCTCTCTCTCT]CAAACCCCTCACACCATGAAAAAGCTATACAAGAAAAGTACAGTCCATCCATCG
CL4504.Contig2_All_770_1	TCTCTCTCTCTC	TC(2*6)	286	12	CAAGCTTTTCTCCTTTTGATGTG	60.275	TCACAACTCAAACCCACAAATAA	59.411	151	CAAGCTTTTCTCCTTTTGATGTGCCTTGTGGTTTACTCATCGCAGCAGATTTCGTCGATGGTGAAAAAAGGTAGCTGGATTTGATCAAATCGGCCGAGGGTAGGGTGGTCTT[TCTCTCTCTCTC]TAGATTATTTGTGGGTTTGAGTTGTGA
CL4504.Contig2_All_770_2	TCTCTCTCTCTC	TC(2*6)	286	12	GTTTACTCATCGCAGCAGATTTC	60.277	TCACAACTCAAACCCACAAATAA	59.411	121	GTTTACTCATCGCAGCAGATTTCGTCGATGGTGAAAAAAGGTAGCTGGATTTGATCAAATCGGCCGAGGGTAGGGTGGTCTT[TCTCTCTCTCTC]TAGATTATTTGTGGGTTTGAGTTGTGA
CL4504.Contig2_All_770_3	TCTCTCTCTCTC	TC(2*6)	286	12	GTTTACTCATCGCAGCAGATTTC	60.277	TTCACAACTCAAACCCACAAATA	59.411	122	GTTTACTCATCGCAGCAGATTTCGTCGATGGTGAAAAAAGGTAGCTGGATTTGATCAAATCGGCCGAGGGTAGGGTGGTCTT[TCTCTCTCTCTC]TAGATTATTTGTGGGTTTGAGTTGTGAA
CL4504.Contig2_All_770_4	TCTCTCTCTCTC	TC(2*6)	286	12	ATGTGCCTTGTGGTTTACTCATC	60.296	TCACAACTCAAACCCACAAATAA	59.411	133	ATGTGCCTTGTGGTTTACTCATCGCAGCAGATTTCGTCGATGGTGAAAAAAGGTAGCTGGATTTGATCAAATCGGCCGAGGGTAGGGTGGTCTT[TCTCTCTCTCTC]TAGATTATTTGTGGGTTTGAGTTGTGA
CL4504.Contig2_All_770_5	TCTCTCTCTCTC	TC(2*6)	286	12	ATGTGCCTTGTGGTTTACTCATC	60.296	TTCACAACTCAAACCCACAAATA	59.411	134	ATGTGCCTTGTGGTTTACTCATCGCAGCAGATTTCGTCGATGGTGAAAAAAGGTAGCTGGATTTGATCAAATCGGCCGAGGGTAGGGTGGTCTT[TCTCTCTCTCTC]TAGATTATTTGTGGGTTTGAGTTGTGAA
CL4504.Contig3_All_771_1	AGCAGCAGCAGCAGCAGC	AGC(3*6)	215	18	TCTTACCCAGTCTTTTAGATCAGGA	59.692	CAATCAGCCTTGAGTACTGGTTC	60.178	151	TCTTACCCAGTCTTTTAGATCAGGA[AGCAGCAGCAGCAGCAGC]AGGTGGAGGGGTGTCTGGCAACATGGCAACTGTCACCACAAAAAATTCGCACCCGACTGCTAAACCGTACGGGTTTGCATCACTGGAACCAGTACTCAAGGCTGATTG
CL4504.Contig3_All_771_2	AGCAGCAGCAGCAGCAGC	AGC(3*6)	215	18	TTACCCAGTCTTTTAGATCAGGAA	58.399	CAATCAGCCTTGAGTACTGGTTC	60.178	149	TTACCCAGTCTTTTAGATCAGGA[AGCAGCAGCAGCAGCAGC]AGGTGGAGGGGTGTCTGGCAACATGGCAACTGTCACCACAAAAAATTCGCACCCGACTGCTAAACCGTACGGGTTTGCATCACTGGAACCAGTACTCAAGGCTGATTG
CL4504.Contig3_All_771_3	AGCAGCAGCAGCAGCAGC	AGC(3*6)	215	18	TCTTCCATCATATCTTCTTACCCA	59.016	GTACTGGTTCCAGTGATGCAAAC	60.826	153	TCTTCCATCATATCTTCTTACCCAGTCTTTTAGATCAGGA[AGCAGCAGCAGCAGCAGC]AGGTGGAGGGGTGTCTGGCAACATGGCAACTGTCACCACAAAAAATTCGCACCCGACTGCTAAACCGTACGGGTTTGCATCACTGGAACCAGTAC
CL4504.Contig3_All_771_4	AGCAGCAGCAGCAGCAGC	AGC(3*6)	215	18	CTTACCCAGTCTTTTAGATCAGGAA	59.268	CAATCAGCCTTGAGTACTGGTTC	60.178	150	CTTACCCAGTCTTTTAGATCAGGA[AGCAGCAGCAGCAGCAGC]AGGTGGAGGGGTGTCTGGCAACATGGCAACTGTCACCACAAAAAATTCGCACCCGACTGCTAAACCGTACGGGTTTGCATCACTGGAACCAGTACTCAAGGCTGATTG
CL4504.Contig3_All_771_5	AGCAGCAGCAGCAGCAGC	AGC(3*6)	215	18	TTCTTACCCAGTCTTTTAGATCAGG	59.268	CAATCAGCCTTGAGTACTGGTTC	60.178	152	TTCTTACCCAGTCTTTTAGATCAGGA[AGCAGCAGCAGCAGCAGC]AGGTGGAGGGGTGTCTGGCAACATGGCAACTGTCACCACAAAAAATTCGCACCCGACTGCTAAACCGTACGGGTTTGCATCACTGGAACCAGTACTCAAGGCTGATTG
CL4517.Contig3_All_772_1	TCTCTCTCTCTC	TC(2*6)	1465	12	AGCTGGAGAATAGGAGTCATGTG	59.787	CGCCTTGTAGAGGAAGAGATTTT	60.255	147	AGCTGGAGAATAGGAGTCATGTGCCCCTGAAACGGGGATGCTGTTAGCACCACCAGCGGCCACCGTCCTCCACCTTCTTCTTCTTCCA[TCTCTCTCTCTC]ACACACACATACACACACTGAGATAAAATCTCTTCCTCTACAAGGCG
CL4517.Contig3_All_772_2	TCTCTCTCTCTC	TC(2*6)	1465	12	CAGCTGGAGAATAGGAGTCATGT	59.787	CGCCTTGTAGAGGAAGAGATTTT	60.255	148	CAGCTGGAGAATAGGAGTCATGTGCCCCTGAAACGGGGATGCTGTTAGCACCACCAGCGGCCACCGTCCTCCACCTTCTTCTTCTTCCA[TCTCTCTCTCTC]ACACACACATACACACACTGAGATAAAATCTCTTCCTCTACAAGGCG
CL4517.Contig3_All_772_3	TCTCTCTCTCTC	TC(2*6)	1465	12	AGCTGGAGAATAGGAGTCATGTG	59.787	CGCCTTGTAGAGGAAGAGATTTTA	60.256	147	AGCTGGAGAATAGGAGTCATGTGCCCCTGAAACGGGGATGCTGTTAGCACCACCAGCGGCCACCGTCCTCCACCTTCTTCTTCTTCCA[TCTCTCTCTCTC]ACACACACATACACACACTGAGATAAAATCTCTTCCTCTACAAGGCG
CL4517.Contig3_All_772_4	TCTCTCTCTCTC	TC(2*6)	1465	12	CAGCTGGAGAATAGGAGTCATGT	59.787	CGCCTTGTAGAGGAAGAGATTTTA	60.256	148	CAGCTGGAGAATAGGAGTCATGTGCCCCTGAAACGGGGATGCTGTTAGCACCACCAGCGGCCACCGTCCTCCACCTTCTTCTTCTTCCA[TCTCTCTCTCTC]ACACACACATACACACACTGAGATAAAATCTCTTCCTCTACAAGGCG
CL4517.Contig3_All_772_5	TCTCTCTCTCTC	TC(2*6)	1465	12	CCAGCTGGAGAATAGGAGTCAT	59.735	CGCCTTGTAGAGGAAGAGATTTT	60.255	149	CCAGCTGGAGAATAGGAGTCATGTGCCCCTGAAACGGGGATGCTGTTAGCACCACCAGCGGCCACCGTCCTCCACCTTCTTCTTCTTCCA[TCTCTCTCTCTC]ACACACACATACACACACTGAGATAAAATCTCTTCCTCTACAAGGCG
CL4532.Contig4_All_773_1	GGAGGAGGAGGAGGA	GGA(3*5)	723	15	CACGGCAAATAGTCCAAAAACTA	60.391	GAACAGAGCAACTTCAAAGCCTA	60.069	155	CACGGCAAATAGTCCAAAAACTATCCTCCCCATGGACCACGGGAGCTCGCGCTGGAACC[GGAGGAGGAGGAGGA]GCCCGATACGGAACTGATGCTGGCCCCCTCTGGGTAGTGGTGGTACTATTGCAACTCCTAGGCTTTGAAGTTGCTCTGTTC
CL4532.Contig4_All_773_2	GGAGGAGGAGGAGGA	GGA(3*5)	723	15	CACGGCAAATAGTCCAAAAACTA	60.391	TCAAAGCCTAGGAGTTGCAATAG	59.926	142	CACGGCAAATAGTCCAAAAACTATCCTCCCCATGGACCACGGGAGCTCGCGCTGGAACC[GGAGGAGGAGGAGGA]GCCCGATACGGAACTGATGCTGGCCCCCTCTGGGTAGTGGTGGTACTATTGCAACTCCTAGGCTTTGA
CL4532.Contig4_All_773_3	GGAGGAGGAGGAGGA	GGA(3*5)	723	15	CACGGCAAATAGTCCAAAAACTA	60.391	GCAATAGTACCACCACTACCCAG	59.833	126	CACGGCAAATAGTCCAAAAACTATCCTCCCCATGGACCACGGGAGCTCGCGCTGGAACC[GGAGGAGGAGGAGGA]GCCCGATACGGAACTGATGCTGGCCCCCTCTGGGTAGTGGTGGTACTATTGC
CL4532.Contig4_All_773_4	GGAGGAGGAGGAGGA	GGA(3*5)	723	15	CACGGCAAATAGTCCAAAAACTA	60.391	TTGCAATAGTACCACCACTACCC	60.176	128	CACGGCAAATAGTCCAAAAACTATCCTCCCCATGGACCACGGGAGCTCGCGCTGGAACC[GGAGGAGGAGGAGGA]GCCCGATACGGAACTGATGCTGGCCCCCTCTGGGTAGTGGTGGTACTATTGCAA
CL4532.Contig4_All_773_5	GGAGGAGGAGGAGGA	GGA(3*5)	723	15	CACGGCAAATAGTCCAAAAACTA	60.391	GGAGTTGCAATAGTACCACCACT	59.468	132	CACGGCAAATAGTCCAAAAACTATCCTCCCCATGGACCACGGGAGCTCGCGCTGGAACC[GGAGGAGGAGGAGGA]GCCCGATACGGAACTGATGCTGGCCCCCTCTGGGTAGTGGTGGTACTATTGCAACTCC
CL4560.Contig1_All_776_1	GCGGCAGCGGCAGCGGCAGCGGCA	GCGGCA(6*4)	183	24	GATGAACATCACCACTTCCATTT	60.11	TGGATGCACAATAACAAAAACAC	59.793	145	GATGAACATCACCACTTCCATTTTGATGATGAGTACTGTCATTACTACGTACG[GCGGCAGCGGCAGCGGCAGCGGCA]GCATCGGCGGTGGTTACGGTGGTGTCTTTTTCTCTCTTCCCAAAAGTGTTTTTGTTATTGTGCATCCA
CL4560.Contig1_All_776_2	GCGGCAGCGGCAGCGGCAGCGGCA	GCGGCA(6*4)	183	24	CCACTTCCATTTTGATGATGAGT	60.235	GAGGGGTTTTTAAAGTTTGGATG	60.095	151	CCACTTCCATTTTGATGATGAGTACTGTCATTACTACGTACG[GCGGCAGCGGCAGCGGCAGCGGCA]GCATCGGCGGTGGTTACGGTGGTGTCTTTTTCTCTCTTCCCAAAAGTGTTTTTGTTATTGTGCATCCAAACTTTAAAAACCCCTC
CL4560.Contig1_All_776_3	GCGGCAGCGGCAGCGGCAGCGGCA	GCGGCA(6*4)	183	24	ACCACTTCCATTTTGATGATGAG	60.235	GAGGGGTTTTTAAAGTTTGGATG	60.095	152	ACCACTTCCATTTTGATGATGAGTACTGTCATTACTACGTACG[GCGGCAGCGGCAGCGGCAGCGGCA]GCATCGGCGGTGGTTACGGTGGTGTCTTTTTCTCTCTTCCCAAAAGTGTTTTTGTTATTGTGCATCCAAACTTTAAAAACCCCTC
CL4560.Contig1_All_776_4	GCGGCAGCGGCAGCGGCAGCGGCA	GCGGCA(6*4)	183	24	GATGAACATCACCACTTCCATTT	60.11	TTGGATGCACAATAACAAAAACA	60.265	146	GATGAACATCACCACTTCCATTTTGATGATGAGTACTGTCATTACTACGTACG[GCGGCAGCGGCAGCGGCAGCGGCA]GCATCGGCGGTGGTTACGGTGGTGTCTTTTTCTCTCTTCCCAAAAGTGTTTTTGTTATTGTGCATCCAA
CL4560.Contig1_All_776_5	GCGGCAGCGGCAGCGGCAGCGGCA	GCGGCA(6*4)	183	24	GATGAACATCACCACTTCCATTT	60.11	GAGAGAAAAAGACACCACCGTAA	59.682	113	GATGAACATCACCACTTCCATTTTGATGATGAGTACTGTCATTACTACGTACG[GCGGCAGCGGCAGCGGCAGCGGCA]GCATCGGCGGTGGTTACGGTGGTGTCTTTTTCTCTC
CL4561.Contig2_All_778_3	CTATTACTATTACTATTACTATTA	CTATTA(6*4)	166	24	GCTCCTTACCTCCACTGTCACTC	61.574	GTAACTGCCATACCATTACCACC	59.557	138	GCTCCTTACCTCCACTGTCACTCGCCGAGGGAGCCTCGTCAGCGGGAGTAAACGGCAGCCGTGGCAGCGACCTAGAGGAAGAC[CTATTACTATTACTATTACTATTA]CTGCCAAGGGTGGTAATGGTATGGCAGTTAC
CL4561.Contig2_All_778_4	CTATTACTATTACTATTACTATTA	CTATTA(6*4)	166	24	GCTCCTTACCTCCACTGTCACTC	61.574	CGTAACTGCCATACCATTACCAC	60.533	139	GCTCCTTACCTCCACTGTCACTCGCCGAGGGAGCCTCGTCAGCGGGAGTAAACGGCAGCCGTGGCAGCGACCTAGAGGAAGAC[CTATTACTATTACTATTACTATTA]CTGCCAAGGGTGGTAATGGTATGGCAGTTACG
CL4565.Contig2_All_779_1	GTGGTGGTGGTGGTGGTGGTG	GTG(3*7)	1206	21	CCATGAAATTTTCTCCATCAAAA	60.168	AACAATCCTCACGACCTCCTC	60.505	110	CCATGAAATTTTCTCCATCAAAACTTGAGTTTTGTTGACTATAACCATCTACAGGCCAAGCAGAA[GTGGTGGTGGTGGTGGTGGTG]GAGGAGGAGGTCGTGAGGATTGTT
CL4565.Contig2_All_779_2	GTGGTGGTGGTGGTGGTGGTG	GTG(3*7)	1206	21	AAGAAACCCATGAAATTTTCTCC	59.725	AACAATCCTCACGACCTCCTC	60.505	117	AAGAAACCCATGAAATTTTCTCCATCAAAACTTGAGTTTTGTTGACTATAACCATCTACAGGCCAAGCAGAA[GTGGTGGTGGTGGTGGTGGTG]GAGGAGGAGGTCGTGAGGATTGTT
CL4565.Contig2_All_779_3	GTGGTGGTGGTGGTGGTGGTG	GTG(3*7)	1206	21	AAACCCATGAAATTTTCTCCATC	60.4	AACAATCCTCACGACCTCCTC	60.505	114	AAACCCATGAAATTTTCTCCATCAAAACTTGAGTTTTGTTGACTATAACCATCTACAGGCCAAGCAGAA[GTGGTGGTGGTGGTGGTGGTG]GAGGAGGAGGTCGTGAGGATTGTT
CL4565.Contig2_All_779_4	GTGGTGGTGGTGGTGGTGGTG	GTG(3*7)	1206	21	GAAACCCATGAAATTTTCTCCAT	60.4	AACAATCCTCACGACCTCCTC	60.505	115	GAAACCCATGAAATTTTCTCCATCAAAACTTGAGTTTTGTTGACTATAACCATCTACAGGCCAAGCAGAA[GTGGTGGTGGTGGTGGTGGTG]GAGGAGGAGGTCGTGAGGATTGTT
CL4565.Contig2_All_779_5	GTGGTGGTGGTGGTGGTGGTG	GTG(3*7)	1206	21	CTATAACCATCTACAGGCCAAGC	59.218	CAGTGCTTCTGCTTCAAATTCC	61.272	160	CTATAACCATCTACAGGCCAAGCAGAA[GTGGTGGTGGTGGTGGTGGTG]GAGGAGGAGGTCGTGAGGATTGTTGGAGCGAAGGTGCCACCGCTGTGTTGATTGATGCGTGGGGAGAGCGGTACCTGGAGCTCAGCAGGGGGAATTTGAAGCAGAAGCACTG
CL458.Contig1_All_61_1	ACCACCACCACCACCACCACC	ACC(3*7)	272	21	GCAAGCATTTTGGAAATCACTAC	60.023	CCAAACAAATCCCAATCTCTACA	60.223	157	GCAAGCATTTTGGAAATCACTACATAATTATGCATCTGAAAAACCATGCTTTGAGGTGCACCATTAGCATACATATATAAAATTAATGTAA[ACCACCACCACCACCACCACC]CATTACCTCCATAGAGGAGACATGTAGAGATTGGGATTTGTTTGG
CL458.Contig1_All_61_2	ACCACCACCACCACCACCACC	ACC(3*7)	272	21	AGCAAGCATTTTGGAAATCACTA	60.141	CCAAACAAATCCCAATCTCTACA	60.223	158	AGCAAGCATTTTGGAAATCACTACATAATTATGCATCTGAAAAACCATGCTTTGAGGTGCACCATTAGCATACATATATAAAATTAATGTAA[ACCACCACCACCACCACCACC]CATTACCTCCATAGAGGAGACATGTAGAGATTGGGATTTGTTTGG
CL458.Contig1_All_61_3	ACCACCACCACCACCACCACC	ACC(3*7)	272	21	GCAAGCATTTTGGAAATCACTAC	60.023	TCCCAATCTCTACATGTCTCCTC	59.59	148	GCAAGCATTTTGGAAATCACTACATAATTATGCATCTGAAAAACCATGCTTTGAGGTGCACCATTAGCATACATATATAAAATTAATGTAA[ACCACCACCACCACCACCACC]CATTACCTCCATAGAGGAGACATGTAGAGATTGGGA
CL458.Contig1_All_61_4	ACCACCACCACCACCACCACC	ACC(3*7)	272	21	ATTATGCATCTGAAAAACCATGC	60.221	CCAAACAAATCCCAATCTCTACA	60.223	131	ATTATGCATCTGAAAAACCATGCTTTGAGGTGCACCATTAGCATACATATATAAAATTAATGTAA[ACCACCACCACCACCACCACC]CATTACCTCCATAGAGGAGACATGTAGAGATTGGGATTTGTTTGG
CL458.Contig1_All_61_5	ACCACCACCACCACCACCACC	ACC(3*7)	272	21	AGCAAGCATTTTGGAAATCACTA	60.141	TCCCAATCTCTACATGTCTCCTC	59.59	149	AGCAAGCATTTTGGAAATCACTACATAATTATGCATCTGAAAAACCATGCTTTGAGGTGCACCATTAGCATACATATATAAAATTAATGTAA[ACCACCACCACCACCACCACC]CATTACCTCCATAGAGGAGACATGTAGAGATTGGGA
CL4596.Contig1_All_780_1	CTGCTGCTGCTGCTG	CTG(3*5)	212	15	CAACATCCAAACAACAACTACCA	59.815	ACATGGAGTTGCAGAAGAAGAAG	59.936	159	CAACATCCAAACAACAACTACCAACTTTAGCAATACACTCCTCACTCCTCACTACACCACCATAATTTCAACCTTCTTCAGCATGAGTCGTGCTTTGTTGCCTTTTCTTCACTGCTA[CTGCTGCTGCTGCTG]ACATCTTCTTCTTCTGCAACTCCATGT
CL4596.Contig1_All_780_2	CTGCTGCTGCTGCTG	CTG(3*5)	212	15	GCAATACACTCCTCACTCCTCAC	60.189	ACATGGAGTTGCAGAAGAAGAAG	59.936	130	GCAATACACTCCTCACTCCTCACTACACCACCATAATTTCAACCTTCTTCAGCATGAGTCGTGCTTTGTTGCCTTTTCTTCACTGCTA[CTGCTGCTGCTGCTG]ACATCTTCTTCTTCTGCAACTCCATGT
CL4596.Contig1_All_780_3	CTGCTGCTGCTGCTG	CTG(3*5)	212	15	CTCCTCACTCCTCACTACACCAC	60.22	ACATGGAGTTGCAGAAGAAGAAG	59.936	122	CTCCTCACTCCTCACTACACCACCATAATTTCAACCTTCTTCAGCATGAGTCGTGCTTTGTTGCCTTTTCTTCACTGCTA[CTGCTGCTGCTGCTG]ACATCTTCTTCTTCTGCAACTCCATGT
CL4596.Contig1_All_780_4	CTGCTGCTGCTGCTG	CTG(3*5)	212	15	CACTCCTCACTCCTCACTACACC	60.22	ACATGGAGTTGCAGAAGAAGAAG	59.936	124	CACTCCTCACTCCTCACTACACCACCATAATTTCAACCTTCTTCAGCATGAGTCGTGCTTTGTTGCCTTTTCTTCACTGCTA[CTGCTGCTGCTGCTG]ACATCTTCTTCTTCTGCAACTCCATGT
CL4596.Contig1_All_780_5	CTGCTGCTGCTGCTG	CTG(3*5)	212	15	AGCAATACACTCCTCACTCCTCA	60.316	ACATGGAGTTGCAGAAGAAGAAG	59.936	131	AGCAATACACTCCTCACTCCTCACTACACCACCATAATTTCAACCTTCTTCAGCATGAGTCGTGCTTTGTTGCCTTTTCTTCACTGCTA[CTGCTGCTGCTGCTG]ACATCTTCTTCTTCTGCAACTCCATGT
CL4605.Contig1_All_781_4	GAAGATGAAGATGAAGATGAAGAT	GAAGAT(6*4)	415	24	GGAAAAGAGGAAGGTTTCGTGTA	60.829	GTTTTCATCCTCCTCTTCCTGAT	59.96	157	GGAAAAGAGGAAGGTTTCGTGTACG[GAAGATGAAGATGAAGATGAAGAT]AATTCTGGGTTAATGTCTACAAGTAGGAAGGGAAACCAGATAAAGGAGACTGGAGAAAAGAGGATGGTTTCATATGAAGAAGACAATCAGGAAGAGGAGGATGAAAAC
CL4605.Contig1_All_781_5	GAAGATGAAGATGAAGATGAAGAT	GAAGAT(6*4)	415	24	GGAAAAGAGGAAGGTTTCGTGTA	60.829	TCTCCTTTATCTGGTTTCCCTTC	59.958	98	GGAAAAGAGGAAGGTTTCGTGTACG[GAAGATGAAGATGAAGATGAAGAT]AATTCTGGGTTAATGTCTACAAGTAGGAAGGGAAACCAGATAAAGGAGA
CL4629.Contig2_All_789_1	AGAGAGAGAGAGAGAGAG	AG(2*9)	1083	18	AAATGAACAGTTCTTGGGATGAA	59.864	TGAATGACAGCTTTTATCCATCA	59.6	139	AAATGAACAGTTCTTGGGATGAATTATATATAC[AGAGAGAGAGAGAGAGAG]CGAAGAGAGAGTGTTGTGTGTAGATCTAGAGAGAGAAAGTTTCACTGTGTGTTTCACTGTGTCTATGATGGATAAAAGCTGTCATTCA
CL4629.Contig2_All_789_2	AGAGAGAGAGAGAGAGAG	AG(2*9)	1083	18	GAAATGAACAGTTCTTGGGATGA	60.346	TGAATGACAGCTTTTATCCATCA	59.6	140	GAAATGAACAGTTCTTGGGATGAATTATATATAC[AGAGAGAGAGAGAGAGAG]CGAAGAGAGAGTGTTGTGTGTAGATCTAGAGAGAGAAAGTTTCACTGTGTGTTTCACTGTGTCTATGATGGATAAAAGCTGTCATTCA
CL4629.Contig2_All_789_3	AGAGAGAGAGAGAGAGAG	AG(2*9)	1083	18	AAATGAACAGTTCTTGGGATGAA	59.864	AGATTCTTCCCCAGATGAATGAC	60.679	154	AAATGAACAGTTCTTGGGATGAATTATATATAC[AGAGAGAGAGAGAGAGAG]CGAAGAGAGAGTGTTGTGTGTAGATCTAGAGAGAGAAAGTTTCACTGTGTGTTTCACTGTGTCTATGATGGATAAAAGCTGTCATTCATCTGGGGAAGAATCT
CL4629.Contig2_All_789_4	AGAGAGAGAGAGAGAGAG	AG(2*9)	1083	18	GAAATGAACAGTTCTTGGGATGA	60.346	AGATTCTTCCCCAGATGAATGAC	60.679	155	GAAATGAACAGTTCTTGGGATGAATTATATATAC[AGAGAGAGAGAGAGAGAG]CGAAGAGAGAGTGTTGTGTGTAGATCTAGAGAGAGAAAGTTTCACTGTGTGTTTCACTGTGTCTATGATGGATAAAAGCTGTCATTCATCTGGGGAAGAATCT
CL4629.Contig2_All_789_5	AGAGAGAGAGAGAGAGAG	AG(2*9)	1083	18	AAATGAACAGTTCTTGGGATGAA	59.864	CCATCATAGACACAGTGAAACACA	59.958	122	AAATGAACAGTTCTTGGGATGAATTATATATAC[AGAGAGAGAGAGAGAGAG]CGAAGAGAGAGTGTTGTGTGTAGATCTAGAGAGAGAAAGTTTCACTGTGTGTTTCACTGTGTCTATGATGG
CL4629.Contig3_All_790_1	AGAGAGAGAGAGAGAGAG	AG(2*9)	648	18	TTCGTAGAAAGGAGAAAGGGACT	59.784	TGAATGACAGCTTTTATCCATCA	59.6	155	TTCGTAGAAAGGAGAAAGGGACTATTAGATTTTTTACATCAACATATAC[AGAGAGAGAGAGAGAGAG]CGAAGAGAGAGTGTTGTGTGTAGATCTAGAGAGAGAAAGTTTCACTGTGTGTTTCACTGTGTCTATGATGGATAAAAGCTGTCATTCA
CL4629.Contig3_All_790_2	AGAGAGAGAGAGAGAGAG	AG(2*9)	648	18	GTTCGTAGAAAGGAGAAAGGGAC	59.664	TGAATGACAGCTTTTATCCATCA	59.6	156	GTTCGTAGAAAGGAGAAAGGGACTATTAGATTTTTTACATCAACATATAC[AGAGAGAGAGAGAGAGAG]CGAAGAGAGAGTGTTGTGTGTAGATCTAGAGAGAGAAAGTTTCACTGTGTGTTTCACTGTGTCTATGATGGATAAAAGCTGTCATTCA
CL4629.Contig3_All_790_3	AGAGAGAGAGAGAGAGAG	AG(2*9)	648	18	AAGGTTCGTAGAAAGGAGAAAGG	59.346	TGAATGACAGCTTTTATCCATCA	59.6	159	AAGGTTCGTAGAAAGGAGAAAGGGACTATTAGATTTTTTACATCAACATATAC[AGAGAGAGAGAGAGAGAG]CGAAGAGAGAGTGTTGTGTGTAGATCTAGAGAGAGAAAGTTTCACTGTGTGTTTCACTGTGTCTATGATGGATAAAAGCTGTCATTCA
CL4629.Contig3_All_790_4	AGAGAGAGAGAGAGAGAG	AG(2*9)	648	18	GCAAGAGACAGACACAGAAAGGT	59.974	CCATCATAGACACAGTGAAACACA	59.958	160	GCAAGAGACAGACACAGAAAGGTTCGTAGAAAGGAGAAAGGGACTATTAGATTTTTTACATCAACATATAC[AGAGAGAGAGAGAGAGAG]CGAAGAGAGAGTGTTGTGTGTAGATCTAGAGAGAGAAAGTTTCACTGTGTGTTTCACTGTGTCTATGATGG
CL4629.Contig3_All_790_5	AGAGAGAGAGAGAGAGAG	AG(2*9)	648	18	AGAGACAGACACAGAAAGGTTCG	59.967	CCATCATAGACACAGTGAAACACA	59.958	157	AGAGACAGACACAGAAAGGTTCGTAGAAAGGAGAAAGGGACTATTAGATTTTTTACATCAACATATAC[AGAGAGAGAGAGAGAGAG]CGAAGAGAGAGTGTTGTGTGTAGATCTAGAGAGAGAAAGTTTCACTGTGTGTTTCACTGTGTCTATGATGG
CL4633.Contig1_All_795_1	GATGATGATGATGAT	GAT(3*5)	1907	15	GCAAAGAAGAAGCTGAACATCAT	59.912	GCAGAAGAAGGAGGAGTTTGATT	60.248	154	GCAAAGAAGAAGCTGAACATCATAATCATAGTCCTCATCATCAAGATGAAGATCAA[GATGATGATGATGAT]GAAGATGATGAAGAACAGCAAGATAAAGAAAACACTAAATACCATAATCATAATTATAAAAATCAAACTCCTCCTTCTTCTGC
CL4633.Contig1_All_795_2	GATGATGATGATGAT	GAT(3*5)	1907	15	GAGAGCAAAGAAGAAGCTGAACA	60.309	GCAGAAGAAGGAGGAGTTTGATT	60.248	158	GAGAGCAAAGAAGAAGCTGAACATCATAATCATAGTCCTCATCATCAAGATGAAGATCAA[GATGATGATGATGAT]GAAGATGATGAAGAACAGCAAGATAAAGAAAACACTAAATACCATAATCATAATTATAAAAATCAAACTCCTCCTTCTTCTGC
CL4633.Contig1_All_795_3	GATGATGATGATGAT	GAT(3*5)	1907	15	GAGCAAAGAAGAAGCTGAACATC	59.672	GCAGAAGAAGGAGGAGTTTGATT	60.248	156	GAGCAAAGAAGAAGCTGAACATCATAATCATAGTCCTCATCATCAAGATGAAGATCAA[GATGATGATGATGAT]GAAGATGATGAAGAACAGCAAGATAAAGAAAACACTAAATACCATAATCATAATTATAAAAATCAAACTCCTCCTTCTTCTGC
CL4633.Contig1_All_795_4	GATGATGATGATGAT	GAT(3*5)	1907	15	AGCAAAGAAGAAGCTGAACATCA	60.547	GCAGAAGAAGGAGGAGTTTGATT	60.248	155	AGCAAAGAAGAAGCTGAACATCATAATCATAGTCCTCATCATCAAGATGAAGATCAA[GATGATGATGATGAT]GAAGATGATGAAGAACAGCAAGATAAAGAAAACACTAAATACCATAATCATAATTATAAAAATCAAACTCCTCCTTCTTCTGC
CL4633.Contig1_All_795_5	GATGATGATGATGAT	GAT(3*5)	1907	15	AAGAGAGCAAAGAAGAAGCTGAA	59.101	GCAGAAGAAGGAGGAGTTTGATT	60.248	160	AAGAGAGCAAAGAAGAAGCTGAACATCATAATCATAGTCCTCATCATCAAGATGAAGATCAA[GATGATGATGATGAT]GAAGATGATGAAGAACAGCAAGATAAAGAAAACACTAAATACCATAATCATAATTATAAAAATCAAACTCCTCCTTCTTCTGC
CL4679.Contig2_All_799_1	CCGCCGCCGCCGCCG	CCG(3*5)	818	15	TTTCATAGCCACAAACCTCATCT	60.014	TTGAAGTCCAAGAAACTGGTAGC	59.812	126	TTTCATAGCCACAAACCTCATCTCCTCCACAAACCCTTTTCCCTCCCCTGGATACCTCTTCTTCGACTTCTCCT[CCGCCGCCGCCGCCG]TCCCCGCCGCCGCCGCTACCAGTTTCTTGGACTTCAA
CL4679.Contig2_All_799_3	CCGCCGCCGCCGCCG	CCG(3*5)	818	15	CCTGGATACCTCTTCTTCGACTT	60.135	CCATCAATTTTCATAACACCCAT	59.836	137	CCTGGATACCTCTTCTTCGACTTCTCCT[CCGCCGCCGCCGCCG]TCCCCGCCGCCGCCGCTACCAGTTTCTTGGACTTCAACACAAAAAGATTCAAACTTTTGCTAGGTTTTGAGATGGGTGTTATGAAAATTGATGG
CL4679.Contig2_All_799_5	CCGCCGCCGCCGCCG	CCG(3*5)	818	15	CCTGGATACCTCTTCTTCGACTT	60.135	ATAAGTACCCCCAAACCATCAAT	59.745	152	CCTGGATACCTCTTCTTCGACTTCTCCT[CCGCCGCCGCCGCCG]TCCCCGCCGCCGCCGCTACCAGTTTCTTGGACTTCAACACAAAAAGATTCAAACTTTTGCTAGGTTTTGAGATGGGTGTTATGAAAATTGATGGTTTGGGGGTACTTAT
CL4680.Contig3_All_800_1	GCCGCCGCCGCCGCC	GCC(3*5)	1404	15	TACCGAAACTAATTTCACCGTGT	59.821	GTTGATGTGAACGGACGTATTTT	60.163	126	TACCGAAACTAATTTCACCGTGTAAGATAGTATAACACCAAAACT[GCCGCCGCCGCCGCC]ACGTATCGCCCAGAAAAGATCCTCGCCCATTGATTTCCTATCCAAAATACGTCCGTTCACATCAAC
CL4680.Contig3_All_800_2	GCCGCCGCCGCCGCC	GCC(3*5)	1404	15	TACCGAAACTAATTTCACCGTGT	59.821	GTGAACGGACGTATTTTGGATAG	59.786	120	TACCGAAACTAATTTCACCGTGTAAGATAGTATAACACCAAAACT[GCCGCCGCCGCCGCC]ACGTATCGCCCAGAAAAGATCCTCGCCCATTGATTTCCTATCCAAAATACGTCCGTTCAC
CL4680.Contig3_All_800_3	GCCGCCGCCGCCGCC	GCC(3*5)	1404	15	TACCGAAACTAATTTCACCGTGT	59.821	ATTTTGGATAGGAAATCAATGGG	60.253	108	TACCGAAACTAATTTCACCGTGTAAGATAGTATAACACCAAAACT[GCCGCCGCCGCCGCC]ACGTATCGCCCAGAAAAGATCCTCGCCCATTGATTTCCTATCCAAAAT
CL4680.Contig3_All_800_4	GCCGCCGCCGCCGCC	GCC(3*5)	1404	15	GGTACCGAAACTAATTTCACCGT	60.496	GTTGATGTGAACGGACGTATTTT	60.163	128	GGTACCGAAACTAATTTCACCGTGTAAGATAGTATAACACCAAAACT[GCCGCCGCCGCCGCC]ACGTATCGCCCAGAAAAGATCCTCGCCCATTGATTTCCTATCCAAAATACGTCCGTTCACATCAAC
CL4680.Contig3_All_800_5	GCCGCCGCCGCCGCC	GCC(3*5)	1404	15	GGTACCGAAACTAATTTCACCGT	60.496	GTGAACGGACGTATTTTGGATAG	59.786	122	GGTACCGAAACTAATTTCACCGTGTAAGATAGTATAACACCAAAACT[GCCGCCGCCGCCGCC]ACGTATCGCCCAGAAAAGATCCTCGCCCATTGATTTCCTATCCAAAATACGTCCGTTCAC
CL4707.Contig2_All_802_1	TCTCTCTCTCTCTCTCTCTC	TC(2*10)	1597	20	AGAGAATGGGAACGAGAGACTTC	60.253	CGACGACGATGAATAGATAAATG	58.665	145	AGAGAATGGGAACGAGAGACTTCCACTGTGTGTAGCGCTCGTTCACCGATGGCTGGCTTCCTCCTTTCCCGCCTCGCTCCTTCAT[TCTCTCTCTCTCTCTCTCTC]CACTGTTTTGATCTCTACATTTATCTATTCATCGTCGTCG
CL4707.Contig2_All_802_2	TCTCTCTCTCTCTCTCTCTC	TC(2*10)	1597	20	AGAGAATGGGAACGAGAGACTTC	60.253	TCGACGACGATGAATAGATAAATG	60.343	146	AGAGAATGGGAACGAGAGACTTCCACTGTGTGTAGCGCTCGTTCACCGATGGCTGGCTTCCTCCTTTCCCGCCTCGCTCCTTCAT[TCTCTCTCTCTCTCTCTCTC]CACTGTTTTGATCTCTACATTTATCTATTCATCGTCGTCGA
CL4707.Contig2_All_802_3	TCTCTCTCTCTCTCTCTCTC	TC(2*10)	1597	20	AACGAGAGACTTCCACTGTGTGT	60.264	CGACGACGATGAATAGATAAATG	58.665	135	AACGAGAGACTTCCACTGTGTGTAGCGCTCGTTCACCGATGGCTGGCTTCCTCCTTTCCCGCCTCGCTCCTTCAT[TCTCTCTCTCTCTCTCTCTC]CACTGTTTTGATCTCTACATTTATCTATTCATCGTCGTCG
CL4707.Contig2_All_802_4	TCTCTCTCTCTCTCTCTCTC	TC(2*10)	1597	20	AACGAGAGACTTCCACTGTGTGT	60.264	TCGACGACGATGAATAGATAAATG	60.343	136	AACGAGAGACTTCCACTGTGTGTAGCGCTCGTTCACCGATGGCTGGCTTCCTCCTTTCCCGCCTCGCTCCTTCAT[TCTCTCTCTCTCTCTCTCTC]CACTGTTTTGATCTCTACATTTATCTATTCATCGTCGTCGA
CL4707.Contig2_All_802_5	TCTCTCTCTCTCTCTCTCTC	TC(2*10)	1597	20	AGAGAATGGGAACGAGAGACTTC	60.253	CGACGACGATGAATAGATAAATGT	59.441	145	AGAGAATGGGAACGAGAGACTTCCACTGTGTGTAGCGCTCGTTCACCGATGGCTGGCTTCCTCCTTTCCCGCCTCGCTCCTTCAT[TCTCTCTCTCTCTCTCTCTC]CACTGTTTTGATCTCTACATTTATCTATTCATCGTCGTCG
CL4707.Contig2_All_803_1	GGCGGCGGCGGCGGC	GGC(3*5)	1861	15	CAGATTCAGGTACAACCTCCAAC	59.914	GTAGCAGCAACACCACTAGCATT	60.732	101	CAGATTCAGGTACAACCTCCAACGGTATCTGGACCGAATGGTGT[GGCGGCGGCGGCGGC]GACGGCAACGGCAACGGCAAATGCTAGTGGTGTTGCTGCTAC
CL4707.Contig2_All_803_2	GGCGGCGGCGGCGGC	GGC(3*5)	1861	15	AGGTACAACCTCCAACGGTATCT	60.175	GTCACAAACGACTGATTACCACC	60.695	157	AGGTACAACCTCCAACGGTATCTGGACCGAATGGTGT[GGCGGCGGCGGCGGC]GACGGCAACGGCAACGGCAAATGCTAGTGGTGTTGCTGCTACGGCTGCCGCTGGTGCTGCAGCGGCAGCAGCAGCGGCGACGGGTGGTAATCAGTCGTTTGTGAC
CL4707.Contig2_All_803_3	GGCGGCGGCGGCGGC	GGC(3*5)	1861	15	AGGTACAACCTCCAACGGTATCT	60.175	GTAGCAGCAACACCACTAGCATT	60.732	94	AGGTACAACCTCCAACGGTATCTGGACCGAATGGTGT[GGCGGCGGCGGCGGC]GACGGCAACGGCAACGGCAAATGCTAGTGGTGTTGCTGCTAC
CL4707.Contig2_All_803_4	GGCGGCGGCGGCGGC	GGC(3*5)	1861	15	AGAAAGAAAAGAGAAAAATGGCG	60.232	GTAGCAGCAACACCACTAGCATT	60.732	124	AGAAAGAAAAGAGAAAAATGGCGCAGATTCAGGTACAACCTCCAACGGTATCTGGACCGAATGGTGT[GGCGGCGGCGGCGGC]GACGGCAACGGCAACGGCAAATGCTAGTGGTGTTGCTGCTAC
CL4707.Contig2_All_803_5	GGCGGCGGCGGCGGC	GGC(3*5)	1861	15	AGGTACAACCTCCAACGGTATCT	60.175	GTCGTCACAAACGACTGATTACC	60.826	160	AGGTACAACCTCCAACGGTATCTGGACCGAATGGTGT[GGCGGCGGCGGCGGC]GACGGCAACGGCAACGGCAAATGCTAGTGGTGTTGCTGCTACGGCTGCCGCTGGTGCTGCAGCGGCAGCAGCAGCGGCGACGGGTGGTAATCAGTCGTTTGTGACGAC
CL4731.Contig1_All_804_1	ACACACACACAC	AC(2*6)	1292	12	TTAATGGCAGAGACCCATATCAT	59.714	TTATCTTTTGTCTCCCAAACGAA	59.991	98	TTAATGGCAGAGACCCATATCATGAGATCTCACTCAG[ACACACACACAC]AATTAAAAAGTTCAAATCAAATTGCCTTCGTTTGGGAGACAAAAGATAA
CL4731.Contig1_All_804_2	ACACACACACAC	AC(2*6)	1292	12	GTTCACTTCAGCTTTAATGGCAG	60.302	TTATCTTTTGTCTCCCAAACGAA	59.991	111	GTTCACTTCAGCTTTAATGGCAGAGACCCATATCATGAGATCTCACTCAG[ACACACACACAC]AATTAAAAAGTTCAAATCAAATTGCCTTCGTTTGGGAGACAAAAGATAA
CL4731.Contig1_All_804_3	ACACACACACAC	AC(2*6)	1292	12	AGTTCACTTCAGCTTTAATGGCA	60.302	TTATCTTTTGTCTCCCAAACGAA	59.991	112	AGTTCACTTCAGCTTTAATGGCAGAGACCCATATCATGAGATCTCACTCAG[ACACACACACAC]AATTAAAAAGTTCAAATCAAATTGCCTTCGTTTGGGAGACAAAAGATAA
CL4731.Contig1_All_804_4	ACACACACACAC	AC(2*6)	1292	12	TTAATGGCAGAGACCCATATCAT	59.714	GGGTTGGTTTGTTGTCTTAGTGA	60.301	132	TTAATGGCAGAGACCCATATCATGAGATCTCACTCAG[ACACACACACAC]AATTAAAAAGTTCAAATCAAATTGCCTTCGTTTGGGAGACAAAAGATAAACCCCCCATGTTCACTAAGACAACAAACCAACCC
CL4731.Contig1_All_804_5	ACACACACACAC	AC(2*6)	1292	12	GTTCACTTCAGCTTTAATGGCAG	60.302	GGGTTGGTTTGTTGTCTTAGTGA	60.301	145	GTTCACTTCAGCTTTAATGGCAGAGACCCATATCATGAGATCTCACTCAG[ACACACACACAC]AATTAAAAAGTTCAAATCAAATTGCCTTCGTTTGGGAGACAAAAGATAAACCCCCCATGTTCACTAAGACAACAAACCAACCC
CL4734.Contig3_All_806_1	TCTCTCTCTCTC	TC(2*6)	261	12	AGCATAAAGTCGATTCCTTTTCC	59.988	GCACCAGAATGACCCTAACTAGA	59.666	155	AGCATAAAGTCGATTCCTTTTCCGTAAGATTATCCAGAAATTTCCATTGTTTCTTTCAGTGTCG[TCTCTCTCTCTC]TTTCTTTCATATTCGTACACACACACGCAAACCAAGTGTTTGGTATATTGTTTGCATCTAGTTAGGGTCATTCTGGTGC
CL4734.Contig3_All_806_2	TCTCTCTCTCTC	TC(2*6)	261	12	AAAGTCGATTCCTTTTCCGTAAG	60.014	GCACCAGAATGACCCTAACTAGA	59.666	150	AAAGTCGATTCCTTTTCCGTAAGATTATCCAGAAATTTCCATTGTTTCTTTCAGTGTCG[TCTCTCTCTCTC]TTTCTTTCATATTCGTACACACACACGCAAACCAAGTGTTTGGTATATTGTTTGCATCTAGTTAGGGTCATTCTGGTGC
CL4734.Contig3_All_806_3	TCTCTCTCTCTC	TC(2*6)	261	12	GTCGATTCCTTTTCCGTAAGATT	59.867	GCACCAGAATGACCCTAACTAGA	59.666	147	GTCGATTCCTTTTCCGTAAGATTATCCAGAAATTTCCATTGTTTCTTTCAGTGTCG[TCTCTCTCTCTC]TTTCTTTCATATTCGTACACACACACGCAAACCAAGTGTTTGGTATATTGTTTGCATCTAGTTAGGGTCATTCTGGTGC
CL4734.Contig3_All_806_4	TCTCTCTCTCTC	TC(2*6)	261	12	AGTCGATTCCTTTTCCGTAAGAT	59.539	GCACCAGAATGACCCTAACTAGA	59.666	148	AGTCGATTCCTTTTCCGTAAGATTATCCAGAAATTTCCATTGTTTCTTTCAGTGTCG[TCTCTCTCTCTC]TTTCTTTCATATTCGTACACACACACGCAAACCAAGTGTTTGGTATATTGTTTGCATCTAGTTAGGGTCATTCTGGTGC
CL4734.Contig3_All_806_5	TCTCTCTCTCTC	TC(2*6)	261	12	AGCATAAAGTCGATTCCTTTTCC	59.988	CCAGAATGACCCTAACTAGATGC	59.168	152	AGCATAAAGTCGATTCCTTTTCCGTAAGATTATCCAGAAATTTCCATTGTTTCTTTCAGTGTCG[TCTCTCTCTCTC]TTTCTTTCATATTCGTACACACACACGCAAACCAAGTGTTTGGTATATTGTTTGCATCTAGTTAGGGTCATTCTGG
CL474.Contig1_All_62_1	GATGATGATGATGATGAT	GAT(3*6)	438	18	ATCATGGGAGGAAAGAGAATGAT	60.163	TTTCAGTGTTCTTCCAACACCTT	60.061	146	ATCATGGGAGGAAAGAGAATGATCATGATGATGATCATGATCAG[GATGATGATGATGATGAT]GAGAAGTTGCCACCCCATGAGTATTTAGCAAGGACTAGAATTGCTTCATTTTCCGTTCATGAAGGTGTTGGAAGAACACTGAAA
CL474.Contig1_All_62_2	GATGATGATGATGATGAT	GAT(3*6)	438	18	ATCATGGGAGGAAAGAGAATGAT	60.163	CTCAAATCTCTGCCTTTCAGTGT	59.936	160	ATCATGGGAGGAAAGAGAATGATCATGATGATGATCATGATCAG[GATGATGATGATGATGAT]GAGAAGTTGCCACCCCATGAGTATTTAGCAAGGACTAGAATTGCTTCATTTTCCGTTCATGAAGGTGTTGGAAGAACACTGAAAGGCAGAGATTTGAG
CL474.Contig1_All_62_3	GATGATGATGATGATGAT	GAT(3*6)	438	18	ATCATGGGAGGAAAGAGAATGAT	60.163	CAAATCTCTGCCTTTCAGTGTTC	60.289	158	ATCATGGGAGGAAAGAGAATGATCATGATGATGATCATGATCAG[GATGATGATGATGATGAT]GAGAAGTTGCCACCCCATGAGTATTTAGCAAGGACTAGAATTGCTTCATTTTCCGTTCATGAAGGTGTTGGAAGAACACTGAAAGGCAGAGATTTG
CL474.Contig1_All_62_4	GATGATGATGATGATGAT	GAT(3*6)	438	18	ATCATGGGAGGAAAGAGAATGAT	60.163	CTTTCAGTGTTCTTCCAACACCT	59.707	147	ATCATGGGAGGAAAGAGAATGATCATGATGATGATCATGATCAG[GATGATGATGATGATGAT]GAGAAGTTGCCACCCCATGAGTATTTAGCAAGGACTAGAATTGCTTCATTTTCCGTTCATGAAGGTGTTGGAAGAACACTGAAAG
CL474.Contig1_All_62_5	GATGATGATGATGATGAT	GAT(3*6)	438	18	CTGGTCAAAGATTTTGAGAGGTG	60.151	GAACGGAAAATGAAGCAATTCTA	59.637	152	CTGGTCAAAGATTTTGAGAGGTGAATACAACCATCATGGGAGGAAAGAGAATGATCATGATGATGATCATGATCAG[GATGATGATGATGATGAT]GAGAAGTTGCCACCCCATGAGTATTTAGCAAGGACTAGAATTGCTTCATTTTCCGTTC
CL4751.Contig1_All_807_1	CAGCAGCAGCAGCAGCAG	CAG(3*6)	202	18	TTCCAACAAAACCATCAACCTAC	60.136	AGCAAAAAGGATGGTAAGCATAG	58.895	154	TTCCAACAAAACCATCAACCTACTCTTCTTACTCCTTGCTCTGCTGCCTACCATGGTAGCACCACATTGCAAGCTCGACGACAC[CAGCAGCAGCAGCAGCAG]AGACGACTCCCTTAGATATAAATTAGCTGCTATGCTTACCATCCTTTTTGCT
CL4751.Contig1_All_807_2	CAGCAGCAGCAGCAGCAG	CAG(3*6)	202	18	TTCCAACAAAACCATCAACCTAC	60.136	CTCCAGCAAAAAGGATGGTAAG	60.122	158	TTCCAACAAAACCATCAACCTACTCTTCTTACTCCTTGCTCTGCTGCCTACCATGGTAGCACCACATTGCAAGCTCGACGACAC[CAGCAGCAGCAGCAGCAG]AGACGACTCCCTTAGATATAAATTAGCTGCTATGCTTACCATCCTTTTTGCTGGAG
CL4751.Contig1_All_807_3	CAGCAGCAGCAGCAGCAG	CAG(3*6)	202	18	CCAACAAAACCATCAACCTACTC	59.791	AGCAAAAAGGATGGTAAGCATAG	58.895	152	CCAACAAAACCATCAACCTACTCTTCTTACTCCTTGCTCTGCTGCCTACCATGGTAGCACCACATTGCAAGCTCGACGACAC[CAGCAGCAGCAGCAGCAG]AGACGACTCCCTTAGATATAAATTAGCTGCTATGCTTACCATCCTTTTTGCT
CL4751.Contig1_All_807_4	CAGCAGCAGCAGCAGCAG	CAG(3*6)	202	18	TCCAACAAAACCATCAACCTACT	59.791	AGCAAAAAGGATGGTAAGCATAG	58.895	153	TCCAACAAAACCATCAACCTACTCTTCTTACTCCTTGCTCTGCTGCCTACCATGGTAGCACCACATTGCAAGCTCGACGACAC[CAGCAGCAGCAGCAGCAG]AGACGACTCCCTTAGATATAAATTAGCTGCTATGCTTACCATCCTTTTTGCT
CL4751.Contig1_All_807_5	CAGCAGCAGCAGCAGCAG	CAG(3*6)	202	18	CCAACAAAACCATCAACCTACTC	59.791	CTCCAGCAAAAAGGATGGTAAG	60.122	156	CCAACAAAACCATCAACCTACTCTTCTTACTCCTTGCTCTGCTGCCTACCATGGTAGCACCACATTGCAAGCTCGACGACAC[CAGCAGCAGCAGCAGCAG]AGACGACTCCCTTAGATATAAATTAGCTGCTATGCTTACCATCCTTTTTGCTGGAG
CL4757.Contig3_All_808_1	TTTTGTTTTGTTTTGTTTTG	TTTTG(5*4)	3159	20	TCTCTTCCATTCACAACGAAGAT	60.123	TTGTTTGTCCGGAGATTAGAAAA	59.991	118	TCTCTTCCATTCACAACGAAGATCTACCCTGCGAAGATGTCAGGTACTCGTC[TTTTGTTTTGTTTTGTTTTG]TGTTTGTGGTGGTAAACAACCACTTTTCTAATCTCCGGACAAACAA
CL4757.Contig3_All_808_2	TTTTGTTTTGTTTTGTTTTG	TTTTG(5*4)	3159	20	TCTCTTCCATTCACAACGAAGAT	60.123	GTCCGGAGATTAGAAAAGTGGTT	59.894	112	TCTCTTCCATTCACAACGAAGATCTACCCTGCGAAGATGTCAGGTACTCGTC[TTTTGTTTTGTTTTGTTTTG]TGTTTGTGGTGGTAAACAACCACTTTTCTAATCTCCGGAC
CL4757.Contig3_All_808_3	TTTTGTTTTGTTTTGTTTTG	TTTTG(5*4)	3159	20	TCTCTTCCATTCACAACGAAGAT	60.123	TCTCTTTGTTTGTCCGGAGATTA	60.116	123	TCTCTTCCATTCACAACGAAGATCTACCCTGCGAAGATGTCAGGTACTCGTC[TTTTGTTTTGTTTTGTTTTG]TGTTTGTGGTGGTAAACAACCACTTTTCTAATCTCCGGACAAACAAAGAGA
CL4757.Contig3_All_808_4	TTTTGTTTTGTTTTGTTTTG	TTTTG(5*4)	3159	20	TCTCTTCCATTCACAACGAAGAT	60.123	CCATCTCGTTATCAACCAATCTC	59.849	142	TCTCTTCCATTCACAACGAAGATCTACCCTGCGAAGATGTCAGGTACTCGTC[TTTTGTTTTGTTTTGTTTTG]TGTTTGTGGTGGTAAACAACCACTTTTCTAATCTCCGGACAAACAAAGAGATTGGTTGATAACGAGATGG
[truncated: 5,982 more rows]
